# Supplementary material for: Gene expression within the periaqueductal gray is linked to vocal behavior and early-onset parkinsonism in Pink1 knockout rats
Source: BMC Genomics. 2020 Sep 17;21:625. doi: 10.1186/s12864-020-07037-4 (PMC7495669; doi:10.1186/s12864-020-07037-4)
Supplement: Supplementary file 1 — Additional file 1: Table S1. Gene modules identified by WGCNA in male rats. [file 12864_2020_7037_MOESM1_ESM.xlsx]

## Sheet: S1. WGCNA Modules (M)
Table S1. Gene modules identified by WGCNA in male rats.
	geneSymbol	moduleColor	GS.condition	p.GS.condition	MM.black	p.MM.black	MM.red	p.MM.red	MM.darkgreen	p.MM.darkgreen	MM.greenyellow	p.MM.greenyellow	MM.green	p.MM.green	MM.midnightblue	p.MM.midnightblue	MM.darkgrey	p.MM.darkgrey	MM.cyan	p.MM.cyan	MM.lightcyan	p.MM.lightcyan	MM.royalblue	p.MM.royalblue	MM.brown	p.MM.brown	MM.darkturquoise	p.MM.darkturquoise	MM.magenta	p.MM.magenta	MM.purple	p.MM.purple	MM.salmon	p.MM.salmon	MM.lightgreen	p.MM.lightgreen	MM.yellow	p.MM.yellow	MM.pink	p.MM.pink	MM.tan	p.MM.tan	MM.darkorange	p.MM.darkorange	MM.white	p.MM.white	MM.skyblue	p.MM.skyblue	MM.orange
Mylk3	Mylk3	black	0.995541	2.20964e-07	0.928869	0.00085244	-0.860879	0.0060488	-0.700865	0.0528028	0.632588	0.0923369	-0.605774	0.111454	-0.455503	0.256715	-0.444367	0.269997	0.473682	0.235757	0.477635	0.231319	0.437494	0.27836	-0.396651	0.330605	-0.446727	0.267154	0.454573	0.257811	0.406712	0.317338	0.390992	0.33818	-0.380068	0.353025	-0.330927	0.423324	-0.258503	0.536466	0.263107	0.528969	-0.292353	0.482272	0.211602	0.614931	-0.222223	0.596846	0.115914
Pipox	Pipox	black	-0.985156	8.08576e-06	-0.938239	0.000562	0.85956	0.00621595	0.720647	0.0437196	-0.560171	0.148717	0.532717	0.17404	0.491116	0.216512	0.424109	0.295005	-0.403974	0.320923	-0.59172	0.122298	-0.477945	0.230973	0.335799	0.416107	0.423073	0.296312	-0.493584	0.213856	-0.483609	0.224695	-0.357745	0.384262	0.462336	0.248731	0.267474	0.521893	0.208521	0.620209	-0.352972	0.391094	0.371438	0.36496	-0.155302	0.713457	0.123318	0.771113	-0.0853432
Rpl30	Rpl30	black	0.982969	1.21922e-05	0.956724	0.000196094	-0.808551	0.0151204	-0.667205	0.0706766	0.60665	0.110796	-0.572472	0.138074	-0.510344	0.196272	-0.406437	0.317696	0.435349	0.280995	0.487416	0.220526	0.381227	0.351436	-0.296093	0.47642	-0.370208	0.366675	0.539165	0.167898	0.522546	0.18397	0.500027	0.207003	-0.357043	0.385263	-0.249467	0.551293	-0.19359	0.645986	0.304652	0.463139	-0.361573	0.378821	0.235703	0.574153	-0.153797	0.716145	0.209487
Fam210b	Fam210b	black	0.974411	4.10902e-05	0.903073	0.00211426	-0.868204	0.00517244	-0.654625	0.0781584	0.497131	0.210068	-0.59215	0.121958	-0.638407	0.0884596	-0.417656	0.303197	0.417293	0.303661	0.391976	0.336857	0.25628	0.540101	-0.344542	0.403289	-0.428988	0.288883	0.534371	0.172454	0.423187	0.296169	0.49444	0.212938	-0.42769	0.290506	-0.382902	0.349146	-0.383343	0.348544	0.189375	0.653319	-0.389878	0.33968	0.284112	0.495262	-0.0584962	0.89057	0.194311
Amy1a	Amy1a	black	0.972903	4.87363e-05	0.921733	0.00112936	-0.805982	0.0157048	-0.715374	0.0460404	0.623173	0.0988145	-0.514773	0.191758	-0.518145	0.188358	-0.509941	0.196686	0.389254	0.340522	0.477397	0.231585	0.469957	0.239978	-0.36353	0.376053	-0.354655	0.388679	0.450111	0.263104	0.50358	0.203273	0.438992	0.276526	-0.283444	0.496321	-0.257149	0.538679	-0.122032	0.773452	0.331508	0.422461	-0.341415	0.407853	0.182836	0.664746	-0.170021	0.687301	0.29064
Pus7l	Pus7l	black	0.970676	6.1663e-05	0.92254	0.00109544	-0.841194	0.00885783	-0.684534	0.0610887	0.560051	0.148822	-0.561331	0.147694	-0.498702	0.208402	-0.494601	0.212766	0.33823	0.412525	0.573284	0.137387	0.487178	0.220785	-0.331601	0.422323	-0.427295	0.291001	0.480993	0.227584	0.516455	0.190058	0.37154	0.364818	-0.404552	0.320163	-0.281562	0.49931	-0.129406	0.760058	0.31593	0.445868	-0.42189	0.29781	0.0742249	0.861339	-0.15904	0.70679	0.148753
RT1.N2	RT1.N2	black	0.968832	7.39354e-05	0.954213	0.000231811	-0.782828	0.021617	-0.72868	0.0403232	0.639043	0.0880412	-0.484607	0.223598	-0.408928	0.314449	-0.345753	0.401527	0.493814	0.213609	0.604392	0.112495	0.514206	0.192333	-0.300857	0.469008	-0.29058	0.485056	0.528295	0.178321	0.512675	0.193889	0.395014	0.332788	-0.380455	0.352494	-0.165871	0.69465	-0.0745789	0.860682	0.452382	0.260403	-0.315488	0.446539	0.183421	0.663721	-0.209169	0.619097	0.111023
Pbld1	Pbld1	black	0.965653	9.87104e-05	0.94385	0.000424151	-0.752767	0.031121	-0.659313	0.0753184	0.729803	0.0398617	-0.59053	0.123242	-0.350876	0.394111	-0.283947	0.495523	0.629751	0.0942626	0.400877	0.325	0.364202	0.375104	-0.333304	0.419796	-0.307887	0.458156	0.510581	0.196029	0.401951	0.323584	0.503302	0.203564	-0.274381	0.510773	-0.226441	0.589714	-0.216695	0.606236	0.302281	0.466803	-0.17072	0.686065	0.359693	0.381488	-0.310428	0.45426	0.140504
Nhlh2	Nhlh2	black	-0.965025	0.000104171	-0.919017	0.00124843	0.78153	0.0219836	0.626285	0.0966458	-0.698926	0.0537492	0.627818	0.0955874	0.417641	0.303216	0.42682	0.291595	-0.488784	0.219037	-0.29976	0.470712	-0.312136	0.451648	0.365396	0.373422	0.45672	0.255283	-0.397985	0.328831	-0.398808	0.327739	-0.522028	0.184484	0.231394	0.581375	0.291667	0.483347	0.350196	0.395092	-0.15706	0.710319	0.162374	0.700858	-0.394868	0.332982	0.207773	0.621492	-0.258355
Olr1747.ps	Olr1747.ps	black	0.963994	0.000113566	0.924934	0.000998819	-0.73992	0.0358479	-0.784023	0.0212826	0.726548	0.0412084	-0.409467	0.313748	-0.443273	0.271319	-0.367294	0.370754	0.596717	0.118377	0.418296	0.30238	0.4718	0.237884	-0.389274	0.340495	-0.185946	0.659304	0.453107	0.259544	0.428652	0.289303	0.471395	0.238343	-0.196006	0.641793	-0.168773	0.689508	-0.113537	0.78894	0.449646	0.263659	-0.158395	0.70794	0.371489	0.364888	-0.231902	0.580521	0.310524
Rbm41	Rbm41	black	0.963756	0.000115812	0.942052	0.00046558	-0.825013	0.0116989	-0.587686	0.125516	0.508604	0.198061	-0.629722	0.0942821	-0.561309	0.147714	-0.329596	0.425305	0.414004	0.307882	0.444573	0.269747	0.225575	0.591175	-0.237219	0.57162	-0.441016	0.274058	0.593836	0.120628	0.500254	0.206763	0.542555	0.164716	-0.460206	0.251207	-0.299862	0.470553	-0.363122	0.37663	0.196636	0.640701	-0.401073	0.324742	0.293036	0.4812	-0.0569882	0.893378	0.130875
Mstn	Mstn	black	-0.961658	0.000136901	-0.930845	0.000784539	0.758861	0.0290204	0.636622	0.0896383	-0.647362	0.0826798	0.575628	0.135414	0.527453	0.179143	0.359306	0.38204	-0.52632	0.180251	-0.314192	0.448512	-0.255817	0.540859	0.31223	0.451504	0.303248	0.465307	-0.536174	0.170733	-0.456879	0.255097	-0.606909	0.110602	0.242353	0.563068	0.266928	0.522775	0.26562	0.524893	-0.237812	0.57063	0.265265	0.525467	-0.39281	0.335737	0.178575	0.672222	-0.315168
Dut	Dut	black	0.960935	0.000144713	0.927217	0.000912063	-0.853247	0.00705721	-0.641006	0.0867583	0.541555	0.165652	-0.60583	0.111411	-0.407023	0.316931	-0.426975	0.291402	0.330475	0.423996	0.617239	0.103028	0.4691	0.240954	-0.293221	0.480911	-0.541	0.166172	0.458061	0.253711	0.491395	0.216211	0.317992	0.44274	-0.505178	0.201608	-0.26943	0.518735	-0.244503	0.5595	0.2704	0.517171	-0.376946	0.357321	0.0969083	0.819431	-0.127337	0.763812	-0.0101793
Pik3cg	Pik3cg	black	-0.950016	0.000300609	-0.932512	0.000730083	0.794144	0.0185804	0.642425	0.0858379	-0.656236	0.0771757	0.600134	0.115737	0.272993	0.513	0.386308	0.344509	-0.421194	0.298693	-0.590156	0.12354	-0.51635	0.190165	0.304723	0.463028	0.491609	0.21598	-0.416158	0.305115	-0.465015	0.245636	-0.320176	0.439436	0.404852	0.31977	0.204983	0.626288	0.178469	0.672409	-0.304143	0.463924	0.252337	0.546569	-0.145173	0.731601	0.244334	0.55978	0.0070143
Sycp2	Sycp2	black	-0.945768	0.000382717	-0.844856	0.00828305	0.809815	0.0148378	0.855593	0.00673657	-0.596698	0.118392	0.317528	0.443442	0.577907	0.133511	0.549767	0.158058	-0.42102	0.298913	-0.459406	0.252139	-0.567697	0.142154	0.484717	0.223477	0.242221	0.563286	-0.343948	0.404153	-0.394766	0.333119	-0.316933	0.444345	0.242951	0.562075	0.259735	0.534456	0.106573	0.801684	-0.453029	0.259637	0.254238	0.543447	-0.218319	0.603473	0.114816	0.786605	-0.355515
Tlr3	Tlr3	black	-0.940974	0.000491638	-0.889822	0.00307351	0.824242	0.011847	0.765549	0.0268183	-0.589929	0.123721	0.413847	0.308084	0.37123	0.36525	0.440775	0.274351	-0.366785	0.371469	-0.58971	0.123895	-0.570536	0.13972	0.375071	0.359914	0.487235	0.220723	-0.298446	0.472755	-0.417277	0.303681	-0.230525	0.582834	0.42787	0.29028	0.185576	0.659951	0.285672	0.492794	-0.386031	0.344885	0.179859	0.669967	-0.244342	0.559767	0.0480301	0.910082	-0.0683684
Spata32	Spata32	black	0.930706	0.000789176	0.939926	0.000517883	-0.717937	0.0449035	-0.773639	0.0242965	0.678737	0.064204	-0.35244	0.391858	-0.297941	0.47354	-0.281875	0.498812	0.518975	0.187527	0.648427	0.0820076	0.597277	0.117942	-0.283178	0.496744	-0.240881	0.565515	0.447123	0.266678	0.505482	0.201292	0.328597	0.426795	-0.351324	0.393465	-0.0312214	0.941498	-0.0490031	0.908266	0.567606	0.142232	-0.177689	0.673779	0.260544	0.533138	-0.170851	0.685834	0.0913219
Ppp1r3g	Ppp1r3g	black	0.926932	0.000922587	0.974384	4.12183e-05	-0.706072	0.0503119	-0.621583	0.0999335	0.656483	0.0770254	-0.526237	0.180332	-0.258241	0.536894	-0.212872	0.612758	0.492984	0.2145	0.638903	0.0881334	0.461103	0.250163	-0.167961	0.690946	-0.331376	0.422657	0.553117	0.155017	0.565889	0.143715	0.428276	0.289773	-0.409942	0.313132	-0.0538714	0.899186	-0.094827	0.823262	0.430058	0.287549	-0.264691	0.526398	0.227737	0.587528	-0.206031	0.624484	0.000270099
Dhfr	Dhfr	black	0.924247	0.00102597	0.93721	0.000590107	-0.667066	0.0707569	-0.709937	0.0485092	0.662382	0.0734928	-0.373475	0.362126	-0.489079	0.218717	-0.223462	0.594748	0.599248	0.116418	0.389119	0.340703	0.315883	0.445939	-0.24613	0.556805	-0.108795	0.797613	0.565352	0.144181	0.506969	0.19975	0.606612	0.110825	-0.218704	0.602818	-0.0784643	0.853482	-0.157968	0.708701	0.458209	0.253538	-0.187894	0.655903	0.489834	0.217898	-0.111306	0.793018	0.342524
Itga8	Itga8	black	0.921897	0.00112241	0.894249	0.00272709	-0.76412	0.0272799	-0.758284	0.0292155	0.658786	0.0756345	-0.421864	0.297843	-0.248441	0.552986	-0.370104	0.366821	0.464505	0.246224	0.686725	0.0599349	0.676088	0.0656587	-0.352517	0.391748	-0.334593	0.417889	0.382784	0.349307	0.438595	0.277012	0.195379	0.642881	-0.388052	0.342146	-0.128828	0.761106	-0.0145286	0.972763	0.503379	0.203483	-0.218071	0.603895	0.0844808	0.84235	-0.264019	0.527488	-0.0168869
Siglec5	Siglec5	black	0.917055	0.00133937	0.844571	0.00832691	-0.726151	0.0413746	-0.687973	0.0592836	0.674076	0.0667757	-0.463529	0.24735	-0.531998	0.174732	-0.587388	0.125756	0.372724	0.363169	0.230793	0.582384	0.38174	0.350734	-0.422631	0.296871	-0.332521	0.420957	0.298532	0.47262	0.4264	0.292123	0.514188	0.192352	-0.0565475	0.894199	-0.26461	0.52653	-0.196498	0.64094	0.221818	0.597533	-0.179536	0.670534	0.350329	0.3949	-0.147569	0.727299	0.531356
Ano5	Ano5	black	0.911138	0.00163941	0.929613	0.000826424	-0.778667	0.0228063	-0.499273	0.207798	0.417476	0.303427	-0.633443	0.091761	-0.542751	0.164534	-0.384395	0.34711	0.203892	0.628165	0.587186	0.125918	0.285049	0.493778	-0.112238	0.791314	-0.468905	0.241177	0.624599	0.0978174	0.658771	0.0756439	0.505407	0.20137	-0.501598	0.20535	-0.227182	0.588463	-0.17533	0.677931	0.216029	0.607371	-0.581427	0.130602	0.0568549	0.893626	-0.016561	0.968954	0.110487
Hgf	Hgf	black	-0.910168	0.00169239	-0.919025	0.00124805	0.753391	0.0309015	0.466012	0.244489	-0.512501	0.194067	0.723719	0.0424013	0.45239	0.260394	0.336254	0.415435	-0.350778	0.394252	-0.510318	0.196299	-0.265284	0.525437	0.158513	0.707729	0.406985	0.316981	-0.653713	0.0787178	-0.572721	0.137863	-0.529859	0.176801	0.419313	0.301083	0.279315	0.502886	0.113643	0.788747	-0.172918	0.682183	0.525406	0.181148	-0.0456841	0.914461	0.230066	0.583607	-0.0698662
Neurod4	Neurod4	black	-0.905145	0.00198472	-0.894855	0.0026817	0.764065	0.0272977	0.432225	0.284856	-0.512249	0.194324	0.740244	0.0357239	0.495611	0.211687	0.439883	0.275438	-0.247136	0.555142	-0.328471	0.426982	-0.153743	0.716242	0.192448	0.64797	0.584742	0.127894	-0.488125	0.219753	-0.531113	0.175587	-0.585785	0.127049	0.344891	0.40278	0.318287	0.442293	0.379937	0.353205	0.00641381	0.987974	0.395813	0.331721	-0.244346	0.559761	0.0702004	0.868806	-0.218991
Synm	Synm	black	0.899479	0.00235172	0.861928	0.00591787	-0.718269	0.0447571	-0.549046	0.158717	0.704038	0.0512764	-0.699555	0.0534411	-0.259719	0.534483	-0.337264	0.413947	0.572032	0.138448	0.41736	0.303576	0.4059	0.318398	-0.342129	0.406808	-0.30715	0.45929	0.513226	0.193329	0.363869	0.375574	0.412464	0.309868	-0.241438	0.564588	-0.309732	0.455326	-0.0175851	0.967035	0.217078	0.605585	-0.281102	0.500041	0.0711129	0.867112	-0.518316	0.188188	0.0413535
Mocos	Mocos	black	0.899209	0.00237022	0.906737	0.00188879	-0.661065	0.0742727	-0.755086	0.030311	0.722408	0.0429611	-0.324542	0.432862	-0.285121	0.493665	-0.443606	0.270916	0.387627	0.342721	0.591334	0.122604	0.663827	0.0726424	-0.301518	0.467985	-0.247096	0.555207	0.330052	0.424626	0.561393	0.14764	0.337175	0.414078	-0.178974	0.671522	0.00228542	0.995715	0.0783172	0.853755	0.539842	0.16726	-0.167374	0.691986	0.195578	0.642536	-0.189421	0.65324	0.286297
Mesp2	Mesp2	black	0.897338	0.00250102	0.874245	0.00451467	-0.793384	0.0187752	-0.642574	0.0857415	0.368062	0.369677	-0.402724	0.322565	-0.668566	0.0698934	-0.32291	0.435315	0.290247	0.485579	0.444933	0.269314	0.206114	0.624342	-0.206879	0.623028	-0.414396	0.307377	0.504589	0.202221	0.506472	0.200265	0.488807	0.219012	-0.500496	0.206508	-0.214252	0.610403	-0.473772	0.235654	0.272856	0.51322	-0.361073	0.379529	0.407183	0.316722	0.236643	0.572581	0.213847
Eml1	Eml1	black	0.89616	0.00258571	0.943657	0.000428469	-0.599764	0.116021	-0.620502	0.100698	0.827064	0.0113108	-0.498721	0.208383	-0.148839	0.725021	-0.293973	0.479734	0.541609	0.165601	0.487707	0.220209	0.516906	0.189604	-0.231019	0.582004	-0.239929	0.5671	0.426441	0.292071	0.538865	0.168182	0.479723	0.228992	-0.12263	0.772364	0.00237726	0.995543	0.0483941	0.909403	0.423198	0.296154	-0.100665	0.812525	0.284747	0.494257	-0.366284	0.372173	0.212982
Vps36	Vps36	black	0.892049	0.0028959	0.91452	0.0014631	-0.716637	0.0454779	-0.598064	0.117332	0.641469	0.086458	-0.524867	0.181679	-0.195124	0.643323	-0.335185	0.417013	0.349423	0.396208	0.589718	0.123889	0.496334	0.210916	-0.218505	0.603157	-0.523009	0.183512	0.344405	0.403487	0.506033	0.20072	0.319304	0.440754	-0.388565	0.341452	-0.0797615	0.85108	-0.229119	0.5852	0.31243	0.451198	-0.162889	0.699943	0.236734	0.572429	-0.125842	0.766526	0.00351311
Iqcj	Iqcj	black	0.888329	0.00319642	0.917484	0.00131911	-0.57955	0.132148	-0.743446	0.0345096	0.840399	0.00898587	-0.311818	0.452134	-0.209876	0.617885	-0.273284	0.512533	0.613692	0.105594	0.431167	0.286169	0.541715	0.165502	-0.295972	0.476609	-0.118436	0.78	0.360714	0.380038	0.479578	0.229154	0.468946	0.24113	-0.0590886	0.889467	0.0573125	0.892774	0.00243002	0.995444	0.541667	0.165546	0.0294029	0.944901	0.456818	0.255169	-0.268083	0.520909	0.331542
Lrrc31	Lrrc31	black	0.887245	0.00328761	0.949149	0.000316325	-0.700894	0.052789	-0.450759	0.262332	0.444937	0.269308	-0.613958	0.1054	-0.51811	0.188393	-0.30739	0.458921	0.224624	0.592783	0.546895	0.160692	0.214454	0.610057	-0.0246987	0.953709	-0.402565	0.322774	0.668037	0.070197	0.722692	0.0428393	0.614111	0.105289	-0.438579	0.277031	-0.133025	0.753505	-0.153109	0.717376	0.230926	0.58216	-0.549667	0.158149	0.151158	0.720867	0.00578062	0.989162	0.180558
Gsap	Gsap	black	0.886155	0.00338094	0.816894	0.0133173	-0.825196	0.0116639	-0.671216	0.0683836	0.318361	0.44218	-0.399048	0.327421	-0.743533	0.0344769	-0.559853	0.148998	0.121367	0.774661	0.527201	0.179389	0.37991	0.353243	-0.288156	0.48887	-0.390601	0.338705	0.46521	0.245412	0.549152	0.158621	0.368862	0.368557	-0.446836	0.267023	-0.301492	0.468024	-0.192828	0.647309	0.297595	0.474079	-0.560125	0.148758	0.0575435	0.892344	0.137531	0.745362	0.296423
Zfp40	Zfp40	black	0.882411	0.0037148	0.90141	0.00222206	-0.725005	0.0418564	-0.494206	0.21319	0.381829	0.350613	-0.560701	0.148249	-0.673477	0.067111	-0.307451	0.458828	0.279319	0.50288	0.441019	0.274055	0.127604	0.763327	-0.0922575	0.827996	-0.307457	0.458817	0.700697	0.0528843	0.638971	0.0880885	0.647426	0.0826396	-0.423065	0.296323	-0.224996	0.592154	-0.21386	0.61107	0.219115	0.602119	-0.571071	0.139264	0.212545	0.613317	0.0468944	0.912202	0.263676
Jund	Jund	black	0.881356	0.00381247	0.928495	0.000865704	-0.600365	0.11556	-0.681542	0.062685	0.799524	0.0172358	-0.381154	0.351537	-0.138319	0.743941	-0.317366	0.443688	0.475497	0.233714	0.543776	0.163579	0.593987	0.12051	-0.238788	0.569	-0.272313	0.514094	0.330537	0.423904	0.543731	0.16362	0.393426	0.334911	-0.152725	0.718063	0.0692478	0.870575	0.00678371	0.987281	0.493929	0.213486	-0.0396519	0.925731	0.321999	0.436686	-0.240992	0.565331	0.214488
C1ql4	C1ql4	black	0.87832	0.00410296	0.927953	0.00088514	-0.658005	0.0761046	-0.597219	0.117987	0.577279	0.134034	-0.482423	0.226002	-0.33496	0.417347	-0.050934	0.904664	0.619545	0.101378	0.607004	0.110531	0.346673	0.40019	-0.128262	0.762133	-0.113516	0.78898	0.722234	0.0430355	0.520767	0.185738	0.483793	0.224492	-0.434464	0.282086	-0.0738023	0.862122	-0.0186514	0.965037	0.486033	0.222035	-0.344109	0.403919	0.218212	0.603656	-0.251062	0.548666	-0.0391921
Crot	Crot	black	0.873993	0.00454099	0.912684	0.0015572	-0.561692	0.147377	-0.586379	0.126568	0.783595	0.0214021	-0.468298	0.24187	-0.321266	0.437792	-0.368948	0.368436	0.471322	0.238426	0.311861	0.452068	0.372889	0.362941	-0.221026	0.598876	-0.180513	0.668819	0.432095	0.285017	0.574626	0.136256	0.636111	0.0899779	0.00923544	0.982685	-0.0268302	0.949718	0.0143171	0.973159	0.341628	0.407541	-0.139919	0.741056	0.380132	0.352937	-0.264574	0.526587	0.479361
Phyh	Phyh	black	0.869249	0.0050546	0.974436	4.097e-05	-0.594662	0.119981	-0.479226	0.229545	0.570842	0.13946	-0.540163	0.166958	-0.386768	0.343885	-0.119363	0.77831	0.447897	0.26575	0.551586	0.156402	0.240401	0.566313	0.0122332	0.977065	-0.172939	0.682146	0.749089	0.0324323	0.712826	0.0471875	0.670237	0.0689391	-0.344114	0.403912	0.00457421	0.991423	-0.000527883	0.99901	0.392743	0.335828	-0.427314	0.290977	0.249647	0.550997	-0.143641	0.734354	0.163104
Msh3	Msh3	black	0.864642	0.00558764	0.934726	0.000661689	-0.605852	0.111395	-0.473413	0.23606	0.670791	0.0686247	-0.629186	0.0946484	-0.218924	0.602445	-0.035122	0.9342	0.649365	0.0814181	0.473339	0.236143	0.244169	0.560053	-0.0983432	0.816792	-0.192211	0.648382	0.694284	0.0560554	0.502527	0.204375	0.582626	0.129618	-0.32749	0.428448	-0.0866937	0.838262	-0.0745551	0.860726	0.323257	0.434793	-0.257108	0.538747	0.288397	0.488491	-0.361566	0.378831	-0.019368
Grm6	Grm6	black	0.863105	0.00577317	0.922245	0.00110776	-0.653626	0.0787713	-0.653699	0.0787263	0.573897	0.136869	-0.347953	0.398335	-0.288862	0.487758	-0.359452	0.381831	0.240754	0.565726	0.740411	0.0356596	0.606763	0.110712	-0.129376	0.760113	-0.33141	0.422606	0.425557	0.293181	0.686126	0.0602489	0.326701	0.429628	-0.369028	0.368325	0.0657897	0.877	0.0529307	0.90094	0.53127	0.175435	-0.321408	0.437577	0.099918	0.813897	-0.0381129	0.928607	0.133116
RT1.CE7	RT1.CE7	black	0.862218	0.00588202	0.940096	0.000513554	-0.563406	0.145876	-0.546351	0.161193	0.611503	0.107196	-0.420237	0.299908	-0.48804	0.219846	-0.180422	0.668979	0.473872	0.235543	0.347398	0.399139	0.17164	0.68444	-0.0674721	0.873873	-0.113181	0.789591	0.634437	0.0910946	0.651866	0.0798585	0.757369	0.0295265	-0.173015	0.682013	0.0104925	0.980328	-0.122211	0.773126	0.373965	0.361447	-0.27049	0.517026	0.49343	0.214021	-0.03649	0.931642	0.427203
Tnfrsf9	Tnfrsf9	black	0.861222	0.00600579	0.904841	0.00200341	-0.678581	0.0642891	-0.48661	0.221404	0.59746	0.1178	-0.596194	0.118784	-0.229238	0.585	-0.432982	0.283918	0.177498	0.674115	0.571161	0.139187	0.451446	0.261515	-0.139123	0.742491	-0.575292	0.135696	0.356602	0.385893	0.621733	0.0998278	0.388721	0.341241	-0.333918	0.418888	-0.07965	0.851287	-0.14152	0.738171	0.215292	0.608628	-0.293268	0.480837	0.115049	0.786178	-0.107857	0.799331	0.10657
Nxpe2	Nxpe2	black	0.859869	0.00617658	0.913031	0.0015391	-0.702915	0.0518134	-0.424014	0.295124	0.455974	0.256161	-0.664773	0.0720884	-0.375766	0.358952	-0.342122	0.406819	0.189139	0.653731	0.652793	0.0792848	0.347949	0.398341	-0.0496289	0.907099	-0.455873	0.25628	0.61778	0.10264	0.688954	0.0587751	0.456746	0.255253	-0.472178	0.237457	-0.153103	0.717386	-0.0226648	0.957518	0.232379	0.579721	-0.57455	0.13632	-0.0640174	0.880295	-0.137041	0.746247	0.0166235
Xdh	Xdh	black	0.856176	0.00665841	0.922656	0.00109062	-0.591766	0.122261	-0.479926	0.228768	0.631222	0.0932612	-0.580051	0.131735	-0.327314	0.42871	0.00253613	0.995245	0.678922	0.0641035	0.38418	0.347403	0.136634	0.746982	-0.0887443	0.834476	-0.119709	0.77768	0.735492	0.0375726	0.492236	0.215304	0.67039	0.0688524	-0.303378	0.465105	-0.0946696	0.823552	-0.144303	0.733164	0.316772	0.44459	-0.255057	0.542104	0.405186	0.319333	-0.278229	0.504618	0.0783564
Siglec1	Siglec1	black	0.85469	0.00685886	0.901446	0.00221969	-0.559656	0.149172	-0.616535	0.103534	0.725629	0.0415937	-0.367513	0.370447	-0.34226	0.406618	-0.428351	0.289679	0.331291	0.422783	0.377099	0.35711	0.433894	0.28279	-0.194476	0.644447	-0.240181	0.56668	0.347051	0.399642	0.632989	0.0920668	0.574038	0.136751	-0.0240438	0.954935	0.0429195	0.919625	-0.0112595	0.97889	0.386571	0.344152	-0.138837	0.743006	0.378421	0.355289	-0.101829	0.810387	0.515756
Cep295	Cep295	black	0.853683	0.00699693	0.898576	0.00241397	-0.695625	0.0553832	-0.647691	0.0824715	0.379699	0.353532	-0.312184	0.451574	-0.532168	0.174569	-0.305838	0.461309	0.209338	0.618808	0.756326	0.0298834	0.469716	0.240251	-0.0804179	0.849865	-0.231716	0.580833	0.604921	0.112096	0.713699	0.0467926	0.385028	0.346248	-0.504727	0.202077	-0.0140541	0.973652	0.0286735	0.946267	0.545209	0.162249	-0.540635	0.166514	0.0494881	0.907361	0.0984841	0.816533	0.136342
Nek1	Nek1	black	0.853198	0.007064	0.977593	2.76561e-05	-0.576287	0.134862	-0.559931	0.148928	0.604224	0.112622	-0.404762	0.319888	-0.238937	0.568752	-0.0625947	0.882941	0.454342	0.258084	0.67652	0.0654198	0.389175	0.340629	0.0137299	0.97426	-0.206989	0.622839	0.629006	0.0947716	0.695586	0.0554023	0.520795	0.18571	-0.40115	0.32464	0.142137	0.737062	-0.0299488	0.94388	0.530224	0.176447	-0.270629	0.516802	0.311229	0.453034	-0.0705514	0.868154	0.0452332
Mlh1	Mlh1	black	0.852217	0.00720092	0.884612	0.00351605	-0.693159	0.056623	-0.456411	0.255647	0.34956	0.39601	-0.529263	0.17738	-0.686829	0.0598808	-0.243525	0.561123	0.271893	0.514769	0.352162	0.392258	0.00837357	0.9843	-0.0489153	0.90843	-0.340285	0.409508	0.670557	0.068757	0.618242	0.102309	0.704015	0.051287	-0.422964	0.296451	-0.193809	0.645606	-0.380462	0.352485	0.160949	0.703392	-0.487513	0.22042	0.381945	0.350453	0.173773	0.680676	0.293613
Znf454	Znf454	black	0.846456	0.00803971	0.913328	0.00152372	-0.709499	0.0487116	-0.528215	0.178399	0.418238	0.302455	-0.498727	0.208376	-0.29859	0.472531	-0.110689	0.794147	0.340489	0.40921	0.772461	0.0246542	0.384948	0.346357	-0.0350215	0.934388	-0.398176	0.328578	0.624112	0.0981576	0.595826	0.119071	0.330542	0.423897	-0.652586	0.0794126	-0.0491932	0.907912	-0.16575	0.694863	0.409881	0.313211	-0.425353	0.293438	0.0997146	0.814271	-0.0197155	0.963043	-0.218845
Lrrc63	Lrrc63	black	0.845031	0.00825628	0.848323	0.0077614	-0.62945	0.0944677	-0.430206	0.287364	0.611334	0.10732	-0.639935	0.0874569	-0.449691	0.263605	-0.507465	0.199236	0.23877	0.569031	0.220301	0.600105	0.205169	0.625968	-0.202713	0.630198	-0.419416	0.300953	0.408226	0.315363	0.564307	0.145089	0.64617	0.0834358	-0.075884	0.858263	-0.21819	0.603692	-0.163396	0.699043	0.0485166	0.909174	-0.312572	0.450982	0.25611	0.540379	-0.157902	0.708818	0.468612
Hhip	Hhip	black	0.841194	0.00885782	0.897674	0.00247715	-0.603098	0.113474	-0.398374	0.328315	0.633907	0.0914496	-0.709476	0.0487219	-0.245437	0.557952	-0.0508152	0.904885	0.628958	0.0948043	0.401453	0.324241	0.160865	0.703541	-0.0983756	0.816732	-0.212002	0.614245	0.718122	0.0448221	0.470102	0.239812	0.611092	0.107499	-0.313273	0.449912	-0.168461	0.69006	-0.0867395	0.838177	0.213497	0.611691	-0.312091	0.451716	0.235681	0.574189	-0.407395	0.316446	-0.0210884
Polr3c	Polr3c	black	0.840184	0.00902069	0.970935	6.00513e-05	-0.546805	0.160775	-0.473064	0.236454	0.637009	0.0893821	-0.51417	0.19237	-0.201557	0.632191	-0.142952	0.735594	0.391996	0.33683	0.65108	0.0803468	0.392608	0.336008	0.0315435	0.940895	-0.226486	0.589638	0.639844	0.0875164	0.7433	0.0345645	0.558075	0.150574	-0.315385	0.446697	0.10991	0.795572	0.105399	0.803836	0.447236	0.266542	-0.34912	0.396646	0.168583	0.689845	-0.198596	0.637308	0.0926667
Rab33a	Rab33a	black	0.838274	0.0093338	0.928976	0.000848655	-0.583998	0.128498	-0.559137	0.149631	0.697336	0.0545322	-0.452792	0.259917	-0.0672832	0.874224	-0.168099	0.690701	0.434609	0.281908	0.63657	0.0896733	0.502985	0.203895	-0.0971941	0.818905	-0.351744	0.39286	0.421667	0.298092	0.57809	0.133359	0.376177	0.358384	-0.327335	0.42868	0.0991373	0.815332	-0.0632253	0.881768	0.442961	0.271697	-0.112781	0.790322	0.271968	0.514647	-0.186538	0.65827	-0.0133062
Eqtn	Eqtn	black	0.828306	0.0110799	0.818941	0.0128967	-0.694934	0.0557288	-0.536694	0.170238	0.421012	0.298924	-0.4346	0.281919	-0.57524	0.13574	-0.593215	0.121117	0.00458273	0.991408	0.404559	0.320154	0.323306	0.434719	-0.186824	0.657771	-0.511864	0.194717	0.312667	0.450837	0.630588	0.0936921	0.470007	0.23992	-0.263291	0.52867	-0.159272	0.706377	-0.242404	0.562983	0.170529	0.686402	-0.392395	0.336294	0.198187	0.638015	0.176629	0.675645	0.440045
Kirrel2	Kirrel2	black	0.825842	0.0115412	0.869036	0.00507847	-0.602749	0.113739	-0.359025	0.382438	0.628204	0.095322	-0.760692	0.0284068	-0.23374	0.577439	-0.114591	0.787015	0.579415	0.13226	0.379749	0.353463	0.16894	0.689213	-0.117415	0.781861	-0.247059	0.555269	0.69106	0.0576909	0.458006	0.253776	0.589316	0.12421	-0.282532	0.497769	-0.217188	0.605398	-0.0447382	0.916228	0.149954	0.723023	-0.347822	0.398524	0.144863	0.732158	-0.463553	0.247322	-0.0147174
Epb42	Epb42	black	0.819272	0.0128295	0.902046	0.00218045	-0.521651	0.184858	-0.503097	0.203778	0.652711	0.0793354	-0.475267	0.233972	-0.301301	0.468321	0.068822	0.871366	0.732265	0.0388609	0.361984	0.378239	0.141925	0.737442	-0.070342	0.868543	0.00130524	0.997553	0.729173	0.0401204	0.487253	0.220703	0.686026	0.0603017	-0.237189	0.571668	-0.00901636	0.983095	-0.0902178	0.831757	0.401895	0.323658	-0.182224	0.665819	0.479182	0.229594	-0.26874	0.519848	0.130505
Gca	Gca	black	0.816961	0.0133034	0.883969	0.0035734	-0.548	0.159676	-0.587158	0.12594	0.660003	0.0749055	-0.371971	0.364218	-0.234973	0.575374	0.0714885	0.866415	0.730775	0.0394649	0.394991	0.332818	0.2252	0.591808	-0.128112	0.762406	-0.0840136	0.843214	0.580239	0.13158	0.408719	0.314722	0.554007	0.154214	-0.288838	0.487796	0.0318817	0.940262	-0.235259	0.574895	0.448617	0.264889	-0.0221663	0.958452	0.586492	0.126477	-0.163395	0.699043	0.0592115
Cxcl12	Cxcl12	black	0.812078	0.0143406	0.914173	0.00148057	-0.553368	0.15479	-0.426175	0.292405	0.46848	0.241662	-0.492866	0.214627	-0.495725	0.211566	0.0253611	0.952468	0.517103	0.189406	0.391615	0.337342	0.00713224	0.986628	0.0529959	0.900818	-0.0898799	0.832381	0.813949	0.0139373	0.62985	0.0941944	0.773074	0.0244676	-0.359253	0.382115	-0.0263202	0.950672	-0.184017	0.662679	0.322963	0.435235	-0.392685	0.335905	0.442119	0.272717	-0.0212113	0.960241	0.192225
Stom	Stom	black	0.808488	0.0151345	0.888566	0.0031767	-0.487084	0.220887	-0.399029	0.327445	0.709703	0.0486172	-0.56154	0.14751	-0.328001	0.427685	-0.208591	0.620088	0.472866	0.236677	0.148033	0.726466	0.0741418	0.861493	-0.0773696	0.85551	-0.224323	0.593292	0.51009	0.196533	0.569192	0.140869	0.807918	0.015263	-0.0057301	0.989256	-0.026579	0.950188	-0.195557	0.642571	0.151125	0.720925	-0.120245	0.776705	0.555906	0.152508	-0.169653	0.687951	0.463568
Arhgap15	Arhgap15	black	-0.808469	0.0151387	-0.835022	0.00988263	0.588567	0.124809	0.657031	0.076693	-0.672222	0.0678158	0.288147	0.488884	0.185012	0.660937	0.169492	0.688236	-0.514942	0.191587	-0.393877	0.334308	-0.391071	0.338073	0.238044	0.570242	0.316617	0.444825	-0.26144	0.53168	-0.373784	0.361697	-0.374496	0.360711	0.240082	0.566844	-0.0385261	0.927835	0.351466	0.393261	-0.398245	0.328486	-0.118104	0.780605	-0.589764	0.123853	0.0201126	0.962299	-0.141435
Gar1	Gar1	black	0.799849	0.0171567	0.837685	0.00943164	-0.684431	0.0611431	-0.590897	0.12295	0.22151	0.598055	-0.244271	0.559884	-0.703536	0.0515158	-0.27805	0.504904	0.10461	0.805283	0.590714	0.123096	0.232716	0.579155	-0.0286267	0.946354	-0.295886	0.476744	0.569832	0.140321	0.684974	0.0608557	0.477516	0.231452	-0.539487	0.167594	-0.0409002	0.923398	-0.271453	0.515476	0.411443	0.311187	-0.516341	0.190174	0.270404	0.517164	0.398056	0.328737	0.24821
Ripk2	Ripk2	black	-0.799746	0.0171819	-0.704335	0.0511349	0.669544	0.0693339	0.758298	0.0292106	-0.557584	0.151011	0.175522	0.677593	0.513108	0.193449	0.516457	0.190056	-0.32003	0.439656	-0.158095	0.708474	-0.36573	0.372952	0.4583	0.253432	0.35114	0.39373	-0.0583176	0.890902	-0.265254	0.525485	-0.346626	0.400258	0.0861392	0.839286	0.174064	0.680162	0.461328	0.249901	-0.26803	0.520994	-0.078766	0.852923	-0.594859	0.119826	-0.152793	0.717942	-0.515598
Emc2	Emc2	black	0.799028	0.0173573	0.953623	0.000240777	-0.488291	0.219572	-0.342347	0.40649	0.602661	0.113807	-0.595925	0.118994	-0.221824	0.597523	0.0517319	0.903176	0.514805	0.191726	0.480143	0.228527	0.116111	0.784241	0.118821	0.779299	-0.174815	0.678838	0.763952	0.0273343	0.685143	0.0607668	0.729203	0.0401078	-0.315674	0.446257	0.0794189	0.851715	-0.0582983	0.890938	0.314448	0.448122	-0.31555	0.446445	0.352188	0.392221	-0.19323	0.646612	0.0653447
Gfpt2	Gfpt2	black	-0.795238	0.0183018	-0.864613	0.00559114	0.588258	0.125057	0.664383	0.0723165	-0.372322	0.363729	0.155963	0.712278	0.571457	0.138935	0.178632	0.672122	-0.299143	0.471671	-0.672351	0.0677429	-0.389055	0.340791	0.0317676	0.940476	0.0158712	0.970246	-0.649815	0.0811361	-0.710868	0.0480811	-0.476744	0.232315	0.409655	0.313504	-0.092645	0.827282	-0.0671356	0.874499	-0.647244	0.0827546	0.466828	0.243552	-0.20851	0.620228	-0.157752	0.709086	-0.258677
Lgals9	Lgals9	black	0.79401	0.0186145	0.932899	0.000717816	-0.472419	0.237184	-0.411894	0.310603	0.747071	0.0331662	-0.540495	0.166646	-0.0163441	0.96936	-0.069155	0.870747	0.483347	0.224983	0.487995	0.219895	0.322713	0.435612	0.0113085	0.978798	-0.294644	0.478685	0.495406	0.211906	0.617335	0.102959	0.567475	0.142345	-0.201626	0.632072	0.144957	0.731989	-0.0569286	0.893489	0.335396	0.416702	-0.0805954	0.849537	0.377389	0.356711	-0.251229	0.548391	0.0724011
Entpd7	Entpd7	black	0.793021	0.0188689	0.907446	0.00184708	-0.494549	0.212822	-0.405583	0.318813	0.712198	0.0474729	-0.5577	0.150907	-0.0841946	0.842879	0.0226897	0.957471	0.59717	0.118025	0.367885	0.369925	0.174914	0.678664	-0.0216206	0.959474	-0.270053	0.51773	0.537727	0.169257	0.502745	0.204147	0.618332	0.102244	-0.233301	0.578174	0.0607697	0.886337	-0.231348	0.581452	0.265554	0.524999	-0.0317508	0.940507	0.520586	0.185918	-0.226555	0.589521	0.0444889
Timm8a1	Timm8a1	black	0.792611	0.0189751	0.915287	0.00142487	-0.505582	0.201187	-0.532766	0.173993	0.558078	0.150571	-0.285263	0.49344	-0.353191	0.390779	-0.233198	0.578346	0.22843	0.58636	0.503505	0.203352	0.317534	0.443434	0.0285502	0.946497	-0.260007	0.534013	0.450095	0.263123	0.758268	0.0292208	0.602935	0.113598	-0.222692	0.596051	0.197	0.640071	-0.117877	0.78102	0.439442	0.275976	-0.20909	0.619233	0.446849	0.267008	0.166599	0.693358	0.381938
Mrpl46	Mrpl46	black	0.791056	0.0193806	0.820247	0.012633	-0.522313	0.184201	-0.568289	0.141644	0.771478	0.0249551	-0.39211	0.336676	-0.136618	0.747012	-0.131515	0.756239	0.630594	0.0936876	0.193795	0.645629	0.256573	0.539621	-0.248853	0.552306	-0.26422	0.527163	0.277892	0.505157	0.312008	0.451843	0.515204	0.191322	-0.0736382	0.862427	-0.0027715	0.994803	-0.362621	0.377338	0.271268	0.515774	0.205186	0.625939	0.692867	0.0567707	-0.172967	0.682097	0.23498
Arg1	Arg1	black	0.789276	0.0198516	0.914292	0.00147456	-0.557771	0.150844	-0.573208	0.137451	0.467017	0.243335	-0.286829	0.490965	-0.2674	0.522012	0.0552558	0.896606	0.455954	0.256184	0.767947	0.0260547	0.386901	0.343705	0.0553201	0.896486	-0.111225	0.793167	0.685174	0.0607506	0.660451	0.0746385	0.421847	0.297865	-0.529948	0.176714	0.169069	0.688985	-0.00695068	0.986968	0.628326	0.0952378	-0.327511	0.428416	0.251795	0.547461	0.0111298	0.979133	-0.0922517
Spryd4	Spryd4	black	0.787739	0.0202639	0.798959	0.017374	-0.522778	0.183741	-0.449334	0.264032	0.659435	0.0752456	-0.508577	0.198089	-0.438222	0.277468	-0.470438	0.23943	0.299262	0.471485	0.0992135	0.815192	0.179473	0.670645	-0.210096	0.617508	-0.259285	0.53519	0.357031	0.38528	0.533604	0.173188	0.702138	0.0521872	0.0943496	0.824142	-0.133407	0.752815	-0.109028	0.797187	0.106163	0.802434	-0.184799	0.66131	0.389774	0.33982	-0.155883	0.71242	0.632748
Fam134b	Fam134b	black	0.787562	0.0203118	0.76999	0.0254149	-0.752993	0.0310415	-0.46237	0.248692	0.201541	0.632219	-0.455711	0.25647	-0.664711	0.0721247	-0.467513	0.242767	-0.0565734	0.894151	0.427769	0.290407	0.147875	0.72675	-0.115401	0.785536	-0.631171	0.0932959	0.376379	0.358104	0.566953	0.142795	0.420787	0.299209	-0.521281	0.185226	-0.240739	0.565752	-0.513752	0.192794	0.0655086	0.877522	-0.475121	0.234136	0.228008	0.587071	0.38436	0.347157	0.221966
P3h2	P3h2	black	0.7865	0.0206	0.794314	0.0185368	-0.594632	0.120004	-0.775181	0.0238332	0.665871	0.0714489	-0.144176	0.733393	-0.108596	0.797977	-0.369992	0.366977	0.337153	0.414111	0.655082	0.0778788	0.767127	0.0263143	-0.305388	0.462003	-0.288256	0.488713	0.130775	0.757577	0.447172	0.26662	0.0999541	0.813831	-0.232999	0.57868	0.111173	0.793261	0.00984089	0.98155	0.609478	0.10869	0.0224438	0.957932	0.222573	0.596253	-0.0850165	0.841361	0.117464
Fpr1	Fpr1	black	0.785861	0.020775	0.751581	0.03154	-0.683811	0.0614724	-0.682785	0.062019	0.388446	0.341614	-0.236962	0.572048	-0.493093	0.214383	-0.0243513	0.954359	0.594773	0.119894	0.38732	0.343137	0.1917	0.649271	-0.257547	0.538028	-0.166096	0.69425	0.492957	0.214529	0.24628	0.556558	0.358683	0.382926	-0.48945	0.218315	-0.15969	0.705633	-0.475883	0.23328	0.404822	0.31981	-0.113261	0.789444	0.54252	0.164749	0.106368	0.802059	-0.000264136
Ndufaf2	Ndufaf2	black	0.785282	0.020934	0.880409	0.00390163	-0.594479	0.120124	-0.555925	0.152491	0.318853	0.441435	-0.256224	0.540193	-0.554162	0.154074	-0.245276	0.558219	0.118814	0.779311	0.711017	0.0480126	0.35472	0.388585	0.0571413	0.893093	-0.188399	0.655022	0.632698	0.092263	0.810867	0.0146054	0.491679	0.215904	-0.461759	0.249401	0.095189	0.822596	0.0279132	0.94769	0.529533	0.177117	-0.557538	0.151051	0.123214	0.771301	0.230859	0.582274	0.235654
Kcnip1	Kcnip1	black	0.78435	0.0211918	0.921557	0.00113683	-0.487151	0.220815	-0.403756	0.321208	0.502916	0.203968	-0.471757	0.237933	-0.407059	0.316883	0.023268	0.956388	0.480201	0.228462	0.490084	0.217627	0.109828	0.795723	0.112606	0.790641	-0.0159702	0.970061	0.837262	0.00950252	0.721858	0.0431969	0.751618	0.0315272	-0.311127	0.45319	0.0701153	0.868964	0.0430998	0.919288	0.412854	0.309364	-0.442759	0.271942	0.301926	0.467352	-0.107918	0.799219	0.190809
Cnksr3	Cnksr3	black	0.781038	0.0221238	0.94254	0.000454067	-0.409502	0.313703	-0.511944	0.194635	0.725566	0.04162	-0.341319	0.407994	-0.123311	0.771125	0.0599829	0.887802	0.603464	0.113197	0.523485	0.183041	0.324663	0.432681	0.0513172	0.903949	0.00339001	0.993644	0.630143	0.093995	0.666919	0.0708419	0.639297	0.0878747	-0.172432	0.683042	0.260918	0.532529	0.0890536	0.833905	0.568685	0.141304	-0.105846	0.803016	0.457527	0.254336	-0.199276	0.636131	0.175654
Serf1	Serf1	black	0.78068	0.0222259	0.829415	0.0108763	-0.674357	0.0666193	-0.3935	0.334813	0.361011	0.379617	-0.588623	0.124764	-0.327955	0.427753	-0.433154	0.283705	-0.015081	0.971727	0.722401	0.0429637	0.437441	0.278425	-0.0317768	0.940459	-0.547555	0.160085	0.477613	0.231344	0.701149	0.0526653	0.301153	0.468549	-0.49803	0.209114	-0.117251	0.782162	0.0139337	0.973878	0.22159	0.597919	-0.593415	0.12096	-0.203813	0.628302	-0.0388725	0.927187	-0.0182405
Fgf14	Fgf14	black	0.780655	0.022233	0.919593	0.00122253	-0.544178	0.163205	-0.288467	0.488381	0.388582	0.34143	-0.580258	0.131563	-0.466833	0.243547	-0.136327	0.747537	0.181715	0.666711	0.464791	0.245893	0.0191055	0.964186	0.175162	0.678228	-0.34438	0.403525	0.722638	0.0428624	0.802563	0.0165042	0.758392	0.0291788	-0.394316	0.333721	0.0149617	0.971951	-0.191884	0.648951	0.181677	0.666777	-0.515074	0.191453	0.288479	0.488361	0.121957	0.773588	0.220421
Ppm1l	Ppm1l	black	0.780639	0.0222377	0.927846	0.00088903	-0.469154	0.240892	-0.414527	0.307208	0.59675	0.118351	-0.478339	0.230533	-0.222019	0.597193	0.154073	0.715652	0.630033	0.09407	0.483424	0.224898	0.128837	0.761091	0.0907393	0.830795	-0.0506865	0.905125	0.775366	0.0237782	0.612121	0.106742	0.69	0.058235	-0.330178	0.424439	0.114957	0.786347	-0.0659776	0.876651	0.423864	0.295314	-0.238436	0.569587	0.435647	0.280629	-0.179074	0.671346	0.0288056
Lipa	Lipa	black	0.779692	0.0225095	0.917968	0.00129653	-0.492724	0.214779	-0.30216	0.46699	0.574908	0.136019	-0.650407	0.080766	-0.224836	0.592424	-0.0882018	0.835477	0.386034	0.344881	0.52585	0.180712	0.198524	0.637433	0.101413	0.811151	-0.202449	0.630653	0.743452	0.0345075	0.725634	0.0415916	0.667582	0.0704589	-0.282167	0.498349	0.0246521	0.953796	0.116237	0.784011	0.276784	0.506927	-0.449827	0.263443	0.108182	0.798736	-0.281629	0.499203	0.0859012
Opn3	Opn3	black	0.774799	0.0239477	0.880139	0.00392729	-0.460618	0.250727	-0.604988	0.112045	0.718395	0.0447019	-0.229353	0.584806	-0.141159	0.738821	-0.282654	0.497574	0.30963	0.455482	0.516155	0.190361	0.526176	0.180392	-0.0863608	0.838877	-0.22672	0.589243	0.279186	0.503092	0.661672	0.0739125	0.454017	0.258468	-0.082438	0.846128	0.249104	0.551892	0.0241606	0.954717	0.521358	0.185149	-0.0154124	0.971106	0.405795	0.318536	-0.0271404	0.949137	0.358239
Arl4a	Arl4a	black	-0.772834	0.0245405	-0.747453	0.0330265	0.547205	0.160407	0.591314	0.12262	-0.674619	0.0664731	0.346225	0.400841	0.356395	0.386188	0.6473	0.0827191	-0.172267	0.683332	-0.254869	0.542412	-0.489599	0.218153	0.327093	0.429041	0.302018	0.46721	-0.137544	0.745339	-0.511446	0.195144	-0.433112	0.283757	-0.108237	0.798635	0.0821628	0.846637	-0.0347328	0.934928	-0.254643	0.542783	0.126846	0.764703	-0.219462	0.601531	0.143547	0.734524	-0.618552
Slc40a1	Slc40a1	black	0.772603	0.0246108	0.930406	0.000799306	-0.415538	0.30591	-0.450916	0.262145	0.608867	0.109143	-0.365211	0.373682	-0.32973	0.425105	0.0572731	0.892848	0.545034	0.162411	0.416576	0.304579	0.130525	0.758032	0.104813	0.80491	0.0369422	0.930796	0.739225	0.0361153	0.710707	0.0481549	0.790319	0.0195748	-0.181711	0.666717	0.191538	0.649553	0.00948593	0.982215	0.475712	0.233472	-0.242183	0.563351	0.504612	0.202197	-0.0756964	0.858611	0.306101
Leprot	Leprot	black	0.772042	0.0247822	0.879233	0.00401415	-0.520547	0.185957	-0.663192	0.0730154	0.454024	0.258459	-0.12478	0.768454	-0.397079	0.330036	-0.0239349	0.955139	0.432465	0.284559	0.727355	0.0408719	0.435694	0.280571	0.0102341	0.980812	0.062645	0.882848	0.667516	0.0704971	0.68882	0.0588443	0.447557	0.266158	-0.405183	0.319337	0.204196	0.627643	0.129689	0.759547	0.743959	0.0343178	-0.349695	0.395815	0.256606	0.539567	0.0604482	0.886935	0.13293
Mysm1	Mysm1	black	0.770727	0.0251867	0.942603	0.000452618	-0.439708	0.275651	-0.437276	0.278626	0.537689	0.169293	-0.373888	0.361553	-0.3302	0.424405	0.00881099	0.98348	0.413849	0.308081	0.581892	0.13022	0.223389	0.594871	0.159072	0.706734	-0.0110979	0.979193	0.771509	0.0249457	0.808657	0.0150964	0.711541	0.0477729	-0.283634	0.49602	0.212471	0.613445	0.125336	0.767445	0.521877	0.184634	-0.392564	0.336067	0.304101	0.463988	-0.0488616	0.90853	0.223441
Gckr	Gckr	black	0.770364	0.025299	0.806214	0.0156515	-0.557061	0.151477	-0.629004	0.0947734	0.545576	0.16191	-0.204684	0.626803	-0.375824	0.358871	-0.519149	0.187353	0.0695986	0.869923	0.485314	0.222822	0.520502	0.186002	-0.168192	0.690538	-0.343529	0.404765	0.195432	0.642789	0.654878	0.0780036	0.382929	0.349109	-0.127809	0.762955	0.0919353	0.82859	-0.0483309	0.909521	0.417317	0.30363	-0.180755	0.668394	0.270354	0.517245	0.147584	0.727272	0.480961
Fgd3	Fgd3	black	0.768723	0.0258107	0.788073	0.0201739	-0.523838	0.182693	-0.590534	0.123239	0.797484	0.0177382	-0.387529	0.342854	0.0041198	0.992275	-0.494175	0.213223	0.288331	0.488595	0.481256	0.227292	0.693875	0.056261	-0.293426	0.480589	-0.367911	0.369888	0.0987375	0.816067	0.477829	0.231103	0.235098	0.575164	-0.00306063	0.994261	0.0428513	0.919752	0.12741	0.763679	0.370594	0.366136	0.0110775	0.979231	0.122621	0.77238	-0.334819	0.417555	0.248382
Sntg1	Sntg1	black	0.767153	0.0263061	0.82693	0.011336	-0.518528	0.187975	-0.698581	0.0539185	0.48289	0.225487	-0.0479358	0.910258	-0.52645	0.180124	-0.285105	0.493689	0.259678	0.534549	0.465131	0.245502	0.38271	0.349408	-0.102301	0.809521	-0.0694515	0.870197	0.39709	0.330021	0.658592	0.0757515	0.51682	0.189691	-0.178371	0.67258	0.165643	0.695053	-0.0752228	0.859488	0.587379	0.125763	-0.191492	0.649634	0.474374	0.234977	0.25782	0.537582	0.518882
Tatdn3	Tatdn3	black	0.766209	0.0266068	0.888189	0.00320809	-0.513419	0.193133	-0.545082	0.162367	0.510561	0.19605	-0.266595	0.523314	-0.265062	0.525797	0.0920458	0.828386	0.507224	0.199486	0.550783	0.157133	0.233239	0.578278	0.0375991	0.929568	-0.148352	0.725895	0.585636	0.127169	0.574907	0.136019	0.522875	0.183644	-0.420744	0.299264	0.175891	0.676943	-0.241873	0.563865	0.513097	0.19346	-0.126422	0.765472	0.540516	0.166626	0.100039	0.813674	0.0305523
Glo1	Glo1	black	0.766077	0.0266489	0.913515	0.00151409	-0.438814	0.276744	-0.296707	0.475463	0.707968	0.0494227	-0.658104	0.0760452	-0.0535009	0.899877	-0.0593132	0.889048	0.472882	0.236659	0.460126	0.2513	0.236427	0.572943	0.0678174	0.873232	-0.219824	0.600916	0.63567	0.0902712	0.658664	0.0757079	0.650753	0.0805503	-0.172512	0.682901	0.0785314	0.853358	0.0979014	0.817605	0.261449	0.531664	-0.253516	0.544631	0.21045	0.616902	-0.384575	0.346865	0.0773823
Ifi44	Ifi44	black	-0.765533	0.0268235	-0.671527	0.0682078	0.723689	0.0424139	0.549792	0.158035	-0.282073	0.498497	0.360472	0.380382	0.751911	0.0314233	0.669044	0.06962	0.0367915	0.931078	-0.198129	0.638115	-0.194331	0.644699	0.313616	0.44939	0.512157	0.194418	-0.20664	0.623438	-0.440455	0.274742	-0.421751	0.297987	0.233583	0.577702	0.330385	0.424131	0.432284	0.284783	-0.037053	0.930589	0.362814	0.377065	-0.265961	0.52434	-0.293355	0.480701	-0.536143
Cdkl3	Cdkl3	black	0.765186	0.0269352	0.888909	0.00314824	-0.516084	0.190433	-0.260737	0.532824	0.424734	0.294218	-0.605578	0.111601	-0.474509	0.234824	-0.0687527	0.871494	0.30603	0.461013	0.291215	0.484058	-0.114285	0.787574	0.138344	0.743895	-0.2947	0.478596	0.724295	0.0421566	0.694636	0.0558784	0.841199	0.00885693	-0.313898	0.448959	-0.0366908	0.931266	-0.302356	0.466687	0.098492	0.816518	-0.409192	0.314106	0.446039	0.267981	0.0764586	0.857198	0.267261
Sema3c	Sema3c	black	0.765095	0.0269646	0.892891	0.00283051	-0.510534	0.196077	-0.264893	0.526071	0.584464	0.12812	-0.723341	0.042562	-0.100623	0.812602	0.0354	0.933681	0.503354	0.20351	0.51212	0.194456	0.155414	0.713257	0.077983	0.854374	-0.269301	0.518943	0.732215	0.0388811	0.585596	0.127201	0.591423	0.122533	-0.371544	0.364812	-0.0287636	0.946098	-0.0196564	0.963154	0.209733	0.618131	-0.349991	0.395388	0.150141	0.722688	-0.359839	0.381281	-0.140983
Ercc8	Ercc8	black	0.764405	0.0271873	0.889665	0.00308624	-0.591988	0.122086	-0.491142	0.216484	0.295852	0.476797	-0.326158	0.430441	-0.396778	0.330436	0.0482994	0.909579	0.308605	0.457055	0.778068	0.0229808	0.259903	0.534183	0.132609	0.754259	-0.202679	0.630255	0.745132	0.0338809	0.705328	0.0506634	0.443973	0.270472	-0.661565	0.0739765	0.107508	0.799971	-0.118385	0.780094	0.525954	0.180611	-0.484685	0.223512	0.197867	0.63857	0.175135	0.678275	-0.127409
Car12	Car12	black	0.763719	0.0274104	0.856346	0.00663579	-0.557221	0.151334	-0.410403	0.312533	0.299011	0.471875	-0.421215	0.298666	-0.636334	0.0898297	-0.0805092	0.849696	0.304615	0.463194	0.479724	0.228992	0.0400504	0.924986	0.0953238	0.822348	-0.0707307	0.867822	0.835312	0.00983284	0.719677	0.0441413	0.71394	0.0466841	-0.415975	0.305349	-0.0415978	0.922094	-0.0582719	0.890987	0.350224	0.395051	-0.606248	0.111098	0.2286	0.586074	0.100679	0.812499	0.244115
Tnfrsf26	Tnfrsf26	black	0.75633	0.0298817	0.707859	0.0494735	-0.609939	0.108349	-0.586734	0.126282	0.652772	0.0792978	-0.406163	0.318054	-0.164356	0.697338	-0.702189	0.0521624	0.0865745	0.838482	0.44261	0.272122	0.687061	0.059759	-0.378689	0.35492	-0.495743	0.211546	0.0127835	0.976033	0.438351	0.27731	0.149162	0.724442	-0.0430936	0.9193	-0.124983	0.768086	0.0618197	0.884383	0.240311	0.566463	-0.126223	0.765834	-0.0284103	0.946759	-0.23253	0.579467	0.31143
Fgf9	Fgf9	black	0.75537	0.0302127	0.878773	0.00405875	-0.548041	0.159638	-0.271281	0.515753	0.406677	0.317382	-0.625903	0.0969104	-0.325083	0.432052	0.115595	0.785183	0.449381	0.263975	0.419809	0.300452	-0.0703969	0.868441	0.134827	0.750246	-0.310956	0.453451	0.766095	0.0266432	0.575164	0.135803	0.685051	0.0608151	-0.502428	0.204479	-0.0463409	0.913235	-0.357885	0.384063	0.154496	0.714897	-0.355225	0.387862	0.407958	0.315711	-0.00625395	0.988274	-0.0806247
Sgcd	Sgcd	black	0.754843	0.0303953	0.673301	0.0672094	-0.738238	0.0364973	-0.734793	0.0378497	0.404516	0.320211	-0.218401	0.603333	-0.270307	0.51732	-0.197959	0.63841	0.444438	0.269911	0.548173	0.159517	0.493301	0.214159	-0.387252	0.343229	-0.395092	0.332683	0.206181	0.624227	0.139517	0.74178	-0.00776147	0.985448	-0.550253	0.157615	-0.185251	0.660519	-0.436559	0.279507	0.404683	0.319992	-0.0170602	0.968018	0.299813	0.47063	0.0383567	0.928152	-0.21636
Lig4	Lig4	black	0.753051	0.0310209	0.846011	0.00810682	-0.457979	0.253807	-0.403881	0.321044	0.616342	0.103673	-0.44492	0.269329	-0.332907	0.420385	-0.408932	0.314443	0.152742	0.718032	0.318017	0.442702	0.270425	0.51713	-0.0282691	0.947024	-0.289523	0.486717	0.385805	0.345192	0.727542	0.0407944	0.664996	0.0719586	-0.00144079	0.997299	0.0712399	0.866876	0.0118483	0.977787	0.229219	0.585032	-0.253125	0.545275	0.297799	0.473761	-0.0411744	0.922885	0.543277
Smim3	Smim3	black	0.750704	0.0318525	0.810114	0.0147716	-0.452824	0.259879	-0.603877	0.112884	0.628585	0.0950604	-0.164322	0.697397	-0.411734	0.31081	-0.289522	0.486719	0.344354	0.403562	0.215372	0.608491	0.256484	0.539767	-0.138525	0.743569	-0.129598	0.759711	0.294778	0.478475	0.56621	0.143438	0.636784	0.0895313	0.0242728	0.954506	0.13541	0.749194	-0.19698	0.640104	0.396267	0.331117	0.0121301	0.977258	0.66319	0.0730167	0.137571	0.745291	0.628662
St14	St14	black	0.749577	0.0322566	0.722492	0.0429249	-0.595942	0.118981	-0.716971	0.0453296	0.562458	0.146705	-0.155111	0.713797	-0.286695	0.491176	-0.635843	0.0901561	0.0614726	0.885029	0.559263	0.149519	0.740143	0.0357623	-0.326898	0.429333	-0.353977	0.389651	0.0484592	0.909281	0.521504	0.185004	0.131569	0.75614	-0.119266	0.778488	0.0193553	0.963718	0.0785727	0.853281	0.472119	0.237523	-0.143098	0.735331	0.0649744	0.878516	0.0070697	0.986745	0.3764
C1qtnf5	C1qtnf5	black	0.748278	0.0327262	0.893632	0.00277372	-0.405044	0.319519	-0.506589	0.200143	0.712275	0.0474381	-0.319088	0.44108	-0.0808442	0.849076	-0.217452	0.604948	0.317242	0.443876	0.61151	0.107191	0.533755	0.173044	0.015856	0.970275	-0.127342	0.763803	0.439632	0.275745	0.754606	0.0304773	0.489406	0.218362	-0.0918752	0.828701	0.275252	0.509377	0.275342	0.509233	0.550815	0.157103	-0.181307	0.667426	0.189623	0.652888	-0.193962	0.645339	0.273801
Pigk	Pigk	black	0.747454	0.0330264	0.945399	0.00039046	-0.404161	0.320677	-0.388267	0.341855	0.631033	0.0933895	-0.418558	0.302046	-0.0844326	0.84244	0.0373562	0.930022	0.403621	0.321386	0.606626	0.110815	0.290567	0.485075	0.175918	0.676895	-0.172669	0.682623	0.621852	0.0997442	0.771754	0.0248704	0.619299	0.101554	-0.277891	0.505158	0.290294	0.485505	0.0450256	0.915691	0.470175	0.23973	-0.207833	0.62139	0.35258	0.391657	-0.0907707	0.830737	0.085687
Csf2rb	Csf2rb	black	0.746652	0.0333199	0.853628	0.0070045	-0.500753	0.206238	-0.563533	0.145765	0.62547	0.0972112	-0.286117	0.492089	-0.0329212	0.938317	-0.263623	0.528131	0.226123	0.59025	0.741318	0.0353136	0.652053	0.0797426	-0.0511828	0.9042	-0.314114	0.448631	0.307153	0.459284	0.665108	0.0718929	0.249582	0.551104	-0.278704	0.503859	0.224224	0.593459	0.134189	0.751399	0.548522	0.159197	-0.153686	0.716345	0.107833	0.799374	-0.094682	0.823529	0.055249
Kitlg	Kitlg	black	0.744887	0.0339718	0.900566	0.00227817	-0.483409	0.224915	-0.319201	0.440909	0.388943	0.340942	-0.494304	0.213084	-0.429821	0.287845	-0.0876232	0.836545	0.223473	0.594729	0.582588	0.12965	0.135286	0.749418	0.201226	0.632763	-0.145509	0.730998	0.804545	0.0160378	0.845802	0.00813864	0.705387	0.0506354	-0.371166	0.365339	0.0890669	0.833881	0.0943735	0.824097	0.354165	0.389381	-0.59581	0.119083	0.120274	0.776652	0.00686628	0.987126	0.190949
Tusc5	Tusc5	black	0.74015	0.0357598	0.794463	0.0184988	-0.40844	0.315084	-0.571397	0.138987	0.773807	0.024246	-0.245878	0.557223	-0.23774	0.570749	-0.403162	0.321989	0.338575	0.412018	0.195251	0.643103	0.38989	0.339663	-0.199359	0.635987	-0.156399	0.711498	0.186181	0.658894	0.550024	0.157824	0.583312	0.129058	0.189223	0.653584	0.134936	0.75005	-0.0125717	0.97643	0.357102	0.385179	0.0767533	0.856652	0.52662	0.179957	-0.0976544	0.818059	0.657604
Hspbap1	Hspbap1	black	0.737773	0.0366782	0.869259	0.00505339	-0.348331	0.397788	-0.413481	0.308555	0.756434	0.0298463	-0.396443	0.330882	-0.220125	0.600405	-0.175701	0.677278	0.440342	0.274878	0.221206	0.59857	0.196264	0.641347	-0.000442496	0.99917	-0.0617219	0.884565	0.473562	0.235892	0.666765	0.0709305	0.787438	0.0203452	0.11653	0.783477	0.179415	0.670747	0.050139	0.906147	0.32836	0.427148	-0.0688082	0.871391	0.521566	0.184942	-0.179657	0.670321	0.550833
Homer1	Homer1	black	0.734699	0.0378868	0.818281	0.0130315	-0.526706	0.179873	-0.413277	0.308819	0.325046	0.432106	-0.394706	0.333199	-0.587294	0.125831	-0.237265	0.571542	0.175116	0.678308	0.517667	0.188839	0.184843	0.661233	0.0620349	0.883983	-0.0829272	0.845223	0.72811	0.040559	0.761829	0.0280299	0.630616	0.0936731	-0.313539	0.449507	-0.0203182	0.961914	0.127367	0.763757	0.368155	0.369547	-0.635154	0.0906155	0.0549494	0.897177	0.0378501	0.929099	0.326847
Ifnar1	Ifnar1	black	0.730312	0.0396534	0.872125	0.00473898	-0.379421	0.353913	-0.357469	0.384655	0.694633	0.0558796	-0.459084	0.252515	-0.178895	0.67166	-0.27514	0.509557	0.247662	0.554273	0.350013	0.395355	0.275295	0.509309	0.0477738	0.91056	-0.226333	0.589896	0.430233	0.28733	0.751267	0.0316519	0.694395	0.0559992	0.0262065	0.950885	0.178207	0.672869	0.0891911	0.833651	0.280559	0.500904	-0.181459	0.667159	0.330181	0.424434	-0.139076	0.742575	0.463287
Gstm4	Gstm4	black	0.723058	0.0426828	0.861666	0.00595034	-0.358129	0.383714	-0.395779	0.331767	0.79718	0.0178139	-0.437188	0.278735	-0.0106634	0.980008	-0.247931	0.553828	0.333777	0.419095	0.368329	0.369304	0.383803	0.347916	-0.0093496	0.982471	-0.235529	0.574444	0.329595	0.425307	0.670191	0.0689652	0.594264	0.120293	0.066773	0.875172	0.220196	0.600285	0.108204	0.798695	0.324963	0.432232	-0.0222138	0.958363	0.354458	0.388961	-0.24617	0.55674	0.376466
Zkscan5	Zkscan5	black	0.721828	0.0432098	0.922177	0.00111063	-0.359921	0.381164	-0.32401	0.433662	0.670592	0.0687374	-0.481385	0.22715	-0.0372183	0.93028	-0.0322637	0.939547	0.360521	0.380313	0.568237	0.141689	0.308157	0.457742	0.17737	0.674341	-0.162156	0.701245	0.60478	0.112202	0.794156	0.0185772	0.637967	0.0887493	-0.171181	0.68525	0.275907	0.508329	0.179429	0.670722	0.414587	0.307131	-0.242078	0.563525	0.241238	0.564921	-0.210548	0.616734	0.145853
Npy2r	Npy2r	black	-0.719263	0.0443219	-0.806478	0.0155908	0.544995	0.162447	0.362431	0.377606	-0.457588	0.254265	0.518293	0.18821	0.163221	0.699352	-0.155315	0.713434	-0.549657	0.158158	-0.436217	0.279928	-0.0662664	0.876114	-0.0140708	0.973621	0.316841	0.444485	-0.594149	0.120383	-0.388993	0.340874	-0.472082	0.237565	0.50687	0.199852	0.0331446	0.937899	0.41	0.313056	-0.2242	0.5935	0.135346	0.749309	-0.451169	0.261844	0.0634071	0.88143	0.230412
Trmt10a	Trmt10a	black	0.718486	0.044662	0.849364	0.00760894	-0.481913	0.226566	-0.501062	0.205913	0.443711	0.270789	-0.258982	0.535685	-0.248254	0.553296	0.213834	0.611116	0.55912	0.149646	0.580704	0.131196	0.184035	0.662647	0.0846113	0.842109	-0.0651716	0.878149	0.674	0.0668185	0.540935	0.166233	0.499851	0.207188	-0.487641	0.22028	0.173671	0.680856	-0.200724	0.633628	0.535855	0.171036	-0.175437	0.677742	0.485566	0.222546	0.0662331	0.876176	-0.0920758
Exnef	Exnef	black	0.717855	0.0449392	0.696461	0.0549666	-0.738964	0.0362162	-0.310423	0.454267	0.120665	0.77594	-0.586358	0.126585	-0.579516	0.132176	-0.537783	0.169204	-0.223275	0.595065	0.4563	0.255777	0.144516	0.732781	-0.0753628	0.859229	-0.773821	0.0242415	0.334494	0.418035	0.563036	0.146199	0.325563	0.431332	-0.561076	0.147918	-0.313724	0.449225	-0.45666	0.255355	-0.0926698	0.827236	-0.586063	0.126824	-0.0187016	0.964943	0.313893	0.448967	0.0940488
Slfn2	Slfn2	black	0.717304	0.0451824	0.865253	0.00551499	-0.369036	0.368313	-0.334858	0.417497	0.773556	0.0243217	-0.567814	0.142053	0.0834189	0.844314	0.00799818	0.985004	0.576591	0.134608	0.478604	0.230238	0.337949	0.412939	0.0306012	0.942659	-0.0966255	0.819952	0.583795	0.128664	0.581184	0.130801	0.556427	0.152043	-0.102553	0.809058	0.145639	0.730763	0.225657	0.591036	0.36877	0.368685	-0.135742	0.748593	0.19302	0.646976	-0.506634	0.200096	0.0208383
Rasl12	Rasl12	black	0.714009	0.0466528	0.858231	0.00638746	-0.354101	0.389472	-0.559099	0.149664	0.635558	0.0903459	-0.113909	0.788262	-0.283914	0.495576	-0.0797523	0.851097	0.403935	0.320974	0.376275	0.358248	0.27881	0.503692	0.0351731	0.934105	0.0017806	0.996661	0.436738	0.279287	0.687328	0.0596196	0.66464	0.072166	-0.0404028	0.924327	0.327972	0.427727	-0.0363581	0.931889	0.558771	0.149956	-0.0162326	0.969569	0.638256	0.0885587	0.1162	0.784078	0.495555
Ccdc158	Ccdc158	black	-0.707071	0.049842	-0.693096	0.0566547	0.721682	0.0432727	0.178191	0.672897	-0.130078	0.758841	0.762189	0.0279113	0.550847	0.157074	0.467097	0.243244	0.153603	0.716492	-0.363178	0.37655	0.0050432	0.990544	0.0361053	0.932361	0.781848	0.0218935	-0.44034	0.274881	-0.530455	0.176223	-0.42522	0.293605	0.549598	0.158213	0.401177	0.324605	0.471657	0.238046	0.241596	0.564326	0.637809	0.0888536	0.0461664	0.913561	-0.173306	0.681499	-0.0307279
Spata6	Spata6	black	-0.706057	0.0503188	-0.596025	0.118916	0.640521	0.0870749	0.535429	0.171443	-0.615304	0.104423	0.451881	0.260998	0.125488	0.767168	0.734836	0.0378326	-0.0716043	0.8662	-0.233799	0.577339	-0.564399	0.14501	0.489917	0.217808	0.696603	0.0548957	0.194942	0.643638	-0.205964	0.6246	-0.062466	0.883181	0.0388284	0.92727	0.268089	0.5209	0.281762	0.498992	-0.000640083	0.9988	-0.0688167	0.871375	-0.125247	0.767606	0.168927	0.689235	-0.252167
Zgrf1	Zgrf1	black	0.70498	0.0508281	0.822263	0.0122323	-0.500198	0.206823	-0.573794	0.136956	0.422019	0.297647	-0.127113	0.764218	-0.234617	0.57597	-0.0399629	0.925149	0.268352	0.520474	0.664238	0.0724011	0.388389	0.341691	0.0416359	0.922023	-0.250688	0.549282	0.403952	0.320952	0.618045	0.10245	0.339361	0.410864	-0.451303	0.261685	0.25139	0.548125	-0.204302	0.627459	0.563438	0.145847	-0.127754	0.763056	0.419633	0.300677	0.262811	0.52945	0.0349593
Kcng1	Kcng1	black	0.704689	0.0509665	0.761775	0.0280478	-0.493974	0.213437	-0.441764	0.273149	0.505408	0.201369	-0.44742	0.266322	-0.223891	0.594021	0.221075	0.598793	0.782001	0.0218502	0.415559	0.305883	0.122684	0.772265	-0.0715588	0.866285	0.0690442	0.870953	0.761823	0.0280318	0.318523	0.441935	0.493273	0.21419	-0.378348	0.355389	-0.0780703	0.854212	-0.0588538	0.889904	0.400637	0.325318	-0.220011	0.600598	0.310195	0.454617	-0.344457	0.403412	-0.168825
Aldh1a1	Aldh1a1	black	0.703154	0.0516989	0.787005	0.0204628	-0.384963	0.346337	-0.363913	0.375512	0.764956	0.0270093	-0.571812	0.138634	-0.00450205	0.991559	-0.0285163	0.946561	0.676908	0.0652061	0.347338	0.399226	0.300547	0.46949	-0.098154	0.81714	0.0221569	0.958469	0.594935	0.119767	0.435932	0.280277	0.546049	0.161473	-0.0207066	0.961186	-0.00255421	0.995211	0.267566	0.521744	0.328324	0.427201	-0.148532	0.725572	0.151889	0.719558	-0.635561	0.0903437	0.077919
Prune2	Prune2	black	0.702595	0.0519673	0.90153	0.00221419	-0.367305	0.370739	-0.42969	0.288008	0.514166	0.192374	-0.270906	0.516357	-0.217583	0.604725	0.223623	0.594476	0.529649	0.177005	0.60203	0.114287	0.187226	0.657069	0.214477	0.610018	0.0755396	0.858901	0.78127	0.0220577	0.730096	0.0397419	0.657482	0.0764202	-0.344216	0.403764	0.310665	0.453897	0.0663589	0.875942	0.602815	0.113689	-0.26299	0.529158	0.420464	0.299619	-0.0169863	0.968157	0.0657119
Arhgap11a	Arhgap11a	black	0.701578	0.0524575	0.759706	0.0287362	-0.475054	0.234212	-0.302888	0.465863	0.410872	0.311926	-0.528076	0.178535	-0.54439	0.163008	-0.294685	0.478621	0.21936	0.601704	0.256918	0.539057	0.0496724	0.907017	0.000470948	0.999117	-0.11208	0.791604	0.654449	0.078266	0.654192	0.0784235	0.732052	0.038947	-0.110699	0.794129	-0.126731	0.764911	0.0731103	0.863406	0.14821	0.726149	-0.534623	0.172212	0.124152	0.769597	-0.114919	0.786416	0.453512
Phka2	Phka2	black	0.700726	0.0528706	0.749612	0.0322439	-0.540906	0.16626	-0.551726	0.156276	0.477698	0.231249	-0.293525	0.480435	-0.130145	0.758719	0.186203	0.658855	0.67708	0.0651116	0.5438	0.163557	0.284006	0.495431	-0.111367	0.792908	-0.112123	0.791524	0.538954	0.168097	0.278229	0.504618	0.273984	0.51141	-0.502054	0.204871	0.013859	0.974018	-0.242903	0.562154	0.481527	0.226992	-0.0508161	0.904884	0.395039	0.332754	-0.129217	0.760402	-0.28795
Plekhg4	Plekhg4	black	-0.698016	0.0541965	-0.617466	0.102865	0.744229	0.0342169	0.451085	0.261944	-0.12885	0.761067	0.389974	0.33955	0.646674	0.083116	0.582598	0.129642	0.168106	0.690689	-0.310141	0.454699	-0.161099	0.703125	0.22777	0.587472	0.726796	0.0411051	-0.148537	0.725563	-0.398336	0.328365	-0.25628	0.540101	0.46866	0.241456	0.329365	0.42565	0.623271	0.0987462	0.0533257	0.900204	0.368507	0.369054	-0.204736	0.626712	-0.437565	0.278272	-0.232744
Zfp952	Zfp952	black	0.696856	0.0547703	0.737282	0.0368697	-0.474322	0.235035	-0.519608	0.186894	0.403968	0.32093	-0.243127	0.561783	-0.560944	0.148035	-0.312882	0.450509	0.242357	0.563061	0.431423	0.285851	0.306956	0.459588	-0.0776299	0.855028	0.0674824	0.873854	0.588364	0.124972	0.650997	0.0803981	0.548834	0.158911	-0.125074	0.767921	-0.00789042	0.985206	0.254229	0.543461	0.461474	0.249732	-0.492956	0.21453	0.0719172	0.86562	-0.0539868	0.898971	0.46962
Mppe1	Mppe1	black	0.696335	0.0550293	0.902517	0.00214989	-0.290871	0.484598	-0.389422	0.340295	0.750447	0.0319444	-0.359628	0.381581	0.0342818	0.935772	0.0850996	0.841207	0.528946	0.177687	0.51359	0.192959	0.324495	0.432933	0.145762	0.730542	-0.0040856	0.99234	0.580603	0.131279	0.713492	0.0468859	0.63916	0.0879647	-0.083853	0.843511	0.359059	0.382391	0.197791	0.638701	0.527016	0.17957	-0.0685956	0.871786	0.397025	0.330107	-0.256718	0.539384	0.167541
Trpv1	Trpv1	black	-0.693301	0.0565511	-0.831969	0.0104161	0.518517	0.187985	0.472988	0.23654	-0.36968	0.367413	0.262236	0.530385	0.147829	0.726832	0.067355	0.874091	-0.148159	0.726241	-0.832087	0.0103952	-0.457939	0.253855	-0.118364	0.780131	0.353126	0.390873	-0.465688	0.244861	-0.701216	0.0526329	-0.255635	0.541157	0.567143	0.142631	-0.229784	0.584081	0.0594301	0.888831	-0.52371	0.182819	0.308629	0.457018	-0.128016	0.76258	-0.167761	0.6913	0.152596
Fhl4	Fhl4	black	-0.692514	0.05695	-0.709336	0.0487871	0.493828	0.213594	0.679076	0.0640195	-0.689309	0.0585913	0.161558	0.702308	-0.0475057	0.911061	0.431601	0.28563	-0.244204	0.559996	-0.655177	0.0778205	-0.850473	0.0074486	0.289174	0.487267	0.276434	0.507486	-0.0394778	0.926056	-0.444904	0.269348	-0.0137804	0.974165	0.111821	0.792077	-0.144549	0.732723	-0.221107	0.598738	-0.572084	0.138403	-0.024537	0.954012	-0.0252567	0.952664	0.2333	0.578177	-0.108991
Pdzd9	Pdzd9	black	0.689095	0.0587018	0.807917	0.0152633	-0.524659	0.181883	-0.273137	0.51277	0.361336	0.379156	-0.500884	0.2061	-0.24935	0.551486	-0.127326	0.763832	0.097137	0.81901	0.451934	0.260935	0.0839289	0.843371	0.12459	0.768799	-0.57056	0.139699	0.420795	0.299199	0.627216	0.0960021	0.507455	0.199247	-0.451567	0.261371	0.0494896	0.907358	-0.440296	0.274935	0.0992357	0.815151	-0.245816	0.557326	0.378005	0.355862	0.236635	0.572594	0.0264572
Scd	Scd	black	0.687683	0.0594347	0.865668	0.00546597	-0.338814	0.411668	-0.279237	0.503011	0.652534	0.0794449	-0.474601	0.234721	-0.0998552	0.814012	-0.204414	0.627268	0.191052	0.650398	0.406054	0.318197	0.249571	0.551123	0.144364	0.733055	-0.275381	0.509171	0.441612	0.273333	0.792438	0.0190198	0.676289	0.0655472	-0.0361898	0.932203	0.240662	0.56588	0.0783321	0.853727	0.262573	0.529836	-0.193514	0.646117	0.302999	0.465692	-0.0985835	0.81635	0.361262
Nsun3	Nsun3	black	-0.686971	0.0598063	-0.710319	0.0483331	0.57191	0.138551	0.56039	0.148523	-0.355038	0.388129	0.158649	0.707486	0.383982	0.347673	0.376579	0.357829	-0.018877	0.964614	-0.437075	0.278873	-0.346542	0.40038	0.124587	0.768805	0.490532	0.217143	-0.128985	0.760823	-0.513475	0.193075	-0.286769	0.49106	0.328365	0.427141	-0.0521147	0.902462	0.412619	0.309667	-0.293963	0.479749	0.0977776	0.817832	-0.418875	0.301642	-0.394322	0.333712	-0.27296
Zfp623	Zfp623	black	0.684947	0.0608703	0.849259	0.00762422	-0.393329	0.335042	-0.469635	0.240344	0.482405	0.226022	-0.234528	0.576119	-0.205768	0.624937	0.287824	0.489395	0.621478	0.100008	0.587465	0.125694	0.185053	0.660866	0.144747	0.732367	0.100459	0.812902	0.76082	0.0283644	0.592103	0.121995	0.563164	0.146087	-0.403779	0.321178	0.250749	0.549182	-0.00952602	0.98214	0.613724	0.105571	-0.20214	0.631186	0.44373	0.270766	-0.0379622	0.928889	-0.0524016
Ak5	Ak5	black	0.681445	0.0627372	0.905084	0.00198845	-0.305761	0.461428	-0.37528	0.359625	0.574701	0.136193	-0.304927	0.462714	-0.138934	0.742832	0.174875	0.678733	0.479001	0.229795	0.601368	0.114792	0.229831	0.584002	0.250978	0.548804	0.0856196	0.840246	0.759691	0.0287412	0.797998	0.0176109	0.685537	0.060559	-0.23945	0.567897	0.363597	0.375958	0.209775	0.618058	0.591707	0.122308	-0.271817	0.514891	0.343	0.405536	-0.10374	0.806878	0.130748
Hddc2	Hddc2	black	0.680024	0.0635047	0.77956	0.0225478	-0.391033	0.338124	-0.361992	0.378227	0.666316	0.0711909	-0.421886	0.297815	-0.113551	0.788915	-0.440764	0.274365	0.083908	0.843409	0.336756	0.414696	0.385236	0.345965	-0.0405338	0.924082	-0.38247	0.349736	0.196991	0.640086	0.672851	0.0674615	0.512863	0.193699	0.0581516	0.891211	0.138347	0.74389	0.0473999	0.911258	0.203656	0.628573	-0.107299	0.800354	0.23989	0.567165	-0.0991402	0.815327	0.458966
Sgms2	Sgms2	black	0.679846	0.0636009	0.825717	0.0115648	-0.386504	0.344243	-0.40289	0.322348	0.43444	0.282116	-0.320795	0.438501	-0.365878	0.372744	0.140603	0.739823	0.52152	0.184989	0.529343	0.177301	0.140424	0.740147	0.14581	0.730456	0.188787	0.654345	0.866302	0.00539161	0.67701	0.0651502	0.668236	0.0700831	-0.297935	0.473549	0.144421	0.732952	0.210456	0.616892	0.542378	0.164881	-0.444707	0.269587	0.224301	0.593329	-0.137979	0.744554	0.132269
Sema6d	Sema6d	black	0.679846	0.0636009	0.847264	0.00791842	-0.314605	0.447884	-0.176944	0.675089	0.737291	0.0368661	-0.662007	0.0737142	0.00757631	0.985795	0.0206222	0.961344	0.508718	0.197944	0.234156	0.576741	0.0535993	0.899694	0.114803	0.786629	-0.186851	0.657723	0.579652	0.132064	0.595587	0.119257	0.770203	0.025349	-0.0138813	0.973976	0.1135	0.789009	-0.00317857	0.99404	0.128526	0.761654	-0.0999856	0.813773	0.401921	0.323624	-0.380729	0.352119	0.184677
Tph1	Tph1	black	-0.678938	0.0640945	-0.611515	0.107188	0.719454	0.0442386	0.612499	0.106465	-0.15006	0.722833	0.192434	0.647995	0.481873	0.22661	0.109005	0.797228	-0.305513	0.461811	-0.482318	0.226118	-0.22484	0.592417	0.244663	0.559235	0.397908	0.328933	-0.325793	0.430987	-0.182468	0.66539	-0.0954091	0.822191	0.682793	0.0620145	0.221451	0.598155	0.609908	0.108372	-0.294318	0.479194	0.184312	0.662161	-0.349001	0.396818	-0.311411	0.452756	0.199923
Nostrin	Nostrin	black	0.667146	0.0707106	0.875544	0.00438073	-0.320378	0.43913	-0.382761	0.349338	0.515144	0.191383	-0.224418	0.593131	-0.236263	0.573217	0.0721489	0.86519	0.318765	0.441569	0.461295	0.249939	0.133081	0.753404	0.236979	0.57202	-0.0877967	0.836225	0.574331	0.136504	0.785622	0.0208406	0.715611	0.0459342	-0.211261	0.615513	0.371154	0.365356	-0.0945946	0.82369	0.472128	0.237513	-0.147341	0.727708	0.578128	0.133327	0.192929	0.647134	0.301859
Grm2	Grm2	black	0.656072	0.0772749	0.703116	0.0517171	-0.450295	0.262885	-0.674008	0.0668138	0.597626	0.117671	-0.0273666	0.948713	-0.0514036	0.903788	-0.387812	0.342471	0.146874	0.728546	0.611183	0.107431	0.74038	0.0356716	-0.19585	0.642063	-0.280463	0.501058	0.01491	0.972048	0.513485	0.193065	0.0921569	0.828182	-0.129172	0.760482	0.2482	0.553385	0.0655464	0.877452	0.586842	0.126195	0.0619703	0.884103	0.220108	0.600434	0.0474833	0.911103	0.228869
Pak7	Pak7	black	0.655059	0.0778928	0.792697	0.0189527	-0.550846	0.157075	-0.16445	0.69717	0.13164	0.756012	-0.593953	0.120537	-0.368567	0.368969	0.132266	0.754878	0.187032	0.657407	0.606922	0.110593	-0.0797692	0.851066	0.270045	0.517744	-0.404305	0.320488	0.805279	0.0158671	0.64416	0.0847204	0.528308	0.178309	-0.743672	0.0344249	-0.0468966	0.912198	-0.33328	0.419833	0.134796	0.750303	-0.592222	0.1219	0.138255	0.744057	0.178142	0.672984	-0.289974
Ccdc107	Ccdc107	black	0.654073	0.0784965	0.865664	0.00546637	-0.369518	0.36764	-0.103944	0.806505	0.448132	0.265469	-0.655171	0.0778244	-0.118148	0.780526	0.190206	0.651872	0.372025	0.364142	0.490678	0.216985	-0.0416129	0.922066	0.320061	0.439609	-0.228184	0.586775	0.812296	0.0142933	0.725182	0.0417819	0.725979	0.0414466	-0.395936	0.331557	0.133783	0.752134	-0.0608905	0.886112	0.183442	0.663684	-0.401002	0.324835	0.24505	0.558593	-0.137505	0.745409	-0.09966
Piwil2	Piwil2	black	-0.654042	0.0785157	-0.693065	0.0566704	0.444244	0.270145	0.465838	0.244689	-0.433582	0.283175	0.329158	0.425958	0.372089	0.364053	0.0996988	0.8143	-0.472351	0.237261	-0.485452	0.222671	-0.31518	0.447009	0.0871624	0.837396	-0.179373	0.67082	-0.699513	0.0534616	-0.498901	0.208192	-0.446442	0.267496	0.200469	0.63407	0.0552441	0.896628	-0.363012	0.376785	-0.48768	0.220238	0.470863	0.238947	0.052705	0.901361	0.33883	0.411644	-0.146646
Ammecr1l	Ammecr1l	black	0.65267	0.0793608	0.685113	0.0607825	-0.576927	0.134328	-0.647363	0.0826791	0.16607	0.694296	-0.0178325	0.966571	-0.484279	0.223958	-0.302588	0.466327	0.00568397	0.989343	0.86162	0.0059561	0.59912	0.116517	-0.0535089	0.899862	-0.127929	0.762737	0.44414	0.27027	0.65221	0.0796455	0.0970702	0.819133	-0.538084	0.16892	0.089348	0.833362	0.184491	0.661848	0.675772	0.065833	-0.547497	0.160137	-0.15165	0.719986	0.249015	0.552039	0.0557236
Zfp617	Zfp617	black	0.6522	0.0796517	0.741165	0.035372	-0.579994	0.131781	-0.354152	0.3894	0.0725593	0.864428	-0.334857	0.417499	-0.518447	0.188056	0.138599	0.743436	0.247569	0.554427	0.570777	0.139514	-0.0420867	0.921181	0.157352	0.7098	-0.277836	0.505246	0.72505	0.0418376	0.538977	0.168075	0.454966	0.257348	-0.751136	0.0316984	-0.0331276	0.937931	-0.444718	0.269572	0.289059	0.487448	-0.48032	0.228329	0.318401	0.44212	0.367046	0.371102	-0.18816
Mreg	Mreg	black	0.650216	0.0808853	0.704488	0.0510619	-0.49699	0.210219	-0.271693	0.51509	0.527284	0.179307	-0.673505	0.0670954	0.0644868	0.879422	0.110206	0.795032	0.614751	0.104824	0.505678	0.201088	0.24334	0.561429	-0.0697409	0.869659	-0.222924	0.595659	0.609243	0.108865	0.277248	0.506185	0.283144	0.496798	-0.421375	0.298463	-0.148669	0.725326	0.00649843	0.987816	0.199461	0.635812	-0.236004	0.573649	-0.0109805	0.979413	-0.548149	0.159539	-0.439758
Ctps1	Ctps1	black	0.648258	0.0821137	0.859913	0.00617098	-0.292295	0.482363	-0.150491	0.722061	0.639595	0.0876794	-0.60133	0.114821	0.0231234	0.956659	0.175984	0.676779	0.492016	0.215542	0.353182	0.390792	0.0141519	0.973469	0.240018	0.566951	-0.174153	0.680005	0.662555	0.0733904	0.651263	0.0802329	0.751853	0.0314436	-0.170854	0.685829	0.209408	0.618688	-0.0490296	0.908217	0.203955	0.628057	-0.139075	0.742578	0.42562	0.293103	-0.247278	0.554908	0.0383785
Six4	Six4	black	0.646379	0.0833031	0.845243	0.0082237	-0.309728	0.455332	-0.322928	0.435288	0.53761	0.169368	-0.33202	0.4217	-0.135332	0.749334	0.307446	0.458835	0.589461	0.124094	0.399712	0.326541	0.0108871	0.979588	0.220172	0.600325	0.00803683	0.984932	0.706273	0.0502168	0.606081	0.111223	0.716858	0.04538	-0.275456	0.509051	0.280626	0.500799	-0.145629	0.730782	0.425175	0.293663	-0.090439	0.831349	0.613315	0.105869	-0.0190394	0.96431	0.0540656
Slc16a1	Slc16a1	black	0.64584	0.0836463	0.855437	0.00675758	-0.25525	0.541787	-0.183176	0.664151	0.641497	0.0864396	-0.533107	0.173666	-0.0981198	0.817203	0.0304275	0.942984	0.395404	0.332267	0.34965	0.39588	0.0809879	0.84881	0.234811	0.575645	-0.0382774	0.9283	0.685979	0.0603265	0.769212	0.0256576	0.816107	0.0134813	-0.0265918	0.950164	0.235074	0.575205	0.195484	0.642698	0.27904	0.503324	-0.267987	0.521064	0.302711	0.466137	-0.263382	0.528521	0.286838
Cd9	Cd9	black	0.644729	0.0843553	0.786391	0.0206298	-0.308513	0.457196	-0.188265	0.655255	0.76973	0.0254959	-0.67746	0.0649027	0.161736	0.701992	0.0548128	0.897432	0.597709	0.117607	0.304979	0.462633	0.181869	0.66644	0.0406759	0.923817	-0.144812	0.732249	0.547374	0.160251	0.472607	0.23697	0.594056	0.120456	-0.0319682	0.940101	0.0729872	0.863634	0.132625	0.754229	0.171455	0.684767	-0.0665402	0.875605	0.229506	0.584549	-0.590728	0.123085	-0.01369
Zfp2	Zfp2	black	0.640998	0.0867639	0.569708	0.140427	-0.710636	0.0481876	-0.594693	0.119957	0.0834418	0.844271	-0.216819	0.606025	-0.436875	0.279119	0.0099463	0.981352	0.405926	0.318364	0.649185	0.0815306	0.302914	0.465824	-0.227359	0.588165	-0.214747	0.609557	0.510056	0.196568	0.150228	0.722532	-0.0194991	0.963449	-0.794341	0.0185299	-0.2656	0.524925	-0.325228	0.431834	0.412993	0.309184	-0.370656	0.36605	0.040045	0.924996	0.0896196	0.832861	-0.442835
Vom1r42	Vom1r42	black	0.640121	0.0873357	0.784512	0.0211468	-0.413522	0.308503	-0.194661	0.644127	0.307716	0.45842	-0.506955	0.199764	-0.419211	0.301214	-0.237367	0.571372	-0.00765476	0.985648	0.500979	0.206	0.115959	0.784519	0.220566	0.599656	-0.224375	0.593203	0.673689	0.0669919	0.855628	0.00673185	0.659199	0.0753871	-0.266713	0.523123	0.0594405	0.888811	0.160635	0.703951	0.206737	0.623271	-0.648694	0.0818395	-0.0337725	0.936725	0.0316309	0.940732	0.289746
Lox	Lox	black	0.634457	0.0910808	0.847479	0.00788646	-0.257813	0.537593	-0.454658	0.257712	0.50912	0.197529	-0.0889611	0.834076	-0.264902	0.526056	0.109844	0.795694	0.387881	0.342377	0.560496	0.14843	0.25406	0.543739	0.236146	0.573411	0.197522	0.639167	0.680847	0.0630594	0.823973	0.0118988	0.680758	0.0631074	-0.154877	0.714216	0.436395	0.279708	0.240564	0.566043	0.691671	0.0573787	-0.249235	0.551677	0.412684	0.309583	0.0757231	0.858561	0.341008
Pxk	Pxk	black	0.627823	0.0955836	0.878926	0.0040439	-0.210656	0.61655	-0.312888	0.4505	0.632418	0.0924517	-0.284172	0.495168	-0.0369952	0.930697	0.196445	0.641033	0.464882	0.245789	0.506016	0.200737	0.189965	0.652292	0.291422	0.483733	0.0803467	0.849997	0.672868	0.0674522	0.797851	0.0176471	0.730318	0.039651	-0.11634	0.783824	0.447501	0.266225	0.191124	0.650274	0.545736	0.161761	-0.140331	0.740313	0.448825	0.26464	-0.10052	0.812791	0.206705
Clec5a	Clec5a	black	-0.623943	0.0982758	-0.64352	0.0851314	0.583027	0.12929	0.525701	0.180858	-0.195977	0.641843	0.227166	0.58849	0.277283	0.506129	-0.184215	0.662331	-0.509242	0.197404	-0.70492	0.0508567	-0.293809	0.479991	0.0709445	0.867425	0.0796173	0.851347	-0.630897	0.0934815	-0.278638	0.503965	-0.106861	0.801155	0.725061	0.041833	0.0725043	0.86453	0.15304	0.717499	-0.517705	0.188801	0.332984	0.420271	-0.0884817	0.834961	0.0162167	0.969599	0.457982
Bmper	Bmper	black	0.619218	0.101612	0.760426	0.0284956	-0.33063	0.423765	-0.195709	0.642309	0.667022	0.0707822	-0.599451	0.116262	0.135534	0.748968	0.213394	0.611867	0.638063	0.0886857	0.261716	0.53123	0.0394651	0.92608	0.0700042	0.86917	-0.222872	0.595748	0.51609	0.190427	0.371377	0.365045	0.569907	0.140257	-0.187067	0.657346	0.0846753	0.841991	-0.20821	0.620742	0.13754	0.745346	0.0621548	0.88376	0.480047	0.228633	-0.357838	0.384129	-0.139919
Cobll1	Cobll1	black	0.618788	0.101918	0.731596	0.0391315	-0.40603	0.318229	-0.180461	0.668911	0.498637	0.208471	-0.668221	0.0700914	0.00871321	0.983664	0.23766	0.570883	0.632156	0.0926286	0.444102	0.270317	0.0718054	0.865827	0.0803921	0.849913	-0.107523	0.799942	0.752949	0.0310568	0.385201	0.346013	0.480449	0.228187	-0.382089	0.350257	-0.0589207	0.889779	0.0229963	0.956897	0.197897	0.638517	-0.287121	0.490504	0.0984528	0.81659	-0.481488	0.227036	-0.341005
Knop1	Knop1	black	-0.618502	0.102122	-0.593249	0.12109	0.574748	0.136153	0.35086	0.394133	-0.398314	0.328394	0.568537	0.141431	0.0328641	0.938424	-0.138595	0.743444	-0.657539	0.0763858	-0.408358	0.315191	-0.172973	0.682087	0.205086	0.62611	0.276091	0.508035	-0.494906	0.21244	-0.0387353	0.927444	-0.13856	0.743507	0.535321	0.171545	0.284107	0.49527	0.295833	0.476826	-0.144032	0.733651	0.121485	0.774447	-0.125977	0.766279	0.393596	0.334684	0.536473
Zfp180	Zfp180	black	0.613848	0.105481	0.653409	0.0789051	-0.401675	0.323948	-0.283721	0.495883	0.350115	0.395208	-0.443722	0.270776	-0.56379	0.14554	-0.176647	0.675612	0.326576	0.429814	0.164494	0.697092	-0.0320131	0.940016	-0.0160835	0.969849	0.0790218	0.85245	0.697343	0.0545291	0.531552	0.175163	0.717341	0.0451662	-0.0678494	0.873172	-0.152196	0.719009	0.123009	0.771674	0.17243	0.683045	-0.510693	0.195915	0.134528	0.750788	-0.169888	0.687536	0.434657
Plch1	Plch1	black	0.612706	0.106314	0.850225	0.00748428	-0.209918	0.617814	-0.197919	0.63848	0.617104	0.103124	-0.423138	0.296231	-0.0634482	0.881354	0.25266	0.546038	0.524865	0.181681	0.312636	0.450885	-0.0317809	0.940451	0.293236	0.480888	0.0185423	0.965241	0.704087	0.0512528	0.702338	0.0520909	0.843347	0.00851699	-0.0959642	0.821169	0.329922	0.424819	-0.00280431	0.994742	0.335056	0.417205	-0.106411	0.80198	0.568028	0.141869	-0.127148	0.764155	0.201273
Tmem82	Tmem82	black	0.611968	0.106854	0.731003	0.0393719	-0.403296	0.321813	-0.46612	0.244365	0.473195	0.236306	-0.211339	0.615381	0.00119512	0.997759	0.278869	0.503597	0.600447	0.115497	0.578725	0.132832	0.277076	0.50646	0.0378508	0.929097	-0.0787151	0.853018	0.508362	0.19831	0.373123	0.362616	0.291978	0.482859	-0.455694	0.25649	0.204676	0.626816	-0.171861	0.68405	0.529519	0.17713	0.0102818	0.980723	0.430264	0.287292	-0.0582285	0.891068	-0.282703
Tmem74b	Tmem74b	black	0.606205	0.11113	0.707028	0.0498623	-0.316422	0.445121	-0.299343	0.47136	0.724688	0.0419902	-0.473031	0.236491	0.118864	0.77922	-0.388877	0.34103	0.156809	0.710768	0.41209	0.31035	0.516811	0.1897	-0.0582888	0.890956	-0.299299	0.471428	0.188868	0.654204	0.592928	0.121343	0.3606	0.380201	0.102423	0.809295	0.141085	0.738955	0.315668	0.446266	0.237081	0.57185	-0.0996719	0.814349	-0.0143091	0.973174	-0.401428	0.324274	0.261625
Deptor	Deptor	black	0.602186	0.114168	0.846236	0.00807276	-0.268518	0.520205	-0.135111	0.749733	0.54043	0.166707	-0.538593	0.168438	0.0735822	0.862531	0.253956	0.54391	0.422712	0.296769	0.558548	0.150154	0.102068	0.809947	0.336898	0.414487	-0.132476	0.754498	0.73138	0.0392188	0.723836	0.0423513	0.638376	0.0884801	-0.312488	0.45111	0.293332	0.480737	0.0947797	0.82335	0.327724	0.428098	-0.258223	0.536924	0.243425	0.561288	-0.216078	0.607288	-0.135575
C1qtnf7	C1qtnf7	black	-0.593508	0.120887	-0.7214	0.0433941	0.446856	0.266998	0.102083	0.809919	-0.305399	0.461986	0.652676	0.0793572	0.120531	0.776183	-0.276485	0.507404	-0.446641	0.267257	-0.392964	0.335531	0.146737	0.728791	-0.191452	0.649703	0.337046	0.414268	-0.712094	0.0475204	-0.414115	0.307738	-0.528636	0.177989	0.563595	0.14571	0.0617149	0.884578	0.384769	0.3466	-0.0404858	0.924172	0.290016	0.485942	-0.305031	0.462554	0.086817	0.838034	0.364163
Hspb11	Hspb11	black	0.591595	0.122397	0.748665	0.0325857	-0.423607	0.295638	-0.246761	0.555763	0.238324	0.569775	-0.351205	0.393636	-0.254675	0.54273	0.211425	0.615232	0.272032	0.514545	0.472078	0.237569	-0.0623391	0.883417	0.245993	0.557032	-0.312327	0.451356	0.600816	0.115214	0.566354	0.143312	0.528576	0.178047	-0.563233	0.146027	0.145617	0.730804	-0.445081	0.269135	0.238101	0.570147	-0.23502	0.575296	0.487044	0.220932	0.300019	0.470309	-0.135435
Atp8a2	Atp8a2	black	0.590835	0.123	0.837848	0.00940454	-0.188037	0.655654	-0.213268	0.612081	0.566037	0.143587	-0.360123	0.380878	-0.0969437	0.819366	0.319062	0.441119	0.550247	0.15762	0.373875	0.361571	-0.0226847	0.957481	0.327956	0.427751	0.134979	0.749971	0.786514	0.0205963	0.723414	0.0425311	0.832742	0.0102794	-0.134874	0.750161	0.361156	0.379412	0.0931691	0.826316	0.427652	0.290553	-0.174979	0.67855	0.513204	0.193351	-0.123754	0.770319	0.169646
Osgin2	Osgin2	black	0.586985	0.126079	0.717787	0.0449694	-0.500381	0.20663	-0.0514129	0.903771	0.191272	0.650016	-0.704581	0.0510175	-0.136747	0.746778	0.145125	0.731687	0.198876	0.636823	0.546306	0.161235	-0.0676019	0.873632	0.24308	0.561861	-0.51764	0.188866	0.678229	0.0644817	0.518095	0.188409	0.421585	0.298196	-0.692082	0.0571695	-0.0834074	0.844335	-0.349478	0.396128	-0.00859325	0.983888	-0.463984	0.246825	0.0716886	0.866044	0.00558081	0.989536	-0.445315
Rpl10l	Rpl10l	black	-0.583971	0.12852	-0.656485	0.0770244	0.46821	0.24197	0.239753	0.567393	-0.156517	0.711289	0.411536	0.311066	0.510074	0.196549	0.434672	0.281829	0.219019	0.602282	-0.529471	0.177177	-0.223169	0.595244	-0.111704	0.79229	0.313264	0.449926	-0.505152	0.201635	-0.777377	0.023183	-0.442237	0.272575	0.308951	0.456524	0.0461673	0.913559	-0.161273	0.702816	-0.173571	0.681031	0.720205	0.0439115	0.227036	0.58871	-0.138641	0.743361	-0.296105
Erbb4	Erbb4	black	0.58063	0.131257	0.810621	0.0146594	-0.207623	0.621751	-0.120377	0.776463	0.595909	0.119006	-0.529417	0.17723	0.0258043	0.951638	0.329477	0.425482	0.589063	0.124412	0.338809	0.411675	-0.0503912	0.905676	0.296158	0.47632	0.0234761	0.955998	0.768237	0.0259635	0.624931	0.0975864	0.779609	0.0225336	-0.157746	0.709096	0.254883	0.542389	0.054457	0.898095	0.279496	0.502598	-0.157539	0.709466	0.423928	0.295233	-0.29106	0.484301	0.00473967
Paqr3	Paqr3	black	0.572623	0.137946	0.814612	0.0137963	-0.225998	0.590461	-0.355056	0.388105	0.44652	0.267403	-0.121199	0.774967	-0.128196	0.762254	0.339441	0.410746	0.459816	0.251661	0.559655	0.149172	0.121283	0.774815	0.325471	0.431469	0.117117	0.782406	0.695274	0.0555583	0.726867	0.0410755	0.636685	0.0895972	-0.307265	0.459112	0.464941	0.245722	0.021333	0.960013	0.619685	0.101279	-0.140798	0.739471	0.533725	0.173072	0.132864	0.753796	0.0704913
Emp2	Emp2	black	0.556889	0.15163	0.599685	0.116082	-0.563508	0.145786	-0.288378	0.488521	-0.0106617	0.980011	-0.331023	0.423182	-0.463236	0.247689	0.158897	0.707046	0.229671	0.584271	0.443234	0.271367	-0.124075	0.769736	0.0933191	0.82604	-0.361609	0.37877	0.586345	0.126596	0.337575	0.413489	0.329586	0.425321	-0.765161	0.0269432	-0.132962	0.753618	-0.619107	0.101691	0.137698	0.745061	-0.368487	0.369082	0.342361	0.40647	0.384798	0.346561	-0.29881
Zfp54	Zfp54	black	0.554495	0.153775	0.658857	0.0755919	-0.355966	0.386802	-0.2042	0.627635	0.206132	0.62431	-0.37617	0.358394	-0.555389	0.152971	-0.227661	0.587655	0.0105551	0.980211	0.364618	0.374518	0.0304822	0.942881	0.17245	0.68301	-0.033521	0.937195	0.678266	0.0644612	0.756792	0.0297234	0.663716	0.0727072	-0.179161	0.671192	0.00478318	0.991032	0.206964	0.622882	0.216742	0.606156	-0.66886	0.069725	-0.0272915	0.948854	0.0609968	0.885914	0.414732
Clec4a1	Clec4a1	black	-0.535647	0.171234	-0.591721	0.122297	0.439236	0.276228	0.178715	0.671976	-0.367723	0.370153	0.580311	0.13152	-0.0407832	0.923616	-0.280628	0.500795	-0.589822	0.123806	-0.327709	0.42812	0.0198986	0.9627	0.00332153	0.993772	0.300783	0.469124	-0.522005	0.184507	-0.135995	0.748136	-0.292179	0.482545	0.499602	0.207452	0.13904	0.742641	0.38879	0.341148	-0.0542981	0.898391	0.0681313	0.872649	-0.28556	0.49297	0.265072	0.52578	0.500932
Nudt15	Nudt15	black	0.489709	0.218034	0.585861	0.126987	-0.381305	0.35133	-0.287572	0.489793	0.305994	0.461068	-0.343326	0.405061	0.0935459	0.825622	0.362636	0.377317	0.560069	0.148806	0.628423	0.0951716	0.221248	0.598499	0.0719874	0.865489	-0.0946283	0.823628	0.581501	0.13054	0.248029	0.553666	0.125188	0.767714	-0.594151	0.120381	0.0588881	0.88984	-0.0698454	0.869465	0.395323	0.332375	-0.159187	0.706528	0.0888179	0.83434	-0.231685	0.580885	-0.609495
Edar	Edar	black	0.487149	0.220817	0.560781	0.148178	-0.411135	0.311586	-0.330098	0.424557	0.136739	0.746792	-0.257368	0.538321	-0.191633	0.649387	0.359762	0.38139	0.531355	0.175353	0.650602	0.0806444	0.147081	0.728174	0.0890848	0.833848	0.0996378	0.814412	0.768257	0.025957	0.30324	0.465319	0.191546	0.64954	-0.656359	0.0771007	-0.00953053	0.982131	0.0381125	0.928608	0.479781	0.228928	-0.411264	0.311419	-0.013088	0.975463	-0.136989	0.746341	-0.50489
Oas1f	Oas1f	black	0.477619	0.231337	0.50563	0.201138	-0.337775	0.413194	-0.347366	0.399184	0.464083	0.24671	-0.293961	0.479752	0.0557148	0.895751	-0.484553	0.223657	-0.0335483	0.937144	0.592079	0.122014	0.703758	0.0514098	-0.137571	0.74529	-0.231071	0.581918	0.112665	0.790535	0.486486	0.221541	-0.00123639	0.997682	-0.0441629	0.917302	0.0506974	0.905105	0.52393	0.182602	0.340536	0.409141	-0.292666	0.481782	-0.433626	0.283121	-0.365566	0.373183	0.0827433
Tctex1d1	Tctex1d1	black	0.473142	0.236365	0.633979	0.0914014	-0.251855	0.547361	-0.0462196	0.913462	0.220179	0.600313	-0.478414	0.23045	-0.318723	0.441632	-0.0358038	0.932925	0.0795562	0.85146	0.4457	0.268389	0.0119214	0.97765	0.301202	0.468474	0.0113947	0.978637	0.775501	0.0237378	0.755915	0.0300244	0.628447	0.0951546	-0.220834	0.599202	0.0717917	0.865852	0.359705	0.381471	0.204871	0.62648	-0.686775	0.0599091	-0.173325	0.681465	-0.137659	0.745132	0.157846
Ythdf2	Ythdf2	black	0.467907	0.242316	0.642769	0.0856155	-0.220838	0.599194	-0.0358918	0.932761	0.400125	0.325995	-0.507762	0.19893	0.00159545	0.997009	0.447372	0.266379	0.585194	0.127527	0.172417	0.683068	-0.27009	0.517671	0.257083	0.538787	-0.0961747	0.820781	0.664769	0.0720907	0.360727	0.38002	0.661873	0.0737936	-0.295812	0.476859	0.110924	0.793716	-0.329946	0.424783	0.0748628	0.860156	-0.0431878	0.919124	0.56066	0.148285	-0.127902	0.762787	-0.187438
Tekt5	Tekt5	black	-0.450606	0.262514	-0.374406	0.360834	0.567063	0.1427	0.448182	0.265409	-0.0112737	0.978864	0.17404	0.680205	0.222531	0.596325	-0.153943	0.715885	-0.420868	0.299106	-0.550495	0.157394	-0.235838	0.573927	0.206825	0.62312	0.184453	0.661916	-0.388401	0.341674	0.0511144	0.904327	0.177928	0.673359	0.758788	0.029045	0.257771	0.537663	0.337589	0.413468	-0.314779	0.447618	0.221728	0.597685	0.00339197	0.99364	-0.00634602	0.988102	0.637757
Rpa3	Rpa3	black	0.407528	0.316272	0.472707	0.236858	-0.181407	0.667251	-0.136955	0.746403	0.661697	0.0738978	-0.454784	0.257562	0.299745	0.470734	-0.447009	0.266815	0.0217106	0.959305	0.23322	0.57831	0.485622	0.222485	-0.101624	0.810764	-0.368635	0.368874	-0.0701804	0.868843	0.397439	0.329556	0.185069	0.660837	0.251477	0.547983	0.0914834	0.829423	0.314943	0.447369	0.0336514	0.936951	0.0435851	0.918381	-0.121855	0.773773	-0.474725	0.234581	0.222562
Bag5	Bag5	black	0.381916	0.350493	0.427326	0.290962	-0.411978	0.310496	-0.0807833	0.849189	0.111248	0.793125	-0.507429	0.199273	0.1051	0.804384	0.277611	0.505605	0.337815	0.413135	0.505457	0.201317	0.0562124	0.894824	0.0637545	0.880784	-0.387144	0.343376	0.447619	0.266084	0.0998474	0.814027	0.000399964	0.99925	-0.695301	0.0555452	-0.15013	0.722707	-0.312679	0.450819	0.0392848	0.926417	-0.216519	0.606536	-0.0506823	0.905133	-0.166707	0.693168	-0.77354
Zfp82	Zfp82	blue	0.877167	0.0042169	0.846564	0.00802341	-0.613849	0.10548	-0.670006	0.0690708	0.762901	0.0276773	-0.429479	0.28827	-0.391642	0.337306	-0.204562	0.627012	0.761023	0.0282967	0.163516	0.698829	0.248628	0.552678	-0.366524	0.371835	-0.0499701	0.906462	0.479101	0.229685	0.299278	0.471461	0.608183	0.109652	-0.0416666	0.921965	-0.178681	0.672037	-0.184958	0.661031	0.33531	0.416828	-0.0118212	0.977837	0.564559	0.14487	-0.32472	0.432595	0.366802
Padi2	Padi2	blue	0.799418	0.0172617	0.909881	0.00170831	-0.417631	0.303229	-0.498195	0.20894	0.867822	0.00521598	-0.456129	0.255978	-0.0676297	0.87358	-0.122311	0.772944	0.619945	0.101094	0.339309	0.41094	0.352878	0.391229	-0.0992196	0.815181	-0.0718248	0.865791	0.47791	0.231012	0.564723	0.144727	0.648794	0.0817768	0.0400001	0.92508	0.140675	0.739694	0.0982456	0.816972	0.41053	0.31237	0.00293028	0.994506	0.449046	0.264375	-0.389946	0.339588	0.319449
Mettl18	Mettl18	blue	-0.789389	0.0198213	-0.741727	0.0351581	0.56198	0.147124	0.513916	0.192627	-0.647443	0.0826283	0.480581	0.228041	0.499434	0.207629	0.249929	0.550531	-0.630044	0.0940622	0.0851566	0.841102	0.00343081	0.993567	0.333519	0.419478	0.125231	0.767636	-0.423488	0.295789	-0.247435	0.554648	-0.717553	0.0450726	-0.04186	0.921604	0.273724	0.511828	0.368427	0.369166	-0.0803635	0.849966	0.0198157	0.962855	-0.652915	0.0792096	0.202179	0.631118	-0.512412
Mfsd4	Mfsd4	blue	0.788622	0.0200264	0.816215	0.0134587	-0.555352	0.153005	-0.825247	0.0116542	0.635268	0.0905394	-0.0595179	0.888667	-0.214851	0.609379	-0.108192	0.798717	0.605869	0.111382	0.668625	0.0698597	0.66035	0.0746989	-0.253987	0.543859	0.0545342	0.897951	0.412928	0.309268	0.431368	0.28592	0.220714	0.599404	-0.279676	0.502311	0.141565	0.738091	0.122604	0.77241	0.794061	0.0186015	-0.051673	0.903286	0.296642	0.475564	-0.15091	0.721311	0.0775448
Tfap2b	Tfap2b	blue	0.778598	0.0228264	0.808122	0.015217	-0.494423	0.212957	-0.334945	0.417368	0.731236	0.0392772	-0.68637	0.060121	-0.274457	0.510651	-0.183261	0.664002	0.598427	0.117052	0.00396361	0.992568	-0.00614583	0.988477	-0.177425	0.674243	-0.220601	0.599597	0.501125	0.205847	0.375702	0.359041	0.774704	0.023976	0.0383497	0.928165	-0.194115	0.645074	-0.234546	0.576088	0.00118474	0.997779	-0.0743521	0.861103	0.514162	0.192378	-0.376206	0.358344	0.366617
Rnf26	Rnf26	blue	0.751094	0.0317134	0.893914	0.00275238	-0.340553	0.409116	-0.458332	0.253394	0.832186	0.0103776	-0.385323	0.345846	-0.0915547	0.829292	-0.0340756	0.936158	0.619308	0.101547	0.290504	0.485175	0.258134	0.537069	-0.0148449	0.97217	0.013364	0.974945	0.515805	0.190714	0.602616	0.113841	0.732203	0.038886	0.0735633	0.862566	0.222604	0.5962	0.0863895	0.838824	0.431759	0.285434	0.0220733	0.958626	0.550536	0.157357	-0.302188	0.466947	0.38666
Cmss1	Cmss1	blue	0.741227	0.0353484	0.810165	0.0147602	-0.513969	0.192574	-0.729343	0.0400506	0.576362	0.1348	-0.0979252	0.817561	-0.125748	0.766696	-0.00955757	0.982081	0.56041	0.148506	0.766738	0.0264379	0.640912	0.0868197	-0.137558	0.745314	0.0308058	0.942276	0.47641	0.232689	0.482713	0.225682	0.191282	0.649998	-0.375126	0.359837	0.196865	0.640304	0.169429	0.688348	0.790806	0.0194463	-0.118427	0.780016	0.198675	0.637172	-0.153875	0.716006	-0.0814669
Capn6	Capn6	blue	0.73005	0.0397607	0.8053	0.0158622	-0.475132	0.234124	-0.561821	0.147264	0.60707	0.110483	-0.331813	0.422008	-0.124974	0.768102	0.0217479	0.959235	0.638361	0.0884897	0.651587	0.0800312	0.48744	0.220499	-0.0971503	0.818986	0.105346	0.803933	0.654987	0.0779367	0.485759	0.222335	0.348898	0.396966	-0.28712	0.490505	0.0733181	0.86302	0.316318	0.445278	0.629757	0.0942579	-0.268824	0.519712	0.0550454	0.896998	-0.420473	0.299608	-0.0769911
Dhrs11	Dhrs11	blue	0.708997	0.0489439	0.811103	0.0145536	-0.393793	0.33442	-0.451138	0.261882	0.659867	0.074987	-0.409815	0.313297	-0.138875	0.742938	0.146861	0.72857	0.764339	0.0272088	0.421447	0.298371	0.237783	0.570678	-0.0357469	0.933032	0.1755	0.677632	0.734038	0.0381498	0.458994	0.25262	0.580667	0.131227	-0.161947	0.701616	0.0707345	0.867815	0.198642	0.637228	0.498821	0.208277	-0.182903	0.664629	0.288234	0.488748	-0.450795	0.262289	0.0400717
Vps37a	Vps37a	blue	-0.703922	0.0513317	-0.479386	0.229368	0.826793	0.0113617	0.800497	0.0169994	-0.331778	0.42206	0.226315	0.589926	0.311547	0.452548	0.643201	0.0853368	-0.198046	0.638259	-0.596102	0.118856	-0.818476	0.0129916	0.672397	0.0677171	0.454502	0.257895	0.0336238	0.937003	0.00474604	0.991101	0.373387	0.362249	0.448662	0.264835	0.452062	0.260783	0.0959437	0.821207	-0.343005	0.405529	0.202343	0.630836	0.283671	0.495961	0.199478	0.635782	0.182003
Ikbkg	Ikbkg	blue	0.700414	0.0530222	0.868223	0.00517032	-0.274562	0.510483	-0.45668	0.25533	0.760819	0.0283645	-0.261023	0.532357	-0.155174	0.713686	0.0166373	0.968811	0.574989	0.13595	0.300953	0.46886	0.224133	0.593614	0.0600121	0.887747	0.129443	0.759992	0.554559	0.153717	0.665034	0.071936	0.769921	0.0254365	0.0869205	0.837843	0.312069	0.45175	0.143768	0.734127	0.513831	0.192713	-0.0140004	0.973753	0.578553	0.132974	-0.188004	0.655711	0.465708
Cnn2	Cnn2	blue	0.690897	0.0577745	0.748616	0.0326035	-0.379309	0.354068	-0.233296	0.578182	0.733764	0.0382593	-0.685512	0.0605718	-0.180448	0.668932	-0.218976	0.602356	0.498732	0.208371	0.00915725	0.982831	0.0339047	0.936477	-0.109887	0.795614	-0.155754	0.712649	0.480135	0.228535	0.439362	0.276074	0.764246	0.0272389	0.158464	0.707817	-0.127713	0.763129	-0.000106185	0.999801	-0.00625004	0.988281	-0.126154	0.76596	0.342779	0.405859	-0.4761	0.233037	0.416477
Wdr45	Wdr45	blue	0.68799	0.0592752	0.839497	0.00913251	-0.281726	0.499048	-0.369812	0.367229	0.853492	0.00702327	-0.444013	0.270425	0.0728577	0.863875	0.102193	0.809719	0.722189	0.0430551	0.252086	0.546981	0.20851	0.620228	0.00310504	0.994178	0.0238913	0.955221	0.514315	0.192223	0.491267	0.216349	0.684649	0.0610276	0.0689787	0.871075	0.215787	0.607784	0.0723415	0.864832	0.37254	0.363426	0.112219	0.791349	0.546629	0.160937	-0.436296	0.27983	0.2104
Rps2.ps1	Rps2.ps1	blue	0.681114	0.0629156	0.801813	0.0166829	-0.39944	0.326901	-0.706266	0.0502202	0.527934	0.178674	0.0720627	0.86535	-0.211699	0.614765	0.0284759	0.946637	0.459523	0.252002	0.678181	0.0645077	0.526154	0.180414	-0.0124874	0.976589	0.110479	0.794531	0.451468	0.261488	0.601408	0.114762	0.338585	0.412003	-0.276394	0.50755	0.367532	0.37042	0.112652	0.790557	0.832797	0.0102697	-0.0611197	0.885686	0.417204	0.303775	0.102785	0.808632	0.16086
Syde2	Syde2	blue	0.676208	0.0655919	0.802999	0.0164009	-0.308873	0.456643	-0.416924	0.304134	0.748841	0.0325223	-0.375163	0.359787	-0.0596553	0.888411	-0.165089	0.696036	0.45073	0.262367	0.431057	0.286306	0.428313	0.289726	-0.0178936	0.966457	0.0666562	0.875389	0.504465	0.20235	0.646424	0.0832744	0.564729	0.144722	0.0848615	0.841647	0.195644	0.64242	0.430341	0.287196	0.476576	0.232503	-0.181384	0.667291	0.135362	0.749279	-0.434638	0.281872	0.336794
Cog4	Cog4	blue	0.67385	0.0669024	0.871474	0.00480933	-0.266346	0.523717	-0.358006	0.383889	0.765282	0.0269042	-0.35392	0.389733	0.0294667	0.944782	0.0727598	0.864056	0.518453	0.18805	0.351858	0.392696	0.216978	0.605755	0.12689	0.764623	-0.071833	0.865776	0.478581	0.230264	0.652023	0.0797613	0.694946	0.0557227	-0.00605937	0.988639	0.347749	0.39863	0.0136813	0.974351	0.412983	0.309198	0.0659205	0.876757	0.581854	0.130251	-0.173689	0.680823	0.264177
Lamp5	Lamp5	blue	0.673814	0.0669223	0.835885	0.00973505	-0.250978	0.548804	-0.463334	0.247576	0.73825	0.0364928	-0.220761	0.599326	-0.171431	0.68481	-0.018844	0.964676	0.541206	0.165978	0.327855	0.427902	0.274412	0.510724	0.0538715	0.899186	0.200615	0.633818	0.560472	0.148451	0.680668	0.0631563	0.737263	0.036877	0.119909	0.777317	0.317003	0.444238	0.275263	0.50936	0.558623	0.150087	-0.0720356	0.8654	0.472249	0.237376	-0.223226	0.595148	0.497402
Kcng4	Kcng4	blue	0.673571	0.0670584	0.761213	0.0282336	-0.271745	0.515006	-0.411902	0.310593	0.909281	0.00174181	-0.405855	0.318457	-0.00185199	0.996528	-0.0620377	0.883977	0.722123	0.0430833	0.0246896	0.953726	0.190923	0.650623	-0.15275	0.718018	0.0497905	0.906797	0.357589	0.384484	0.372985	0.362808	0.705643	0.0505143	0.285963	0.492333	0.117958	0.780872	0.0373057	0.930117	0.278973	0.503431	0.225172	0.591856	0.629341	0.0945428	-0.472801	0.236751	0.45715
Kcnn2	Kcnn2	blue	0.671584	0.0681757	0.833859	0.0100838	-0.319824	0.439967	-0.510707	0.1959	0.659588	0.0751541	-0.204922	0.626393	-0.0343014	0.935735	0.252063	0.547019	0.723168	0.0426359	0.55319	0.15495	0.331975	0.421768	0.0654184	0.87769	0.196624	0.640722	0.65894	0.075542	0.542668	0.164611	0.518797	0.187705	-0.206974	0.622864	0.31132	0.452895	0.180038	0.669653	0.684272	0.0612277	-0.0483422	0.9095	0.423443	0.295846	-0.25704	0.538858	0.00885178
Ubiad1	Ubiad1	blue	0.668672	0.0698328	0.794355	0.0185264	-0.308662	0.456966	-0.486602	0.221414	0.750182	0.0320391	-0.27544	0.509077	-0.0179449	0.966361	-0.187091	0.657304	0.419252	0.301162	0.521803	0.184707	0.552798	0.155304	-0.0385343	0.92782	0.0720774	0.865322	0.434351	0.282226	0.651529	0.0800676	0.459335	0.252222	0.0642713	0.879823	0.258427	0.53659	0.477977	0.230937	0.579854	0.131897	-0.142352	0.736675	0.104179	0.806072	-0.395862	0.331657	0.309
Btg3	Btg3	blue	-0.66405	0.0725115	-0.695505	0.0554431	0.501625	0.205321	0.793042	0.0188636	-0.462866	0.248117	-0.0876785	0.836443	0.162143	0.701268	0.0609033	0.886088	-0.457821	0.253993	-0.782256	0.0217781	-0.714999	0.0462081	0.195485	0.642696	-0.0474518	0.911161	-0.334013	0.418747	-0.401015	0.324818	-0.020545	0.961489	0.395804	0.331733	-0.205541	0.625327	-0.148565	0.725513	-0.848704	0.00770535	0.0763532	0.857393	-0.1655	0.695307	0.0148441	0.972171	0.078715
Mansc1	Mansc1	blue	0.663029	0.0731114	0.797794	0.0176614	-0.314789	0.447603	-0.573392	0.137296	0.680955	0.0630013	-0.143998	0.733713	-0.044275	0.917093	0.118508	0.779869	0.671401	0.0682792	0.596515	0.118534	0.486505	0.22152	-0.0107623	0.979822	0.269327	0.518901	0.601734	0.114512	0.550621	0.15728	0.432881	0.284043	-0.119416	0.778215	0.301672	0.467746	0.389474	0.340224	0.762292	0.0278772	-0.0961697	0.820791	0.254727	0.542645	-0.344048	0.404008	0.0924344
Hsd11b2	Hsd11b2	blue	-0.653389	0.0789173	-0.60778	0.109952	0.534451	0.172376	0.723633	0.0424377	-0.438437	0.277204	0.0937253	0.825291	0.270699	0.516689	0.097147	0.818992	-0.596729	0.118367	-0.625981	0.0968564	-0.607101	0.110459	0.321244	0.437825	-0.194752	0.643968	-0.482871	0.225508	-0.241581	0.56435	-0.059166	0.889322	0.31968	0.440185	0.0760608	0.857935	-0.30419	0.46385	-0.703244	0.0516559	0.252045	0.547048	0.0604419	0.886947	0.339937	0.410018	0.087101
Slc24a3	Slc24a3	blue	0.652023	0.0797613	0.836617	0.0096109	-0.245822	0.557315	-0.327594	0.428293	0.827531	0.0112237	-0.440652	0.274501	0.173582	0.681012	0.085915	0.8397	0.608177	0.109657	0.415501	0.305957	0.329094	0.426054	0.0801802	0.850305	0.00486111	0.990886	0.516326	0.190189	0.587863	0.125373	0.592504	0.121678	0.0241189	0.954795	0.296344	0.476029	0.254438	0.543118	0.435628	0.280652	0.0217987	0.95914	0.340707	0.408891	-0.469571	0.240417	0.114303
St6galnac2	St6galnac2	blue	0.651348	0.0801801	0.791922	0.0191541	-0.246336	0.556466	-0.549067	0.158698	0.696428	0.0549831	-0.0597481	0.888239	-0.238415	0.569624	0.0603511	0.887116	0.617409	0.102906	0.246327	0.55648	0.216484	0.606596	0.0072021	0.986497	0.264118	0.527328	0.501917	0.205014	0.574464	0.136392	0.71979	0.0440921	0.107845	0.799354	0.338004	0.412858	0.095646	0.821755	0.612535	0.106439	0.0711342	0.867073	0.695587	0.055402	-0.0674189	0.873972	0.532946
Rbm46	Rbm46	blue	-0.647608	0.082524	-0.32756	0.428342	0.865269	0.00551309	0.816523	0.0133944	-0.165389	0.695505	0.147539	0.727353	0.580202	0.13161	0.748447	0.0326647	-0.141903	0.737481	-0.336885	0.414506	-0.636504	0.0897169	0.807888	0.0152699	0.431237	0.286081	0.116276	0.78394	0.187045	0.657385	0.367318	0.37072	0.396954	0.330202	0.657594	0.0763529	0.30655	0.460213	-0.185314	0.66041	0.211768	0.614646	0.19129	0.649985	0.0441491	0.917328	0.0010852
Erbb3	Erbb3	blue	0.64059	0.0870297	0.828138	0.0111109	-0.230386	0.583068	-0.255708	0.541037	0.74553	0.0337335	-0.485496	0.222624	0.00598879	0.988771	0.0941266	0.824552	0.583929	0.128555	0.322992	0.435191	0.16217	0.70122	0.137098	0.746144	0.0883441	0.835215	0.655334	0.0777248	0.640586	0.0870321	0.748547	0.0326284	0.0483786	0.909432	0.23574	0.574091	0.272784	0.513337	0.364961	0.374034	-0.130488	0.758097	0.331961	0.421788	-0.437076	0.278872	0.235818
Irak4	Irak4	blue	0.639837	0.0875212	0.806778	0.0155222	-0.240549	0.566067	-0.390911	0.338288	0.682398	0.0622258	-0.293666	0.480214	-0.126187	0.765899	0.207097	0.622654	0.715697	0.0458962	0.328867	0.426392	0.148077	0.726388	0.0960353	0.821038	0.285991	0.492289	0.721028	0.043555	0.574012	0.136773	0.736061	0.0373484	-0.00333638	0.993744	0.257206	0.538586	0.240026	0.566938	0.53571	0.171174	-0.102636	0.808905	0.459122	0.252471	-0.332598	0.420843	0.254619
Pbx3	Pbx3	blue	-0.639409	0.0878013	-0.391583	0.337385	0.829709	0.0108227	0.788248	0.0201268	-0.0463795	0.913163	0.0865036	0.838613	0.663514	0.0728258	0.590534	0.123239	-0.108878	0.797462	-0.525767	0.180794	-0.595198	0.119561	0.609631	0.108577	0.293785	0.480029	-0.124058	0.769768	-0.00853051	0.984006	0.284028	0.495396	0.550002	0.157844	0.525603	0.180955	0.171857	0.684056	-0.34607	0.401066	0.423892	0.295278	0.263167	0.528872	-0.0741506	0.861476	0.0641371
Rdh5	Rdh5	blue	0.639161	0.0879642	0.644806	0.0843065	-0.54373	0.163621	-0.63999	0.087421	0.236937	0.572089	-0.0793536	0.851835	-0.43441	0.282153	0.114872	0.786502	0.560413	0.148503	0.646813	0.0830273	0.339533	0.410611	-0.125745	0.766702	0.174643	0.679141	0.677301	0.0649903	0.329763	0.425057	0.20374	0.628427	-0.550497	0.157392	-0.0362988	0.931999	0.0495571	0.907232	0.670586	0.0687411	-0.370451	0.366336	0.112167	0.791444	-0.0340057	0.936288	-0.171128
C7	C7	blue	0.638719	0.0882545	0.804314	0.0160917	-0.228826	0.585694	-0.280684	0.500706	0.793183	0.0188271	-0.422737	0.296738	-0.0133786	0.974918	-0.116113	0.784237	0.40599	0.31828	0.154913	0.714152	0.161678	0.702094	0.066679	0.875347	-0.114948	0.786363	0.367385	0.370627	0.631544	0.0930429	0.760515	0.0284659	0.202318	0.630878	0.257732	0.537726	0.0476442	0.910802	0.235331	0.574775	0.0656512	0.877257	0.541213	0.165972	-0.234907	0.575484	0.493006
Anxa6	Anxa6	blue	0.636892	0.0894596	0.82526	0.0116517	-0.190911	0.650645	-0.350616	0.394485	0.822884	0.0121105	-0.341236	0.408115	0.0430121	0.919452	0.0706128	0.86804	0.610426	0.107989	0.294441	0.479001	0.247109	0.555186	0.0905304	0.831181	0.14044	0.740118	0.534913	0.171935	0.626468	0.0965192	0.726203	0.0413529	0.153456	0.716755	0.33535	0.41677	0.271887	0.514778	0.465396	0.245197	0.0319335	0.940165	0.469293	0.240733	-0.384636	0.346782	0.354387
Zfp800	Zfp800	blue	-0.634036	0.091363	-0.30149	0.468027	0.844023	0.00841162	0.765341	0.0268852	-0.152842	0.717853	0.20439	0.627308	0.6555	0.0776234	0.716457	0.0455577	-0.214723	0.609599	-0.22104	0.598852	-0.514312	0.192225	0.813665	0.0139981	0.329547	0.425378	0.020276	0.961993	0.223893	0.59402	0.264953	0.525974	0.335273	0.416884	0.736434	0.0372016	0.274599	0.510424	-0.120439	0.776351	0.269432	0.518731	0.191403	0.649788	0.12893	0.760922	-0.0608234
Nrg1	Nrg1	blue	0.633516	0.0917121	0.833998	0.0100596	-0.210606	0.616636	-0.29323	0.480898	0.733291	0.0384487	-0.403317	0.321785	-0.0074331	0.986063	0.167402	0.691935	0.628805	0.0949093	0.345779	0.401489	0.15856	0.707645	0.160509	0.704174	0.161851	0.701788	0.682932	0.0619403	0.646735	0.0830772	0.75616	0.0299401	0.0278009	0.9479	0.294817	0.478414	0.266448	0.523552	0.447793	0.265875	-0.101492	0.811006	0.402251	0.323188	-0.381484	0.351085	0.233525
Sbno1	Sbno1	blue	-0.632882	0.0921386	-0.293962	0.479752	0.851933	0.0072409	0.805126	0.0159025	-0.229579	0.584426	0.178493	0.672366	0.491752	0.215826	0.769615	0.0255317	-0.183723	0.663193	-0.260397	0.533378	-0.649877	0.0810971	0.870981	0.00486293	0.469328	0.240694	0.209258	0.618944	0.278206	0.504655	0.406046	0.318207	0.325679	0.431157	0.689489	0.0584986	0.340706	0.408891	-0.122991	0.771707	0.0993564	0.814929	0.162151	0.701254	0.130766	0.757594	0.0131755
Rnf7	Rnf7	blue	0.631901	0.0928012	0.745999	0.0335603	-0.255327	0.541661	-0.294216	0.479354	0.880429	0.00389973	-0.524756	0.181788	0.168496	0.689999	0.08597	0.839599	0.761767	0.0280504	0.105041	0.804492	0.157106	0.710238	-0.0751897	0.85955	-0.0250224	0.953103	0.413879	0.308043	0.328586	0.426811	0.630824	0.0935317	0.152048	0.719274	0.11095	0.79367	0.0176612	0.966892	0.21607	0.607301	0.213058	0.612441	0.532157	0.174579	-0.573515	0.137192	0.162227
Rhbdf2	Rhbdf2	blue	0.631502	0.0930713	0.796467	0.0179921	-0.329386	0.425619	-0.584749	0.127888	0.490455	0.217226	0.000192184	0.99964	-0.150564	0.72193	0.223288	0.595043	0.548318	0.159384	0.69717	0.0546147	0.407059	0.316884	0.112114	0.791542	0.212545	0.613317	0.626065	0.0967979	0.617727	0.102678	0.40763	0.316139	-0.330676	0.423698	0.393843	0.334353	0.186821	0.657776	0.822839	0.0121194	-0.136652	0.74695	0.369738	0.367332	0.00821715	0.984594	0.0176121
Slc45a3	Slc45a3	blue	0.631065	0.0933678	0.811274	0.0145159	-0.213025	0.612498	-0.306174	0.460792	0.706879	0.049932	-0.377869	0.356049	-0.112226	0.791337	0.111435	0.792783	0.606772	0.110705	0.26976	0.518202	0.115152	0.785992	0.130132	0.758743	0.204736	0.626713	0.683313	0.061737	0.640926	0.086811	0.803348	0.0163184	0.0838111	0.843589	0.252636	0.546078	0.264694	0.526393	0.424894	0.294015	-0.132682	0.754125	0.421146	0.298753	-0.348183	0.398001	0.357092
Runx2	Runx2	blue	0.630358	0.0938483	0.643435	0.0851864	-0.305176	0.46233	-0.342282	0.406586	0.772979	0.0244965	-0.461565	0.249626	-0.227943	0.587181	-0.283728	0.495871	0.540879	0.166285	-0.174353	0.679653	0.0630102	0.882168	-0.239095	0.56849	-0.00170381	0.996805	0.299855	0.470564	0.313973	0.448845	0.738273	0.0364836	0.37734	0.356779	-0.0965099	0.820164	-0.00393952	0.992613	0.0578391	0.891793	0.0771755	0.85587	0.514692	0.19184	-0.424531	0.294472	0.663961
Nog	Nog	blue	0.628543	0.0950891	0.691744	0.0573418	-0.429875	0.287777	-0.406611	0.317469	0.461772	0.249385	-0.40491	0.319695	-0.148998	0.724736	0.183335	0.663873	0.691248	0.0575951	0.529399	0.177247	0.25397	0.543886	-0.0455703	0.914674	0.154025	0.715738	0.757437	0.0295033	0.353326	0.390585	0.37008	0.366854	-0.355232	0.387852	-0.0406574	0.923851	0.222589	0.596227	0.47528	0.233958	-0.327441	0.428521	0.0337314	0.936802	-0.452047	0.260801	-0.223933
Chd1l	Chd1l	blue	-0.620456	0.100731	-0.342073	0.406891	0.882521	0.00370465	0.514815	0.191716	-0.025538	0.952137	0.453006	0.259663	0.604287	0.112574	0.852526	0.0071576	0.190397	0.65154	-0.294104	0.479529	-0.4074	0.316439	0.618555	0.102085	0.792721	0.0189464	0.0861421	0.839281	0.0283886	0.9468	0.242262	0.563219	0.495242	0.212081	0.748506	0.0326434	0.475703	0.233482	0.189138	0.653733	0.433136	0.283728	0.32597	0.430722	-0.077115	0.855982	0.0368161
Il6r	Il6r	blue	0.619681	0.101282	0.858735	0.00632201	-0.236266	0.573211	-0.366	0.372572	0.592464	0.12171	-0.193579	0.646006	-0.0382059	0.928434	0.176933	0.67511	0.405877	0.318429	0.524304	0.182233	0.22312	0.595327	0.265987	0.524297	-0.00726555	0.986378	0.558456	0.150235	0.761794	0.0280414	0.644061	0.0847836	-0.17283	0.68234	0.474055	0.235336	0.0469654	0.912069	0.560857	0.148112	-0.0527261	0.901322	0.535197	0.171664	0.0522249	0.902256	0.184635
Pcp4l1	Pcp4l1	blue	0.61758	0.102783	0.705563	0.0505519	-0.270508	0.516997	-0.2213	0.598411	0.804794	0.0159799	-0.584097	0.128418	0.0213655	0.959952	0.0399209	0.925228	0.705074	0.0507837	-0.0867953	0.838074	-0.0454649	0.914871	-0.0832971	0.844539	-0.0890887	0.83384	0.407896	0.315792	0.28657	0.491373	0.746332	0.0334373	0.186757	0.657887	-0.00247522	0.995359	-0.173016	0.682012	0.0285185	0.946557	0.190041	0.652159	0.641075	0.0867138	-0.469467	0.240536	0.289508
Sox2	Sox2	blue	-0.616512	0.103551	-0.312741	0.450724	0.846251	0.00807058	0.773318	0.0243937	-0.0329428	0.938277	0.11008	0.795262	0.722921	0.0427414	0.686007	0.0603117	-0.0924278	0.827682	-0.340786	0.408774	-0.516615	0.189898	0.716239	0.0456544	0.347539	0.398935	-0.0129003	0.975815	0.121762	0.773943	0.287433	0.490011	0.460717	0.250612	0.653634	0.0787665	0.30019	0.470043	-0.196146	0.641551	0.35593	0.386853	0.204276	0.627505	-0.0745044	0.86082	-0.0327054
Vash2	Vash2	blue	0.61569	0.104144	0.777501	0.0231468	-0.18256	0.66523	-0.330501	0.423958	0.821312	0.0124203	-0.343523	0.404774	0.00930823	0.982548	0.134687	0.7505	0.707389	0.0496929	0.0937943	0.825164	0.0810865	0.848628	0.0410261	0.923162	0.132214	0.754973	0.489729	0.218012	0.483881	0.224396	0.788129	0.0201588	0.198675	0.63717	0.267071	0.522545	0.0419345	0.921465	0.347887	0.39843	0.175139	0.678268	0.692143	0.0571385	-0.340726	0.408862	0.393112
Comp	Comp	blue	0.613923	0.105426	0.80769	0.0153147	-0.216457	0.606643	-0.221234	0.598523	0.767893	0.0260719	-0.483998	0.224267	0.123886	0.770079	0.186213	0.658838	0.620383	0.100783	0.223959	0.593907	0.0699798	0.869216	0.139528	0.74176	-0.0647527	0.878928	0.518622	0.187881	0.528747	0.177881	0.724168	0.0422107	0.0192327	0.963948	0.264209	0.527179	-0.032312	0.939457	0.259074	0.535535	0.104706	0.805106	0.580986	0.130964	-0.329151	0.425968	0.144962
Pnlip	Pnlip	blue	0.613332	0.105857	0.764221	0.0272471	-0.238927	0.568769	-0.545421	0.162053	0.576809	0.134426	0.0228334	0.957202	-0.297116	0.474825	0.145085	0.731758	0.582538	0.129691	0.295655	0.477104	0.16563	0.695076	0.0685601	0.871852	0.293942	0.479782	0.546908	0.16068	0.582845	0.129439	0.694145	0.056125	-0.00192468	0.996391	0.369474	0.367701	0.0392636	0.926456	0.656407	0.0770715	0.0251182	0.952923	0.713239	0.0470005	0.0734638	0.86275	0.468273
Tril	Tril	blue	0.607306	0.110306	0.822779	0.0121311	-0.216673	0.606275	-0.445213	0.268976	0.599414	0.116291	-0.117876	0.781022	-0.0713844	0.866608	0.112196	0.791391	0.439129	0.276359	0.634807	0.090847	0.404553	0.320163	0.203074	0.629575	0.228629	0.586025	0.635051	0.0906843	0.782618	0.0216762	0.560081	0.148796	-0.104349	0.80576	0.462649	0.248369	0.434485	0.28206	0.740627	0.0355771	-0.203828	0.628276	0.251103	0.548598	-0.143602	0.734424	0.22107
Trib2	Trib2	blue	-0.60602	0.111269	-0.283673	0.495958	0.848364	0.00775542	0.7756	0.0237085	-0.123152	0.771413	0.149398	0.724018	0.543603	0.16374	0.764595	0.027126	-0.0754973	0.85898	-0.352666	0.391534	-0.649053	0.0816141	0.795585	0.0182139	0.46841	0.241741	0.155778	0.712607	0.200716	0.633643	0.428583	0.289389	0.412334	0.310035	0.663396	0.072895	0.289576	0.486634	-0.15277	0.717982	0.227875	0.587296	0.267331	0.522124	0.0411515	0.922928	0.0492882
Ap4e1	Ap4e1	blue	0.604989	0.112044	0.787657	0.0202861	-0.262321	0.530246	-0.446675	0.267217	0.564331	0.145068	-0.147352	0.727689	-0.0832132	0.844694	-0.0792207	0.852082	0.268185	0.520743	0.687811	0.0593682	0.520689	0.185815	0.145579	0.730871	0.112866	0.790167	0.532746	0.174012	0.79972	0.017188	0.445484	0.268649	-0.101893	0.810269	0.396143	0.331282	0.509641	0.196994	0.691021	0.0577108	-0.290129	0.485765	0.0491892	0.907919	-0.154754	0.714435	0.238554
Tp53inp2	Tp53inp2	blue	0.60474	0.112232	0.815018	0.0137102	-0.262077	0.530643	-0.0653448	0.877827	0.544461	0.162942	-0.649571	0.0812891	-0.0743053	0.86119	0.149281	0.724229	0.423342	0.295974	0.353207	0.390756	-0.0427512	0.919939	0.289927	0.486082	-0.0708284	0.86764	0.790266	0.0195886	0.706832	0.0499543	0.799135	0.017331	-0.155039	0.713927	0.147569	0.727299	0.13892	0.742857	0.171804	0.68415	-0.356325	0.386289	0.216207	0.607068	-0.316657	0.444763	0.078344
Mitd1	Mitd1	blue	-0.603987	0.112801	-0.380232	0.3528	0.755611	0.0301295	0.814176	0.013889	-0.0692816	0.870512	-0.017593	0.96702	0.616532	0.103536	0.344333	0.403592	-0.33358	0.419388	-0.4818	0.226691	-0.510526	0.196086	0.5752	0.135774	0.098448	0.816599	-0.209819	0.617983	0.0733534	0.862955	0.236888	0.572172	0.551298	0.156664	0.441444	0.273538	0.209525	0.618487	-0.456984	0.254974	0.291279	0.483957	0.067294	0.874204	-0.0597183	0.888294	0.131859
Rpl7l1	Rpl7l1	blue	0.600704	0.1153	0.749125	0.0324193	-0.196386	0.641135	-0.330335	0.424205	0.80924	0.014966	-0.314482	0.44807	0.0322124	0.939643	0.0190085	0.964368	0.56228	0.146861	0.0525337	0.90168	0.105457	0.803729	0.0116024	0.978247	-0.0446298	0.91643	0.303093	0.465546	0.468528	0.241606	0.724611	0.0420229	0.217271	0.605256	0.274979	0.509815	-0.110156	0.795122	0.263481	0.528361	0.273118	0.5128	0.757836	0.0293673	-0.202334	0.630851	0.446478
Grik1	Grik1	blue	0.599994	0.115845	0.861843	0.00592837	-0.222756	0.595944	-0.205382	0.625602	0.572074	0.138412	-0.381629	0.350886	0.0265401	0.950261	0.212089	0.614098	0.369741	0.367327	0.507085	0.19963	0.116474	0.783579	0.348509	0.397529	-0.102378	0.809378	0.633207	0.0919198	0.786637	0.0205626	0.697698	0.0543536	-0.210142	0.61743	0.418409	0.302236	0.0420068	0.92133	0.402382	0.323016	-0.142535	0.736345	0.435323	0.281027	-0.0401669	0.924768	0.0766585
Vprbp	Vprbp	blue	-0.599847	0.115958	-0.310201	0.454608	0.893239	0.00280373	0.604024	0.112773	0.00322237	0.993958	0.333884	0.418938	0.536185	0.170722	0.708579	0.049138	0.0627758	0.882604	-0.394658	0.333263	-0.483975	0.224292	0.654272	0.0783746	0.714421	0.0464675	0.0867927	0.838079	0.139849	0.741182	0.39375	0.334478	0.615618	0.104196	0.714784	0.0463043	0.499835	0.207205	0.04618	0.913536	0.348591	0.397411	0.302392	0.46663	-0.0794505	0.851656	0.239489
Sync	Sync	blue	0.599166	0.116481	0.754117	0.0306478	-0.279634	0.502378	-0.420834	0.299149	0.666136	0.0712954	-0.279177	0.503106	0.158447	0.707846	0.29298	0.481289	0.737066	0.0369541	0.570253	0.139962	0.37392	0.361509	0.0527526	0.901272	0.148123	0.726305	0.5976	0.117692	0.4348	0.281671	0.377872	0.356044	-0.217901	0.604185	0.276586	0.507242	0.239298	0.568151	0.612959	0.106129	-0.00369299	0.993076	0.274194	0.511074	-0.425864	0.292796	-0.195885
Sncaip	Sncaip	blue	0.59654	0.118515	0.855813	0.00670711	-0.195089	0.643383	-0.272379	0.513987	0.609547	0.108639	-0.277921	0.505109	0.0151702	0.97156	0.186158	0.658934	0.383592	0.348204	0.48829	0.219574	0.170513	0.686431	0.317149	0.444018	-0.030053	0.943685	0.580074	0.131715	0.789522	0.019786	0.696057	0.0551677	-0.131006	0.75716	0.475084	0.234178	0.0832416	0.844642	0.482426	0.225999	-0.0747233	0.860414	0.497407	0.209776	-0.0124978	0.976569	0.183382
Slc26a2	Slc26a2	blue	0.59442	0.12017	0.770188	0.0253534	-0.303574	0.464802	-0.52932	0.177324	0.450895	0.26217	-0.0268867	0.949612	-0.107692	0.799633	0.264333	0.526979	0.532719	0.174039	0.747123	0.0331472	0.409432	0.313793	0.154907	0.714162	0.236332	0.573101	0.672733	0.0675281	0.624663	0.0977727	0.372463	0.363533	-0.367183	0.37091	0.39403	0.334103	0.272647	0.513557	0.822113	0.0122618	-0.203668	0.628551	0.252525	0.546259	-0.0481712	0.909819	-0.0739083
Jag1	Jag1	blue	0.592952	0.121325	0.705306	0.0506739	-0.211118	0.615759	-0.216915	0.605863	0.886414	0.00335863	-0.558868	0.14987	0.16895	0.689195	-0.133397	0.752831	0.531127	0.175573	0.0388351	0.927257	0.192303	0.648222	-0.0702294	0.868752	-0.128776	0.7612	0.276239	0.507797	0.412337	0.310031	0.643633	0.0850592	0.306856	0.459742	0.110783	0.793976	0.109048	0.79715	0.0982943	0.816882	0.171293	0.685052	0.415923	0.305416	-0.559377	0.149419	0.359094
Snx33	Snx33	blue	0.592305	0.121835	0.768299	0.0259438	-0.155877	0.71243	-0.34946	0.396154	0.877387	0.004195	-0.330468	0.424008	0.208677	0.619942	0.0568017	0.893726	0.628774	0.0949304	0.322057	0.436599	0.367914	0.369885	0.0361419	0.932293	0.131463	0.756333	0.425452	0.293314	0.542856	0.164436	0.583053	0.129269	0.198714	0.637104	0.347069	0.399616	0.36365	0.375884	0.480446	0.22819	0.124655	0.768682	0.37206	0.364094	-0.519154	0.187348	0.255286
Stx17	Stx17	blue	0.591468	0.122498	0.802571	0.0165024	-0.22808	0.586949	-0.503848	0.202994	0.547173	0.160436	0.0183518	0.965598	-0.0936291	0.825469	0.211127	0.615744	0.466586	0.24383	0.572124	0.138369	0.320226	0.439361	0.196824	0.640375	0.160461	0.704261	0.530972	0.175723	0.69184	0.0572926	0.533145	0.173628	-0.183824	0.663016	0.512906	0.193655	0.111599	0.792483	0.745021	0.0339219	-0.00994293	0.981358	0.549666	0.15815	0.10811	0.798868	0.194242
Adam19	Adam19	blue	0.591002	0.122867	0.817991	0.0130909	-0.175799	0.677105	-0.389093	0.340739	0.705292	0.0506802	-0.190467	0.651417	0.109539	0.796251	0.284389	0.494824	0.63423	0.0912328	0.507112	0.199602	0.296514	0.475763	0.194019	0.64524	0.187053	0.65737	0.593499	0.120894	0.633826	0.0915041	0.586955	0.126104	-0.0783895	0.853621	0.468751	0.241352	0.239916	0.567121	0.64742	0.0826428	0.0363689	0.931869	0.473878	0.235535	-0.237695	0.570825	0.0881666
Lman1	Lman1	blue	0.59048	0.123282	0.746757	0.0332814	-0.167167	0.692352	-0.397515	0.329455	0.814587	0.0138016	-0.265938	0.524377	0.0853175	0.840804	0.200648	0.63376	0.793689	0.0186968	0.268742	0.519844	0.255689	0.541069	0.0154089	0.971113	0.304235	0.463781	0.557996	0.150643	0.455668	0.25652	0.632615	0.092319	0.145109	0.731715	0.296735	0.475419	0.309961	0.454975	0.540708	0.166446	0.106898	0.801088	0.471352	0.238393	-0.501881	0.205052	0.23068
St3gal1	St3gal1	blue	0.589156	0.124338	0.686007	0.0603118	-0.323621	0.434246	-0.101637	0.810739	0.643841	0.0849249	-0.741539	0.0352297	0.0684763	0.872008	0.181696	0.666743	0.699688	0.0533762	0.118446	0.779982	-0.0714018	0.866576	0.0107182	0.979905	-0.129039	0.760724	0.612105	0.106754	0.277223	0.506225	0.626376	0.0965829	-0.100127	0.813513	-0.102018	0.810039	-0.094327	0.824183	-0.00475049	0.991093	-0.0642248	0.879909	0.322113	0.436514	-0.579419	0.132257	-0.113055
Osbpl6	Osbpl6	blue	0.586623	0.126371	0.827714	0.0111896	-0.139801	0.741268	-0.27605	0.5081	0.693498	0.0564514	-0.283157	0.496776	-0.0096252	0.981954	0.237992	0.570328	0.56851	0.141454	0.317362	0.443694	0.0886611	0.83463	0.255366	0.541598	0.163568	0.698736	0.638106	0.0886579	0.70073	0.0528682	0.807562	0.0153438	0.0364097	0.931792	0.429219	0.288594	0.157607	0.709344	0.476325	0.232785	-0.0130131	0.975603	0.581207	0.130782	-0.178327	0.672658	0.305351
Peak1	Peak1	blue	0.58333	0.129043	0.747092	0.0331585	-0.187847	0.655984	-0.508425	0.198246	0.633757	0.0915505	-0.0375385	0.929681	-0.145963	0.730181	0.156363	0.711564	0.628151	0.0953582	0.433235	0.283605	0.324195	0.433383	0.0773677	0.855513	0.419033	0.30144	0.624906	0.0976035	0.606758	0.110716	0.601479	0.114707	0.0339229	0.936443	0.383734	0.34801	0.405767	0.318572	0.746442	0.0333968	-0.0844687	0.842373	0.396977	0.330171	-0.22365	0.594429	0.338971
Vrk3	Vrk3	blue	0.582986	0.129324	0.759421	0.0288321	-0.185459	0.660156	-0.419632	0.300678	0.773548	0.0243241	-0.230839	0.582307	0.179484	0.670624	0.171883	0.684012	0.675608	0.0659237	0.507513	0.199187	0.443702	0.2708	0.0592433	0.889178	0.240725	0.565775	0.53505	0.171804	0.537765	0.169221	0.464114	0.246674	0.0191442	0.964113	0.371585	0.364755	0.447988	0.265642	0.652684	0.0793522	0.0229031	0.957072	0.257741	0.537711	-0.489307	0.21847	0.0675202
Tmc7	Tmc7	blue	0.577279	0.134034	0.762075	0.0279488	-0.252791	0.545823	-0.186163	0.658925	0.715512	0.0459787	-0.519458	0.187044	0.282964	0.497083	0.0910009	0.830313	0.436793	0.279219	0.388567	0.34145	0.236619	0.572621	0.132075	0.755224	-0.288877	0.487734	0.36377	0.375715	0.514617	0.191916	0.47837	0.230499	-0.103036	0.80817	0.258317	0.53677	-0.02338	0.956179	0.217179	0.605412	0.0908017	0.83068	0.35623	0.386424	-0.32427	0.433271	-0.0746799
Cdh20	Cdh20	blue	0.574274	0.136552	0.805855	0.0157341	-0.225757	0.590869	-0.303221	0.465349	0.41873	0.301827	-0.221911	0.597375	-0.207074	0.622692	0.298379	0.472858	0.468287	0.241882	0.585993	0.12688	0.118997	0.778978	0.331419	0.422593	0.251151	0.54852	0.864093	0.00565341	0.776127	0.0235519	0.686482	0.0600626	-0.27617	0.507908	0.37026	0.366603	0.287407	0.490052	0.616537	0.103533	-0.376445	0.358014	0.272561	0.513695	-0.0609054	0.886084	0.0916864
Dnajc8	Dnajc8	blue	-0.57405	0.13674	-0.303497	0.464922	0.708086	0.0493677	0.90525	0.00197831	-0.219144	0.60207	-0.133147	0.753285	0.499239	0.207834	0.436204	0.279943	-0.405775	0.318561	-0.297717	0.473889	-0.599006	0.116605	0.748813	0.0325324	0.101597	0.810813	0.0723669	0.864785	0.251015	0.548744	0.320287	0.439269	0.323901	0.433824	0.426461	0.292046	0.289121	0.487351	-0.442631	0.272097	-0.035695	0.933129	-0.122872	0.771923	-0.00917166	0.982804	-0.0137775
Ccdc77	Ccdc77	blue	-0.573579	0.137138	-0.642332	0.085898	0.324975	0.432213	0.583325	0.129047	-0.532208	0.17453	0.0699187	0.869329	0.0851627	0.84109	-0.207032	0.622765	-0.749611	0.0322442	-0.555809	0.152595	-0.442082	0.272763	0.101293	0.81137	-0.368982	0.368389	-0.601509	0.114684	-0.324717	0.432599	-0.266087	0.524136	0.210433	0.616932	-0.166235	0.694004	-0.350791	0.394232	-0.752111	0.0313523	0.105386	0.803859	-0.17097	0.685624	0.376838	0.357471	0.0827555
Nfatc4	Nfatc4	blue	0.572817	0.137782	0.631958	0.0927624	-0.209072	0.619263	-0.385232	0.345971	0.774102	0.024157	-0.26017	0.533747	-0.15649	0.711336	-0.352279	0.392089	0.36276	0.377141	-0.0495699	0.907209	0.237389	0.571335	-0.164191	0.697631	0.0312139	0.941512	0.171743	0.684258	0.459031	0.252577	0.662056	0.0736857	0.449283	0.264093	0.123718	0.770385	0.163154	0.699472	0.224434	0.593104	0.117501	0.781706	0.474077	0.235312	-0.286521	0.491452	0.779147
Itgae	Itgae	blue	0.572048	0.138434	0.73485	0.0378271	-0.215059	0.609026	-0.255105	0.542026	0.718239	0.0447706	-0.431281	0.286027	0.128326	0.762017	-0.161866	0.701761	0.299593	0.470971	0.453158	0.259483	0.431682	0.285529	0.0810379	0.848718	-0.0516302	0.903365	0.410403	0.312534	0.66871	0.0698111	0.487156	0.220809	0.098816	0.815923	0.256932	0.539034	0.477425	0.231553	0.36943	0.367763	-0.164579	0.696941	0.00871981	0.983651	-0.461008	0.250273	0.229288
Glt1d1	Glt1d1	blue	-0.571796	0.138647	-0.235379	0.574694	0.805054	0.0159194	0.739285	0.0360923	-0.137234	0.745899	0.164258	0.697512	0.555102	0.153229	0.806368	0.015616	-0.0785761	0.853275	-0.262376	0.530157	-0.623534	0.0985618	0.822358	0.0122137	0.399118	0.327329	0.16326	0.699283	0.228801	0.585735	0.398139	0.328626	0.299235	0.471528	0.701478	0.0525061	0.198458	0.637546	-0.108658	0.797864	0.241256	0.564891	0.316415	0.445131	0.130639	0.757824	-0.040423
Ppfibp2	Ppfibp2	blue	0.569942	0.140227	0.684609	0.061049	-0.199351	0.636002	-0.156278	0.711714	0.855784	0.00671091	-0.602011	0.114302	0.172589	0.682765	-0.0589993	0.889633	0.56576	0.143827	-0.0291167	0.945437	0.0790496	0.852398	-0.0443117	0.917024	-0.148054	0.726429	0.302516	0.466439	0.363692	0.375824	0.680523	0.0632346	0.281111	0.500027	0.0789496	0.852584	0.00425111	0.992029	0.0185831	0.965165	0.193487	0.646165	0.481762	0.226733	-0.546646	0.160921	0.309487
Phtf1	Phtf1	blue	0.567658	0.142187	0.829451	0.0108697	-0.250242	0.550017	-0.0499336	0.90653	0.459183	0.2524	-0.563979	0.145375	0.0386801	0.927547	0.201791	0.631788	0.257474	0.538148	0.558711	0.150009	0.0464324	0.913064	0.4151	0.306472	-0.221578	0.597939	0.716399	0.0455836	0.802886	0.0164277	0.66343	0.0728755	-0.331807	0.422017	0.304521	0.463341	0.069428	0.87024	0.245214	0.558322	-0.339918	0.410046	0.192938	0.647118	-0.108213	0.798679	-0.0978155
Gpr37	Gpr37	blue	0.564016	0.145344	0.777289	0.023209	-0.212567	0.613281	-0.0216671	0.959387	0.589751	0.123863	-0.668452	0.0699587	0.0405833	0.92399	0.160512	0.70417	0.439377	0.276055	0.315345	0.446757	-0.0265271	0.950285	0.281658	0.499157	-0.0801046	0.850445	0.726042	0.0414203	0.658116	0.0760377	0.762626	0.0277675	-0.0910195	0.830279	0.162161	0.701236	0.168952	0.689192	0.134858	0.750191	-0.276785	0.506925	0.202076	0.631296	-0.402423	0.322962	0.0461667
Sema3e	Sema3e	blue	0.563939	0.14541	0.790701	0.0194738	-0.141735	0.737785	-0.372655	0.363267	0.616355	0.103664	-0.0766405	0.856861	-0.121652	0.774142	0.0713688	0.866637	0.350826	0.394183	0.340014	0.409906	0.184781	0.661342	0.231369	0.581416	0.115089	0.786106	0.462823	0.248167	0.766093	0.0266439	0.734934	0.0377936	0.069209	0.870647	0.507497	0.199204	0.117813	0.781136	0.548554	0.159168	0.0119654	0.977567	0.623212	0.0987877	0.0925426	0.827471	0.501317
Zcchc7	Zcchc7	blue	-0.563323	0.145948	-0.225259	0.591709	0.856264	0.00664668	0.596047	0.118898	0.0104059	0.98049	0.299673	0.470846	0.685382	0.0606407	0.856387	0.00663028	0.107652	0.799707	-0.161103	0.703118	-0.396203	0.331202	0.744535	0.0341025	0.631978	0.0927491	0.158577	0.707616	0.195468	0.642727	0.303141	0.465472	0.400986	0.324857	0.808501	0.0151315	0.479787	0.228921	0.148717	0.72524	0.343252	0.405168	0.262736	0.529571	-0.0757277	0.858552	-0.0554494
Rbm12b	Rbm12b	blue	0.562926	0.146295	0.808764	0.0150726	-0.18974	0.652683	-0.210754	0.616383	0.658146	0.0760198	-0.404799	0.319839	0.235772	0.574037	0.225828	0.590748	0.460557	0.250797	0.579238	0.132407	0.286042	0.492208	0.275104	0.509615	-0.0495294	0.907284	0.577923	0.133498	0.683626	0.0615706	0.525759	0.180802	-0.168695	0.689646	0.409884	0.313208	0.24653	0.556144	0.45731	0.254591	-0.0832527	0.844621	0.243603	0.560993	-0.307693	0.458455	-0.09332
Sestd1	Sestd1	blue	0.562684	0.146507	0.75699	0.0296556	-0.225305	0.591631	-0.15272	0.718071	0.686719	0.0599384	-0.551914	0.156105	0.253687	0.544351	0.280077	0.501672	0.623202	0.0987945	0.382892	0.349159	0.131151	0.756898	0.172879	0.682253	-0.0907919	0.830698	0.576475	0.134705	0.472877	0.236665	0.549586	0.158224	-0.148476	0.725673	0.224098	0.593672	0.0642777	0.879811	0.264837	0.526161	0.00735163	0.986216	0.33106	0.423126	-0.453414	0.259181	-0.178326
Cntnap4	Cntnap4	blue	0.561556	0.147496	0.776077	0.0235667	-0.150934	0.721267	-0.453927	0.258574	0.685846	0.0603964	-0.0734773	0.862725	0.0951268	0.82271	0.247877	0.553918	0.614998	0.104645	0.567361	0.142443	0.409604	0.313571	0.160734	0.703774	0.301601	0.467856	0.571152	0.139195	0.635262	0.0905433	0.50429	0.202532	-0.0442178	0.9172	0.502972	0.20391	0.40207	0.323427	0.768331	0.0259338	0.00833989	0.984363	0.371368	0.365058	-0.256507	0.539729	0.123346
Qdpr	Qdpr	blue	0.561224	0.147788	0.765748	0.0267543	-0.139858	0.741167	-0.181303	0.667432	0.810198	0.0147529	-0.484724	0.223469	0.229444	0.584653	0.0783716	0.853654	0.524783	0.181761	0.298919	0.472019	0.230393	0.583056	0.147602	0.72724	0.00507947	0.990476	0.481557	0.226959	0.597343	0.117891	0.649759	0.0811714	0.14312	0.735293	0.311125	0.453193	0.302044	0.467169	0.309395	0.455842	0.0246859	0.953733	0.308446	0.457298	-0.504938	0.201858	0.185376
Zfp830	Zfp830	blue	0.559337	0.149454	0.674878	0.0663294	-0.256566	0.539632	-0.28358	0.496106	0.524392	0.182146	-0.383132	0.348832	-0.172539	0.682852	0.283326	0.496508	0.75254	0.031201	0.253146	0.545239	0.00359125	0.993266	0.06396	0.880402	0.310812	0.453672	0.797716	0.0176807	0.397391	0.329621	0.660503	0.0746074	-0.102149	0.8098	0.0604005	0.887024	0.196861	0.64031	0.388695	0.341277	-0.214116	0.610634	0.308298	0.457526	-0.425143	0.293702	0.0647853
Aox1	Aox1	blue	0.558715	0.150005	0.766562	0.0264942	-0.118021	0.780757	-0.459072	0.252529	0.728881	0.0402406	-0.0222329	0.958327	0.0192115	0.963987	0.020901	0.960822	0.426649	0.29181	0.429279	0.288519	0.417251	0.303715	0.131865	0.755604	0.2222	0.596885	0.395191	0.332552	0.716538	0.0455218	0.586245	0.126677	0.159865	0.705321	0.537171	0.169784	0.378018	0.355845	0.689814	0.0583307	0.0659994	0.87661	0.457792	0.254026	-0.129487	0.759911	0.45971
Lyz2	Lyz2	blue	0.558679	0.150037	0.763009	0.0276422	-0.121585	0.774264	-0.443675	0.270832	0.717145	0.0452528	-0.0725935	0.864365	0.0266152	0.95012	0.259303	0.535161	0.685856	0.060391	0.402294	0.323131	0.291821	0.483107	0.135719	0.748634	0.371998	0.36418	0.581909	0.130206	0.593908	0.120572	0.625827	0.0969633	0.068233	0.87246	0.472236	0.23739	0.341317	0.407997	0.711592	0.0477495	0.0658531	0.876882	0.514923	0.191606	-0.260821	0.532686	0.269732
Olig2	Olig2	blue	0.558584	0.150121	0.735802	0.0374503	-0.118307	0.780236	-0.329371	0.42564	0.841602	0.00879261	-0.250231	0.550035	0.121693	0.774068	-0.107137	0.800651	0.411554	0.311043	0.207476	0.622002	0.327485	0.428455	0.0525721	0.901609	0.0327077	0.938717	0.263524	0.528292	0.615394	0.104358	0.639664	0.0876341	0.319783	0.44003	0.394156	0.333935	0.267185	0.52236	0.396235	0.331159	0.169051	0.689017	0.476087	0.233052	-0.302056	0.46715	0.517468
Srgap3	Srgap3	blue	0.555289	0.153062	0.746996	0.0331939	-0.119459	0.778137	-0.479971	0.228717	0.746496	0.0333772	-0.0378943	0.929016	0.0580427	0.891414	0.227948	0.587172	0.694639	0.055877	0.403496	0.32155	0.353659	0.390107	0.0906593	0.830943	0.379561	0.353722	0.523195	0.183328	0.562024	0.147086	0.575102	0.135856	0.102192	0.80972	0.47766	0.231291	0.367219	0.37086	0.738859	0.0362567	0.115114	0.786061	0.507134	0.199579	-0.287532	0.489855	0.279495
Gnpat	Gnpat	blue	0.554819	0.153483	0.805431	0.0158319	-0.16356	0.698751	-0.26939	0.518798	0.474336	0.235019	-0.181271	0.667489	-0.199903	0.635047	0.322468	0.435981	0.469968	0.239965	0.375062	0.359927	-0.0362236	0.93214	0.354986	0.388205	0.183588	0.663429	0.74215	0.034998	0.752715	0.031139	0.823927	0.0119078	-0.149641	0.723583	0.438154	0.277551	0.0317223	0.940561	0.508652	0.198011	-0.155393	0.713295	0.613879	0.105458	0.0978658	0.81767	0.270115
Zfp518b	Zfp518b	blue	0.554201	0.154039	0.733006	0.038563	-0.114094	0.787924	-0.367711	0.370169	0.84186	0.00875153	-0.181338	0.667372	0.13251	0.754437	-0.0348801	0.934653	0.468625	0.241496	0.186629	0.65811	0.302943	0.465777	0.0465885	0.912773	0.0405971	0.923964	0.233306	0.578166	0.567538	0.14229	0.629439	0.0944752	0.294246	0.479306	0.430628	0.286839	0.152317	0.718793	0.428883	0.289014	0.272102	0.514432	0.616451	0.103595	-0.225383	0.591499	0.493689
Abcc4	Abcc4	blue	0.553508	0.154663	0.782171	0.021802	-0.106421	0.801962	-0.188592	0.654684	0.772697	0.0245824	-0.411066	0.311675	0.148239	0.726096	0.218528	0.603118	0.608254	0.109599	0.249388	0.551424	0.100901	0.812091	0.212495	0.613403	0.115603	0.785167	0.578322	0.133166	0.610941	0.10761	0.763227	0.0275709	0.121983	0.773541	0.366292	0.372161	0.215825	0.60772	0.358323	0.383438	0.046763	0.912447	0.487338	0.220611	-0.394251	0.333807	0.228753
Abhd2	Abhd2	blue	0.552538	0.155539	0.796321	0.0180288	-0.108902	0.797418	-0.297141	0.474786	0.707943	0.0494344	-0.240558	0.566053	0.104019	0.806367	0.299576	0.470997	0.628967	0.0947985	0.420877	0.299095	0.20432	0.627428	0.245296	0.558186	0.249727	0.550865	0.646478	0.0832405	0.662004	0.0737165	0.686969	0.0598072	0.0133279	0.975013	0.466628	0.243782	0.314295	0.448355	0.582105	0.130045	-0.00578631	0.989151	0.453519	0.259057	-0.300101	0.470181	0.166913
Pvalb	Pvalb	blue	0.551573	0.156415	0.806321	0.0156269	-0.118269	0.780304	-0.284104	0.495276	0.622378	0.0993736	-0.222765	0.595928	-0.00112726	0.997886	0.258515	0.536447	0.518917	0.187585	0.481837	0.22665	0.194828	0.643837	0.303456	0.464985	0.262774	0.529509	0.711626	0.0477339	0.763669	0.0274265	0.715845	0.0458299	-0.032161	0.93974	0.475501	0.233709	0.376466	0.357984	0.604872	0.112132	-0.154361	0.715138	0.364727	0.374365	-0.212374	0.613609	0.216744
Slitrk3	Slitrk3	blue	0.551549	0.156436	0.804499	0.0160486	-0.153724	0.716276	-0.212501	0.613393	0.456734	0.255268	-0.242904	0.562153	-0.257936	0.537393	0.209697	0.618192	0.355431	0.387567	0.361544	0.378861	-0.0425688	0.92028	0.379799	0.353394	0.173277	0.68155	0.766391	0.0265488	0.839419	0.00914529	0.879333	0.0040045	-0.0867812	0.8381	0.407688	0.316064	0.148863	0.724979	0.450695	0.262409	-0.284978	0.493892	0.48304	0.225321	0.0677321	0.87339	0.381188
Cd33	Cd33	blue	0.551145	0.156803	0.716191	0.0456761	-0.199371	0.635967	-0.359187	0.382208	0.579823	0.131923	-0.213875	0.611046	-0.0645163	0.879367	0.417	0.304037	0.809859	0.0148282	0.314055	0.44872	0.0545053	0.898005	0.124147	0.769605	0.33532	0.416815	0.728049	0.040584	0.425501	0.293252	0.643073	0.0854198	-0.120125	0.776924	0.266004	0.524271	0.102412	0.809317	0.543682	0.163667	-0.00996659	0.981314	0.543842	0.163518	-0.275366	0.509195	0.0427789
Msra	Msra	blue	0.547208	0.160404	0.74246	0.0348808	-0.125791	0.766617	-0.185586	0.659934	0.72075	0.0436751	-0.424728	0.294224	0.0296276	0.944481	0.0197443	0.962989	0.455374	0.256866	0.250729	0.549214	0.162943	0.699847	0.166963	0.692714	0.131212	0.756787	0.565636	0.143934	0.666639	0.0710038	0.745688	0.033675	0.193149	0.646752	0.28471	0.494315	0.392615	0.335999	0.329697	0.425154	-0.126605	0.765141	0.265697	0.524768	-0.428901	0.288992	0.373562
Dusp6	Dusp6	blue	0.544661	0.162757	0.678075	0.0645657	-0.176362	0.676114	-0.24445	0.559587	0.785236	0.0209467	-0.435565	0.280729	0.169523	0.688182	0.283849	0.495679	0.83641	0.00964599	0.0664734	0.875729	0.0280576	0.94742	0.00146905	0.997246	0.103745	0.806869	0.484751	0.22344	0.267099	0.522498	0.64337	0.0852282	0.103884	0.806615	0.157974	0.708691	-0.0312731	0.941401	0.245911	0.557168	0.243891	0.560514	0.619722	0.101252	-0.509159	0.197489	0.0786824
Gpr63	Gpr63	blue	0.544628	0.162788	0.676962	0.0651762	-0.312438	0.451186	-0.52765	0.178951	0.346938	0.399806	0.000224439	0.999579	-0.181549	0.667002	0.232944	0.578774	0.509614	0.197022	0.750149	0.0320512	0.421221	0.298659	0.102127	0.80984	0.320038	0.439645	0.698718	0.0538512	0.550311	0.157562	0.282361	0.49804	-0.389614	0.340036	0.293501	0.480473	0.3766	0.3578	0.822344	0.0122165	-0.317864	0.442933	0.0750659	0.859779	-0.102046	0.809988	-0.111885
Myo5a	Myo5a	blue	0.544041	0.163333	0.822598	0.0121665	-0.128151	0.762334	-0.190139	0.651989	0.565416	0.144125	-0.280523	0.500962	-0.0117818	0.977911	0.276645	0.507148	0.405628	0.318754	0.40093	0.324931	0.0305781	0.942702	0.387005	0.343563	0.0469322	0.912131	0.648609	0.0818927	0.788525	0.0200523	0.789626	0.0197583	-0.0986957	0.816144	0.486866	0.221125	0.0705297	0.868195	0.435413	0.280917	-0.0902681	0.831665	0.552723	0.155372	0.00388361	0.992718	0.216151
Ndufb8	Ndufb8	blue	0.543897	0.163466	0.790327	0.0195727	-0.0808433	0.849078	-0.219877	0.600826	0.720892	0.0436137	-0.291686	0.483319	0.0396405	0.925752	0.180431	0.668962	0.504738	0.202066	0.245456	0.557922	0.0824673	0.846074	0.262662	0.529691	0.146549	0.72913	0.561629	0.147433	0.707317	0.0497269	0.822534	0.0121791	0.148196	0.726174	0.448906	0.264543	0.199524	0.635702	0.414299	0.307502	0.0265397	0.950261	0.568363	0.141581	-0.205919	0.624677	0.391418
Timeless	Timeless	blue	0.542698	0.164583	0.661833	0.0738171	-0.187516	0.656562	-0.571861	0.138593	0.623484	0.0985965	0.0580376	0.891424	-0.108842	0.797528	0.281107	0.500032	0.802489	0.0165219	0.336715	0.414755	0.284418	0.494777	-0.0274721	0.948516	0.482558	0.225853	0.554038	0.154186	0.378594	0.355051	0.501904	0.205029	0.0125187	0.97653	0.334769	0.417629	0.241128	0.565104	0.76031	0.0285341	0.105959	0.80281	0.555923	0.152493	-0.229144	0.585157	0.22817
Wasl	Wasl	blue	-0.541626	0.165585	-0.186461	0.658405	0.803118	0.0163727	0.664582	0.0722003	-0.134548	0.75075	0.244459	0.559573	0.505592	0.201178	0.868881	0.00509584	-0.0158924	0.970207	-0.174112	0.680078	-0.580859	0.131068	0.850369	0.00746356	0.521833	0.184678	0.259196	0.535335	0.29196	0.482889	0.425932	0.29271	0.263269	0.528706	0.769879	0.0254494	0.282339	0.498075	0.0428771	0.919704	0.198589	0.637319	0.332396	0.421142	0.155806	0.712557	-0.0285097
Rmnd1	Rmnd1	blue	0.540577	0.166569	0.765431	0.0268562	-0.211683	0.614792	-0.333691	0.419223	0.299255	0.471497	-0.0457639	0.914312	-0.411531	0.311073	0.109098	0.797058	0.182133	0.665977	0.494737	0.212621	0.0718494	0.865745	0.353471	0.390376	0.163475	0.698901	0.698848	0.0537871	0.878415	0.0040937	0.735271	0.0376602	-0.204651	0.62686	0.429526	0.288211	0.141019	0.739074	0.579441	0.132239	-0.37479	0.360303	0.408496	0.315012	0.314452	0.448115	0.412429
Pla2g3	Pla2g3	blue	0.539629	0.16746	0.758286	0.0292149	-0.111276	0.793074	-0.2183	0.603505	0.739815	0.0358882	-0.377803	0.356141	0.14951	0.723818	0.137403	0.745593	0.532623	0.174131	0.383304	0.348597	0.252435	0.546407	0.196256	0.641359	0.172406	0.683088	0.590795	0.123031	0.657301	0.0765299	0.65408	0.0784927	0.108302	0.798516	0.366175	0.372326	0.448201	0.265386	0.451743	0.261162	-0.0841713	0.842923	0.239067	0.568536	-0.470006	0.239922	0.199886
Med23	Med23	blue	0.538336	0.168681	0.752246	0.0313047	-0.193632	0.645913	-0.428582	0.28939	0.552514	0.155561	-0.082352	0.846287	0.0877887	0.83624	0.209286	0.618898	0.460438	0.250936	0.753679	0.0308009	0.496361	0.210888	0.206501	0.623676	0.226373	0.589829	0.597818	0.117523	0.690884	0.0577814	0.361628	0.378743	-0.211407	0.615263	0.483564	0.224745	0.486791	0.221208	0.793225	0.0188162	-0.170316	0.686779	0.118748	0.779432	-0.211425	0.615233	-0.0405473
Ccpg1	Ccpg1	blue	-0.538283	0.168731	-0.181729	0.666686	0.84522	0.00822732	0.638303	0.0885276	-0.0513863	0.90382	0.272727	0.513428	0.516755	0.189756	0.786007	0.0207348	-0.0192762	0.963866	-0.206625	0.623464	-0.510341	0.196276	0.820467	0.0125887	0.598973	0.116631	0.224697	0.592659	0.332376	0.421173	0.461218	0.250029	0.412476	0.309852	0.806678	0.0155452	0.43389	0.282795	0.0858443	0.839831	0.216053	0.607331	0.304053	0.464063	0.0751819	0.859564	0.12435
Vps13c	Vps13c	blue	0.536123	0.170781	0.796374	0.0180153	-0.140528	0.739958	-0.061721	0.884567	0.640182	0.0872955	-0.532015	0.174716	0.169807	0.687679	0.229117	0.585203	0.431403	0.285876	0.397538	0.329425	0.0681744	0.872568	0.343283	0.405123	-0.0603882	0.887047	0.645926	0.083591	0.711712	0.0476946	0.716779	0.0454149	-0.0751	0.859716	0.35158	0.393095	0.189306	0.653441	0.269113	0.519246	-0.137482	0.745452	0.301496	0.468018	-0.319094	0.441071	0.0339752
Cpsf3	Cpsf3	blue	0.535998	0.1709	0.747616	0.0329672	-0.214598	0.609812	-0.0577043	0.892044	0.520207	0.186296	-0.520384	0.186119	-0.0175819	0.967041	-0.172291	0.68329	0.0059896	0.98877	0.368148	0.369557	0.135386	0.749236	0.287158	0.490445	-0.318923	0.44133	0.423857	0.295323	0.819101	0.0128642	0.658089	0.0760539	-0.0230848	0.956731	0.264562	0.526607	0.138634	0.743374	0.113269	0.789431	-0.276081	0.50805	0.149108	0.724539	-0.0797768	0.851052	0.300813
Eif4ebp1	Eif4ebp1	blue	0.535388	0.171482	0.648418	0.082013	-0.115668	0.785048	-0.339555	0.410579	0.81211	0.0143335	-0.226723	0.589238	-0.0561445	0.89495	-0.168053	0.690782	0.47011	0.239804	-0.0528281	0.901131	0.173853	0.680535	-0.0629779	0.882228	0.133502	0.752643	0.240869	0.565535	0.479209	0.229564	0.731945	0.0389904	0.465008	0.245644	0.247119	0.55517	0.179885	0.669921	0.284214	0.495102	0.198763	0.637018	0.589713	0.123893	-0.303966	0.464196	0.728991
Mcam	Mcam	blue	0.535346	0.171521	0.689903	0.0582851	-0.119262	0.778495	-0.279688	0.502291	0.775274	0.0238054	-0.316401	0.445153	0.0415362	0.922209	-0.128447	0.761798	0.414772	0.306893	0.208917	0.61953	0.301518	0.467984	0.0434037	0.91872	0.145208	0.731538	0.389649	0.339989	0.608282	0.109578	0.647663	0.0824894	0.324244	0.43331	0.286193	0.49197	0.452087	0.260754	0.373509	0.362079	-0.0233081	0.956313	0.255432	0.54149	-0.442905	0.271765	0.505537
Sod2	Sod2	blue	0.53474	0.172101	0.73296	0.0385814	-0.205398	0.625573	0.043952	0.917696	0.523582	0.182945	-0.69321	0.056597	-0.0538676	0.899193	0.228582	0.586103	0.47367	0.23577	0.121593	0.774249	-0.255899	0.540724	0.28864	0.488108	-0.104628	0.805249	0.734599	0.0379267	0.567778	0.142084	0.868869	0.00509725	-0.0865153	0.838592	0.086308	0.838974	-0.0758539	0.858319	-0.016672	0.968746	-0.220332	0.600054	0.400021	0.326133	-0.295455	0.477417	0.0953103
Slc6a8	Slc6a8	blue	0.534026	0.172783	0.773832	0.0242384	-0.0789459	0.85259	-0.195063	0.643428	0.752089	0.0313601	-0.361682	0.378666	0.14076	0.73954	0.198378	0.637685	0.558237	0.15043	0.306557	0.460202	0.15469	0.714549	0.239946	0.567071	0.171353	0.684946	0.591919	0.12214	0.666931	0.0708347	0.744847	0.0339866	0.135726	0.748621	0.411752	0.310787	0.336179	0.415546	0.423038	0.296357	-0.00986794	0.981499	0.404541	0.320178	-0.390011	0.3395	0.257765
Dnajc7	Dnajc7	blue	-0.533791	0.173009	-0.192667	0.64759	0.758425	0.0291677	0.832428	0.0103348	-0.119899	0.777334	-0.0456658	0.914496	0.593163	0.121158	0.714832	0.0462829	-0.154672	0.714583	-0.189618	0.652897	-0.592807	0.121439	0.846692	0.00800416	0.28668	0.491201	0.233269	0.578228	0.304602	0.463216	0.405412	0.319037	0.265289	0.525429	0.615294	0.104431	0.319161	0.44097	-0.213152	0.612281	0.06942	0.870255	0.0764529	0.857208	-0.0271572	0.949105	-0.117692
Esrrb	Esrrb	blue	0.533265	0.173513	0.747899	0.0328638	-0.108544	0.798073	-0.181554	0.666992	0.789115	0.0198946	-0.39448	0.333501	0.213275	0.612071	0.153292	0.717049	0.531482	0.17523	0.174208	0.679909	0.101578	0.810847	0.171951	0.683891	-0.0469096	0.912173	0.390895	0.33831	0.547314	0.160306	0.703562	0.0515034	0.151922	0.719498	0.369954	0.36703	0.0323989	0.939295	0.26205	0.530686	0.202923	0.629836	0.601972	0.114331	-0.297948	0.473529	0.246801
Cd47	Cd47	blue	0.532574	0.174177	0.636135	0.0899618	-0.265004	0.52589	-0.530389	0.176287	0.359637	0.381568	0.0462325	0.913438	-0.377546	0.356495	0.173526	0.681111	0.553061	0.155066	0.475418	0.233802	0.247263	0.554931	0.0483802	0.909429	0.468333	0.241829	0.707852	0.0494767	0.516692	0.189819	0.484888	0.22329	-0.171882	0.684013	0.232357	0.579758	0.338285	0.412444	0.74638	0.0334199	-0.288868	0.487748	0.256532	0.539689	-0.0677744	0.873312	0.228013
Trpv3	Trpv3	blue	0.530855	0.175836	0.575182	0.135788	-0.350062	0.395284	-0.527046	0.179541	0.389359	0.34038	-0.0917518	0.828928	-0.181304	0.667432	-0.0716811	0.866058	0.400316	0.325742	0.664855	0.0720404	0.565456	0.144091	-0.0933458	0.825991	0.264317	0.527004	0.536849	0.170091	0.449752	0.263532	0.150698	0.72169	-0.216143	0.607176	0.0994422	0.814772	0.567263	0.142527	0.69343	0.0564858	-0.378622	0.355012	-0.220295	0.600116	-0.335198	0.416994	-0.00241337
Kcnj6	Kcnj6	blue	0.530817	0.175873	0.733475	0.0383748	-0.0682151	0.872493	-0.39311	0.335335	0.801835	0.0166777	-0.0957155	0.821626	0.106605	0.801624	0.212504	0.613388	0.672281	0.0677825	0.224952	0.592227	0.228524	0.586201	0.107073	0.800767	0.284251	0.495042	0.427256	0.291049	0.536295	0.170617	0.675506	0.0659808	0.220967	0.598976	0.483888	0.224388	0.211975	0.614293	0.579753	0.13198	0.251105	0.548596	0.680263	0.0633751	-0.255434	0.541486	0.387728
Atp1b2	Atp1b2	blue	0.530719	0.175967	0.789515	0.019788	-0.0981951	0.817064	-0.374163	0.361172	0.601371	0.11479	-0.0433604	0.918801	-0.00702171	0.986835	0.246698	0.555866	0.465843	0.244684	0.527555	0.179043	0.2781	0.504824	0.297003	0.475001	0.281686	0.499113	0.607819	0.109923	0.776581	0.0234176	0.643825	0.0849357	-0.0324703	0.939161	0.581415	0.130611	0.346005	0.40116	0.722731	0.0428225	-0.0637761	0.880744	0.451649	0.261274	-0.0536398	0.899618	0.27077
Spidr	Spidr	blue	-0.530349	0.176326	-0.245847	0.557275	0.596059	0.118889	0.925368	0.000981937	-0.3891	0.340729	-0.189225	0.653581	0.389921	0.339621	0.570421	0.139818	-0.429869	0.287785	-0.164533	0.697024	-0.719704	0.0441295	0.845434	0.00819455	-0.0238465	0.955305	0.22625	0.590036	0.285056	0.493768	0.317805	0.443022	0.0027264	0.994888	0.379232	0.354174	0.0528243	0.901139	-0.465671	0.244881	-0.177229	0.674589	-0.095373	0.822257	0.192153	0.648484	-0.249719
Pcdhga4	Pcdhga4	blue	0.529033	0.177603	0.685339	0.0606634	-0.111111	0.793375	-0.442062	0.272787	0.731214	0.0392862	-0.0921628	0.828171	0.00945043	0.982282	0.131403	0.756441	0.668924	0.0696886	0.334523	0.417992	0.350777	0.394253	0.0329356	0.93829	0.437023	0.278938	0.53385	0.172952	0.525019	0.181529	0.57235	0.138177	0.192635	0.647646	0.371079	0.36546	0.506146	0.200602	0.672508	0.0676545	0.0195222	0.963405	0.345994	0.401177	-0.421041	0.298887	0.349227
Rad50	Rad50	blue	-0.528039	0.178571	-0.183032	0.664402	0.757068	0.0296289	0.809326	0.0149468	-0.166822	0.692963	0.0179142	0.966418	0.479683	0.229037	0.743827	0.0343668	-0.156167	0.711913	-0.238416	0.569621	-0.679325	0.0638841	0.871068	0.00485347	0.323743	0.434062	0.265628	0.52488	0.32663	0.429734	0.48424	0.224001	0.25524	0.541805	0.632255	0.0925615	0.22434	0.593262	-0.19949	0.635762	0.0679291	0.873024	0.205353	0.625651	0.109938	0.795522	-0.0267556
Tmem52b	Tmem52b	blue	-0.525729	0.180831	-0.673488	0.0671046	0.296243	0.476186	0.122822	0.772013	-0.471992	0.237666	0.595067	0.119664	-0.115822	0.784769	-0.163374	0.69908	-0.453929	0.258571	-0.573189	0.137468	-0.229476	0.584598	-0.160386	0.704394	0.0446628	0.916369	-0.70438	0.0511131	-0.503816	0.203027	-0.381169	0.351515	0.306959	0.459584	-0.0643302	0.879713	-0.346586	0.400316	-0.285734	0.492694	0.381163	0.351524	0.170568	0.686333	0.536066	0.170835	0.319212
Apln	Apln	blue	0.524371	0.182166	0.760235	0.0285591	-0.0957881	0.821493	-0.170259	0.68688	0.710912	0.0480609	-0.388631	0.341363	0.14347	0.734662	0.0736211	0.862458	0.399987	0.326177	0.390306	0.339103	0.243695	0.560839	0.24834	0.553153	0.0910556	0.830212	0.55014	0.157718	0.733196	0.0384868	0.671708	0.0681055	0.118208	0.780416	0.398067	0.328721	0.438191	0.277505	0.403611	0.321399	-0.118194	0.780442	0.215281	0.608646	-0.388924	0.340967	0.255032
Sgpp1	Sgpp1	blue	0.524346	0.182191	0.800305	0.0170459	-0.208966	0.619445	-0.0898483	0.832439	0.43154	0.285706	-0.447498	0.266229	0.102702	0.808784	0.250297	0.549926	0.249691	0.550925	0.685276	0.0606967	0.164013	0.697946	0.439255	0.276205	-0.131354	0.756529	0.710942	0.0480469	0.817679	0.013155	0.551616	0.156375	-0.367123	0.370994	0.394743	0.33315	0.210963	0.616023	0.391043	0.338111	-0.346325	0.400695	0.098085	0.817267	-0.1112	0.793212	-0.178023
Nepn	Nepn	blue	-0.523617	0.182911	-0.736352	0.037234	0.250105	0.550242	0.00520606	0.990239	-0.513844	0.192701	0.615449	0.104318	-0.163322	0.699173	-0.00463497	0.99131	-0.122718	0.772203	-0.409749	0.313383	-0.092906	0.826801	-0.292578	0.481919	0.459716	0.251778	-0.409199	0.314097	-0.671188	0.0683997	-0.53919	0.167875	0.202362	0.630802	-0.226266	0.59001	0.0728101	0.863963	-0.0376337	0.929503	0.15501	0.713979	-0.20355	0.628755	0.126967	0.764483	0.0482431
Amer1	Amer1	blue	0.523281	0.183243	0.668845	0.0697339	-0.128774	0.761206	-0.396522	0.330776	0.737508	0.0367815	-0.188408	0.655005	0.0867637	0.838133	0.185305	0.660426	0.736875	0.0370288	0.342395	0.406421	0.336584	0.414949	0.0152152	0.971476	0.405565	0.318836	0.562944	0.14628	0.448124	0.265478	0.523473	0.183053	0.140359	0.740263	0.302524	0.466426	0.497178	0.210018	0.614953	0.104678	0.0161925	0.969644	0.277008	0.506569	-0.543664	0.163683	0.191697
P2ry14	P2ry14	blue	0.522849	0.18367	0.654004	0.0785391	-0.142716	0.736019	-0.198596	0.637307	0.669555	0.0693279	-0.401895	0.323658	-0.11927	0.77848	-0.116128	0.78421	0.408329	0.315229	0.0809334	0.848911	0.101363	0.811241	0.0552589	0.8966	0.156155	0.711935	0.493963	0.213449	0.572883	0.137726	0.755813	0.0300597	0.299973	0.470381	0.149264	0.724259	0.355896	0.386901	0.229219	0.585031	-0.143646	0.734346	0.262569	0.529842	-0.412439	0.309899	0.547407
Uck2	Uck2	blue	0.521018	0.185488	0.715246	0.0460976	-0.229117	0.585203	-0.143665	0.734312	0.641087	0.0867057	-0.509212	0.197436	0.349534	0.396047	0.0154978	0.970946	0.269938	0.517915	0.562417	0.146741	0.386978	0.343601	0.176997	0.674996	-0.302727	0.466112	0.34946	0.396154	0.589792	0.12383	0.328541	0.426878	-0.152095	0.719189	0.28771	0.489573	0.214456	0.610054	0.268496	0.520241	-0.0622483	0.883586	0.0399529	0.925168	-0.374574	0.360602	-0.172843
Anxa3	Anxa3	blue	-0.520949	0.185556	-0.214736	0.609576	0.768667	0.0258282	0.787213	0.0204062	0.0321491	0.939762	-0.0574554	0.892508	0.690014	0.0582276	0.594947	0.119757	-0.105873	0.802966	-0.308269	0.45757	-0.505083	0.201707	0.711116	0.0479672	0.253536	0.544599	0.060431	0.886967	0.208747	0.619821	0.369979	0.366995	0.448389	0.265162	0.586025	0.126854	0.327938	0.427778	-0.259162	0.535391	0.247435	0.554647	0.130286	0.758464	-0.160535	0.704128	-0.00904987
Hmgcll1	Hmgcll1	blue	-0.519803	0.186699	-0.203999	0.627981	0.760722	0.0283967	0.807825	0.0152841	-0.0877979	0.836223	-0.0201393	0.962249	0.483096	0.22526	0.610677	0.107804	-0.174808	0.678851	-0.36208	0.378102	-0.664036	0.0725198	0.784601	0.0211221	0.289095	0.487391	0.160516	0.704161	0.286855	0.490924	0.50745	0.199252	0.407158	0.316755	0.576883	0.134364	0.232505	0.579509	-0.284766	0.494227	0.132515	0.754428	0.220252	0.600189	0.0360839	0.932401	0.119743
Pax6	Pax6	blue	0.518696	0.187807	0.582816	0.129463	-0.251667	0.547671	-0.609574	0.108619	0.615946	0.103959	0.0153969	0.971135	0.0692981	0.870482	0.108429	0.798283	0.692912	0.0567482	0.572018	0.138459	0.621875	0.0997275	-0.156403	0.711492	0.385128	0.346112	0.422488	0.297053	0.302089	0.4671	0.137093	0.746153	-0.064479	0.879436	0.2447	0.559173	0.517696	0.188809	0.809941	0.0148098	0.0106043	0.980118	0.0820268	0.846888	-0.468727	0.241379	-0.0327594
Rab3c	Rab3c	blue	0.518598	0.187905	0.780097	0.0223931	-0.13793	0.744643	-0.114792	0.786649	0.612234	0.10666	-0.438677	0.276911	0.196424	0.641068	0.111949	0.791843	0.281848	0.498855	0.555502	0.15287	0.264028	0.527473	0.340043	0.409863	-0.0687332	0.871531	0.57012	0.140076	0.791891	0.019162	0.578075	0.133372	-0.0857706	0.839967	0.41858	0.302018	0.370522	0.366238	0.383646	0.348131	-0.206487	0.623702	0.109133	0.796995	-0.29166	0.483358	0.0393811
Itgb8	Itgb8	blue	0.51839	0.188113	0.76487	0.0270371	-0.0525748	0.901604	-0.301125	0.468594	0.685062	0.0608092	-0.129899	0.759166	-0.000163523	0.999693	0.250546	0.549515	0.554778	0.15352	0.276699	0.507062	0.113841	0.788385	0.258678	0.536181	0.283294	0.49656	0.570946	0.139371	0.688143	0.0591956	0.787494	0.0203302	0.13664	0.746972	0.517001	0.189509	0.229357	0.5848	0.555728	0.152667	0.0629101	0.882354	0.628454	0.0951503	-0.130567	0.757955	0.408424
Pigy	Pigy	blue	0.517705	0.188801	0.726263	0.0413278	-0.0879575	0.835928	-0.164022	0.69793	0.80347	0.0162898	-0.448224	0.265358	0.258692	0.536158	0.206599	0.623509	0.63932	0.0878599	0.248648	0.552645	0.165509	0.695291	0.159088	0.706705	0.120057	0.777048	0.527712	0.178889	0.524519	0.182021	0.662821	0.0732335	0.156308	0.711661	0.323552	0.434349	0.30407	0.464036	0.333252	0.419873	0.0774447	0.855371	0.36799	0.369778	-0.550222	0.157644	0.136746
Tlr9	Tlr9	blue	0.51666	0.189852	0.595	0.119716	-0.195663	0.642388	-0.0486082	0.909003	0.69087	0.0577883	-0.657939	0.0761446	-0.0627962	0.882566	-0.111364	0.792913	0.478237	0.230647	-0.203434	0.628955	-0.145505	0.731005	-0.033132	0.937923	-0.0927535	0.827082	0.39874	0.327829	0.340256	0.40955	0.799321	0.0172855	0.312167	0.4516	-0.084686	0.841971	-0.025031	0.953086	-0.152593	0.718299	0.00306622	0.994251	0.418885	0.301629	-0.494319	0.213068	0.449392
Supt7l	Supt7l	blue	0.516498	0.190015	0.724169	0.0422102	-0.0549736	0.897132	-0.236701	0.572485	0.799066	0.017348	-0.279201	0.503068	0.103262	0.807756	0.00210663	0.99605	0.440826	0.274289	0.162757	0.700176	0.196062	0.641697	0.147784	0.726914	0.119082	0.778823	0.380051	0.353049	0.646329	0.0833346	0.742964	0.0346907	0.326007	0.430666	0.413656	0.30833	0.297228	0.474651	0.3663	0.37215	0.10978	0.79581	0.489477	0.218285	-0.313168	0.450073	0.516815
Sgca	Sgca	blue	0.51542	0.191104	0.61931	0.101546	-0.185729	0.659684	-0.182938	0.664567	0.864771	0.00557219	-0.530641	0.176043	0.368613	0.368906	-0.0357218	0.933079	0.551989	0.156037	0.0528377	0.901114	0.220498	0.599771	-0.0901239	0.831931	-0.238309	0.5698	0.128676	0.761382	0.252672	0.546018	0.452724	0.259998	0.227045	0.588695	0.125925	0.766375	-0.0336253	0.937	0.0551156	0.896867	0.350761	0.394276	0.446791	0.267077	-0.55748	0.151103	0.113826
Pacsin2	Pacsin2	blue	0.515099	0.191429	0.737137	0.0369262	-0.0509031	0.904721	-0.30504	0.462539	0.840383	0.00898836	-0.210511	0.616798	0.255417	0.541514	0.173896	0.680458	0.600683	0.115316	0.288291	0.488658	0.291777	0.483176	0.14313	0.735273	0.173966	0.680336	0.391562	0.337412	0.570979	0.139342	0.619762	0.101224	0.22049	0.599786	0.491773	0.215803	0.296927	0.47512	0.51286	0.193701	0.227152	0.588513	0.527603	0.178996	-0.369723	0.367352	0.284821
Tex40	Tex40	blue	0.514256	0.192282	0.674899	0.0663172	-0.090941	0.830423	-0.425264	0.293551	0.723572	0.0424639	-0.0696029	0.869915	-0.00372726	0.993011	0.301637	0.4678	0.811633	0.0144375	0.189644	0.65285	0.162798	0.700104	0.0478986	0.910327	0.455911	0.256235	0.551759	0.156246	0.418443	0.302192	0.660411	0.0746622	0.172302	0.683272	0.370939	0.365656	0.24853	0.55284	0.615674	0.104155	0.172985	0.682065	0.632957	0.0920879	-0.330446	0.42404	0.324135
Iars	Iars	blue	-0.513912	0.192631	-0.19578	0.642185	0.836831	0.00957486	0.618855	0.10187	0.0833983	0.844352	0.182523	0.665294	0.600519	0.115442	0.744775	0.0340133	0.128324	0.762021	-0.289608	0.486584	-0.454821	0.257518	0.693039	0.0566834	0.646713	0.0830909	0.196974	0.640115	0.215178	0.608822	0.441245	0.273779	0.535826	0.171064	0.711757	0.047674	0.527168	0.179421	0.0488192	0.908609	0.288209	0.488788	0.254138	0.543611	-0.18904	0.653904	0.122705
Rimkla	Rimkla	blue	0.512862	0.193699	0.705348	0.0506538	-0.0487611	0.908718	-0.28817	0.488848	0.881846	0.0037669	-0.260813	0.532699	0.240559	0.56605	0.0659259	0.876747	0.584205	0.12833	0.185253	0.660517	0.289413	0.486891	0.0730261	0.863562	0.164829	0.696498	0.335106	0.41713	0.531208	0.175495	0.637764	0.0888829	0.337363	0.413801	0.416965	0.304081	0.334429	0.418132	0.429102	0.28874	0.234898	0.575499	0.489409	0.218359	-0.458158	0.253598	0.390665
Fam96a	Fam96a	blue	-0.510393	0.196222	-0.17627	0.676276	0.719122	0.0443833	0.628902	0.0948431	-0.0489224	0.908417	0.132391	0.754652	0.786436	0.0206176	0.586372	0.126574	-0.235264	0.574887	0.180288	0.669213	-0.106599	0.801636	0.757335	0.029538	0.278634	0.503972	0.0691016	0.870846	0.353564	0.390243	0.0480705	0.910007	0.195384	0.642872	0.756841	0.0297067	0.629769	0.09425	0.104069	0.806275	0.0932458	0.826175	-0.217684	0.604553	-0.103011	0.808217	-0.280429
Usp31	Usp31	blue	-0.510149	0.196472	-0.187196	0.657121	0.809396	0.0149311	0.633814	0.0915123	0.0312554	0.941434	0.169125	0.688886	0.586767	0.126256	0.845747	0.00814699	0.16853	0.689939	-0.289054	0.487456	-0.542821	0.164468	0.723991	0.0422857	0.600602	0.115379	0.236023	0.573617	0.178062	0.673123	0.447939	0.265699	0.423416	0.29588	0.697147	0.054626	0.365712	0.372977	0.0192947	0.963831	0.308375	0.457408	0.34858	0.397426	-0.107154	0.800618	0.0152474
Ppp1r14d	Ppp1r14d	blue	-0.510079	0.196544	-0.273763	0.511765	0.684465	0.0611254	0.69559	0.0554008	-0.19033	0.651656	0.116098	0.784264	0.21356	0.611584	0.258958	0.535724	-0.450272	0.262912	-0.449277	0.264099	-0.592834	0.121417	0.642198	0.0859849	0.205452	0.625481	-0.0405061	0.924134	0.305237	0.462235	0.455005	0.257302	0.505126	0.201662	0.477932	0.230987	0.187404	0.656758	-0.329216	0.425872	0.0616737	0.884655	0.17774	0.67369	0.267508	0.521838	0.457089
Znrd1	Znrd1	blue	0.510055	0.196569	0.715944	0.0457859	-0.112305	0.791192	-0.461596	0.24959	0.585991	0.126882	0.10808	0.798922	-0.0967946	0.81964	0.0122412	0.97705	0.283593	0.496086	0.392869	0.335658	0.332414	0.421115	0.173898	0.680454	0.163508	0.698842	0.321028	0.43815	0.726026	0.0414271	0.576009	0.135095	0.10003	0.813691	0.570681	0.139597	0.191439	0.649725	0.666779	0.0709226	0.0816397	0.847604	0.579587	0.132118	0.158928	0.70699	0.527775
Patl1	Patl1	blue	0.507143	0.19957	0.742855	0.0347317	-0.0672678	0.874253	-0.169333	0.688517	0.792749	0.0189392	-0.390192	0.339257	0.290131	0.48576	0.146918	0.728467	0.50414	0.202689	0.337109	0.414175	0.249741	0.550843	0.212689	0.613072	0.0615069	0.884965	0.463306	0.247609	0.627174	0.0960314	0.626267	0.096658	0.151591	0.720092	0.422182	0.29744	0.349178	0.396562	0.382516	0.349673	0.0675964	0.873642	0.330516	0.423935	-0.452272	0.260534	0.172265
Rad17	Rad17	blue	-0.50678	0.199945	-0.161412	0.702568	0.721907	0.0431759	0.820184	0.0126455	-0.136431	0.747348	-0.0459014	0.914056	0.560486	0.148439	0.624864	0.097633	-0.274291	0.510918	-0.152982	0.717603	-0.562844	0.146367	0.859415	0.00623455	0.169134	0.68887	0.176405	0.676038	0.373361	0.362284	0.399927	0.326256	0.236512	0.5728	0.631803	0.0928676	0.256785	0.539275	-0.234927	0.57545	0.0499092	0.906576	0.0827017	0.84564	0.0858325	0.839853	-0.0707868
Pdpr	Pdpr	blue	0.505703	0.201062	0.771734	0.0248766	-0.105864	0.802982	-0.276491	0.507394	0.612228	0.106664	-0.196079	0.641666	0.19572	0.642289	0.32455	0.43285	0.502866	0.20402	0.625442	0.0972307	0.320765	0.438547	0.317551	0.443408	0.182032	0.666155	0.626079	0.0967881	0.710681	0.0481666	0.516826	0.189684	-0.140778	0.739508	0.535441	0.171431	0.387055	0.343496	0.65402	0.0785294	-0.0797465	0.851108	0.270937	0.516306	-0.241562	0.564382	-0.0344865
Ugcg	Ugcg	blue	0.502306	0.204607	0.731778	0.0390577	-0.152239	0.718933	-0.200239	0.634467	0.456264	0.25582	-0.301162	0.468536	-0.0538926	0.899147	0.40306	0.322123	0.581333	0.130678	0.500077	0.20695	0.0615191	0.884942	0.325568	0.431323	0.300598	0.469411	0.866369	0.0053838	0.649651	0.0812389	0.658849	0.0755967	-0.217249	0.605294	0.331188	0.422936	0.332632	0.420793	0.532939	0.173827	-0.302586	0.46633	0.231531	0.581144	-0.261693	0.531267	-0.0337458
Ebag9	Ebag9	blue	0.501494	0.205459	0.750455	0.0319414	-0.202341	0.630839	-0.0849107	0.841556	0.512979	0.19358	-0.48152	0.227	0.262111	0.530587	0.178297	0.672711	0.248881	0.552259	0.649191	0.081527	0.260675	0.532924	0.347452	0.39906	-0.230585	0.582733	0.540455	0.166683	0.708823	0.0490249	0.425021	0.293856	-0.296446	0.47587	0.364366	0.374874	0.202369	0.630791	0.325889	0.430842	-0.206119	0.624334	0.0596288	0.888461	-0.228467	0.586298	-0.236891
Fn3krp	Fn3krp	blue	0.501093	0.20588	0.777553	0.0231313	-0.0883506	0.835203	-0.223265	0.595081	0.583319	0.129052	-0.18634	0.658616	0.0833068	0.844521	0.325492	0.431437	0.443644	0.270871	0.40738	0.316465	0.0883897	0.83513	0.361909	0.378345	0.0741804	0.861421	0.55925	0.149531	0.716071	0.0457294	0.695873	0.0552591	-0.0830706	0.844958	0.544119	0.16326	0.0596064	0.888502	0.493072	0.214405	0.0375634	0.929635	0.60055	0.115418	0.00726709	0.986375	0.161355
Bmpr2	Bmpr2	blue	0.500146	0.206878	0.759488	0.0288095	-0.11168	0.792335	-0.293834	0.479952	0.458639	0.253035	-0.0654839	0.877568	-0.125216	0.767662	0.389749	0.339853	0.484189	0.224057	0.411921	0.310569	0.0153934	0.971142	0.365287	0.373575	0.237813	0.570627	0.685902	0.060367	0.714186	0.0465733	0.736753	0.0370766	-0.155961	0.712281	0.518549	0.187954	0.0523831	0.901961	0.592561	0.121632	-0.0709272	0.867457	0.636857	0.0894827	0.131358	0.756522	0.212939
Ggta1	Ggta1	blue	-0.500134	0.20689	-0.170326	0.686762	0.823798	0.0119328	0.479321	0.229439	0.0127877	0.976026	0.399549	0.326756	0.489744	0.217996	0.838692	0.0092646	0.163505	0.698848	-0.192085	0.648602	-0.422152	0.297478	0.717709	0.0450039	0.765469	0.0268441	0.238651	0.569229	0.251548	0.547866	0.422934	0.296488	0.435255	0.281111	0.821061	0.0124702	0.477219	0.231784	0.257405	0.538261	0.305976	0.461097	0.390735	0.338526	0.0249851	0.953172	0.140298
Fam101a	Fam101a	blue	-0.498959	0.208131	-0.133184	0.753217	0.745387	0.0337865	0.729732	0.0398907	-0.068563	0.871847	0.062445	0.88322	0.664852	0.0720426	0.65987	0.0749851	-0.227444	0.588021	-0.0236552	0.955663	-0.39792	0.328917	0.855679	0.00672498	0.235297	0.574831	0.141936	0.737422	0.40105	0.324772	0.312257	0.451463	0.235439	0.574594	0.754517	0.0305086	0.373541	0.362036	-0.0583751	0.890795	0.123887	0.770077	0.0714752	0.86644	0.0591294	0.88939	-0.119319
Dab1	Dab1	blue	0.498876	0.208219	0.715604	0.0459374	-0.10321	0.807851	-0.305857	0.461279	0.638678	0.0882815	-0.193569	0.646022	0.116923	0.78276	0.110411	0.794656	0.429499	0.288246	0.562382	0.146772	0.416356	0.304861	0.205787	0.624904	0.258756	0.536054	0.569451	0.140647	0.706393	0.0501604	0.496754	0.210469	0.0327909	0.938561	0.446268	0.267705	0.609856	0.10841	0.640229	0.0872654	-0.168287	0.690369	0.0815358	0.847797	-0.374237	0.361069	0.164168
Dpysl3	Dpysl3	blue	0.498263	0.208868	0.727648	0.0407502	-0.0603628	0.887094	-0.258921	0.535784	0.738332	0.036461	-0.258327	0.536755	0.210225	0.617288	0.324939	0.432266	0.687077	0.0597509	0.376884	0.357408	0.225365	0.59153	0.2059	0.624711	0.29763	0.474025	0.60705	0.110497	0.564385	0.145022	0.62077	0.100509	0.0773153	0.85561	0.439038	0.27647	0.393821	0.334383	0.555028	0.153295	0.0497734	0.906829	0.383573	0.34823	-0.450029	0.263201	0.102525
Asxl3	Asxl3	blue	0.4982	0.208934	0.783314	0.0214806	-0.144505	0.732802	-0.181368	0.667319	0.472209	0.237421	-0.279028	0.503344	0.130183	0.758651	0.345575	0.401785	0.370995	0.365578	0.699433	0.0535008	0.226772	0.589156	0.424128	0.29498	0.064028	0.880275	0.713675	0.0468035	0.787934	0.0202114	0.531169	0.175532	-0.306944	0.459607	0.500434	0.206573	0.306685	0.460005	0.568547	0.141423	-0.246288	0.556545	0.182729	0.664933	-0.122518	0.772567	-0.142269
Tmem131	Tmem131	blue	0.497432	0.209749	0.722445	0.042945	-0.0272436	0.948944	-0.376324	0.358181	0.727287	0.0409005	-0.0229762	0.956935	0.0332337	0.937733	0.208343	0.620515	0.579036	0.132574	0.261471	0.531629	0.213912	0.610982	0.182026	0.666165	0.35051	0.394638	0.47158	0.238134	0.630753	0.0935797	0.710082	0.0484422	0.2213	0.59841	0.545267	0.162195	0.294576	0.47879	0.631823	0.0928542	0.157018	0.710395	0.636748	0.0895554	-0.159386	0.706174	0.465029
Kctd11	Kctd11	blue	0.49704	0.210165	0.657788	0.0762354	-0.192677	0.647572	-0.0845068	0.842303	0.705025	0.0508066	-0.567787	0.142076	0.322324	0.436197	-0.170662	0.686168	0.18452	0.661798	0.326188	0.430396	0.322492	0.435945	0.097666	0.818037	-0.368056	0.369686	0.197513	0.639183	0.547106	0.160498	0.408201	0.315395	0.0814211	0.848009	0.208924	0.619518	0.18029	0.66921	0.0807677	0.849218	0.013605	0.974494	0.0894365	0.833199	-0.416093	0.305198	0.0820017
Nde1	Nde1	blue	0.496757	0.210466	0.571368	0.139011	-0.165882	0.694629	-0.172789	0.682412	0.727679	0.0407373	-0.474917	0.234365	-0.000372227	0.999302	-0.336657	0.414842	0.282264	0.498194	-0.0089509	0.983218	0.204984	0.626285	-0.0852407	0.840946	-0.0558382	0.895521	0.226092	0.590303	0.454382	0.258037	0.602004	0.114307	0.409735	0.313401	0.0460443	0.913789	0.307857	0.458202	0.0572148	0.892956	-0.0267705	0.949829	0.167961	0.690945	-0.499956	0.207077	0.564772
Fads1	Fads1	blue	0.49641	0.210836	0.732141	0.0389109	-0.105233	0.80414	-0.075421	0.859121	0.710414	0.0482897	-0.482919	0.225455	0.280383	0.501185	0.22726	0.588332	0.481281	0.227264	0.252515	0.546276	0.0595511	0.888605	0.257226	0.538553	-0.122487	0.772624	0.450403	0.262756	0.559655	0.149173	0.657457	0.0764351	0.0256992	0.951835	0.355011	0.388169	0.0256445	0.951938	0.199229	0.636214	0.115535	0.785292	0.481199	0.227356	-0.3132	0.450024	0.0540043
Fut10	Fut10	blue	0.495633	0.211664	0.710021	0.0484706	-0.0731776	0.863281	-0.353882	0.389787	0.666126	0.0713011	-0.115892	0.78464	0.0839208	0.843386	0.237817	0.57062	0.598609	0.116911	0.469156	0.24089	0.333635	0.419306	0.185295	0.660442	0.400567	0.32541	0.614859	0.104746	0.630125	0.0940074	0.565828	0.143768	0.0711297	0.867081	0.466357	0.244093	0.541425	0.165773	0.696584	0.0549052	-0.0625945	0.882941	0.271974	0.514638	-0.366832	0.371403	0.201868
Galnt7	Galnt7	blue	0.495308	0.212011	0.788793	0.0199806	-0.116263	0.783963	-0.0755186	0.85894	0.420302	0.299825	-0.35463	0.388714	-0.0640331	0.880266	0.407601	0.316176	0.407593	0.316187	0.449363	0.263996	-0.0979375	0.817538	0.490699	0.216962	0.11131	0.793011	0.840513	0.00896741	0.800665	0.0169589	0.813016	0.0141374	-0.235322	0.574789	0.429352	0.288429	0.122109	0.773312	0.396011	0.331457	-0.286398	0.491646	0.406138	0.318088	-0.0223328	0.95814	0.0565489
Bhlhe41	Bhlhe41	blue	-0.493871	0.213548	-0.170894	0.685757	0.770691	0.0251977	0.707886	0.0494608	0.0219138	0.958925	0.00983606	0.981559	0.635707	0.0902466	0.783138	0.02153	0.102941	0.808344	-0.189248	0.653541	-0.487683	0.220234	0.741731	0.0351567	0.520696	0.185809	0.29708	0.474882	0.225151	0.591892	0.402243	0.323199	0.364037	0.375338	0.623037	0.0989104	0.500142	0.206882	-0.0436479	0.918264	0.147405	0.727594	0.0928782	0.826852	-0.253859	0.544069	-0.105676
Afap1l1	Afap1l1	blue	0.493223	0.214244	0.716479	0.0455481	-0.136484	0.747252	-0.414571	0.307153	0.539142	0.16792	0.0446797	0.916337	0.0478448	0.910428	0.286602	0.491323	0.455137	0.257146	0.482576	0.225834	0.259044	0.535583	0.227913	0.587231	0.120812	0.775673	0.415994	0.305325	0.602075	0.114253	0.48456	0.22365	-0.137	0.746322	0.559237	0.149542	0.0228298	0.957209	0.663451	0.0728631	0.1435	0.734608	0.629194	0.0946431	0.122405	0.772772	0.132988
Sdr9c7	Sdr9c7	blue	0.492952	0.214534	0.71686	0.0453789	-0.166088	0.694264	-0.111698	0.792302	0.547904	0.159764	-0.413195	0.308924	0.135408	0.749196	-0.137166	0.746021	0.0237291	0.955525	0.53186	0.174865	0.338245	0.412503	0.282188	0.498315	-0.229184	0.58509	0.381174	0.351509	0.813978	0.0139313	0.485788	0.222303	-0.0339898	0.936318	0.367789	0.37006	0.354123	0.389441	0.287576	0.489786	-0.245268	0.558232	-0.00384286	0.992795	-0.176301	0.676222	0.173703
Zfp326	Zfp326	blue	-0.492627	0.214883	-0.191571	0.649496	0.642214	0.0859746	0.765362	0.0268784	-0.116548	0.783444	-0.102471	0.809208	0.714918	0.0462442	0.777574	0.0231253	-0.0452858	0.915205	-0.0621502	0.883768	-0.485306	0.222831	0.746507	0.0333731	0.156363	0.711563	0.192529	0.64783	0.144949	0.732004	0.188908	0.654133	0.0617434	0.884525	0.523089	0.183432	0.191555	0.649524	-0.201346	0.632555	0.137426	0.745553	0.0184689	0.965379	-0.108304	0.798512	-0.456845
Fam118b	Fam118b	blue	0.491884	0.215683	0.761271	0.0282146	-0.125423	0.767286	-0.032559	0.938995	0.418935	0.301565	-0.444792	0.269484	-0.0935547	0.825606	0.273578	0.512062	0.335573	0.416441	0.441447	0.273534	-0.0555777	0.896006	0.452675	0.260056	0.118244	0.78035	0.856068	0.00667288	0.821683	0.0123466	0.803949	0.0161773	-0.1666	0.693357	0.337164	0.414094	0.29747	0.474274	0.334509	0.418013	-0.423421	0.295874	0.186989	0.657483	-0.163184	0.699419	0.11179
Kcnk4	Kcnk4	blue	0.491433	0.21617	0.688011	0.0592639	-0.0268821	0.94962	-0.395537	0.33209	0.750383	0.0319671	-0.000244941	0.999541	0.00115051	0.997843	0.0817041	0.847485	0.51586	0.190658	0.168386	0.690193	0.231881	0.580557	0.111933	0.791872	0.313162	0.450082	0.355403	0.387607	0.602025	0.114291	0.704574	0.0510209	0.328015	0.427663	0.511978	0.194601	0.272102	0.514432	0.576946	0.134311	0.208759	0.6198	0.661393	0.0740784	-0.139984	0.740939	0.605578
Fam168a	Fam168a	blue	0.491075	0.216556	0.751446	0.0315883	-0.0594988	0.888703	-0.205173	0.62596	0.538595	0.168436	-0.204366	0.627349	-0.0927727	0.827047	0.324898	0.432328	0.513046	0.193512	0.35288	0.391226	0.0168395	0.968432	0.359981	0.38108	0.3393	0.410954	0.769234	0.0256507	0.748141	0.032776	0.8208	0.0125222	0.00384187	0.992797	0.458413	0.253299	0.319662	0.440212	0.532308	0.174434	-0.18306	0.664353	0.442814	0.271875	-0.141041	0.739034	0.296987
Rhog	Rhog	blue	0.490794	0.21686	0.735254	0.0376667	-0.0652011	0.878094	-0.118234	0.780368	0.678932	0.064098	-0.393542	0.334757	0.143528	0.734559	0.0590458	0.889546	0.333304	0.419797	0.365957	0.372633	0.208737	0.619837	0.284287	0.494985	0.0715418	0.866316	0.534302	0.172519	0.754709	0.0304418	0.685395	0.0606336	0.137911	0.744677	0.407985	0.315676	0.44141	0.273579	0.359245	0.382125	-0.137709	0.745041	0.195954	0.641883	-0.35828	0.3835	0.282151
Htr4	Htr4	blue	0.490788	0.216866	0.68666	0.0599693	-0.104783	0.804966	-0.145166	0.731613	0.793732	0.0186859	-0.431	0.286377	0.34733	0.399237	0.137691	0.745074	0.511029	0.195571	0.184125	0.66249	0.159116	0.706655	0.129115	0.760586	-0.138314	0.74395	0.284082	0.49531	0.450777	0.262311	0.565079	0.144418	0.136507	0.747211	0.333846	0.418994	0.0176402	0.966931	0.199761	0.635293	0.269835	0.518081	0.517249	0.189259	-0.376572	0.357838	0.10828
Dock1	Dock1	blue	0.490193	0.217509	0.753412	0.0308944	-0.0877767	0.836262	0.0154583	0.97102	0.563809	0.145524	-0.53322	0.173556	0.0404832	0.924177	0.277916	0.505117	0.436048	0.280135	0.257736	0.537719	-0.119162	0.778677	0.395109	0.332661	0.0473761	0.911303	0.741718	0.0351615	0.714725	0.046331	0.85904	0.00628271	-0.018306	0.965684	0.314848	0.447514	0.173004	0.682032	0.196955	0.640149	-0.208197	0.620764	0.358148	0.383688	-0.276854	0.506814	0.15487
Rap2a	Rap2a	blue	0.48947	0.218293	0.652464	0.0794883	-0.150867	0.721388	-0.0496952	0.906975	0.647881	0.0823515	-0.612823	0.106229	0.152955	0.717651	0.17925	0.671037	0.58572	0.127101	0.23019	0.583397	0.0531781	0.900479	0.145591	0.730849	0.0813665	0.84811	0.645799	0.0836719	0.456502	0.25554	0.630277	0.0939035	0.0428648	0.919727	0.10347	0.807374	0.321406	0.43758	0.166344	0.693811	-0.160278	0.704586	0.11751	0.781688	-0.642184	0.085994	0.00198886
Dok6	Dok6	blue	0.489207	0.218578	0.783599	0.0214008	-0.14403	0.733656	-0.153786	0.716166	0.293929	0.479802	-0.185756	0.659636	-0.204753	0.626684	0.305377	0.46202	0.201442	0.632389	0.551546	0.156439	-0.0286179	0.946371	0.521421	0.185087	0.0710323	0.867262	0.776046	0.0235758	0.908401	0.0017918	0.755035	0.0303286	-0.309138	0.456236	0.501079	0.205895	0.0940843	0.82463	0.490595	0.217075	-0.361537	0.378872	0.394818	0.33305	0.257265	0.538489	0.158279
Antxr1	Antxr1	blue	0.488654	0.219178	0.651186	0.0802808	-0.132865	0.753794	-0.0862248	0.839128	0.645284	0.084001	-0.51585	0.190669	0.0711578	0.867029	0.363078	0.376691	0.761849	0.0280234	0.0209855	0.960664	-0.178902	0.671647	0.141956	0.737386	0.130631	0.757839	0.64285	0.0855633	0.335809	0.416092	0.770014	0.0254075	0.0495609	0.907225	0.124809	0.768402	-0.0369251	0.930828	0.133917	0.751891	0.0642269	0.879905	0.563641	0.145671	-0.451374	0.2616	0.0729071
Prpf8	Prpf8	blue	0.488368	0.219489	0.757739	0.0294003	-0.0529131	0.900973	-0.342	0.406998	0.569669	0.140461	-0.0104772	0.980357	-0.000627732	0.998823	0.310854	0.453608	0.479641	0.229084	0.501425	0.205531	0.227505	0.587918	0.333043	0.420183	0.336405	0.415213	0.627948	0.0954977	0.76302	0.0276383	0.657784	0.0762377	-0.0253081	0.952568	0.606854	0.110644	0.349628	0.395911	0.726402	0.0412696	-0.0537583	0.899397	0.475494	0.233717	-0.0371326	0.93044	0.262421
Usp54	Usp54	blue	0.488088	0.219793	0.671314	0.0683281	-0.0428486	0.919757	-0.198167	0.638049	0.836269	0.00966977	-0.37066	0.366045	0.222655	0.596114	0.198041	0.638268	0.710648	0.0481819	0.108141	0.798812	0.131638	0.756015	0.089902	0.83234	0.23472	0.575797	0.477505	0.231465	0.4413	0.273713	0.6952	0.0555954	0.293073	0.481142	0.309521	0.455649	0.308864	0.456656	0.337993	0.412874	0.172649	0.682658	0.4672	0.243126	-0.576271	0.134876	0.274069
Cops6	Cops6	blue	0.487493	0.220442	0.74665	0.0333205	-0.0588676	0.889878	-0.316728	0.444656	0.647149	0.0828143	-0.111036	0.793513	0.167605	0.691577	0.348077	0.398155	0.579578	0.132125	0.538324	0.168693	0.30118	0.468508	0.284821	0.49414	0.310244	0.454542	0.614946	0.104683	0.672386	0.067723	0.561255	0.147761	-0.035526	0.933445	0.56178	0.1473	0.416507	0.304668	0.703245	0.0516553	-0.00579888	0.989127	0.36762	0.370297	-0.253821	0.544131	0.0799269
Kdm6b	Kdm6b	blue	0.487033	0.220943	0.663095	0.0730722	-0.0271874	0.949049	-0.445246	0.268936	0.814105	0.0139042	0.0234998	0.955954	0.0990781	0.815441	0.0131396	0.975366	0.522903	0.183617	0.214886	0.609319	0.38412	0.347485	0.033352	0.937511	0.312939	0.450422	0.260103	0.533856	0.555188	0.153152	0.582468	0.129747	0.376832	0.357479	0.513713	0.192834	0.382487	0.349713	0.626392	0.0965714	0.263733	0.527953	0.561219	0.147793	-0.251741	0.547549	0.572653
Ttll5	Ttll5	blue	0.486897	0.221091	0.720467	0.0437976	-0.0838604	0.843497	-0.134156	0.75146	0.595236	0.119531	-0.371778	0.364486	0.0515324	0.903548	0.427257	0.291048	0.684087	0.0613258	0.272958	0.513056	-0.0531537	0.900524	0.295443	0.477436	0.272312	0.514095	0.773411	0.0243655	0.561935	0.147164	0.772614	0.0246077	-0.031738	0.940531	0.329995	0.424712	0.209091	0.619231	0.391299	0.337766	-0.0869063	0.837869	0.449179	0.264217	-0.349841	0.395603	0.0720159
Pdgfrb	Pdgfrb	blue	0.486489	0.221537	0.718198	0.0447884	-0.0292359	0.945214	-0.275422	0.509105	0.756572	0.0297988	-0.180424	0.668975	0.167153	0.692376	0.0480089	0.910121	0.40751	0.316296	0.365014	0.373959	0.348229	0.397935	0.198383	0.637676	0.201586	0.632142	0.415901	0.305444	0.708951	0.0489652	0.617087	0.103137	0.242382	0.563019	0.513502	0.193048	0.492414	0.215113	0.541531	0.165674	0.0357642	0.932999	0.31993	0.439807	-0.323407	0.434568	0.394288
Gimap8	Gimap8	blue	0.48637	0.221667	0.665505	0.0716616	-0.218363	0.603399	0.027164	0.949093	0.504637	0.202171	-0.608686	0.109278	0.0729106	0.863776	-0.223547	0.594604	-0.0489292	0.908404	0.270846	0.516453	0.0956894	0.821675	0.233729	0.577457	-0.477154	0.231857	0.286966	0.490748	0.691913	0.0572554	0.569811	0.140339	-0.0102397	0.980802	0.167081	0.692505	0.0117955	0.977885	-0.0698281	0.869497	-0.196752	0.640501	0.122021	0.773472	-0.121602	0.774233	0.217649
Fam8a1	Fam8a1	blue	0.485516	0.222601	0.72671	0.041141	-0.0363122	0.931974	-0.231103	0.581863	0.587301	0.125825	-0.155099	0.71382	-0.131201	0.756806	0.186018	0.659178	0.443167	0.271448	0.230836	0.582312	0.0294807	0.944756	0.299057	0.471803	0.319915	0.439831	0.635719	0.0902383	0.745904	0.0335952	0.85575	0.00671552	0.163139	0.699499	0.461774	0.249384	0.30138	0.468199	0.488688	0.219141	-0.100759	0.812352	0.520772	0.185733	-0.0974671	0.818403	0.514798
Klhl2	Klhl2	blue	-0.484129	0.224123	-0.146417	0.729366	0.7926	0.0189777	0.594934	0.119768	0.130933	0.757292	0.140603	0.739823	0.792382	0.0190343	0.764974	0.0270035	0.115997	0.784448	-0.078735	0.852981	-0.275623	0.508784	0.703965	0.051311	0.509839	0.19679	0.1488	0.725091	0.232727	0.579137	0.273342	0.512441	0.398807	0.32774	0.768424	0.0259046	0.556337	0.152123	0.115982	0.784476	0.319329	0.440716	0.136494	0.747235	-0.248625	0.552682	-0.128133
Trim67	Trim67	blue	0.483323	0.225009	0.622854	0.0990388	-0.116416	0.783684	-0.42657	0.29191	0.679472	0.0638042	-0.0985594	0.816394	0.105525	0.803604	0.288852	0.487774	0.793483	0.0187499	0.380646	0.352233	0.342562	0.406176	0.0127474	0.976101	0.470078	0.23984	0.569182	0.140877	0.374844	0.360228	0.439128	0.27636	0.0657886	0.877002	0.321613	0.437268	0.471716	0.237979	0.685642	0.0605037	0.0529733	0.900861	0.294075	0.479574	-0.509685	0.196948	0.0775559
Pno1	Pno1	blue	0.483225	0.225117	0.676738	0.0652997	-0.159245	0.706426	-0.0588898	0.889837	0.48277	0.225619	-0.461254	0.249987	-0.0832526	0.844621	-0.185412	0.660237	0.0289437	0.945761	0.34435	0.403568	0.152079	0.719217	0.264445	0.526797	-0.112007	0.791737	0.491954	0.215608	0.804311	0.0160923	0.656946	0.0767449	0.0670461	0.874665	0.236668	0.572539	0.371029	0.36553	0.177225	0.674596	-0.379578	0.353698	0.000505265	0.999053	-0.190146	0.651976	0.380277
Ddx58	Ddx58	blue	-0.481114	0.227449	-0.24687	0.555582	0.611052	0.107528	0.80314	0.0163675	-0.0470414	0.911927	-0.204261	0.627531	0.643087	0.0854106	0.275474	0.509022	-0.389612	0.340038	-0.260058	0.53393	-0.396658	0.330596	0.593549	0.120854	-0.102814	0.808577	-0.125074	0.76792	0.187125	0.657245	0.190386	0.651559	0.356067	0.386657	0.386961	0.343623	0.221858	0.597465	-0.46536	0.245239	0.127654	0.763236	-0.116758	0.78306	-0.11411	0.787894	-0.0555529
Lpxn	Lpxn	blue	0.48051	0.228119	0.675858	0.0657854	-0.16058	0.704048	-0.0207553	0.961095	0.646428	0.0832722	-0.557936	0.150697	0.255095	0.542041	-0.0834565	0.844244	0.156324	0.711633	0.252852	0.545723	0.149241	0.7243	0.202359	0.630808	-0.390076	0.339413	0.245815	0.557327	0.598973	0.116631	0.540989	0.166182	0.0540231	0.898904	0.257407	0.538257	0.015414	0.971103	0.0221829	0.958421	0.0251225	0.952915	0.267669	0.521577	-0.244331	0.559785	0.138514
Exoc3l1	Exoc3l1	blue	0.479966	0.228723	0.732395	0.0388085	-0.0437354	0.918101	-0.261074	0.532276	0.677555	0.0648508	-0.121653	0.774141	0.120616	0.776029	0.0703425	0.868542	0.291074	0.484278	0.335706	0.416244	0.244424	0.559632	0.267898	0.521207	0.0372277	0.930263	0.331933	0.42183	0.741553	0.0352245	0.646168	0.0834372	0.153217	0.717183	0.574767	0.136137	0.196763	0.64048	0.478383	0.230484	0.119327	0.778376	0.538215	0.168796	-0.0252973	0.952588	0.415129
Snrnp48	Snrnp48	blue	0.47891	0.229897	0.628274	0.0952739	-0.161294	0.702779	0.0107291	0.979885	0.540359	0.166774	-0.63163	0.0929847	-0.0493439	0.90763	0.27916	0.503133	0.638341	0.0885026	0.00239504	0.995509	-0.265376	0.525288	0.17516	0.67823	0.0904015	0.831418	0.728844	0.0402555	0.38756	0.342811	0.819841	0.0127147	0.019261	0.963895	0.00918935	0.982771	0.0125223	0.976523	0.00951488	0.982161	-0.149775	0.723343	0.388174	0.341981	-0.460915	0.250381	0.101503
Olig1	Olig1	blue	0.47775	0.23119	0.681547	0.0626826	-0.0238612	0.955277	-0.274531	0.510532	0.871545	0.00480161	-0.245759	0.55742	0.346559	0.400356	0.148543	0.725551	0.619814	0.101187	0.269055	0.51934	0.343199	0.405247	0.0954887	0.822044	0.190257	0.651783	0.34515	0.402404	0.499968	0.207065	0.545127	0.162325	0.279045	0.503316	0.451709	0.261202	0.396646	0.330612	0.481664	0.22684	0.247824	0.554005	0.413778	0.308173	-0.518999	0.187502	0.234902
Adamts17	Adamts17	blue	0.476587	0.232491	0.694258	0.0560684	-0.0196925	0.963086	-0.175335	0.677923	0.744147	0.0342474	-0.287726	0.489549	0.0892695	0.833507	0.270682	0.516717	0.6445	0.0845025	0.0386025	0.927692	-0.0454912	0.914822	0.199534	0.635686	0.215169	0.608838	0.507283	0.199425	0.517946	0.188559	0.836714	0.00959464	0.25089	0.548949	0.38674	0.343923	0.0926747	0.827227	0.315391	0.446687	0.190187	0.651905	0.709319	0.0487948	-0.287725	0.489551	0.390935
Grm3	Grm3	blue	0.476446	0.232649	0.741651	0.035187	-0.0761564	0.857758	-0.0643378	0.879699	0.590383	0.123359	-0.411608	0.310973	0.122794	0.772065	0.050474	0.905522	0.201781	0.631804	0.437996	0.277745	0.185213	0.660585	0.365537	0.373223	-0.0234135	0.956116	0.548503	0.159214	0.831242	0.0105459	0.672385	0.0677235	0.0404155	0.924303	0.428313	0.289726	0.401392	0.32432	0.325993	0.430687	-0.226109	0.590274	0.138489	0.743633	-0.243206	0.561651	0.230864
Nwd2	Nwd2	blue	0.475778	0.233398	0.743378	0.0345352	-0.0505168	0.905442	-0.0305831	0.942692	0.577619	0.133751	-0.40578	0.318556	-0.00702051	0.986837	0.107627	0.799753	0.257115	0.538735	0.225353	0.591551	-0.0432409	0.919024	0.388064	0.342129	0.010167	0.980938	0.581344	0.130669	0.807259	0.0154126	0.867664	0.00523406	0.114033	0.788035	0.407711	0.316034	0.194727	0.644011	0.225065	0.592037	-0.156739	0.710892	0.41047	0.312447	-0.119162	0.778678	0.40455
Nanp	Nanp	blue	0.474971	0.234305	0.647064	0.0828684	-0.143208	0.735134	-0.219174	0.602019	0.63207	0.092687	-0.374911	0.360135	0.232807	0.579004	0.299897	0.470499	0.673502	0.067097	0.46591	0.244606	0.276869	0.50679	0.130336	0.758374	0.234197	0.576674	0.638732	0.0882457	0.436281	0.279849	0.425635	0.293084	-0.076894	0.856391	0.249884	0.550606	0.452167	0.260659	0.479522	0.229216	-0.100043	0.813667	0.077541	0.855192	-0.605839	0.111404	-0.168413
Prox1	Prox1	blue	0.473525	0.235933	0.741288	0.0353251	-0.142815	0.735841	0.062791	0.882576	0.332358	0.421198	-0.530491	0.176188	-0.147634	0.727181	0.288187	0.488822	0.271796	0.514924	0.377218	0.356947	-0.201141	0.632909	0.498192	0.208943	0.0186425	0.965053	0.883444	0.00362067	0.810912	0.0145954	0.851871	0.00724968	-0.230201	0.58338	0.266224	0.523914	0.152092	0.719194	0.188341	0.655122	-0.478754	0.230071	0.206828	0.623115	-0.0878216	0.836179	0.0780109
Rmnd5a	Rmnd5a	blue	0.472396	0.23721	0.758298	0.0292108	-0.0666756	0.875353	-0.0587877	0.890027	0.579278	0.132374	-0.361955	0.37828	0.129064	0.760678	0.164114	0.697766	0.235465	0.574551	0.349077	0.396708	0.0481738	0.909814	0.410155	0.312856	-0.11044	0.794602	0.492459	0.215064	0.792811	0.0189231	0.734151	0.0381049	-0.00566996	0.989369	0.489448	0.218317	0.0949467	0.823042	0.276592	0.507233	-0.0523691	0.901987	0.44556	0.268558	-0.0410819	0.923058	0.225345
Fstl4	Fstl4	blue	0.471612	0.238097	0.647199	0.082783	-0.0140361	0.973686	-0.255121	0.541999	0.88452	0.00352426	-0.267217	0.522307	0.258644	0.536236	0.0225025	0.957822	0.566831	0.1429	0.1186	0.779702	0.287033	0.490642	0.0408811	0.923433	0.190904	0.650656	0.290426	0.485298	0.485779	0.222314	0.618929	0.101817	0.419201	0.301226	0.382277	0.35	0.393502	0.33481	0.381718	0.350764	0.243843	0.560594	0.433605	0.283148	-0.526566	0.18001	0.43245
Gmpr2	Gmpr2	blue	0.470899	0.238906	0.710022	0.0484702	-0.0940163	0.824755	-0.0919805	0.828507	0.583454	0.128942	-0.331977	0.421764	0.0684705	0.872018	0.0313718	0.941217	0.174161	0.679992	0.205854	0.62479	0.0264064	0.950511	0.306665	0.460036	-0.20169	0.631962	0.33096	0.423275	0.70982	0.048563	0.718222	0.0447781	0.0801591	0.850344	0.419282	0.301123	-0.0570324	0.893296	0.175927	0.67688	0.0500966	0.906226	0.550679	0.157227	0.040995	0.92322	0.36514
Krt222	Krt222	blue	0.470791	0.239029	0.739739	0.0359173	-0.0805916	0.849544	0.0361844	0.932213	0.610964	0.107593	-0.544371	0.163026	0.202881	0.629908	0.216938	0.605823	0.342521	0.406236	0.281766	0.498985	-0.0318999	0.940228	0.383019	0.348986	-0.137839	0.744807	0.556801	0.151708	0.692314	0.0570516	0.746068	0.0335347	-0.0129423	0.975736	0.362023	0.378184	0.0873527	0.837045	0.139514	0.741787	-0.0712997	0.866765	0.37133	0.36511	-0.248884	0.552255	0.0872643
Tpst2	Tpst2	blue	0.470134	0.239776	0.703886	0.0513488	-0.00887363	0.983363	-0.33434	0.418263	0.734997	0.0377685	-0.0334118	0.9374	0.117352	0.781978	0.0577467	0.891965	0.378481	0.355206	0.301615	0.467834	0.313974	0.448844	0.196696	0.640597	0.193602	0.645966	0.315878	0.445946	0.69624	0.0550766	0.631477	0.0930879	0.26595	0.524358	0.589081	0.124398	0.33036	0.424168	0.575108	0.135851	0.168068	0.690756	0.535429	0.171443	-0.11752	0.78167	0.5042
Zfp707l1	Zfp707l1	blue	0.469954	0.23998	0.614343	0.10512	-0.0677759	0.873309	-0.381397	0.351204	0.753738	0.03078	-0.13633	0.74753	0.149175	0.724418	0.271073	0.516087	0.817262	0.0132412	0.254873	0.542406	0.287407	0.490052	0.0043705	0.991805	0.466364	0.244084	0.519747	0.186755	0.355349	0.387685	0.515193	0.191333	0.195371	0.642895	0.326584	0.429803	0.4506	0.262521	0.607812	0.109928	0.141996	0.737314	0.380632	0.352251	-0.562166	0.146961	0.178756
Cse1l	Cse1l	blue	-0.469919	0.240021	-0.105186	0.804226	0.77573	0.0236698	0.549102	0.158666	-0.048309	0.909561	0.26978	0.51817	0.516913	0.189597	0.878349	0.00410016	0.0994925	0.814679	0.00435491	0.991835	-0.396037	0.331423	0.825132	0.0116763	0.688487	0.059017	0.387695	0.342628	0.369625	0.36749	0.401785	0.323802	0.25308	0.545348	0.815454	0.0136182	0.564192	0.14519	0.262126	0.530563	0.101151	0.811632	0.179846	0.66999	-0.0125601	0.976452	-0.0593603
Dhcr7	Dhcr7	blue	0.469791	0.240166	0.704811	0.0509086	-0.0544475	0.898112	-0.328179	0.427419	0.597751	0.117574	-0.025064	0.953025	0.00734405	0.98623	-0.0393431	0.926308	0.187691	0.656258	0.467138	0.243196	0.385329	0.345839	0.25042	0.549723	0.164789	0.696569	0.380963	0.351798	0.823059	0.0120763	0.569769	0.140375	0.147375	0.727647	0.572894	0.137717	0.463722	0.247128	0.618448	0.102161	-0.0776563	0.854979	0.287134	0.490483	-0.0343179	0.935704	0.480938
Galk2	Galk2	blue	-0.469728	0.240238	-0.104173	0.806085	0.736064	0.0373471	0.690232	0.0581158	-0.0230885	0.956725	0.0668288	0.875069	0.659003	0.0755045	0.568517	0.141449	-0.264819	0.526191	0.0294106	0.944887	-0.296575	0.475668	0.834367	0.00999562	0.253673	0.544375	0.133639	0.752394	0.465652	0.244903	0.305188	0.462312	0.284889	0.494032	0.772156	0.0247473	0.505876	0.200883	-0.00367195	0.993115	0.077356	0.855535	-0.0173766	0.967425	0.00988315	0.98147	-0.0480463
Ktn1	Ktn1	blue	-0.467962	0.242254	-0.0952534	0.822477	0.752786	0.0311143	0.717556	0.0450712	-0.0512992	0.903983	0.0696906	0.869753	0.546245	0.161291	0.690129	0.0581687	-0.160862	0.703546	-0.125251	0.767599	-0.513904	0.19264	0.870776	0.00488542	0.320825	0.438456	0.224261	0.593396	0.432418	0.284617	0.474086	0.235301	0.295007	0.478117	0.752902	0.0310733	0.325553	0.431346	-0.0619786	0.884087	0.118422	0.780025	0.218744	0.60275	0.103256	0.807767	0.0314882
Gjc2	Gjc2	blue	0.467839	0.242394	0.709106	0.0488934	-0.00436831	0.99181	-0.141163	0.738814	0.793416	0.018767	-0.338541	0.412068	0.256112	0.540375	0.233153	0.578422	0.574754	0.136147	0.167929	0.691002	0.094952	0.823032	0.22892	0.585535	0.128345	0.761982	0.45279	0.259919	0.569201	0.140862	0.733944	0.0381875	0.234475	0.576208	0.443506	0.271038	0.217064	0.605609	0.333766	0.419113	0.184858	0.661206	0.549735	0.158088	-0.381576	0.350958	0.275475
Snrpb2	Snrpb2	blue	-0.466959	0.243402	-0.134834	0.750234	0.777177	0.0232418	0.5376	0.169378	0.043074	0.919336	0.30236	0.466681	0.514507	0.192028	0.606622	0.110817	-0.100209	0.813361	-0.252135	0.5469	-0.418849	0.301675	0.719513	0.0442127	0.411271	0.311409	0.0143896	0.973023	0.333018	0.42022	0.436002	0.280192	0.477121	0.231894	0.815758	0.0135543	0.259358	0.535071	0.0506812	0.905135	0.374329	0.360942	0.459939	0.251518	0.195173	0.643237	0.268928
Ypel2	Ypel2	blue	0.466874	0.243499	0.697982	0.0542134	-0.145079	0.731769	-0.3282	0.427388	0.453559	0.25901	-0.0827148	0.845616	0.0823186	0.846349	0.100732	0.812402	0.218841	0.602585	0.794986	0.0183656	0.512417	0.194153	0.288306	0.488635	0.155437	0.713217	0.548252	0.159445	0.793445	0.0187597	0.326208	0.430366	-0.197948	0.638429	0.512238	0.194336	0.589896	0.123747	0.732155	0.0389055	-0.296051	0.476487	-0.0621933	0.883688	-0.137842	0.744801	0.00733082
Sgk2	Sgk2	blue	-0.465661	0.244892	-0.126507	0.765318	0.726266	0.0413266	0.759859	0.0286848	-0.106789	0.801288	-0.0330214	0.93813	0.427202	0.291116	0.687915	0.0593141	-0.0953592	0.822282	-0.16432	0.697401	-0.587627	0.125563	0.838747	0.00925557	0.447097	0.26671	0.392665	0.335932	0.396605	0.330666	0.524572	0.181969	0.294179	0.479411	0.597099	0.11808	0.466816	0.243566	-0.108914	0.797396	-0.0777829	0.854744	0.0391522	0.926665	-0.0629879	0.88221	0.0229675
Slc7a1	Slc7a1	blue	0.465177	0.24545	0.732413	0.0388013	-0.034617	0.935145	-0.03011	0.943578	0.698312	0.0540508	-0.465429	0.245159	0.257146	0.538685	0.241061	0.565216	0.451147	0.26187	0.27306	0.512894	0.049991	0.906423	0.335536	0.416495	0.00366695	0.993125	0.541007	0.166165	0.659914	0.0749591	0.731553	0.0391489	0.0894123	0.833243	0.415193	0.306353	0.215378	0.608482	0.25087	0.548982	0.0119688	0.977561	0.392494	0.336161	-0.352817	0.391316	0.136409
Parva	Parva	blue	0.464343	0.24641	0.720407	0.0438237	-0.08841	0.835093	-0.0193631	0.963703	0.465013	0.245638	-0.431113	0.286236	-0.0507787	0.904954	0.450338	0.262834	0.551115	0.15683	0.225732	0.590911	-0.240608	0.56597	0.409965	0.313102	0.158363	0.707997	0.825435	0.0116185	0.629397	0.0945041	0.872474	0.00470158	-0.120302	0.7766	0.309201	0.456139	0.0336832	0.936892	0.251443	0.548039	-0.181203	0.667608	0.506386	0.200354	-0.160772	0.703707	0.0846256
Elk4	Elk4	blue	0.464267	0.246498	0.704484	0.0510639	-0.0643684	0.879642	-0.01252	0.976527	0.606392	0.11099	-0.509906	0.196722	0.113392	0.789205	0.35155	0.393139	0.584711	0.127919	0.226044	0.590384	-0.090181	0.831825	0.324985	0.432198	0.156303	0.711671	0.739579	0.0359791	0.587146	0.12595	0.79487	0.0183953	0.0174329	0.96732	0.285146	0.493626	0.229927	0.58384	0.237591	0.570999	-0.129016	0.760767	0.348902	0.39696	-0.423614	0.295629	0.075257
Cacng2	Cacng2	blue	0.4641	0.246691	0.6744	0.0665949	-0.0758476	0.85833	-0.267713	0.521506	0.643417	0.085198	-0.214477	0.610017	0.183282	0.663966	0.459932	0.251526	0.7759	0.0236192	0.379837	0.353343	0.156441	0.711423	0.196529	0.640886	0.35179	0.392793	0.660362	0.0746913	0.450745	0.262349	0.558266	0.150404	-0.0426371	0.920152	0.391519	0.33747	0.297977	0.473483	0.57184	0.13861	0.055561	0.896037	0.414342	0.307447	-0.416421	0.304778	-0.0519188
Dock9	Dock9	blue	0.463095	0.247852	0.695699	0.0553459	0.013233	0.975191	-0.182547	0.665252	0.799626	0.0172111	-0.281092	0.500056	0.212351	0.613649	0.230402	0.583042	0.61539	0.104361	0.159832	0.705379	0.119939	0.777262	0.203715	0.62847	0.245402	0.55801	0.482596	0.225812	0.565884	0.143719	0.744343	0.0341743	0.284609	0.494475	0.44861	0.264896	0.315089	0.447147	0.402686	0.322615	0.164633	0.696845	0.52913	0.177509	-0.417386	0.303543	0.340087
Ebf1	Ebf1	blue	0.462816	0.248175	0.725473	0.0416593	-0.030912	0.942077	-0.00275532	0.994834	0.59418	0.120358	-0.445531	0.268593	0.013472	0.974743	0.203895	0.62816	0.384982	0.346311	0.167375	0.691983	-0.112919	0.790069	0.378613	0.355025	0.0932624	0.826144	0.652361	0.0795518	0.734197	0.0380866	0.900834	0.00226025	0.1264	0.765513	0.366781	0.371474	0.201872	0.631648	0.206205	0.624185	-0.13957	0.741686	0.43273	0.28423	-0.225292	0.591653	0.348994
Plekhh1	Plekhh1	blue	0.46257	0.24846	0.66758	0.0704605	-0.026456	0.950418	-0.2872	0.490379	0.846575	0.00802173	-0.215814	0.607737	0.390036	0.339467	0.250536	0.549531	0.687072	0.0597536	0.306336	0.460543	0.338215	0.412548	0.100917	0.812061	0.205786	0.624906	0.360811	0.379901	0.441298	0.273715	0.488053	0.219832	0.198475	0.637517	0.463067	0.247885	0.342942	0.405621	0.518406	0.188097	0.290393	0.485349	0.445229	0.268956	-0.50973	0.196903	0.104337
Samd1	Samd1	blue	0.461736	0.249427	0.636707	0.0895821	-0.00479576	0.991008	-0.295442	0.477437	0.885632	0.00342638	-0.213661	0.61141	0.29457	0.4788	0.194729	0.644007	0.743774	0.0343868	0.127462	0.763585	0.258074	0.537168	0.0306305	0.942604	0.301325	0.468283	0.354969	0.388228	0.389161	0.340647	0.592705	0.12152	0.356615	0.385874	0.395689	0.331886	0.350811	0.394204	0.462684	0.248328	0.319207	0.440901	0.523929	0.182603	-0.561673	0.147394	0.301469
Nfyb	Nfyb	blue	0.460976	0.250311	0.725575	0.0416163	-0.0832561	0.844615	-0.0762088	0.857661	0.63759	0.0889983	-0.426887	0.291511	0.333565	0.419411	0.170114	0.687136	0.316643	0.444785	0.526316	0.180255	0.274054	0.511297	0.335122	0.417107	-0.0780095	0.854325	0.492781	0.214719	0.709139	0.0488783	0.506898	0.199823	-0.0566786	0.893955	0.445854	0.268203	0.356698	0.385755	0.360092	0.380922	-0.0902822	0.831638	0.125662	0.766852	-0.349542	0.396036	-0.0482006
Hsph1	Hsph1	blue	0.460952	0.250338	0.708344	0.0492473	-0.0626021	0.882927	-0.15178	0.719752	0.586164	0.126742	-0.314458	0.448107	0.135027	0.749885	0.471018	0.238772	0.67895	0.0640882	0.376524	0.357904	0.035547	0.933405	0.317117	0.444066	0.29096	0.484458	0.755571	0.0301431	0.566134	0.143503	0.677086	0.0651082	-0.0795647	0.851445	0.395443	0.332216	0.277821	0.505269	0.477049	0.231974	-0.0713194	0.866729	0.386606	0.344105	-0.357239	0.384983	-0.0307992
Zfp280b	Zfp280b	blue	0.460838	0.250471	0.583077	0.12925	-0.0781783	0.854012	-0.335995	0.415817	0.692025	0.0571987	-0.075266	0.859408	-0.0803672	0.849959	-0.276829	0.506854	0.207713	0.621596	0.0090536	0.983025	0.241958	0.563724	-0.0118238	0.977833	0.045873	0.914109	0.0869252	0.837834	0.55492	0.153393	0.626721	0.0963441	0.449047	0.264374	0.341174	0.408206	0.169261	0.688645	0.306574	0.460177	0.185277	0.660473	0.540209	0.166914	-0.0649434	0.878573	0.801414
Prepl	Prepl	blue	0.45935	0.252204	0.764348	0.027206	-0.0212135	0.960237	-0.214475	0.610021	0.560083	0.148795	-0.112564	0.790718	0.0935499	0.825615	0.294246	0.479307	0.353161	0.390821	0.508791	0.197869	0.184242	0.662284	0.426923	0.291466	0.182082	0.666068	0.590869	0.122972	0.830518	0.0106759	0.675548	0.0659573	-0.0386896	0.927529	0.638539	0.0883729	0.307981	0.458013	0.604338	0.112535	-0.0672047	0.87437	0.436575	0.279488	-0.012679	0.976229	0.216465
Fam212b	Fam212b	blue	0.458992	0.252622	0.615437	0.104327	-0.124528	0.768912	0.0113714	0.97868	0.684404	0.0611577	-0.65671	0.0768876	0.235283	0.574855	0.264947	0.525983	0.669562	0.0693238	0.0545219	0.897974	-0.0916963	0.829031	0.125728	0.766733	-0.00721939	0.986464	0.555302	0.153049	0.318123	0.442541	0.663303	0.0729497	0.0783174	0.853754	0.0745104	0.860809	0.0659468	0.876708	0.0182798	0.965733	0.042542	0.92033	0.344731	0.403013	-0.622552	0.0992507	-0.0354102
Mapk10	Mapk10	blue	0.45784	0.25397	0.716319	0.0456189	-0.0295302	0.944663	-0.154321	0.71521	0.72844	0.0404223	-0.32669	0.429644	0.343985	0.404099	0.328466	0.42699	0.579547	0.132151	0.404918	0.319684	0.217614	0.604672	0.278824	0.503668	0.139761	0.741341	0.533038	0.173732	0.590031	0.123639	0.576808	0.134427	0.0428763	0.919705	0.480113	0.228559	0.335701	0.416252	0.458857	0.25278	0.0832041	0.844711	0.350274	0.394979	-0.425253	0.293564	0.0015684
Rbfa	Rbfa	blue	0.456644	0.255373	0.667896	0.0702786	0.0201391	0.962249	-0.38191	0.350502	0.774661	0.0239889	0.0154093	0.971112	0.111126	0.793348	0.185487	0.660107	0.602674	0.113796	0.21205	0.614164	0.266026	0.524235	0.130551	0.757984	0.391787	0.337111	0.383693	0.348067	0.563525	0.145772	0.654335	0.0783358	0.320396	0.439104	0.55484	0.153464	0.358602	0.383041	0.637074	0.0893393	0.246342	0.556455	0.622274	0.0994467	-0.241509	0.56447	0.489641
Mzt2b	Mzt2b	blue	0.455004	0.257303	0.675702	0.0658719	-0.121278	0.774823	-0.131883	0.755572	0.667512	0.0704993	-0.39086	0.338357	0.404796	0.319844	0.0306135	0.942636	0.237573	0.571028	0.507783	0.198908	0.393792	0.334422	0.216881	0.60592	-0.228241	0.586679	0.267807	0.521354	0.613481	0.105748	0.348717	0.397229	-0.0263274	0.950659	0.411071	0.311668	0.265432	0.525197	0.314456	0.448109	0.0437169	0.918135	0.124727	0.768552	-0.323612	0.434259	-0.0531661
Atp2b1	Atp2b1	blue	-0.454781	0.257566	-0.0660611	0.876495	0.737156	0.0369188	0.681281	0.0628256	-0.0490823	0.908118	0.0854082	0.840637	0.618571	0.102073	0.721092	0.0435273	-0.154729	0.71448	0.0533419	0.900173	-0.379197	0.354222	0.893349	0.00279532	0.342118	0.406825	0.267865	0.52126	0.477634	0.23132	0.375616	0.359159	0.20393	0.6281	0.803124	0.0163713	0.461284	0.249953	0.0587656	0.890068	0.0580961	0.891315	0.0755811	0.858824	0.046304	0.913304	-0.109889
Cep19	Cep19	blue	-0.454236	0.258209	-0.14596	0.730187	0.703331	0.051614	0.766613	0.0264779	-0.0292489	0.94519	-0.0731045	0.863417	0.479458	0.229287	0.652004	0.0797726	-0.0629723	0.882239	-0.384087	0.347529	-0.693867	0.0562652	0.746559	0.0333538	0.252629	0.546089	0.188615	0.654645	0.247474	0.554583	0.547434	0.160195	0.369929	0.367066	0.540729	0.166426	0.111275	0.793075	-0.297712	0.473897	0.192062	0.648642	0.337274	0.413933	0.0173074	0.967555	0.0813116
Dcbld2	Dcbld2	blue	0.454045	0.258434	0.667118	0.0707265	-0.065081	0.878317	-0.208183	0.620788	0.560401	0.148513	-0.203303	0.629181	-0.0281247	0.947294	-0.0818038	0.847301	0.173549	0.681071	0.40223	0.323216	0.296163	0.476311	0.245179	0.55838	0.161235	0.702884	0.475842	0.233326	0.797935	0.0176265	0.613241	0.105923	0.166185	0.694092	0.419619	0.300694	0.553566	0.154611	0.464833	0.245846	-0.238905	0.568806	0.0962313	0.820677	-0.204242	0.627564	0.452289
Stmn4	Stmn4	blue	0.453131	0.259516	0.636504	0.0897167	-0.0557508	0.895684	-0.0274322	0.94859	0.78515	0.0209705	-0.569859	0.140298	0.304483	0.463399	0.139615	0.741604	0.57051	0.139743	0.0896551	0.832795	0.0629599	0.882262	0.134294	0.75121	0.0192623	0.963892	0.442982	0.271671	0.434554	0.281976	0.662289	0.0735478	0.241504	0.564479	0.212772	0.612929	0.247838	0.553982	0.111111	0.793375	0.095775	0.821517	0.314422	0.448161	-0.629738	0.0942714	0.147624
Rab2b	Rab2b	blue	0.452856	0.259842	0.658608	0.0757419	-0.112134	0.791505	-0.0509605	0.904614	0.554279	0.153969	-0.503538	0.203318	0.136624	0.747	0.160738	0.703768	0.415015	0.306581	0.419802	0.300461	0.157873	0.708871	0.26098	0.532427	0.118409	0.780049	0.678409	0.0643831	0.623021	0.0989212	0.575176	0.135793	-0.025846	0.95156	0.235669	0.57421	0.497752	0.209409	0.304706	0.463055	-0.302088	0.467101	-0.0417887	0.921737	-0.522418	0.184097	-0.000678572
Kcna1	Kcna1	blue	0.452656	0.260078	0.6875	0.0595301	0.0033202	0.993775	-0.0779571	0.854422	0.694039	0.0561785	-0.372529	0.363442	0.0693294	0.870423	0.237704	0.570809	0.551504	0.156477	0.0704632	0.868318	-0.0742689	0.861257	0.271328	0.515677	0.219271	0.601855	0.589873	0.123765	0.603113	0.113463	0.875674	0.00436745	0.250019	0.550384	0.364816	0.374239	0.22797	0.587135	0.263145	0.528907	0.0258866	0.951484	0.534047	0.172763	-0.3424	0.406412	0.393207
Dph3	Dph3	blue	0.451837	0.261051	0.745988	0.0335644	0.0115375	0.978369	-0.197573	0.639078	0.640809	0.0868869	-0.144561	0.732701	0.136539	0.747154	0.228076	0.586956	0.368443	0.369143	0.413252	0.308851	0.194454	0.644485	0.37907	0.354396	0.19169	0.649289	0.526818	0.179764	0.801473	0.0167643	0.703318	0.0516203	0.0996088	0.814465	0.620619	0.100616	0.35696	0.385382	0.552004	0.156023	-0.004372	0.991803	0.44347	0.27108	-0.112628	0.790602	0.315159
Rnf34	Rnf34	blue	0.451834	0.261053	0.745863	0.0336105	0.00874645	0.983601	-0.0790206	0.852452	0.630861	0.0935062	-0.307838	0.458232	0.11514	0.786013	0.296411	0.475924	0.4344	0.282166	0.284044	0.49537	0.00139577	0.997383	0.409058	0.31428	0.157851	0.708909	0.621786	0.0997904	0.755758	0.0300788	0.825797	0.0115497	0.0958419	0.821394	0.516908	0.189602	0.248133	0.553495	0.380125	0.352947	-0.0372863	0.930153	0.491195	0.216427	-0.182588	0.665181	0.280886
Mtg1	Mtg1	blue	0.451013	0.26203	0.649097	0.0815859	-0.0563447	0.894577	-0.248924	0.552188	0.738037	0.0365754	-0.207434	0.622075	0.278561	0.504088	0.345991	0.40118	0.687674	0.0594392	0.169821	0.687655	0.106379	0.802039	0.13346	0.752717	0.104885	0.804779	0.355332	0.387708	0.368909	0.368492	0.56712	0.142651	0.099578	0.814522	0.416067	0.305232	-0.0250349	0.953079	0.386558	0.34417	0.362909	0.37693	0.71024	0.0483695	-0.270568	0.516901	0.0952816
Slc30a5	Slc30a5	blue	0.450894	0.262171	0.750534	0.0319133	-0.0881193	0.83563	0.0359659	0.932622	0.360471	0.380383	-0.432531	0.284476	-0.0749861	0.859927	0.280297	0.501322	0.214186	0.610514	0.459492	0.252038	-0.0957593	0.821546	0.542497	0.164771	0.0457698	0.914301	0.828091	0.0111197	0.887414	0.00327325	0.812267	0.0142996	-0.195128	0.643317	0.399342	0.327031	0.25271	0.545956	0.295551	0.477267	-0.438057	0.277669	0.194404	0.644573	-0.0462868	0.913336	0.110158
Lipt1	Lipt1	blue	-0.449972	0.26327	-0.119091	0.778807	0.710565	0.0482199	0.441087	0.273972	-0.119893	0.777346	0.434755	0.281728	0.359947	0.381128	0.791078	0.0193749	-0.0150163	0.971849	-0.118684	0.779549	-0.470183	0.23972	0.761026	0.0282958	0.519847	0.186655	0.179654	0.670327	0.31802	0.442696	0.399398	0.326957	0.224623	0.592784	0.824043	0.0118853	0.152827	0.71788	0.211119	0.615757	0.281498	0.499411	0.522628	0.18389	0.38183	0.350611	0.109143
Kcnk3	Kcnk3	blue	0.449517	0.263812	0.645301	0.0839898	0.0279419	0.947636	-0.342389	0.40643	0.840486	0.00897179	-0.0771797	0.855862	0.205951	0.624623	0.152587	0.718309	0.641757	0.0862708	0.177117	0.674785	0.298441	0.472762	0.0809792	0.848827	0.371802	0.364453	0.352675	0.39152	0.503351	0.203513	0.619932	0.101104	0.382705	0.349415	0.497001	0.210207	0.427613	0.290602	0.571916	0.138545	0.270068	0.517706	0.533616	0.173177	-0.415444	0.30603	0.445208
Htr5a	Htr5a	blue	0.448993	0.264438	0.480416	0.228223	-0.157298	0.709896	-0.149085	0.72458	0.836944	0.00955581	-0.513362	0.193191	0.261778	0.531128	-0.136246	0.747682	0.548729	0.159008	-0.268296	0.520565	0.060601	0.886651	-0.222308	0.596702	-0.228033	0.587029	-0.0157333	0.970505	0.0640011	0.880325	0.494333	0.213053	0.413781	0.308168	-0.0266906	0.949979	-0.190799	0.650839	-0.143213	0.735125	0.466344	0.244108	0.579514	0.132178	-0.543167	0.164146	0.321787
Lin54	Lin54	blue	0.448535	0.264986	0.675006	0.0662579	-0.158688	0.707417	-0.416588	0.304563	0.253914	0.543979	0.141289	0.738588	-0.204504	0.627112	0.268018	0.521013	0.270194	0.517502	0.751007	0.0317442	0.319828	0.439961	0.339934	0.410022	0.326101	0.430526	0.678589	0.0642847	0.778064	0.0229818	0.417218	0.303757	-0.33403	0.418721	0.537386	0.169581	0.37903	0.354452	0.845601	0.0081691	-0.334794	0.417592	0.190252	0.651793	0.200716	0.633643	0.0801475
Klhl25	Klhl25	blue	0.447949	0.265687	0.623278	0.0987412	0.0233596	0.956217	-0.341929	0.407102	0.836241	0.00967457	-0.0652018	0.878093	0.132464	0.754519	0.0332117	0.937774	0.551739	0.156264	0.0692729	0.870528	0.262814	0.529445	0.042255	0.920866	0.311439	0.452713	0.2591	0.535493	0.502927	0.203956	0.659068	0.0754656	0.469036	0.241027	0.46428	0.246484	0.35217	0.392247	0.48974	0.218	0.298399	0.472827	0.59552	0.11931	-0.335124	0.417104	0.608154
Aqp9	Aqp9	blue	0.447686	0.266004	0.744816	0.0339983	-0.0649699	0.878524	-0.11685	0.782892	0.412047	0.310406	-0.248651	0.55264	-0.00385251	0.992777	0.407574	0.316212	0.397988	0.328827	0.568531	0.141436	0.0567434	0.893834	0.48728	0.220674	0.248076	0.553589	0.838879	0.00923378	0.816648	0.0133685	0.695897	0.0552475	-0.213411	0.611838	0.496973	0.210237	0.371553	0.3648	0.54908	0.158686	-0.329132	0.425997	0.228552	0.586155	-0.106141	0.802475	0.0183702
Zbtb49	Zbtb49	blue	0.44748	0.26625	0.637454	0.0890881	-0.0996949	0.814307	-0.071631	0.866151	0.554159	0.154077	-0.46206	0.249052	0.0598645	0.888022	0.0813916	0.848063	0.377934	0.35596	0.349927	0.395479	0.151019	0.721115	0.227605	0.58775	0.161075	0.703168	0.646423	0.083275	0.631471	0.0930923	0.612968	0.106123	0.0645149	0.87937	0.221425	0.598198	0.52897	0.177664	0.298249	0.473061	-0.309663	0.455432	-0.0274969	0.948469	-0.498449	0.20867	0.149727
Sbspon	Sbspon	blue	0.446412	0.267533	0.670505	0.0687866	-0.0463138	0.913286	-0.0679174	0.873046	0.636971	0.0894072	-0.387033	0.343526	0.117525	0.781661	0.385897	0.345066	0.631115	0.0933336	0.0464049	0.913116	-0.180338	0.669126	0.266324	0.523752	0.0899524	0.832247	0.556138	0.152301	0.46277	0.248229	0.810358	0.0147176	0.0806643	0.849409	0.324532	0.432878	-0.0921955	0.82811	0.188239	0.655301	0.156962	0.710494	0.711888	0.0476144	-0.231872	0.580573	0.173452
Ppp1r2	Ppp1r2	blue	-0.446299	0.267668	-0.14364	0.734356	0.570247	0.139967	0.828548	0.0110353	-0.284371	0.494852	-0.205468	0.625452	0.403054	0.322132	0.51388	0.192664	-0.370767	0.365895	0.0516191	0.903386	-0.490381	0.217306	0.836331	0.00965932	0.134856	0.750194	0.372273	0.363797	0.43265	0.284329	0.309014	0.456427	0.0222761	0.958246	0.428833	0.289076	0.443716	0.270783	-0.246712	0.555843	-0.34908	0.396703	-0.350482	0.394679	-0.0250756	0.953003	-0.241374
Kdm4d	Kdm4d	blue	-0.446169	0.267824	-0.0973609	0.818599	0.748449	0.032664	0.642376	0.0858697	0.0953015	0.822389	0.0339938	0.936311	0.732469	0.0387789	0.763983	0.0273244	0.0866197	0.838399	-0.0398088	0.925437	-0.332482	0.421015	0.754294	0.0305861	0.462736	0.248268	0.258271	0.536845	0.302054	0.467154	0.338652	0.411904	0.322608	0.435769	0.721084	0.0435305	0.551475	0.156503	0.0655108	0.877518	0.184956	0.661035	0.0715972	0.866213	-0.250388	0.549776	-0.162486
Tbc1d9	Tbc1d9	blue	0.445672	0.268422	0.693908	0.0562444	-0.000572702	0.998926	-0.138569	0.743489	0.786397	0.0206283	-0.33707	0.414233	0.370061	0.36688	0.265395	0.525257	0.569758	0.140385	0.295373	0.477545	0.202751	0.630131	0.239122	0.568444	0.116548	0.783443	0.443901	0.270559	0.55811	0.150542	0.605859	0.11139	0.163147	0.699484	0.470733	0.239095	0.312267	0.451448	0.391917	0.336936	0.16939	0.688417	0.410333	0.312625	-0.453458	0.259129	0.108742
B3galt5	B3galt5	blue	0.445582	0.268531	0.746726	0.0332926	-0.0550813	0.896931	0.030385	0.943063	0.412103	0.310334	-0.389992	0.339527	-0.0811789	0.848457	0.216924	0.605847	0.173196	0.681694	0.336636	0.414872	-0.131844	0.755643	0.525377	0.181177	0.000845221	0.998415	0.710418	0.0482879	0.889395	0.00310831	0.875481	0.0043871	-0.0736474	0.86241	0.439438	0.275981	0.151104	0.720963	0.243833	0.560612	-0.310824	0.453653	0.359914	0.381175	0.0404262	0.924283	0.280922
Rbms3	Rbms3	blue	0.444997	0.269236	0.553605	0.154576	-0.0867705	0.83812	-0.138267	0.744035	0.856575	0.00660521	-0.512917	0.193643	0.38056	0.35235	0.131254	0.756711	0.741238	0.035344	0.0152675	0.971378	0.161747	0.701973	-0.0684913	0.87198	0.0706903	0.867897	0.310384	0.454327	0.189269	0.653505	0.496117	0.211147	0.296142	0.476344	0.113376	0.789235	0.217186	0.605402	0.136412	0.747382	0.278637	0.503967	0.340939	0.408551	-0.78299	0.0215715	0.0703134
Mrm1	Mrm1	blue	0.444538	0.26979	0.615645	0.104177	-0.0956339	0.821777	-0.0203186	0.961913	0.65933	0.0753084	-0.529632	0.177021	0.174423	0.679529	0.331584	0.422349	0.671891	0.068002	-0.0472739	0.911493	-0.204301	0.627461	0.15756	0.709427	-0.0171349	0.967878	0.491023	0.216612	0.307367	0.458957	0.738995	0.0362042	0.0903804	0.831457	0.156609	0.711125	-0.16779	0.691249	0.0221922	0.958403	0.191947	0.648842	0.642096	0.0860512	-0.386399	0.344385	0.0736847
Nqo1	Nqo1	blue	0.444529	0.269801	0.66271	0.0732989	-0.0638911	0.88053	0.083616	0.843949	0.649045	0.081619	-0.627897	0.0955329	0.174981	0.678546	0.0664894	0.875699	0.325967	0.430725	0.119373	0.778294	-0.0480874	0.909975	0.276761	0.506963	-0.109421	0.796467	0.499074	0.208009	0.61236	0.106567	0.76263	0.0277662	0.167244	0.692216	0.223838	0.594111	0.195225	0.643148	0.00628633	0.988213	-0.0974935	0.818355	0.254489	0.543035	-0.426305	0.292242	0.227537
Il17rb	Il17rb	blue	0.442838	0.271846	0.550419	0.157464	-0.170063	0.687227	-0.413576	0.308432	0.592706	0.121519	-0.12962	0.759671	0.220329	0.600058	0.2706	0.51685	0.723206	0.0426197	0.539099	0.167961	0.477218	0.231785	-0.0306499	0.942567	0.353254	0.390689	0.502853	0.204034	0.281684	0.499116	0.177385	0.674315	-0.0999522	0.813834	0.249032	0.552011	0.506459	0.200278	0.675592	0.0659331	-0.000724114	0.998642	0.0390177	0.926916	-0.575711	0.135344	-0.216179
Lama1	Lama1	blue	0.442225	0.272589	0.713665	0.0468078	-0.0311176	0.941692	-0.0360664	0.932434	0.575061	0.13589	-0.416393	0.304813	0.140538	0.73994	0.289131	0.487334	0.438219	0.277472	0.39891	0.327604	0.0665204	0.875642	0.390429	0.338937	0.180419	0.668983	0.72272	0.0428275	0.727106	0.0409757	0.718158	0.044806	0.00155293	0.997088	0.405533	0.318879	0.43126	0.286053	0.372272	0.363799	-0.221383	0.598271	0.18343	0.663706	-0.372603	0.363338	0.0909785
Mrps28	Mrps28	blue	0.441133	0.273916	0.688529	0.0589948	0.0350892	0.934262	-0.183489	0.663602	0.775797	0.0236498	-0.241784	0.564013	0.246284	0.556551	0.293557	0.480385	0.628954	0.0948071	0.225437	0.591409	0.145883	0.730326	0.239033	0.568592	0.291201	0.48408	0.513524	0.193025	0.57595	0.135145	0.707135	0.049812	0.241151	0.565065	0.493638	0.213798	0.365975	0.372607	0.466127	0.244356	0.150973	0.721198	0.494024	0.213385	-0.417081	0.303933	0.268499
Mterf4	Mterf4	blue	0.441011	0.274065	0.705489	0.0505872	-0.0723484	0.864819	0.0635656	0.881135	0.558147	0.150509	-0.514542	0.191992	0.168756	0.689539	0.187104	0.657282	0.25509	0.54205	0.214908	0.609282	-0.0964705	0.820237	0.394518	0.333451	-0.215654	0.60801	0.478918	0.229888	0.679396	0.0638451	0.750948	0.0317655	-0.00961305	0.981977	0.361303	0.379204	-0.0451459	0.915466	0.065908	0.87678	-0.029797	0.944164	0.452643	0.260094	-0.116613	0.783324	0.13903
Scn8a	Scn8a	blue	0.440591	0.274576	0.661717	0.0738864	0.0365857	0.931463	-0.194047	0.645192	0.828649	0.0110167	-0.25372	0.544298	0.259584	0.534703	0.209716	0.618159	0.62845	0.095153	0.135337	0.749324	0.16247	0.700687	0.164384	0.697287	0.266758	0.52305	0.422117	0.297522	0.520753	0.185751	0.699506	0.0534651	0.341453	0.407798	0.451454	0.261506	0.35369	0.390063	0.410349	0.312604	0.220855	0.599166	0.515704	0.190816	-0.466892	0.243479	0.351617
Kcnc1	Kcnc1	blue	0.440451	0.274746	0.669996	0.0690765	0.0284972	0.946597	-0.329559	0.42536	0.699238	0.0535959	-0.0174246	0.967335	0.074239	0.861313	0.310712	0.453825	0.652448	0.0794979	0.254831	0.542475	0.179755	0.670149	0.206527	0.623632	0.469772	0.240188	0.541144	0.166037	0.581001	0.130951	0.694467	0.0559633	0.224661	0.59272	0.541524	0.165681	0.391446	0.337569	0.651795	0.0799022	0.132794	0.753923	0.570531	0.139725	-0.257738	0.537716	0.384738
Fam210a	Fam210a	blue	0.44035	0.274869	0.753988	0.0306927	-0.0743569	0.861094	0.0386716	0.927563	0.367778	0.370076	-0.401042	0.324783	-0.0226078	0.957625	0.391133	0.33799	0.277513	0.505761	0.416192	0.305071	-0.167581	0.691618	0.565214	0.144301	0.00365589	0.993145	0.791762	0.0191958	0.832087	0.0103953	0.821897	0.0123044	-0.234957	0.575401	0.444252	0.270135	0.0666888	0.875329	0.279135	0.503174	-0.29776	0.473822	0.385455	0.345667	0.0417427	0.921823	0.0482368
Pcdh9	Pcdh9	blue	0.439232	0.276233	0.683678	0.061543	-0.0896433	0.832817	0.0315276	0.940925	0.489364	0.218408	-0.535478	0.171395	0.0969599	0.819336	0.238927	0.568768	0.367727	0.370147	0.410548	0.312346	0.024564	0.953961	0.379265	0.354128	0.0854849	0.840495	0.758066	0.0292892	0.699055	0.0536857	0.676566	0.0653948	-0.0865198	0.838583	0.2736	0.512026	0.408426	0.315103	0.252748	0.545893	-0.355384	0.387635	0.0268358	0.949707	-0.407445	0.316381	-0.00664538
Ppara	Ppara	blue	0.438812	0.276746	0.609859	0.108408	-0.0533536	0.900152	-0.217857	0.604258	0.771586	0.024922	-0.308268	0.457572	0.336706	0.414769	0.393053	0.335412	0.832755	0.0102772	0.165533	0.695249	0.125784	0.76663	0.0735968	0.862503	0.223563	0.594577	0.453426	0.259166	0.269399	0.518785	0.526387	0.180186	0.120894	0.775523	0.307339	0.459	0.152725	0.718063	0.377517	0.356534	0.296169	0.476302	0.528327	0.17829	-0.552656	0.155433	-0.0277691
Kcnc3	Kcnc3	blue	0.438798	0.276764	0.64249	0.0857958	0.0448332	0.91605	-0.296803	0.475314	0.83537	0.00982303	-0.101561	0.810879	0.194993	0.643551	0.148725	0.725226	0.609597	0.108602	0.107855	0.799334	0.222881	0.595732	0.107269	0.800409	0.327021	0.429148	0.333084	0.420122	0.512058	0.194519	0.677368	0.0649534	0.410805	0.312013	0.497715	0.209449	0.349029	0.396778	0.499127	0.207953	0.295021	0.478095	0.604472	0.112434	-0.366329	0.372109	0.495872
Ufsp1	Ufsp1	blue	0.438761	0.276809	0.562899	0.146319	-0.0233321	0.956268	-0.415004	0.306596	0.688238	0.0591459	0.0519544	0.902761	-0.1273	0.763878	-0.0997854	0.814141	0.431987	0.285151	0.0457951	0.914254	0.254057	0.543744	-0.0170819	0.967978	0.390383	0.338999	0.269485	0.518645	0.512931	0.193629	0.646572	0.0831807	0.463679	0.247177	0.378663	0.354956	0.385128	0.346112	0.521353	0.185154	0.142117	0.737096	0.517485	0.189021	-0.189468	0.653157	0.777132
Ube2v2	Ube2v2	blue	-0.43851	0.277116	-0.124882	0.76827	0.534094	0.172718	0.855732	0.00671797	-0.37185	0.364386	-0.188284	0.655222	0.316865	0.444448	0.612968	0.106123	-0.392727	0.335849	-0.0567124	0.893892	-0.708839	0.0490171	0.895195	0.00265649	-0.0246497	0.953801	0.340083	0.409805	0.399949	0.326228	0.397786	0.329095	-0.0975189	0.818308	0.432824	0.284113	0.0170449	0.968047	-0.36662	0.3717	-0.235774	0.574034	-0.0208746	0.960871	0.278052	0.504901	-0.250552
Rars	Rars	blue	-0.437857	0.277914	-0.0871032	0.837506	0.703368	0.0515962	0.711682	0.0477085	0.0390432	0.926868	-0.0486742	0.90888	0.714206	0.0465639	0.722675	0.0428467	-0.0349551	0.934512	-0.0757233	0.858561	-0.425782	0.292899	0.789688	0.0197418	0.248014	0.553692	0.198657	0.637202	0.314552	0.447963	0.354988	0.388201	0.24448	0.559539	0.680152	0.0634349	0.327272	0.428773	-0.0902724	0.831656	0.189559	0.652999	0.137946	0.744613	-0.108062	0.798955	-0.19139
Nop56	Nop56	blue	-0.437835	0.277941	-0.100459	0.812902	0.757436	0.0295036	0.503079	0.203798	-0.0343905	0.935569	0.335115	0.417117	0.329235	0.425844	0.750863	0.0317956	0.0366179	0.931403	-0.246482	0.556223	-0.545097	0.162353	0.763428	0.0275052	0.613719	0.105575	0.255138	0.541972	0.357535	0.384561	0.564341	0.14506	0.395826	0.331705	0.787761	0.0202579	0.281181	0.499915	0.143085	0.735354	0.235567	0.57438	0.508845	0.197813	0.225475	0.591344	0.279271
Entpd5	Entpd5	blue	0.437759	0.278034	0.759288	0.0288765	-0.0386989	0.927512	-0.107719	0.799583	0.434256	0.282343	-0.215131	0.608902	0.0578908	0.891697	0.406681	0.317377	0.341522	0.407697	0.572526	0.138029	0.0673947	0.874017	0.526056	0.18051	0.170489	0.686473	0.757255	0.0295653	0.851748	0.00726707	0.693968	0.0562142	-0.2024	0.630737	0.5797	0.132025	0.296214	0.476232	0.544175	0.163208	-0.24032	0.566449	0.319342	0.440696	-0.0147081	0.972426	0.0370457
Sv2c	Sv2c	blue	0.436773	0.279244	0.66045	0.0746392	0.0125836	0.976408	-0.141671	0.7379	0.657463	0.0764316	-0.250819	0.549065	0.00567805	0.989354	0.335146	0.417072	0.644372	0.0845843	0.01666	0.968768	-0.134602	0.750652	0.249972	0.550462	0.314842	0.447522	0.596267	0.118727	0.528348	0.178269	0.883728	0.003595	0.231299	0.581534	0.383045	0.34895	0.11973	0.777643	0.326361	0.430136	0.109825	0.795728	0.698377	0.054019	-0.243735	0.560773	0.408674
Fut9	Fut9	blue	0.43666	0.279383	0.701779	0.0523603	-0.0892825	0.833483	-0.233433	0.577953	0.314667	0.447788	-0.0667461	0.875222	-0.156696	0.710969	0.470288	0.239601	0.459484	0.252048	0.548311	0.159391	0.0239424	0.955125	0.436993	0.278974	0.37259	0.363356	0.852951	0.0070983	0.739168	0.0361374	0.66479	0.0720784	-0.27348	0.512219	0.488911	0.2189	0.274044	0.511313	0.658686	0.0756946	-0.303046	0.465618	0.353646	0.390125	0.0530136	0.900786	0.0515369
Zfp422	Zfp422	blue	0.435999	0.280195	0.749048	0.0324474	-0.0664669	0.875741	-0.00250023	0.995312	0.42529	0.293517	-0.387984	0.342238	0.109909	0.795575	0.315625	0.446332	0.245571	0.557731	0.585482	0.127293	0.0697391	0.869663	0.530196	0.176474	0.0330805	0.938019	0.751395	0.0316062	0.863538	0.00572047	0.664223	0.0724104	-0.219118	0.602114	0.484462	0.223758	0.340018	0.4099	0.397848	0.329012	-0.343075	0.405427	0.128986	0.760821	-0.127251	0.763968	-0.0384345
Hus1	Hus1	blue	0.434768	0.281711	0.730019	0.0397733	0.012739	0.976117	-0.110471	0.794547	0.561866	0.147224	-0.237734	0.570759	0.065468	0.877598	0.425281	0.293528	0.52559	0.180967	0.335484	0.416571	-0.0264934	0.950348	0.431217	0.286106	0.293474	0.480514	0.734226	0.0380751	0.726749	0.0411246	0.810419	0.0147041	0.00917811	0.982792	0.524297	0.18224	0.278713	0.503846	0.479148	0.229632	-0.0865786	0.838474	0.486445	0.221585	-0.169403	0.688393	0.192996
Fuom	Fuom	blue	-0.433228	0.283613	-0.659371	0.0752835	0.00286017	0.994637	0.383303	0.348598	-0.591458	0.122505	-0.0802538	0.850169	0.00904956	0.983033	-0.148803	0.725086	-0.41893	0.301571	-0.446081	0.26793	-0.354272	0.389227	-0.225613	0.591112	-0.446133	0.267868	-0.5094	0.197242	-0.716649	0.0454727	-0.571716	0.138716	-0.158093	0.708478	-0.580418	0.131432	-0.570926	0.139387	-0.762007	0.0279712	0.0526584	0.901448	-0.323217	0.434853	0.144386	0.733016	-0.422904
Btbd19	Btbd19	blue	0.4332	0.283648	0.623327	0.0987065	-0.0472957	0.911453	-0.340938	0.408551	0.590764	0.123057	0.000897003	0.998318	0.0130112	0.975607	0.426782	0.291643	0.716502	0.045538	0.144352	0.733076	0.00278739	0.994774	0.160069	0.704957	0.33317	0.419995	0.482427	0.225997	0.393239	0.335162	0.651767	0.0799197	0.0597946	0.888152	0.441988	0.272877	-0.0420398	0.921268	0.530282	0.176391	0.271947	0.514681	0.8272	0.0112855	-0.0557973	0.895597	0.241037
Gad1	Gad1	blue	0.43197	0.285172	0.671052	0.0684767	-0.0836223	0.843938	0.104321	0.805812	0.498366	0.208758	-0.622486	0.0992977	0.0942402	0.824343	0.265602	0.524922	0.400925	0.324938	0.274244	0.510992	-0.114588	0.78702	0.37994	0.3532	0.0295201	0.944682	0.754379	0.0305566	0.642406	0.0858502	0.756744	0.0297398	-0.0541755	0.89862	0.212402	0.613561	0.268274	0.5206	0.111444	0.792766	-0.304741	0.463	0.131623	0.756043	-0.415817	0.305552	0.0101782
Nr2f1	Nr2f1	blue	0.431189	0.286142	0.55195	0.156073	-0.119555	0.777962	-0.0323181	0.939446	0.686225	0.060197	-0.57066	0.139614	0.225305	0.591632	0.29977	0.470696	0.74374	0.0343996	-0.103412	0.807481	-0.167906	0.691042	0.0405588	0.924036	-0.0201269	0.962272	0.428951	0.288929	0.157837	0.708935	0.64054	0.0870621	0.121074	0.775195	0.0448961	0.915933	-0.160237	0.704659	-0.0315438	0.940895	0.243428	0.561283	0.573967	0.13681	-0.533726	0.173071	0.00154717
Gnb3	Gnb3	blue	0.43117	0.286165	0.591339	0.122599	-0.00902632	0.983077	-0.434246	0.282356	0.619786	0.101207	0.144225	0.733305	-0.163395	0.699044	0.0107677	0.979812	0.42435	0.294701	0.132276	0.754861	0.226529	0.589564	0.0763894	0.857326	0.433118	0.283749	0.339077	0.411281	0.581639	0.130427	0.665116	0.0718881	0.360107	0.380901	0.477	0.232028	0.344818	0.402887	0.620928	0.100397	0.118661	0.77959	0.589238	0.124272	-0.0386753	0.927556	0.733789
Pnldc1	Pnldc1	blue	-0.430383	0.287144	-0.0609726	0.885959	0.647461	0.0826169	0.582897	0.129397	-0.101915	0.810229	0.157457	0.709612	0.658545	0.0757793	0.644293	0.084635	-0.268879	0.519624	0.248615	0.552698	-0.189291	0.653466	0.847689	0.00785511	0.190015	0.652204	0.150379	0.722261	0.475711	0.233474	0.156138	0.711964	0.0395651	0.925893	0.819914	0.0126999	0.412185	0.310227	0.142348	0.736682	0.0599643	0.887836	-0.0241801	0.95468	0.158962	0.706929	-0.265143
Fmo2	Fmo2	blue	0.430353	0.287182	0.58869	0.12471	-0.08816	0.835555	-0.343707	0.404506	0.665228	0.0718232	-0.122109	0.773311	0.245165	0.558403	-0.0994617	0.814736	0.293451	0.480551	0.552543	0.155535	0.628387	0.0951958	0.0558124	0.895569	0.166303	0.693883	0.279965	0.50185	0.587094	0.125992	0.246753	0.555775	0.148957	0.724809	0.410706	0.312141	0.701519	0.0524861	0.6119	0.106904	-0.0551836	0.896741	-0.08687	0.837936	-0.449837	0.26343	0.177795
Dnaja2	Dnaja2	blue	-0.429972	0.287656	-0.0567563	0.89381	0.712115	0.047511	0.657969	0.0761263	-0.0870743	0.837559	0.0650082	0.878453	0.489318	0.218458	0.768182	0.0259806	-0.0508585	0.904805	0.0650432	0.878388	-0.421123	0.298782	0.880989	0.00384689	0.514916	0.191614	0.452844	0.259856	0.479327	0.229433	0.439216	0.276253	0.179489	0.670616	0.726762	0.0411191	0.590393	0.123351	0.117322	0.782032	-0.0986518	0.816224	-0.0154165	0.971099	-0.0493123	0.907689	-0.103471
Nhlrc3	Nhlrc3	blue	0.429586	0.288137	0.693392	0.0565051	0.0016226	0.996958	0.000876006	0.998357	0.582955	0.12935	-0.419679	0.300617	0.0543528	0.898289	0.347805	0.398549	0.521208	0.185298	0.167147	0.692388	-0.146276	0.72962	0.383526	0.348295	0.214919	0.609264	0.725651	0.0415845	0.655247	0.0777779	0.880147	0.00392652	0.0964294	0.820313	0.367648	0.370257	0.232663	0.579245	0.257358	0.538338	-0.114091	0.787928	0.442788	0.271906	-0.303302	0.465224	0.236594
Lonrf3	Lonrf3	blue	-0.42954	0.288194	-0.112672	0.790521	0.68781	0.0593687	0.767136	0.0263116	-0.0120965	0.977321	-0.145265	0.731435	0.517246	0.189262	0.739736	0.0359186	0.0575947	0.892249	-0.259846	0.534276	-0.638584	0.0883432	0.76206	0.0279537	0.370668	0.366034	0.360358	0.380544	0.261191	0.532084	0.528243	0.178372	0.299518	0.471088	0.514228	0.19231	0.309825	0.455184	-0.209717	0.618158	0.0628631	0.882442	0.15679	0.710801	-0.180097	0.669549	-0.0740567
Chrna4	Chrna4	blue	0.429357	0.288422	0.579105	0.132517	-0.0363466	0.93191	-0.228508	0.586228	0.866034	0.00542296	-0.325825	0.430939	0.441816	0.273085	0.250035	0.550357	0.78431	0.0212028	0.143125	0.735283	0.258744	0.536073	-0.0102476	0.980787	0.174453	0.679476	0.305592	0.461689	0.239427	0.567936	0.444492	0.269845	0.252412	0.546446	0.297436	0.474327	0.26024	0.533634	0.350611	0.394493	0.367206	0.370878	0.433894	0.28279	-0.677327	0.064976	0.0305596
Atg16l2	Atg16l2	blue	0.429306	0.288486	0.724458	0.0420879	-0.0252123	0.952747	-0.168645	0.689735	0.54548	0.161998	-0.190107	0.652045	0.205704	0.625047	0.255474	0.54142	0.310538	0.454091	0.636467	0.0897412	0.31312	0.450146	0.414405	0.307365	0.166824	0.692961	0.600882	0.115164	0.817493	0.0131934	0.527955	0.178653	-0.083255	0.844617	0.591958	0.12211	0.515149	0.191377	0.608461	0.109445	-0.177878	0.673448	0.134004	0.751735	-0.198227	0.637946	0.0438527
Tatdn2	Tatdn2	blue	0.428705	0.289236	0.65326	0.0789966	-0.0010148	0.998097	-0.120766	0.775756	0.739523	0.0360004	-0.348114	0.398101	0.285933	0.49238	0.408756	0.314673	0.736222	0.0372851	0.155903	0.712385	0.0191881	0.964031	0.215273	0.60866	0.222894	0.59571	0.543612	0.163732	0.426359	0.292174	0.681673	0.0626149	0.141413	0.738365	0.378369	0.355361	0.180431	0.668963	0.338148	0.412646	0.195953	0.641885	0.545775	0.161725	-0.468618	0.241504	0.0755022
Ppm1e	Ppm1e	blue	0.428689	0.289256	0.654648	0.0781442	-0.0907815	0.830718	0.149013	0.724709	0.490385	0.217302	-0.664688	0.0721384	0.0525883	0.901579	0.321498	0.437441	0.456903	0.255068	0.0859791	0.839582	-0.307758	0.458355	0.365957	0.372632	-0.0460808	0.913721	0.719678	0.0441408	0.545107	0.162343	0.852051	0.00722436	-0.0401795	0.924745	0.15105	0.72106	-0.0135559	0.974586	-0.0412529	0.922739	-0.182491	0.665351	0.37343	0.362189	-0.325657	0.431191	0.0471084
Thumpd2	Thumpd2	blue	0.428644	0.289313	0.698274	0.0540697	-0.0886199	0.834706	-0.348571	0.39744	0.388195	0.341953	0.102755	0.808685	0.0252757	0.952628	0.316508	0.44499	0.279762	0.502174	0.670494	0.0687933	0.297229	0.474649	0.382728	0.349383	0.164279	0.697473	0.512868	0.193693	0.758614	0.0291037	0.437509	0.278342	-0.251685	0.547642	0.654078	0.0784939	0.206381	0.623883	0.752585	0.0311849	-0.0686743	0.87164	0.407248	0.316637	0.217514	0.604842	0.0588512
Ppp2cb	Ppp2cb	blue	-0.428401	0.289616	-0.122119	0.773294	0.520472	0.186031	0.871518	0.00480448	-0.350957	0.393993	-0.246247	0.556612	0.340317	0.409461	0.597104	0.118076	-0.376202	0.358349	-0.0564998	0.894288	-0.698387	0.054014	0.876558	0.00427792	-0.041483	0.922309	0.35046	0.39471	0.384563	0.346881	0.389416	0.340303	-0.0939463	0.824884	0.394123	0.333979	0.0445196	0.916636	-0.396583	0.330695	-0.254431	0.54313	-0.0738919	0.861956	0.203038	0.629637	-0.281925
Ucp2	Ucp2	blue	0.428065	0.290036	0.644346	0.084601	0.0548582	0.897347	-0.21856	0.603063	0.807631	0.0153281	-0.186036	0.659147	0.191198	0.650145	0.157564	0.70942	0.579515	0.132177	0.112942	0.790028	0.17155	0.684599	0.158525	0.707708	0.318816	0.441492	0.404945	0.319649	0.550933	0.156995	0.718858	0.044499	0.395566	0.332051	0.469379	0.240636	0.399957	0.326216	0.441246	0.273778	0.198545	0.637396	0.515925	0.190594	-0.414754	0.306917	0.46797
Actr8	Actr8	blue	0.428011	0.290104	0.702102	0.0522046	0.0398237	0.925409	-0.274537	0.510523	0.656996	0.0767145	-0.0289259	0.945794	0.132573	0.754322	0.207139	0.62258	0.407371	0.316477	0.420779	0.299219	0.288191	0.488816	0.316228	0.445415	0.32239	0.436098	0.490031	0.217684	0.76036	0.0285174	0.638591	0.0883384	0.169364	0.688463	0.643129	0.0853838	0.483956	0.224313	0.661393	0.0740782	0.0269865	0.949425	0.405617	0.318769	-0.158461	0.707821	0.368498
Endou	Endou	blue	-0.427883	0.290264	-0.0745224	0.860787	0.760319	0.0285313	0.542072	0.165168	0.0410946	0.923034	0.25902	0.535623	0.466617	0.243795	0.69076	0.0578448	-0.0249005	0.953331	-0.214695	0.609647	-0.474205	0.235167	0.771467	0.0249585	0.471625	0.238083	0.161136	0.703058	0.385924	0.34503	0.524234	0.182301	0.41934	0.301049	0.819032	0.0128783	0.277885	0.505167	0.086854	0.837966	0.295693	0.477046	0.474609	0.234712	0.17661	0.675677	0.238018
C1ql2	C1ql2	blue	0.427205	0.291112	0.511655	0.194931	-0.183193	0.664121	0.0805725	0.849579	0.597999	0.117382	-0.747855	0.0328799	0.152858	0.717825	0.182316	0.665657	0.616398	0.103633	-0.169135	0.688868	-0.264391	0.526885	0.0209909	0.960654	-0.18181	0.666544	0.431165	0.286171	0.130389	0.758278	0.641543	0.0864097	0.0774506	0.85536	-0.135008	0.74992	-0.233448	0.577927	-0.254273	0.543389	0.100158	0.813457	0.425706	0.292994	-0.558526	0.150172	-0.0272854
Rnasel	Rnasel	blue	-0.425078	0.293784	-0.0723825	0.864756	0.658753	0.0756546	0.670483	0.0687995	0.000864261	0.99838	-0.0166011	0.968879	0.74322	0.0345945	0.612106	0.106753	-0.193899	0.645448	0.106956	0.800981	-0.252046	0.547047	0.794982	0.0183668	0.143878	0.733929	0.132822	0.753872	0.396892	0.330284	0.21372	0.61131	0.156537	0.711253	0.717847	0.044943	0.412137	0.31029	-0.0215967	0.959519	0.10984	0.795701	-0.0384756	0.927929	-0.0511073	0.904341	-0.256926
Hnrnpa2b1	Hnrnpa2b1	blue	-0.424727	0.294226	-0.237197	0.571655	0.530391	0.176285	0.770037	0.0254004	0.0466904	0.912583	-0.362515	0.377488	0.752811	0.0311052	0.433589	0.283167	-0.0512132	0.904143	-0.256256	0.54014	-0.390018	0.339491	0.463504	0.24738	-0.0327971	0.938549	-0.000929553	0.998257	-0.0341131	0.936088	0.116502	0.783528	0.267722	0.521492	0.21759	0.604713	0.221507	0.59806	-0.471836	0.237843	0.171571	0.684561	-0.169082	0.688962	-0.45141	0.261558	-0.357053
Ncoa7	Ncoa7	blue	-0.424584	0.294406	-0.100458	0.812905	0.719716	0.0441244	0.525784	0.180777	0.00282925	0.994695	0.232962	0.578744	0.445662	0.268434	0.861815	0.00593185	0.180399	0.669019	-0.252264	0.546688	-0.574846	0.13607	0.724973	0.04187	0.550098	0.157756	0.267569	0.521738	0.226231	0.590068	0.505167	0.201619	0.309719	0.455345	0.717735	0.0449923	0.164272	0.697486	0.0817454	0.847409	0.319817	0.439978	0.540126	0.166993	0.108739	0.797715	0.0579231
Zfp541	Zfp541	blue	0.424025	0.29511	0.710556	0.0482241	0.0182345	0.965818	-0.279577	0.502468	0.586676	0.126328	0.0239145	0.955177	0.107422	0.800128	0.235513	0.574471	0.330503	0.423956	0.445601	0.268509	0.245648	0.557604	0.362352	0.377718	0.213411	0.611839	0.441795	0.273112	0.778289	0.0229164	0.620236	0.100888	0.0680046	0.872884	0.686422	0.0600937	0.296018	0.476538	0.647734	0.0824445	0.0681929	0.872534	0.52162	0.184889	0.0455535	0.914705	0.332894
Sobp	Sobp	blue	-0.423971	0.295179	-0.0803624	0.849968	0.670886	0.0685707	0.584852	0.127805	-0.00212149	0.996022	0.087552	0.836677	0.680969	0.0629938	0.496037	0.211233	-0.257766	0.537671	0.21968	0.601159	-0.0762185	0.857643	0.763795	0.0273854	0.292547	0.481968	0.152622	0.718246	0.48452	0.223693	0.157797	0.709005	0.221425	0.598198	0.755405	0.0302004	0.712716	0.0472374	0.143354	0.734871	-0.0195511	0.963351	-0.245608	0.55767	-0.1079	0.799253	-0.144562
Luzp1	Luzp1	blue	0.42375	0.295458	0.687794	0.0593772	0.000316066	0.999407	0.00938327	0.982407	0.567531	0.142296	-0.426168	0.292414	0.0587696	0.89006	0.373698	0.361817	0.533892	0.172912	0.178688	0.672023	-0.155695	0.712756	0.390585	0.338727	0.222114	0.59703	0.745861	0.0336111	0.644472	0.0845204	0.870107	0.00495905	0.0709419	0.86743	0.359909	0.381181	0.232534	0.579461	0.25806	0.53719	-0.127044	0.764343	0.427696	0.290498	-0.312055	0.451772	0.197266
Mms19	Mms19	blue	0.422966	0.296449	0.626185	0.0967147	0.00444636	0.991663	-0.400126	0.325994	0.774389	0.0240707	0.00629569	0.988196	0.335278	0.416876	0.253396	0.54483	0.650666	0.0806044	0.438528	0.277093	0.481062	0.227507	0.0981026	0.817234	0.377253	0.356898	0.359951	0.381122	0.476993	0.232037	0.377567	0.356466	0.177609	0.67392	0.55939	0.149407	0.522159	0.184354	0.742284	0.0349471	0.241666	0.564209	0.355021	0.388154	-0.429959	0.287673	0.132036
Polr2a	Polr2a	blue	0.422325	0.297259	0.678183	0.0645067	0.0197609	0.962958	-0.295973	0.476608	0.563544	0.145755	0.00320217	0.993996	0.00284272	0.99467	0.383971	0.347687	0.579521	0.132173	0.381008	0.351736	0.143939	0.733819	0.314667	0.447789	0.490097	0.217614	0.66621	0.071252	0.66781	0.0703281	0.689011	0.0587453	0.0695002	0.870106	0.569092	0.140955	0.42004	0.300158	0.701871	0.0523159	-0.0314169	0.941132	0.475873	0.233292	-0.150178	0.722622	0.286831
Apaf1	Apaf1	blue	0.422122	0.297517	0.734383	0.0380124	-0.10489	0.804768	-0.109457	0.796402	0.256022	0.540523	-0.152907	0.717736	-0.0509697	0.904597	0.354404	0.389038	0.134627	0.750608	0.642865	0.0855541	0.0380843	0.928661	0.56598	0.143637	-0.00510271	0.990433	0.690544	0.0579553	0.883553	0.0036108	0.609807	0.108446	-0.38027	0.352749	0.56743	0.142384	0.0921427	0.828208	0.500318	0.206696	-0.306639	0.460076	0.32495	0.43225	0.278442	0.504278	-0.0140135
Srsf11	Srsf11	blue	-0.421889	0.297811	-0.0857788	0.839952	0.762654	0.0277583	0.571543	0.138862	0.200477	0.634056	0.084976	0.841435	0.743068	0.0346518	0.750642	0.0318747	0.186802	0.657808	-0.137181	0.745995	-0.317366	0.443688	0.680373	0.0633156	0.517379	0.189129	0.193548	0.646058	0.250303	0.549916	0.380059	0.353037	0.443312	0.271272	0.740657	0.0355655	0.518775	0.187727	0.0954551	0.822106	0.330308	0.424245	0.225863	0.590689	-0.280688	0.5007	-0.0428994
Pde8a	Pde8a	blue	0.420892	0.299076	0.663027	0.0731123	-0.114694	0.786827	0.128197	0.762251	0.321635	0.437234	-0.554867	0.15344	-0.137766	0.744938	0.0225322	0.957766	0.0125552	0.976461	0.305618	0.461649	-0.130914	0.757326	0.455232	0.257035	-0.120716	0.775846	0.682595	0.0621206	0.843272	0.0085287	0.7925	0.0190038	-0.0781527	0.854059	0.227455	0.588003	0.229893	0.583898	0.0486568	0.908912	-0.504592	0.202217	0.0490666	0.908148	-0.0796867	0.851219	0.252629
Plpp6	Plpp6	blue	0.420393	0.299709	0.684113	0.0613118	-0.0781243	0.854112	0.0466581	0.912643	0.432867	0.28406	-0.490924	0.216719	0.0771182	0.855976	0.157538	0.709468	0.193682	0.645825	0.486087	0.221976	0.0760443	0.857966	0.437952	0.277798	0.0207063	0.961187	0.711931	0.0475948	0.806405	0.0156075	0.64886	0.0817347	-0.105317	0.803986	0.336624	0.41489	0.449458	0.263883	0.269233	0.519052	-0.42209	0.297557	-0.0467847	0.912407	-0.287506	0.489895	0.0429174
Trip13	Trip13	blue	-0.419859	0.300388	-0.136053	0.748031	0.580943	0.130999	0.798308	0.0175343	-0.153459	0.71675	-0.243344	0.561423	0.454811	0.257531	0.470948	0.23885	-0.263271	0.528702	-0.0365603	0.93151	-0.452448	0.260325	0.748807	0.0325345	0.184098	0.662536	0.333994	0.418775	0.375234	0.359689	0.338774	0.411727	0.162841	0.700028	0.398131	0.328637	0.505591	0.201178	-0.257483	0.538134	-0.258893	0.53583	-0.319266	0.440812	-0.188295	0.655202	-0.16155
Sspn	Sspn	blue	-0.419859	0.300388	-0.0712388	0.866878	0.653919	0.0785913	0.660052	0.0748765	-0.0144562	0.972898	-0.0299129	0.943947	0.71981	0.0440834	0.81746	0.0132003	0.0355648	0.933372	0.0885863	0.834768	-0.354559	0.388816	0.794981	0.018367	0.303576	0.464799	0.304606	0.463209	0.30045	0.469641	0.256104	0.540388	0.0799279	0.850772	0.671067	0.0684681	0.39112	0.338007	0.0280257	0.947479	0.102598	0.808974	0.0236497	0.955673	-0.144025	0.733665	-0.393487
Tax1bp1	Tax1bp1	blue	-0.419815	0.300444	-0.0476475	0.910796	0.675036	0.0662411	0.750827	0.0318087	-0.0749404	0.860012	-0.085566	0.840345	0.56963	0.140494	0.744931	0.0339552	-0.10411	0.806201	0.0101215	0.981024	-0.495503	0.211803	0.888604	0.00317347	0.28595	0.492354	0.37809	0.355745	0.440636	0.274521	0.435999	0.280195	0.133341	0.752934	0.66369	0.0727224	0.389341	0.340404	-0.0722983	0.864912	-0.0406702	0.923828	0.030195	0.943419	-0.0370788	0.930541	-0.196291
Rraga	Rraga	blue	0.419185	0.301246	0.670969	0.0685233	-0.0952152	0.822548	-0.191406	0.649783	0.325601	0.431275	-0.154401	0.715066	-0.0590925	0.889459	0.471512	0.238211	0.486067	0.221998	0.601134	0.114971	0.0851027	0.841201	0.410048	0.312994	0.364698	0.374404	0.869079	0.00507362	0.686326	0.0601442	0.571981	0.13849	-0.297941	0.47354	0.427209	0.291109	0.389154	0.340656	0.63257	0.092349	-0.351093	0.393797	0.168889	0.689304	-0.124196	0.769516	-0.0964506
Atp10a	Atp10a	blue	-0.419032	0.301442	-0.0952291	0.822522	0.740204	0.0357391	0.624852	0.097641	0.0368376	0.930992	0.113341	0.789299	0.378145	0.355669	0.595652	0.119206	-0.050158	0.906111	-0.362789	0.377099	-0.592633	0.121576	0.735074	0.0377382	0.437046	0.278908	0.192722	0.647494	0.362335	0.377742	0.625795	0.0969853	0.501234	0.205732	0.673111	0.0673159	0.264972	0.525942	-0.0906187	0.831018	0.210288	0.61718	0.425085	0.293775	0.0905179	0.831204	0.343079
Ano1	Ano1	blue	0.418739	0.301815	0.682234	0.0623139	0.0378715	0.929059	-0.156724	0.710919	0.614146	0.105264	-0.129829	0.759292	0.00920114	0.982749	0.129856	0.759244	0.298718	0.472331	0.162867	0.699982	0.0319738	0.94009	0.33585	0.416031	0.15886	0.707111	0.42581	0.292863	0.748176	0.032763	0.816559	0.013387	0.248253	0.553297	0.551982	0.156043	0.191205	0.650132	0.387564	0.342806	0.0651297	0.878227	0.611925	0.106886	0.00192238	0.996396	0.561558
Adamts20	Adamts20	blue	-0.417417	0.303503	-0.0743338	0.861137	0.780309	0.0223323	0.513498	0.193052	0.211267	0.615504	0.172	0.683804	0.711038	0.0480029	0.71054	0.0482314	0.159422	0.706109	-0.0865581	0.838512	-0.236934	0.572095	0.681061	0.0629441	0.596342	0.118669	0.192375	0.648098	0.31276	0.450695	0.37618	0.358379	0.484849	0.223332	0.80242	0.0165382	0.635883	0.0901297	0.20144	0.632393	0.305028	0.462558	0.194611	0.644212	-0.25877	0.536031	0.0451272
Sgk494	Sgk494	blue	0.417357	0.30358	0.579763	0.131972	0.0484606	0.909278	-0.332122	0.42155	0.857754	0.00644967	-0.0620473	0.88396	0.196885	0.64027	0.161828	0.701828	0.706364	0.0501742	-0.019441	0.963557	0.189498	0.653106	0.00690981	0.987045	0.364647	0.374477	0.256955	0.538997	0.36044	0.380427	0.645546	0.0838335	0.474369	0.234982	0.435554	0.280742	0.258831	0.535932	0.464364	0.246387	0.423782	0.295417	0.707579	0.0496041	-0.401064	0.324754	0.515598
Pla2g4e	Pla2g4e	blue	-0.417305	0.303646	-0.076458	0.857199	0.750858	0.0317973	0.465781	0.244754	0.0813876	0.848071	0.28715	0.490458	0.540532	0.166611	0.884165	0.00355585	0.245766	0.557409	-0.140583	0.739859	-0.423105	0.296273	0.718183	0.0447952	0.658907	0.0755619	0.284441	0.494742	0.258935	0.535761	0.447941	0.265697	0.343285	0.405121	0.801652	0.0167216	0.367315	0.370724	0.235451	0.574574	0.332979	0.420278	0.452754	0.259963	-0.0113144	0.978787	0.0235954
Noa1	Noa1	blue	-0.416604	0.304543	-0.131031	0.757114	0.623755	0.0984071	0.705626	0.0505225	0.0765555	0.857018	-0.180932	0.668083	0.772699	0.0245818	0.454909	0.257414	-0.157429	0.709662	-0.00636678	0.988063	-0.211755	0.614669	0.640499	0.0870891	0.123405	0.770954	0.0840263	0.843191	0.272457	0.513862	0.169078	0.688969	0.287659	0.489655	0.519349	0.187153	0.532976	0.173791	-0.168311	0.690326	0.0753066	0.859333	-0.233122	0.578475	-0.340799	0.408755	-0.234821
Golph3l	Golph3l	blue	-0.416528	0.30464	-0.0237662	0.955455	0.714794	0.0462999	0.645732	0.0837152	-0.0779196	0.854491	0.0954134	0.822183	0.487367	0.220579	0.737529	0.036773	-0.117254	0.782156	0.0908288	0.83063	-0.401306	0.324435	0.914914	0.00144338	0.463057	0.247897	0.415515	0.305939	0.548438	0.159274	0.459378	0.252171	0.181137	0.667724	0.790376	0.0195597	0.556601	0.151886	0.135074	0.7498	-0.0785123	0.853393	0.0367737	0.931112	0.0442962	0.917053	-0.0491063
Atf1	Atf1	blue	-0.416426	0.304772	-0.0630252	0.88214	0.65125	0.0802411	0.537775	0.169212	-0.00715891	0.986578	0.141344	0.738489	0.744912	0.0339626	0.596252	0.118739	-0.199729	0.635349	0.296828	0.475274	-0.043803	0.917974	0.772677	0.0245884	0.26271	0.529614	0.136577	0.747085	0.447312	0.266452	0.0843511	0.84259	0.11287	0.790159	0.807009	0.0154695	0.611611	0.107117	0.212217	0.613879	0.0648603	0.878728	-0.164063	0.697858	-0.0453791	0.915031	-0.286818
Slc24a2	Slc24a2	blue	0.415932	0.305404	0.65769	0.0762947	-0.117068	0.782495	0.203717	0.628468	0.313281	0.449899	-0.659836	0.0750056	-0.121104	0.775141	0.257342	0.538363	0.238326	0.569771	0.16788	0.691089	-0.368319	0.369317	0.474236	0.235132	-0.0958524	0.821374	0.804604	0.016024	0.695035	0.0556781	0.890341	0.00303146	-0.153636	0.716433	0.143746	0.734166	-0.00114572	0.997852	-0.0658729	0.876845	-0.420916	0.299045	0.247695	0.554218	-0.130839	0.757462	0.0938305
Sh3gl2	Sh3gl2	blue	0.415847	0.305514	0.679371	0.0638589	0.0471354	0.911752	-0.290826	0.484669	0.634366	0.0911422	0.00421216	0.992102	0.0971584	0.818971	0.396591	0.330684	0.609135	0.108944	0.331784	0.422051	0.149924	0.723077	0.302105	0.467074	0.444604	0.26971	0.581506	0.130536	0.632901	0.0921262	0.685649	0.0605001	0.125112	0.767852	0.608385	0.109501	0.354757	0.388533	0.676013	0.0656996	0.103405	0.807493	0.576552	0.134641	-0.162349	0.700902	0.291961
Vamp1	Vamp1	blue	0.414085	0.307777	0.721722	0.0432556	0.0288565	0.945924	-0.01125	0.978908	0.520645	0.18586	-0.302451	0.466539	0.0272464	0.948938	0.345096	0.402482	0.371846	0.364392	0.254932	0.54231	-0.126037	0.766171	0.488869	0.218945	0.166474	0.693581	0.688358	0.0590836	0.789328	0.0198377	0.887209	0.00329068	0.0446648	0.916365	0.511846	0.194735	0.188465	0.654907	0.330972	0.423258	-0.119631	0.777822	0.508889	0.197768	-0.0687535	0.871493	0.29306
Lrrc32	Lrrc32	blue	0.414	0.307887	0.621033	0.100323	0.0320728	0.939905	-0.366437	0.371957	0.60758	0.110101	0.11347	0.789064	-0.102842	0.808527	0.107434	0.800106	0.419105	0.301349	0.195502	0.642666	0.191557	0.649521	0.18667	0.65804	0.437749	0.278047	0.416627	0.304514	0.655376	0.077699	0.704233	0.0511834	0.309739	0.455314	0.550864	0.157058	0.377506	0.35655	0.635782	0.0901965	0.0814511	0.847953	0.57447	0.136387	-0.0342375	0.935855	0.655687
Lta4h	Lta4h	blue	0.41393	0.307977	0.683528	0.0616229	-0.0638727	0.880564	0.1346	0.750656	0.479048	0.229743	-0.589793	0.123829	0.138793	0.743086	0.122592	0.772432	0.14941	0.723998	0.354069	0.389519	-0.0223191	0.958166	0.447402	0.266343	-0.138156	0.744235	0.614591	0.10494	0.782123	0.0218156	0.71099	0.0480248	-0.0422073	0.920955	0.31571	0.446202	0.277416	0.505917	0.0931647	0.826324	-0.314984	0.447306	0.0752565	0.859426	-0.263388	0.528512	0.0857112
Lrrc4c	Lrrc4c	blue	0.412256	0.310136	0.614041	0.10534	-0.205176	0.625955	0.195151	0.643277	0.194483	0.644436	-0.643193	0.0853423	-0.18971	0.652736	0.264373	0.526914	0.177224	0.674597	0.0907861	0.830709	-0.487637	0.220285	0.429415	0.28835	-0.313628	0.449371	0.681149	0.0628967	0.565082	0.144415	0.818527	0.0129811	-0.306207	0.460741	0.0536014	0.89969	-0.409906	0.313179	-0.206851	0.623075	-0.316941	0.444333	0.437485	0.27837	0.117759	0.781235	0.00207146
Peg3	Peg3	blue	-0.411343	0.311316	-0.0555878	0.895987	0.765428	0.0268572	0.504055	0.202778	0.1152	0.785904	0.246178	0.556727	0.561208	0.147802	0.809119	0.0149929	0.161484	0.702441	-0.162279	0.701027	-0.42008	0.300108	0.743464	0.034503	0.583992	0.128503	0.237401	0.571315	0.323514	0.434406	0.490101	0.217609	0.401712	0.323899	0.826264	0.0114613	0.371268	0.365196	0.180362	0.669084	0.335998	0.415814	0.452692	0.260036	0.00439118	0.991767	0.104374
Etfdh	Etfdh	blue	0.410856	0.311947	0.71119	0.0479335	-0.0377976	0.929197	0.0839015	0.843421	0.350244	0.395023	-0.406905	0.317084	-0.112327	0.791152	0.218605	0.602988	0.127285	0.763906	0.32282	0.435451	-0.179764	0.670134	0.554597	0.153682	0.0145089	0.9728	0.741854	0.03511	0.894354	0.0027192	0.881929	0.00375917	-0.0835318	0.844105	0.412095	0.310344	0.179311	0.670929	0.203278	0.629223	-0.382118	0.350217	0.293123	0.481065	0.044327	0.916996	0.275295
Kdelc1	Kdelc1	blue	0.409548	0.313643	0.529517	0.177132	-0.0522919	0.902131	-0.101335	0.811293	0.861734	0.00594194	-0.463124	0.247819	0.419558	0.300771	-0.106364	0.802066	0.427496	0.290749	-0.0300085	0.943768	0.22813	0.586866	-0.0499135	0.906567	-0.170213	0.686962	0.0326592	0.938808	0.288598	0.488175	0.461487	0.249717	0.412333	0.310036	0.200329	0.634312	0.127621	0.763296	0.027967	0.947589	0.370678	0.366019	0.379173	0.354254	-0.575096	0.135861	0.27488
Ric3	Ric3	blue	0.409336	0.313918	0.676439	0.0654647	0.00393197	0.992628	0.0670809	0.8746	0.500954	0.206026	-0.424564	0.294432	-0.0566907	0.893932	0.215036	0.609064	0.301135	0.468578	0.083559	0.844055	-0.239702	0.567478	0.43166	0.285556	0.0756296	0.858734	0.644978	0.0841962	0.738085	0.0365568	0.951356	0.00027737	0.129197	0.760437	0.360275	0.380662	0.109199	0.796873	0.123096	0.771515	-0.160606	0.704002	0.487528	0.220403	-0.100374	0.813059	0.408434
Slc1a5	Slc1a5	blue	-0.409022	0.314327	-0.0736207	0.862459	0.656491	0.0770208	0.55507	0.153258	0.0899109	0.832323	0.0608156	0.886252	0.836236	0.00967543	0.64323	0.0853182	-0.0512928	0.903995	0.18784	0.655997	-0.0835442	0.844082	0.704706	0.0509585	0.262903	0.5293	0.112135	0.791502	0.324859	0.432388	0.0980314	0.817365	0.178891	0.671667	0.74685	0.0332474	0.553785	0.154414	0.138741	0.74318	0.189365	0.653338	-0.0864668	0.838681	-0.198541	0.637403	-0.332317
Slc35e2b	Slc35e2b	blue	0.408939	0.314435	0.664871	0.0720316	0.0208877	0.960847	-0.189357	0.653351	0.643057	0.0854301	-0.19403	0.645222	0.233277	0.578214	0.415	0.3066	0.639296	0.0878757	0.414891	0.306741	0.190385	0.65156	0.299351	0.471346	0.382726	0.349387	0.651427	0.0801308	0.586505	0.126466	0.594169	0.120367	0.0490171	0.90824	0.501898	0.205035	0.481401	0.227132	0.589877	0.123762	-0.00661376	0.9876	0.30839	0.457384	-0.415962	0.305366	0.0449095
Hspd1	Hspd1	blue	-0.408748	0.314683	-0.111291	0.793046	0.56774	0.142116	0.795984	0.0181134	-0.133459	0.75272	-0.240727	0.565771	0.530912	0.175781	0.775246	0.023814	-0.00436863	0.991809	-0.150899	0.72133	-0.664411	0.0722998	0.767082	0.0263287	0.134844	0.750216	0.353233	0.390719	0.197697	0.638863	0.391714	0.337208	0.0291814	0.945316	0.413995	0.307893	0.0723341	0.864846	-0.308407	0.457358	0.0129679	0.975688	0.103936	0.806518	-0.0775249	0.855222	-0.364801
Nos1ap	Nos1ap	blue	0.407295	0.316576	0.605009	0.112029	0.0516152	0.903393	-0.38319	0.348752	0.768574	0.0258573	0.0838405	0.843534	0.156164	0.711918	0.0139853	0.973781	0.41546	0.30601	0.21288	0.612746	0.383614	0.348174	0.0958631	0.821355	0.305542	0.461765	0.191307	0.649956	0.581114	0.130859	0.547216	0.160397	0.412001	0.310465	0.588697	0.124705	0.41811	0.302618	0.615376	0.104371	0.284898	0.494018	0.533177	0.173598	-0.189733	0.652697	0.588457
Abhd18	Abhd18	blue	0.40703	0.316922	0.697222	0.0545889	-0.0562506	0.894752	0.0471423	0.911739	0.274854	0.510016	-0.36327	0.376421	-0.18892	0.654113	0.336387	0.41524	0.234459	0.576235	0.377398	0.356698	-0.208602	0.62007	0.557347	0.151221	0.159989	0.7051	0.883984	0.00357203	0.854597	0.00687151	0.866268	0.00539552	-0.183179	0.664145	0.378289	0.355471	0.227562	0.587823	0.295397	0.477508	-0.470972	0.238823	0.249767	0.550799	0.0234458	0.956055	0.175967
Upp1	Upp1	blue	0.407009	0.31695	0.528582	0.178042	-0.0242624	0.954526	-0.0855992	0.840284	0.868672	0.00511941	-0.48745	0.220489	0.369063	0.368275	-0.0501164	0.906189	0.526846	0.179736	-0.057088	0.893192	0.181455	0.667166	-0.0401355	0.924827	-0.00457919	0.991414	0.171043	0.685495	0.293522	0.48044	0.541124	0.166056	0.457544	0.254317	0.171167	0.685276	0.270563	0.516908	0.0626159	0.882902	0.283003	0.497021	0.321686	0.437157	-0.698396	0.0540094	0.306663
Rassf1	Rassf1	blue	0.405344	0.319126	0.529803	0.176855	0.00938309	0.982408	-0.242974	0.562037	0.932258	0.000738229	-0.271273	0.515765	0.416941	0.304112	-0.0372491	0.930223	0.585501	0.127278	0.0264555	0.950419	0.360787	0.379936	-0.0903095	0.831588	0.126263	0.765761	0.0859236	0.839684	0.289175	0.487265	0.445612	0.268495	0.508323	0.198351	0.309905	0.45506	0.37107	0.365472	0.291553	0.483527	0.41391	0.308002	0.387429	0.342989	-0.662744	0.0732794	0.356084
Lyar	Lyar	blue	-0.405098	0.319448	-0.126456	0.765411	0.609352	0.108783	0.637919	0.0887812	0.13028	0.758476	-0.101522	0.810951	0.842517	0.00864736	0.474388	0.23496	-0.125456	0.767227	-0.0614785	0.885018	-0.20112	0.632945	0.58926	0.124254	0.0096909	0.981831	-0.0832126	0.844695	0.18844	0.65495	0.119587	0.777903	0.285925	0.492393	0.571172	0.139178	0.286475	0.491523	-0.175146	0.678256	0.314367	0.448245	0.0141935	0.973391	-0.209452	0.618612	-0.241552
Ttc32	Ttc32	blue	0.404845	0.31978	0.622514	0.0992776	-0.0592381	0.889188	0.0878431	0.83614	0.594968	0.119741	-0.540195	0.166928	0.200105	0.634699	0.115937	0.784559	0.270921	0.516332	0.0282094	0.947135	-0.145101	0.73173	0.286636	0.49127	-0.270443	0.517102	0.331035	0.423164	0.528471	0.17815	0.72486	0.0419176	0.113079	0.789777	0.267434	0.521957	-0.153623	0.716457	-0.0769967	0.856201	0.108482	0.798186	0.524895	0.181651	-0.170782	0.685956	0.204507
Clec11a	Clec11a	blue	0.404217	0.320603	0.656559	0.076979	0.0107112	0.979918	-0.179609	0.670405	0.685659	0.0604945	-0.208317	0.620559	0.34913	0.396631	0.463723	0.247126	0.674627	0.0664686	0.343114	0.40537	0.148744	0.725192	0.271665	0.515136	0.223656	0.594419	0.511751	0.194833	0.47986	0.228841	0.548334	0.159369	0.0230875	0.956726	0.510068	0.196556	0.220601	0.599596	0.498628	0.20848	0.205706	0.625044	0.50512	0.201668	-0.349127	0.396635	-0.0445491
Adra1b	Adra1b	blue	-0.403401	0.321675	-0.0900521	0.832063	0.738907	0.0362384	0.543592	0.16375	0.144428	0.73294	0.17012	0.687126	0.500647	0.206349	0.594933	0.119769	0.0279367	0.947646	-0.36566	0.37305	-0.486657	0.221353	0.655537	0.0776008	0.405658	0.318715	0.0596948	0.888338	0.283228	0.496663	0.541296	0.165894	0.545991	0.161525	0.719304	0.0443041	0.211766	0.61465	-0.0381865	0.92847	0.404564	0.320148	0.529974	0.176689	0.0566774	0.893957	0.315064
Dolk	Dolk	blue	0.403369	0.321717	0.686997	0.0597926	0.0386993	0.927511	-0.229622	0.584354	0.477909	0.231013	0.0160592	0.969894	-0.0944909	0.823881	0.31075	0.453768	0.378494	0.355189	0.357827	0.384145	0.0589203	0.88978	0.414225	0.307597	0.395312	0.33239	0.645317	0.0839797	0.798672	0.0174447	0.776287	0.0235044	0.0690695	0.870906	0.615661	0.104165	0.344597	0.403208	0.629045	0.0947449	-0.105675	0.803329	0.512654	0.193911	0.0584142	0.890722	0.424947
Rnf168	Rnf168	blue	-0.402784	0.322487	-0.101933	0.810196	0.621243	0.100174	0.804039	0.016156	-0.0516965	0.903242	-0.257929	0.537405	0.489083	0.218712	0.557086	0.151454	-0.124027	0.769822	-0.165667	0.695011	-0.549405	0.158389	0.751735	0.0314854	0.23011	0.583532	0.344033	0.40403	0.342681	0.406002	0.466364	0.244085	0.25767	0.537828	0.433429	0.283365	0.411111	0.311617	-0.282302	0.498134	-0.115145	0.786005	-0.0988186	0.815918	-0.217285	0.605232	-0.0864857
Ocln	Ocln	blue	-0.402302	0.323122	-0.0585113	0.890541	0.656798	0.0768342	0.593286	0.121061	-0.1678	0.691231	0.111875	0.791978	0.304839	0.46285	0.696207	0.055093	-0.0905114	0.831216	0.0906313	0.830995	-0.413635	0.308357	0.845646	0.00816231	0.586838	0.126198	0.522541	0.183976	0.511097	0.195501	0.451595	0.261338	0.146676	0.728902	0.662307	0.0735369	0.646235	0.0833944	0.168172	0.690573	-0.245009	0.558661	-0.0913933	0.829589	0.00873537	0.983622	-0.0167113
Elovl1	Elovl1	blue	0.401928	0.323614	0.669988	0.0690811	0.0638297	0.880644	-0.0514836	0.903639	0.731662	0.0391045	-0.326034	0.430626	0.265832	0.52455	0.168295	0.690355	0.39528	0.332433	0.189686	0.652778	0.0980635	0.817306	0.316276	0.445342	0.106911	0.801064	0.424426	0.294606	0.669576	0.0693158	0.73573	0.0374787	0.277228	0.506216	0.500305	0.20671	0.327313	0.428712	0.300875	0.468981	0.0985034	0.816497	0.427815	0.29035	-0.330474	0.423998	0.341435
Osbpl11	Osbpl11	blue	0.401769	0.323823	0.667364	0.0705847	0.0119231	0.977646	-0.0563353	0.894595	0.681352	0.0627871	-0.341536	0.407676	0.341164	0.40822	0.069964	0.869245	0.231256	0.581606	0.377362	0.356748	0.263371	0.528539	0.320723	0.43861	-0.049686	0.906992	0.345944	0.401249	0.716917	0.0453537	0.555195	0.153145	0.155248	0.713553	0.507172	0.199539	0.384453	0.347031	0.320139	0.439491	0.0210165	0.960606	0.213041	0.612471	-0.30553	0.461784	0.192496
Tbc1d4	Tbc1d4	blue	0.401739	0.323863	0.566629	0.143074	0.0331766	0.937839	-0.0744595	0.860904	0.808055	0.0152322	-0.402045	0.32346	0.201372	0.632511	0.0813257	0.848185	0.573758	0.136987	-0.119319	0.778392	0.00237817	0.995541	0.0803972	0.849903	0.170604	0.68627	0.341929	0.407101	0.396861	0.330325	0.755245	0.0302557	0.470226	0.239671	0.254256	0.543418	0.244963	0.558738	0.128244	0.762167	0.220847	0.599179	0.501274	0.20569	-0.544939	0.162499	0.463034
Zbtb43	Zbtb43	blue	0.401635	0.324	0.627331	0.0959225	0.0362608	0.932071	-0.379268	0.354124	0.579578	0.132126	0.13352	0.75261	-0.0287169	0.946185	0.196586	0.640787	0.455954	0.256184	0.371821	0.364427	0.292399	0.4822	0.228612	0.586053	0.509247	0.197399	0.503527	0.203329	0.679088	0.0640131	0.604567	0.112363	0.200063	0.634771	0.59584	0.11906	0.533489	0.173298	0.761926	0.027998	0.000873882	0.998361	0.412821	0.309407	-0.111772	0.792167	0.470263
Tox2	Tox2	blue	0.401615	0.324027	0.661212	0.0741856	0.0336441	0.936965	-0.209317	0.618844	0.484014	0.224249	-0.0143128	0.973167	-0.146187	0.729779	0.34282	0.405799	0.456934	0.255033	0.182501	0.665333	-0.0885657	0.834806	0.369824	0.367212	0.384461	0.34702	0.627494	0.0958102	0.695627	0.0553822	0.855164	0.00679457	0.115221	0.785864	0.539475	0.167605	0.162678	0.700317	0.515836	0.190683	-0.0145416	0.972738	0.686449	0.0600794	0.0801078	0.850439	0.481798
Mfsd4b	Mfsd4b	blue	-0.401593	0.324056	-0.0738208	0.862088	0.737574	0.0367558	0.645398	0.0839278	0.107059	0.800794	0.0016957	0.996821	0.49468	0.212682	0.635047	0.0906865	0.0576524	0.892141	-0.255284	0.541732	-0.491904	0.215662	0.722951	0.0427287	0.51266	0.193905	0.300002	0.470335	0.356135	0.386561	0.574234	0.136585	0.487564	0.220364	0.639212	0.0879303	0.499956	0.207078	-0.0406294	0.923904	0.123537	0.770715	0.20287	0.629927	-0.186403	0.658505	0.185357
Hp	Hp	blue	0.401076	0.324738	0.671797	0.0680554	-0.0294384	0.944835	-0.212522	0.613357	0.35956	0.381678	-0.00538514	0.989903	-0.126301	0.765692	0.491127	0.2165	0.464805	0.245878	0.348017	0.398242	-0.0987119	0.816114	0.431615	0.285613	0.306148	0.460832	0.698169	0.054121	0.671889	0.0680034	0.740249	0.0357217	-0.15675	0.710872	0.542758	0.164527	0.026272	0.950763	0.559906	0.148951	-0.0636521	0.880974	0.663239	0.0729878	0.194205	0.644917	0.188582
Llph	Llph	blue	-0.401022	0.324809	-0.0538573	0.899213	0.576883	0.134364	0.691791	0.0573175	-0.139155	0.742433	-0.0929976	0.826632	0.641964	0.0861368	0.75056	0.031904	-0.124435	0.769082	0.226534	0.589556	-0.334419	0.418145	0.843551	0.00848508	0.182666	0.665045	0.360241	0.380711	0.385871	0.345102	0.200874	0.633371	-0.0852703	0.840891	0.616926	0.103253	0.394222	0.333846	-0.00406938	0.99237	-0.0981644	0.817121	-0.161535	0.702349	-0.0592484	0.889169	-0.490277
Got1	Got1	blue	0.401	0.324838	0.659549	0.0751775	0.0720456	0.865381	-0.124568	0.76884	0.777875	0.0230373	-0.263907	0.527669	0.334975	0.417324	0.301636	0.467802	0.589059	0.124416	0.218268	0.603559	0.145122	0.731692	0.265442	0.525181	0.239201	0.568312	0.460839	0.25047	0.56365	0.145662	0.672677	0.0675594	0.254448	0.543103	0.515259	0.191267	0.361846	0.378434	0.417755	0.303071	0.189538	0.653035	0.47043	0.23944	-0.434792	0.281681	0.22111
Galns	Galns	blue	0.400784	0.325124	0.705349	0.0506533	0.0263955	0.950531	-0.188493	0.654858	0.528653	0.177973	-0.0423919	0.92061	0.110567	0.79437	0.199876	0.635095	0.200713	0.633649	0.468337	0.241825	0.207215	0.62245	0.434225	0.282382	0.11848	0.77992	0.447048	0.266768	0.845657	0.0081607	0.631614	0.0929955	0.0327693	0.938601	0.68315	0.0618242	0.293137	0.481042	0.563747	0.145578	-0.0183108	0.965675	0.437237	0.278675	0.0892137	0.83361	0.31382
Nxpe3	Nxpe3	blue	0.399847	0.326363	0.715555	0.0459594	-0.00218231	0.995908	0.0708205	0.867655	0.401766	0.323828	-0.374515	0.360683	-0.0215645	0.959579	0.387186	0.343318	0.296916	0.475137	0.291462	0.48367	-0.224797	0.59249	0.562528	0.146644	0.0810365	0.84872	0.762538	0.0277965	0.812632	0.0142204	0.892128	0.00288966	-0.0949656	0.823007	0.462264	0.248814	0.0992611	0.815104	0.247096	0.555208	-0.237817	0.570621	0.451585	0.261349	0.0113222	0.978773	0.180195
Hnrnpdl	Hnrnpdl	blue	0.399227	0.327183	0.731664	0.0391037	-0.0280018	0.947524	0.0205724	0.961438	0.320619	0.438767	-0.296577	0.475665	-0.021327	0.960024	0.363047	0.376735	0.181395	0.667272	0.533539	0.173251	-0.0591724	0.88931	0.612524	0.106447	0.0872996	0.837143	0.79638	0.0180139	0.919782	0.00121411	0.759014	0.0289688	-0.231732	0.580807	0.532756	0.174003	0.260747	0.532807	0.401974	0.323553	-0.382041	0.350323	0.241627	0.564275	0.0691663	0.870726	0.0708249
Slc15a2	Slc15a2	blue	0.398358	0.328336	0.715681	0.045903	-0.06536	0.877799	0.125695	0.766793	0.339903	0.410068	-0.489727	0.218015	0.0977887	0.817812	0.348881	0.396992	0.176718	0.675488	0.507175	0.199537	-0.0928846	0.82684	0.590565	0.123214	-0.088882	0.834222	0.761344	0.0281903	0.839235	0.00917543	0.7051	0.0507713	-0.278983	0.503414	0.420275	0.29986	0.17705	0.674903	0.22149	0.598088	-0.37364	0.361897	0.153925	0.715918	-0.0612187	0.885501	-0.10056
Adcy2	Adcy2	blue	-0.398106	0.328671	-0.0790588	0.852381	0.658611	0.0757398	0.6468	0.0830356	0.151511	0.720235	-0.0938885	0.824991	0.828969	0.0109578	0.594913	0.119784	-0.0219139	0.958925	-0.0106823	0.979972	-0.226994	0.588781	0.671101	0.068449	0.18991	0.652388	0.0935209	0.825668	0.270421	0.517137	0.222608	0.596194	0.294044	0.479623	0.6401	0.0873496	0.448739	0.264742	-0.0645071	0.879384	0.232569	0.579401	-0.00589589	0.988945	-0.285989	0.492291	-0.236456
Rpp30	Rpp30	blue	0.397544	0.329417	0.700872	0.0527995	0.00750949	0.98592	-0.0171108	0.967924	0.600619	0.115365	-0.357015	0.385303	0.347866	0.398461	0.32712	0.429001	0.357864	0.384092	0.453789	0.258738	0.135101	0.749751	0.434082	0.282557	-0.00260654	0.995113	0.527216	0.179374	0.707986	0.0494141	0.590563	0.123216	-0.044464	0.91674	0.538175	0.168833	0.27192	0.514724	0.362644	0.377305	-0.0138959	0.973948	0.294955	0.478197	-0.249607	0.551063	-0.0358759
Slc29a3	Slc29a3	blue	0.397294	0.329749	0.612759	0.106275	0.00657149	0.987679	-0.130825	0.757488	0.706023	0.0503347	-0.329377	0.425632	0.333845	0.418996	0.40436	0.320416	0.727844	0.0406689	0.283399	0.496394	0.144305	0.733162	0.202611	0.630373	0.303406	0.465063	0.579912	0.131849	0.420031	0.30017	0.55477	0.153527	0.102577	0.809013	0.36913	0.368183	0.396956	0.330199	0.426486	0.292015	0.0934608	0.825779	0.307183	0.45924	-0.591771	0.122257	-0.039869
Lima1	Lima1	blue	0.396824	0.330375	0.614541	0.104977	0.0756345	0.858725	-0.180876	0.668183	0.798746	0.0174263	-0.209452	0.618613	0.260014	0.534002	0.317533	0.443436	0.715721	0.0458854	0.0760425	0.857969	0.0874083	0.836942	0.168294	0.690357	0.358638	0.382989	0.452575	0.260175	0.44312	0.271505	0.706259	0.0502236	0.34262	0.406092	0.448717	0.264768	0.320233	0.439349	0.418225	0.302471	0.267231	0.522285	0.582838	0.129445	-0.472817	0.236733	0.31531
Bckdhb	Bckdhb	blue	0.396129	0.3313	0.66176	0.0738606	0.0257179	0.9518	-0.0886596	0.834632	0.618162	0.102366	-0.294622	0.478718	0.228001	0.587082	0.198742	0.637055	0.372256	0.363821	0.437864	0.277906	0.235436	0.574599	0.344868	0.402814	0.223352	0.594935	0.579157	0.132474	0.725468	0.0416614	0.599813	0.115984	0.109523	0.796281	0.485968	0.222106	0.5879	0.125344	0.465556	0.245013	-0.147316	0.727753	0.103657	0.807031	-0.403263	0.321857	0.156109
Mecr	Mecr	blue	0.395175	0.332572	0.707659	0.0495666	0.00794	0.985113	0.0550393	0.89701	0.393831	0.334369	-0.329714	0.425129	-0.0714646	0.866459	0.314554	0.447961	0.227085	0.588627	0.266749	0.523065	-0.211998	0.614253	0.55644	0.152031	0.0825773	0.84587	0.719438	0.0442452	0.84873	0.0077016	0.909933	0.00170539	-0.0411245	0.922979	0.479317	0.229444	0.115362	0.785608	0.25103	0.548719	-0.244403	0.559666	0.461145	0.250114	0.0709712	0.867375	0.294442
Pdap1	Pdap1	blue	-0.394537	0.333425	-0.111817	0.792085	0.655527	0.0776072	0.639162	0.0879636	0.174628	0.679168	-0.141956	0.737387	0.778039	0.0229893	0.673343	0.0671858	0.180967	0.668022	-0.114084	0.787941	-0.304894	0.462765	0.594388	0.120195	0.363109	0.376647	0.21297	0.612591	0.145979	0.730152	0.272538	0.513731	0.341603	0.407579	0.520743	0.185762	0.5108	0.195805	-0.0738108	0.862107	0.210122	0.617464	-0.0167258	0.968645	-0.475937	0.23322	-0.251663
Klf6	Klf6	blue	0.393722	0.334515	0.670709	0.0686708	-0.0554063	0.896326	-0.0828085	0.845442	0.486222	0.221829	-0.293753	0.480078	0.300253	0.469946	0.50933	0.197314	0.503775	0.20307	0.535467	0.171406	0.101432	0.811116	0.408389	0.31515	0.0729951	0.86362	0.632038	0.0927083	0.577888	0.133527	0.484192	0.224054	-0.259977	0.534063	0.478597	0.230245	0.165059	0.69609	0.449772	0.263509	-0.0340699	0.936168	0.312487	0.451112	-0.210446	0.616908	-0.283404
Msl2	Msl2	blue	0.39336	0.335	0.63303	0.0920388	-0.124532	0.768905	-0.214279	0.610356	0.15514	0.713745	-0.0509237	0.904683	-0.228698	0.585908	0.421782	0.297947	0.330581	0.423839	0.65672	0.0768817	0.0659434	0.876714	0.441849	0.273046	0.363145	0.376597	0.883486	0.00361683	0.739093	0.0361662	0.536219	0.170689	-0.396613	0.330656	0.417141	0.303856	0.36043	0.380442	0.663853	0.0726272	-0.487483	0.220453	0.110953	0.793664	0.0861286	0.839306	-0.0541425
Sh3rf1	Sh3rf1	blue	0.393115	0.335329	0.61186	0.106934	0.0780095	0.854325	-0.185035	0.660896	0.837518	0.00945958	-0.198157	0.638067	0.336225	0.415479	0.255902	0.54072	0.648878	0.0817236	0.0675664	0.873698	0.138352	0.743881	0.150347	0.722319	0.241714	0.564129	0.318367	0.442172	0.43652	0.279555	0.65585	0.0774102	0.370937	0.365659	0.483746	0.224544	0.246257	0.556595	0.383336	0.348553	0.370171	0.366728	0.631081	0.0933567	-0.425442	0.293326	0.328289
Tra2a	Tra2a	blue	-0.392928	0.335579	-0.171045	0.68549	0.570403	0.139833	0.686158	0.0602323	0.119963	0.777217	-0.264979	0.525931	0.75016	0.032047	0.666226	0.071243	0.213907	0.610991	-0.256398	0.539908	-0.442172	0.272654	0.498165	0.208971	0.195719	0.642291	0.150415	0.722198	-0.0444127	0.916836	0.22884	0.58567	0.265696	0.52477	0.323069	0.435076	0.2233	0.595022	-0.292472	0.482085	0.26776	0.52143	0.0522117	0.902281	-0.47182	0.237861	-0.367541
Dus1l	Dus1l	blue	0.391377	0.337662	0.548843	0.158903	-0.0343573	0.935631	-0.224837	0.592422	0.765918	0.0266999	-0.275166	0.509515	0.43739	0.278487	0.0119133	0.977665	0.451917	0.260956	0.406042	0.318212	0.525884	0.180679	0.0348252	0.934756	0.134256	0.751278	0.256556	0.539649	0.434529	0.282006	0.265367	0.525302	0.223257	0.595095	0.350758	0.39428	0.630508	0.0937463	0.45388	0.258629	0.0975924	0.818173	-0.0243356	0.954389	-0.669011	0.0696384	0.0481892
Zfp771	Zfp771	blue	-0.390975	0.338202	-0.146328	0.729525	0.52969	0.176964	0.731962	0.0389832	-0.0222673	0.958263	-0.209137	0.619152	0.587087	0.125998	0.281152	0.499961	-0.37492	0.360123	-0.219818	0.600926	-0.407663	0.316096	0.599489	0.116233	-0.205514	0.625373	-0.114716	0.786788	0.238811	0.568962	0.242748	0.562412	0.265224	0.525533	0.410008	0.313046	0.0409309	0.92334	-0.443206	0.271401	0.163987	0.697992	0.0447915	0.916128	0.0245882	0.953916	-0.0495573
Ik	Ik	blue	-0.390693	0.338582	-0.0575471	0.892337	0.599734	0.116044	0.718177	0.0447977	-0.0398172	0.925422	-0.119643	0.777801	0.625987	0.0968522	0.679	0.0640606	-0.118473	0.779933	-0.0645253	0.87935	-0.492493	0.215028	0.786382	0.0206323	0.0592902	0.889091	0.188352	0.655104	0.314396	0.448201	0.349204	0.396525	0.101272	0.811409	0.595298	0.119483	0.101943	0.810177	-0.196221	0.641421	0.141556	0.738106	0.179193	0.671136	0.038986	0.926975	-0.250599
Grid1	Grid1	blue	0.390648	0.338643	0.615732	0.104114	0.0128189	0.975967	-0.190472	0.65141	0.692372	0.0570218	-0.220745	0.599352	0.338446	0.412209	0.13689	0.74652	0.424024	0.295112	0.474033	0.23536	0.421177	0.298714	0.210259	0.61723	0.234938	0.575433	0.433676	0.283059	0.609794	0.108456	0.420768	0.299233	0.156848	0.710697	0.477973	0.230942	0.65925	0.0753563	0.544466	0.162938	-0.0217481	0.959235	0.0448387	0.91604	-0.512558	0.194009	0.101661
Lgals8	Lgals8	blue	-0.389961	0.339568	-0.0565323	0.894228	0.630167	0.0939786	0.799434	0.0172579	-0.0282797	0.947004	-0.220594	0.599608	0.530145	0.176524	0.576953	0.134306	-0.173081	0.681897	-0.16095	0.703391	-0.565991	0.143627	0.806108	0.0156757	0.122716	0.772207	0.270674	0.516729	0.395276	0.332438	0.496053	0.211216	0.238152	0.570062	0.53264	0.174114	0.256819	0.539219	-0.285529	0.493019	-0.00595542	0.988834	0.0707952	0.867702	-0.0622575	0.883569	-0.0627283
Elovl5	Elovl5	blue	0.389846	0.339723	0.689528	0.0584783	0.0455636	0.914686	0.0234212	0.956101	0.610318	0.108069	-0.364696	0.374408	0.229784	0.58408	0.179952	0.669803	0.242731	0.562441	0.303932	0.46425	0.060134	0.88752	0.436062	0.280118	0.00582199	0.989084	0.488904	0.218907	0.78205	0.0218364	0.731828	0.0390376	0.129722	0.759486	0.522799	0.183719	0.300662	0.469311	0.270451	0.517089	-0.0518124	0.903025	0.3302	0.424405	-0.200198	0.634538	0.252686
Kif13a	Kif13a	blue	0.389763	0.339834	0.623159	0.0988247	0.0691487	0.870759	-0.357065	0.385232	0.731562	0.0391454	0.058667	0.890252	0.257711	0.537761	0.270824	0.516489	0.590687	0.123118	0.390018	0.339492	0.392687	0.335903	0.184399	0.662009	0.450533	0.262602	0.406916	0.31707	0.566199	0.143447	0.492053	0.215502	0.234288	0.57652	0.625809	0.0969757	0.55041	0.157472	0.74856	0.032624	0.196406	0.6411	0.410714	0.312131	-0.330981	0.423244	0.273052
Ankrd28	Ankrd28	blue	-0.389384	0.340346	-0.0817028	0.847488	0.643146	0.0853729	0.653269	0.0789912	-0.126186	0.7659	0.0605555	0.886736	0.176872	0.675217	0.406046	0.318207	-0.325173	0.431916	-0.282958	0.497093	-0.604567	0.112363	0.77091	0.0251302	0.275379	0.509174	0.213846	0.611095	0.496856	0.210361	0.623852	0.0983392	0.382273	0.350005	0.585675	0.127137	0.235858	0.573894	-0.176311	0.676204	-0.04638	0.913162	0.248764	0.552453	0.27538	0.509173	0.408176
Catsperd	Catsperd	blue	0.388662	0.341321	0.635711	0.0902441	0.0450731	0.915602	-0.160863	0.703545	0.602317	0.114068	-0.0986876	0.816159	0.0507084	0.905085	0.301511	0.467995	0.466527	0.243898	0.0588484	0.889914	-0.0867067	0.838238	0.301923	0.467357	0.180393	0.66903	0.411163	0.31155	0.572499	0.138051	0.797379	0.0177643	0.198854	0.636861	0.521294	0.185214	-0.0278775	0.947757	0.352456	0.391835	0.233039	0.578613	0.816662	0.0133655	0.0238313	0.955333	0.436738
Syn1	Syn1	blue	0.388028	0.342179	0.691385	0.057525	0.0330774	0.938025	-0.0999729	0.813796	0.417535	0.303352	-0.137969	0.744572	-0.0599107	0.887936	0.47051	0.239349	0.449449	0.263894	0.356931	0.385423	-0.0990338	0.815522	0.500409	0.2066	0.362407	0.37764	0.796125	0.0180778	0.767972	0.026047	0.825136	0.0116755	-0.0605545	0.886738	0.549491	0.15831	0.266352	0.523707	0.519354	0.187148	-0.184925	0.661089	0.48292	0.225453	-0.00593021	0.988881	0.218526
Tdrkh	Tdrkh	blue	0.38792	0.342325	0.626279	0.0966501	-0.153993	0.715796	-0.109725	0.795912	0.122625	0.772372	-0.197656	0.638934	-0.179014	0.67145	0.559939	0.148921	0.41832	0.30235	0.575649	0.135397	-0.114761	0.786706	0.469019	0.241046	0.244374	0.559714	0.930347	0.000801288	0.629887	0.0941693	0.566865	0.142871	-0.509519	0.197119	0.324347	0.433155	0.115857	0.784704	0.493792	0.213633	-0.439321	0.276125	0.214444	0.610075	0.0735091	0.862666	-0.245296
Mcu	Mcu	blue	0.387423	0.342997	0.623592	0.0985209	0.0405597	0.924034	-0.164608	0.696889	0.64123	0.0866132	-0.209115	0.61919	0.189271	0.653502	0.276593	0.507232	0.544921	0.162516	0.36145	0.378996	0.217159	0.605447	0.265043	0.525828	0.398933	0.327573	0.609215	0.108885	0.608604	0.109338	0.601849	0.114425	0.162141	0.701272	0.457621	0.254227	0.604822	0.11217	0.541655	0.165558	-0.0736641	0.862379	0.189242	0.653551	-0.469465	0.240538	0.181337
Tmem263	Tmem263	blue	0.387395	0.343035	0.706214	0.0502446	0.041083	0.923056	-0.00114025	0.997862	0.513926	0.192618	-0.267645	0.521617	0.114586	0.787025	0.226169	0.590172	0.185097	0.660788	0.338206	0.412561	-0.000287899	0.99946	0.50655	0.200183	0.0242705	0.954511	0.534653	0.172183	0.851052	0.00736582	0.775583	0.0237135	0.0477938	0.910523	0.581573	0.130481	0.214023	0.610794	0.326596	0.429784	-0.0960101	0.821084	0.42188	0.297822	0.00757579	0.985796	0.293495
Ptp4a2	Ptp4a2	blue	-0.387137	0.343385	-0.0986749	0.816182	0.631678	0.0929521	0.730651	0.0395153	-0.0862968	0.838995	-0.0950971	0.822765	0.228664	0.585966	0.438727	0.27685	-0.22682	0.589074	-0.377711	0.356266	-0.689283	0.0586045	0.733681	0.0382926	0.248672	0.552604	0.252446	0.54639	0.399773	0.326461	0.653152	0.0790631	0.402997	0.322206	0.468822	0.241271	0.202948	0.629792	-0.310876	0.453573	-0.0383442	0.928175	0.222871	0.595749	0.103748	0.806863	0.326968
Cpm	Cpm	blue	0.386773	0.343879	0.631282	0.0932205	-0.0437223	0.918125	0.208954	0.619465	0.465751	0.244789	-0.651465	0.0801073	0.0649822	0.878501	0.116636	0.783283	0.17752	0.674076	0.128619	0.761486	-0.21137	0.615328	0.417762	0.303062	-0.145362	0.731262	0.599627	0.116127	0.693517	0.0564417	0.824339	0.0118283	0.0539009	0.899131	0.215169	0.608837	0.133259	0.753082	-0.0800486	0.850549	-0.268311	0.520541	0.203095	0.629538	-0.259907	0.534176	0.200106
Nrip3	Nrip3	blue	-0.386542	0.344191	-0.151774	0.719764	0.421022	0.298911	0.844231	0.00837949	-0.380524	0.3524	-0.299803	0.470645	0.181271	0.66749	0.471434	0.2383	-0.394478	0.333504	-0.256267	0.540122	-0.82307	0.0120743	0.743116	0.0346335	-0.179433	0.670714	0.252504	0.546295	0.258294	0.536808	0.427851	0.290304	-0.0724545	0.864623	0.211268	0.615501	-0.241832	0.563934	-0.583389	0.128995	-0.198821	0.636919	0.0777814	0.854747	0.301089	0.46865	-0.163051
Kif2a	Kif2a	blue	0.386514	0.344229	0.707785	0.0495079	-0.0249184	0.953297	0.0337149	0.936832	0.316471	0.445046	-0.320338	0.439192	-0.00407889	0.992352	0.505767	0.200996	0.343944	0.404159	0.472809	0.236742	-0.153142	0.717317	0.594239	0.120312	0.158594	0.707585	0.866169	0.00540719	0.803436	0.0162978	0.771545	0.0249345	-0.269087	0.519288	0.48115	0.227409	0.186155	0.65894	0.383991	0.347661	-0.331269	0.422816	0.317809	0.443016	-0.000687322	0.998711	-0.0395571
Ina	Ina	blue	0.386337	0.34447	0.66988	0.0691426	0.0614768	0.885021	0.023844	0.955309	0.559576	0.149242	-0.345438	0.401985	0.0453908	0.915009	0.344374	0.403533	0.449616	0.263694	0.128999	0.760797	-0.177116	0.674787	0.432677	0.284295	0.230221	0.583346	0.679647	0.063709	0.696558	0.0549182	0.912791	0.00155158	0.151192	0.720806	0.441813	0.273089	0.221996	0.597231	0.26115	0.532152	-0.0794587	0.851641	0.506973	0.199746	-0.20252	0.63053	0.33237
Hpgd	Hpgd	blue	0.386143	0.344733	0.570832	0.139468	0.0057399	0.989238	-0.150396	0.722231	0.554966	0.153352	-0.148457	0.725706	-0.0986806	0.816172	0.296381	0.475972	0.560399	0.148515	-0.145182	0.731584	-0.255046	0.542121	0.200788	0.633519	0.227834	0.587364	0.444058	0.27037	0.418795	0.301744	0.863512	0.00572365	0.238031	0.570263	0.336378	0.415253	-0.161564	0.702298	0.217644	0.604621	0.227136	0.588541	0.893814	0.00275989	-0.00877842	0.983541	0.503444
Mapkapk5	Mapkapk5	blue	0.386065	0.344839	0.678176	0.0645107	0.00855643	0.983957	-0.176808	0.67533	0.528979	0.177655	-0.119238	0.778539	0.253484	0.544685	0.519087	0.187415	0.543882	0.16348	0.524847	0.181698	0.155059	0.713891	0.408264	0.315313	0.252932	0.545592	0.625795	0.0969857	0.628408	0.0951816	0.533595	0.173197	-0.145648	0.730747	0.599001	0.116609	0.275496	0.508987	0.61365	0.105625	0.0241675	0.954704	0.411151	0.311565	-0.158144	0.708387	-0.103853
Kcna6	Kcna6	blue	0.385952	0.344992	0.626588	0.0964356	0.0796082	0.851364	-0.136959	0.746395	0.734037	0.0381505	-0.23812	0.570115	0.246183	0.556717	0.316219	0.445429	0.633813	0.0915124	0.200516	0.633989	0.121488	0.774442	0.246174	0.556733	0.37807	0.355772	0.54781	0.15985	0.543924	0.163442	0.691861	0.0572821	0.271834	0.514863	0.467057	0.243289	0.468405	0.241747	0.456033	0.256091	0.098396	0.816695	0.397601	0.329341	-0.48881	0.219009	0.255192
Tvp23b	Tvp23b	blue	-0.385365	0.34579	-0.121218	0.774933	0.536376	0.17054	0.793866	0.0186514	-0.00108218	0.997971	-0.348716	0.397229	0.686374	0.0601192	0.462741	0.248262	-0.180306	0.669182	-0.101775	0.810485	-0.404655	0.320029	0.645932	0.0835875	-0.0599547	0.887854	0.125021	0.768016	0.218497	0.60317	0.236063	0.57355	0.170544	0.686376	0.365292	0.373569	0.257478	0.538142	-0.386755	0.343903	0.0253617	0.952467	-0.163168	0.699446	-0.268181	0.520749	-0.310969
Asb13	Asb13	blue	0.384991	0.346299	0.619528	0.101391	0.0982072	0.817042	-0.201403	0.632457	0.797268	0.0177919	-0.123354	0.771046	0.267497	0.521856	0.268045	0.52097	0.610417	0.107996	0.0785982	0.853234	0.116322	0.783855	0.195103	0.643359	0.291187	0.484101	0.344412	0.403478	0.49712	0.21008	0.69909	0.0536687	0.369389	0.36782	0.539077	0.167981	0.251914	0.547264	0.435787	0.280456	0.341747	0.407367	0.675231	0.0661332	-0.320446	0.439029	0.40355
Eif2ak3	Eif2ak3	blue	0.384711	0.346679	0.680176	0.0634222	0.0870816	0.837546	-0.0602995	0.887212	0.662743	0.0732798	-0.265767	0.524654	0.23635	0.573071	0.34944	0.396183	0.495489	0.211818	0.28487	0.494062	0.0606866	0.886492	0.39625	0.331139	0.266907	0.52281	0.595404	0.1194	0.691503	0.0574646	0.750799	0.0318186	0.166361	0.69378	0.552092	0.155944	0.397214	0.329856	0.429708	0.287985	0.0180587	0.966147	0.412423	0.309921	-0.321344	0.437673	0.223877
Nop58	Nop58	blue	-0.384508	0.346956	-0.104015	0.806375	0.517775	0.18873	0.578185	0.13328	-0.0706113	0.868043	-0.00496664	0.990688	0.659859	0.0749917	0.254631	0.542803	-0.495303	0.212017	0.220224	0.600236	-0.0242642	0.954522	0.65363	0.0787692	-0.109704	0.79595	-0.0898398	0.832455	0.416969	0.304076	-0.00993495	0.981373	0.102958	0.808314	0.60438	0.112504	0.413132	0.309005	-0.0676287	0.873582	0.00662805	0.987573	-0.284681	0.494362	0.0558141	0.895566	-0.208517
Soat1	Soat1	blue	-0.384438	0.347051	-0.0486142	0.908992	0.673418	0.0671438	0.446317	0.267646	-0.0545035	0.898008	0.333947	0.418844	0.332824	0.420509	0.785266	0.0209383	0.0455217	0.914765	-0.154574	0.714756	-0.518198	0.188305	0.757271	0.0295598	0.493677	0.213756	0.243812	0.560646	0.347829	0.398513	0.504175	0.202653	0.23974	0.567414	0.787235	0.0204002	0.115751	0.784899	0.166324	0.693847	0.266099	0.524116	0.577056	0.13422	0.329965	0.424755	0.146941
Shroom4	Shroom4	blue	0.383589	0.348208	0.600785	0.115238	-0.0384734	0.927934	0.124496	0.768971	0.568325	0.141613	-0.630436	0.0937954	0.230808	0.582359	0.178519	0.672321	0.377006	0.357239	0.22653	0.589563	-0.017623	0.966964	0.305519	0.461801	0.0027222	0.994896	0.604702	0.112261	0.563312	0.145957	0.653576	0.0788025	0.0705823	0.868097	0.199123	0.636396	0.358939	0.382561	0.0669459	0.874851	-0.207391	0.622148	0.0442061	0.917222	-0.553055	0.155073	0.0167285
Cpeb3	Cpeb3	blue	0.383351	0.348533	0.630906	0.0934757	0.0519174	0.90283	-0.117182	0.782288	0.754438	0.0305359	-0.282146	0.498381	0.415646	0.305771	0.396244	0.331147	0.660399	0.0746694	0.249656	0.550983	0.142017	0.737277	0.247362	0.554768	0.202176	0.631124	0.453392	0.259207	0.460311	0.251084	0.575979	0.13512	0.153636	0.716433	0.482774	0.225615	0.278427	0.504301	0.405009	0.319565	0.242977	0.562032	0.469595	0.240389	-0.46777	0.242473	0.0257693
Mab21l2	Mab21l2	blue	0.383163	0.348789	0.643191	0.0853437	0.0657407	0.877091	-0.163357	0.699112	0.596904	0.118232	-0.134612	0.750634	0.0930646	0.826509	0.480084	0.228592	0.671794	0.0680572	0.225384	0.591498	-0.020499	0.961575	0.333574	0.419396	0.456669	0.255344	0.682759	0.062033	0.568951	0.141076	0.762512	0.027805	0.117658	0.781419	0.505325	0.201455	0.315463	0.446577	0.528477	0.178144	0.0463644	0.913191	0.552561	0.155519	-0.265	0.525897	0.220838
Podxl	Podxl	blue	0.382883	0.349171	0.606402	0.110982	0.00844222	0.984172	-0.0896777	0.832754	0.668794	0.0697626	-0.341353	0.407944	0.331167	0.422968	0.494301	0.213088	0.753134	0.0309919	0.217963	0.604079	0.0193409	0.963745	0.238348	0.569735	0.245811	0.557334	0.579477	0.132209	0.375781	0.358931	0.593571	0.120837	0.0479761	0.910183	0.365386	0.373436	0.203614	0.628644	0.35422	0.389302	0.160483	0.704222	0.456068	0.25605	-0.495122	0.212209	-0.0889981
Sema5a	Sema5a	blue	0.381513	0.351045	0.689631	0.0584253	0.044963	0.915808	-0.0413721	0.922516	0.468644	0.241474	-0.237571	0.571031	0.0459511	0.913963	0.323087	0.435048	0.322867	0.435379	0.430628	0.286839	0.0354076	0.933666	0.499012	0.208075	0.281944	0.498703	0.740211	0.0357362	0.838577	0.00928364	0.759539	0.0287924	0.00369358	0.993075	0.541903	0.165326	0.470779	0.239043	0.477327	0.231663	-0.266681	0.523175	0.234624	0.575958	-0.155727	0.712697	0.214228
Ppm1h	Ppm1h	blue	0.381158	0.351531	0.671866	0.0680164	0.0454508	0.914897	-0.0806226	0.849486	0.580451	0.131404	-0.234387	0.576354	0.226885	0.588965	0.530776	0.175912	0.606427	0.110964	0.311511	0.452602	-0.0287358	0.94615	0.410206	0.31279	0.256725	0.539372	0.652719	0.0793307	0.589667	0.12393	0.704336	0.0511345	-0.0165747	0.968928	0.530858	0.175833	0.188469	0.654899	0.446672	0.26722	0.0683242	0.87229	0.537968	0.16903	-0.224976	0.592187	0.0194484
Tox3	Tox3	blue	0.38105	0.351679	0.616485	0.10357	0.0629659	0.882251	-0.355962	0.386807	0.645543	0.0838354	0.127636	0.76327	0.118694	0.77953	0.0668228	0.87508	0.311101	0.453229	0.395434	0.332227	0.415355	0.306145	0.219605	0.601287	0.347583	0.39887	0.309073	0.456336	0.710161	0.0484059	0.51399	0.192553	0.272992	0.513002	0.660009	0.0749024	0.545596	0.161891	0.715739	0.0458772	0.100062	0.813632	0.370296	0.366552	-0.105598	0.80347	0.494293
Igf1r	Igf1r	blue	0.379675	0.353565	0.592259	0.121871	0.0999157	0.813901	-0.188279	0.655231	0.847745	0.0078469	-0.179926	0.669849	0.324095	0.433533	0.211531	0.615052	0.631922	0.0927869	0.0494107	0.907506	0.164419	0.697225	0.133707	0.752272	0.290305	0.485487	0.307183	0.459239	0.444675	0.269625	0.658205	0.0759842	0.435367	0.280973	0.482684	0.225714	0.333087	0.420118	0.395965	0.331519	0.351479	0.393242	0.582875	0.129415	-0.463889	0.246935	0.394906
Acvr1	Acvr1	blue	0.379448	0.353877	0.640934	0.0868055	-0.0150656	0.971756	-0.224678	0.592691	0.384582	0.346855	-0.0318105	0.940395	-0.00922086	0.982712	0.554339	0.153915	0.582118	0.130034	0.492438	0.215087	0.0505006	0.905472	0.398457	0.328204	0.459544	0.251979	0.795364	0.0182698	0.621966	0.0996637	0.604611	0.112329	-0.188169	0.655423	0.517083	0.189426	0.326631	0.429732	0.680875	0.0630445	-0.155864	0.712453	0.382465	0.349742	-0.0856109	0.840262	-0.0114004
Slc4a1ap	Slc4a1ap	blue	-0.379414	0.353924	-0.035037	0.934359	0.621225	0.100186	0.738128	0.0365402	0.00882536	0.983453	-0.158513	0.707729	0.628485	0.0951292	0.52691	0.179673	-0.235853	0.573902	-0.0261677	0.950958	-0.394934	0.332895	0.797763	0.017669	0.0604707	0.886894	0.175146	0.678255	0.436646	0.2794	0.375264	0.359646	0.209674	0.618232	0.618155	0.102371	0.314449	0.448121	-0.189272	0.653499	0.0407472	0.923684	0.0130318	0.975568	-0.0402287	0.924652	-0.116506
Klhdc7a	Klhdc7a	blue	0.378584	0.355065	0.592854	0.121401	0.0920709	0.82834	-0.238406	0.569638	0.806091	0.0156797	-0.0935429	0.825628	0.28404	0.495377	0.318693	0.441677	0.704382	0.0511126	0.0573555	0.892694	0.121411	0.774581	0.142783	0.735898	0.341612	0.407566	0.338366	0.412325	0.406238	0.317956	0.655341	0.0777206	0.36142	0.379037	0.511558	0.19503	0.228211	0.58673	0.461967	0.249159	0.400122	0.325999	0.708165	0.0493308	-0.363777	0.375705	0.348924
Mta3	Mta3	blue	0.37798	0.355896	0.610404	0.108006	0.0405249	0.924099	-0.112689	0.79049	0.486551	0.221469	-0.156535	0.711256	-0.150199	0.722583	0.107157	0.800613	0.282612	0.497642	0.163768	0.698381	-0.015943	0.970112	0.331812	0.42201	0.337377	0.41378	0.59422	0.120327	0.747688	0.0329409	0.830952	0.0105978	0.243101	0.561825	0.42604	0.292575	0.417442	0.303471	0.387818	0.342462	-0.197848	0.638602	0.350944	0.394013	-0.108804	0.797597	0.581858
Hmgcl	Hmgcl	blue	0.377878	0.356037	0.620317	0.10083	0.0876317	0.83653	-0.152257	0.7189	0.722239	0.0430335	-0.139156	0.742431	0.181173	0.667661	0.0378667	0.929068	0.301224	0.468439	0.132941	0.753658	0.173133	0.681805	0.246494	0.556204	0.151689	0.719915	0.271216	0.515857	0.668221	0.0700917	0.699166	0.0536315	0.395564	0.332053	0.550278	0.157592	0.334137	0.418563	0.371206	0.365283	0.177479	0.674149	0.502307	0.204605	-0.189624	0.652886	0.562387
Pik3ca	Pik3ca	blue	0.376948	0.357319	0.697584	0.0544101	-0.069806	0.869538	0.158022	0.708604	0.22825	0.586663	-0.460873	0.250429	-0.0181946	0.965893	0.366415	0.371989	0.100547	0.812742	0.476115	0.23302	-0.204798	0.626607	0.64423	0.0846752	-0.106686	0.801477	0.79566	0.0181949	0.866545	0.00536325	0.754133	0.030642	-0.337793	0.413168	0.408619	0.314852	0.0713479	0.866676	0.178794	0.671837	-0.436832	0.279172	0.205129	0.626036	0.0986103	0.816301	-0.0636256
Ssx2ip	Ssx2ip	blue	-0.376196	0.358358	-0.00512808	0.990385	0.596402	0.118622	0.585524	0.127259	-0.0921897	0.828121	0.0702226	0.868765	0.614626	0.104915	0.562031	0.147079	-0.320242	0.439336	0.319457	0.440522	-0.145334	0.731311	0.854565	0.00687592	0.151564	0.72014	0.214704	0.609631	0.563278	0.145987	0.183249	0.664023	0.0143117	0.973169	0.781796	0.0219081	0.501755	0.205185	0.135927	0.748258	-0.0738572	0.862021	-0.152624	0.718244	0.109316	0.796659	-0.250654
Mettl16	Mettl16	blue	-0.375815	0.358885	-0.0530836	0.900655	0.555957	0.152463	0.717772	0.0449761	-0.167035	0.692586	-0.168997	0.689112	0.460314	0.25108	0.583877	0.128597	-0.211378	0.615314	0.171341	0.684968	-0.361785	0.37852	0.820098	0.0126629	0.253677	0.544368	0.452569	0.260181	0.472281	0.23734	0.310954	0.453455	0.0152323	0.971444	0.508536	0.198132	0.576142	0.134984	-0.059153	0.889347	-0.319127	0.441021	-0.33705	0.414262	-0.134333	0.75114	-0.282888
Zfp420	Zfp420	blue	-0.375702	0.35904	-0.00513253	0.990377	0.702223	0.0521464	0.647633	0.0825086	0.0241302	0.954773	0.0415931	0.922103	0.445375	0.268781	0.685174	0.0607503	-0.056531	0.89423	-0.170073	0.687209	-0.552318	0.155739	0.839564	0.00912149	0.365519	0.373249	0.304714	0.463042	0.468088	0.242109	0.609552	0.108635	0.32672	0.4296	0.732759	0.0386623	0.282037	0.498555	-0.0335652	0.937112	0.118923	0.779112	0.348993	0.39683	0.0986269	0.81627	0.148059
Mboat2	Mboat2	blue	-0.375112	0.359857	-0.0388917	0.927152	0.626786	0.0962988	0.729189	0.0401138	0.028352	0.946869	-0.174978	0.678552	0.625128	0.097449	0.753262	0.0309469	0.0416594	0.921979	-0.117321	0.782033	-0.538054	0.168947	0.777075	0.0232719	0.212105	0.61407	0.313648	0.44934	0.293795	0.480012	0.443726	0.270771	0.172304	0.683268	0.566872	0.142865	0.217948	0.604103	-0.173995	0.680284	0.117943	0.7809	0.174051	0.680185	-0.13606	0.748018	-0.230739
Fut11	Fut11	blue	0.374619	0.36054	0.590813	0.123017	-0.214683	0.609666	0.21017	0.617381	0.213987	0.610855	-0.711232	0.0479139	0.157207	0.710058	0.313552	0.449487	0.172845	0.682313	0.477716	0.231228	-0.138893	0.742906	0.437234	0.278679	-0.358381	0.383355	0.678952	0.0640871	0.546139	0.161389	0.450593	0.262529	-0.494753	0.212603	0.0940236	0.824742	-0.059432	0.888827	-0.0554451	0.896253	-0.407788	0.315934	-0.0520743	0.902537	-0.191689	0.649291	-0.488583
Fkbpl	Fkbpl	blue	-0.373974	0.361434	-0.0115617	0.978324	0.723513	0.0424887	0.60411	0.112708	0.109925	0.795545	0.0520249	0.902629	0.538098	0.168906	0.779591	0.0225387	0.13037	0.758311	-0.169912	0.687494	-0.501759	0.20518	0.783835	0.0213351	0.492065	0.215489	0.337328	0.413853	0.375833	0.358859	0.574271	0.136555	0.363333	0.376332	0.733762	0.0382601	0.370265	0.366596	0.0457557	0.914328	0.199987	0.634903	0.353722	0.390017	-0.0771123	0.855987	0.0660352
Cd2ap	Cd2ap	blue	0.373971	0.361438	0.665455	0.071691	0.065115	0.878254	0.0494642	0.907406	0.630707	0.0936108	-0.418753	0.301797	0.275622	0.508785	0.326548	0.429857	0.437065	0.278886	0.271962	0.514657	0.00218237	0.995908	0.418311	0.30236	0.141401	0.738386	0.608362	0.109518	0.677364	0.0649554	0.741643	0.0351902	0.118852	0.779243	0.464529	0.246196	0.35997	0.381095	0.279431	0.502702	-0.0521687	0.902361	0.305075	0.462486	-0.384384	0.347124	0.123452
Zufsp	Zufsp	blue	0.373773	0.361713	0.570291	0.139929	0.0427651	0.919913	-0.214321	0.610284	0.517664	0.188842	9.24244e-05	0.999827	-0.21316	0.612266	0.0797824	0.851042	0.322103	0.43653	-0.0321219	0.939813	-0.0776484	0.854993	0.227357	0.588168	0.313374	0.449758	0.403142	0.322016	0.622775	0.0990942	0.849075	0.00765112	0.345339	0.402128	0.440142	0.275123	0.137584	0.745267	0.36504	0.373923	0.0634983	0.88126	0.695637	0.0553773	0.0826676	0.845703	0.763042
Aven	Aven	blue	0.373739	0.361761	0.672147	0.0678576	0.0553006	0.896523	-0.0245632	0.953963	0.567362	0.142442	-0.283981	0.49547	0.212262	0.613801	0.516238	0.190277	0.564004	0.145354	0.268308	0.520545	-0.0916878	0.829046	0.441665	0.273269	0.216228	0.607032	0.660624	0.0745356	0.613704	0.105586	0.75629	0.0298957	-0.0010341	0.998061	0.516387	0.190127	0.156814	0.710759	0.374066	0.361307	0.0441093	0.917402	0.545622	0.161867	-0.208146	0.620853	0.0517874
Pogk	Pogk	blue	-0.373285	0.36239	-0.0372371	0.930245	0.66782	0.070322	0.633686	0.0915976	-0.0572996	0.892798	0.00972164	0.981773	0.312949	0.450406	0.665356	0.0717487	-0.0163225	0.969401	-0.0998881	0.813952	-0.521925	0.184586	0.803461	0.0162919	0.549714	0.158106	0.488864	0.21895	0.467481	0.242804	0.588742	0.124669	0.289535	0.486699	0.609956	0.108336	0.542811	0.164478	0.0314082	0.941148	-0.137855	0.744778	0.0657167	0.877135	-0.0645644	0.879278	0.11607
Utp6	Utp6	blue	0.372372	0.36366	0.624377	0.0979721	-0.126835	0.764723	0.225979	0.590494	0.107987	0.799094	-0.562513	0.146657	-0.28449	0.494664	0.236831	0.572267	0.0337969	0.936679	0.240575	0.566024	-0.426688	0.291762	0.570528	0.139727	-0.126317	0.765663	0.836486	0.00963306	0.792115	0.0191037	0.876856	0.00424794	-0.283829	0.495712	0.168611	0.689796	-0.0539952	0.898956	-0.0528756	0.901043	-0.580638	0.13125	0.196729	0.64054	0.13775	0.744967	0.1189
Gucy1b3	Gucy1b3	blue	-0.372233	0.363853	0.0107591	0.979828	0.658188	0.0759941	0.678502	0.0643323	-0.0695495	0.870015	0.00332983	0.993757	0.438371	0.277286	0.755504	0.0301664	-0.0903552	0.831504	-0.0561101	0.895014	-0.574654	0.136232	0.902693	0.00213861	0.298926	0.472007	0.381387	0.351217	0.491818	0.215755	0.562747	0.146452	0.149301	0.724192	0.718961	0.0444538	0.226176	0.590161	-0.0351123	0.934218	0.0230721	0.956755	0.280258	0.501384	0.160338	0.704479	-0.0277521
Iqsec3	Iqsec3	blue	0.372154	0.363963	0.633317	0.0918458	0.120847	0.775607	-0.17991	0.669877	0.744494	0.0341178	-0.106379	0.802038	0.234945	0.575421	0.319797	0.440008	0.590561	0.123218	0.162488	0.700655	0.113199	0.789557	0.27337	0.512395	0.371852	0.364383	0.454767	0.257582	0.579212	0.132428	0.724133	0.0422253	0.320975	0.43823	0.581989	0.13014	0.366848	0.371381	0.504132	0.202698	0.223149	0.595278	0.587815	0.125412	-0.312109	0.451689	0.378421
Plekhb1	Plekhb1	blue	-0.371595	0.364741	-0.0615353	0.884912	0.686496	0.0600551	0.663609	0.0727703	0.137285	0.745806	-0.116945	0.782719	0.550252	0.157616	0.627863	0.0955562	0.106959	0.800976	-0.225793	0.590807	-0.46493	0.245734	0.680666	0.0631572	0.452625	0.260115	0.324049	0.433602	0.306462	0.460348	0.527816	0.178788	0.439996	0.2753	0.553381	0.154778	0.510525	0.196086	-0.0934632	0.825774	0.0940199	0.824749	0.105427	0.803784	-0.321232	0.437842	0.0590884
Plxna2	Plxna2	blue	0.371281	0.365179	0.645643	0.0837719	0.068858	0.871299	-0.191509	0.649603	0.64233	0.0858997	-0.115968	0.784501	0.293627	0.480276	0.454629	0.257745	0.621565	0.0999465	0.429271	0.28853	0.212186	0.613932	0.330461	0.424018	0.392178	0.336585	0.595888	0.119022	0.589253	0.12426	0.561257	0.14776	0.060213	0.887373	0.585641	0.127165	0.471075	0.238707	0.632866	0.0921497	0.0697616	0.869621	0.361053	0.379557	-0.358586	0.383064	0.0367288
Hecw2	Hecw2	blue	0.370433	0.366361	0.580698	0.131201	0.104811	0.804915	-0.120778	0.775734	0.767795	0.0261026	-0.220541	0.599698	0.161558	0.702309	0.179591	0.670437	0.565753	0.143833	-0.0578853	0.891707	0.00545813	0.989766	0.176878	0.675206	0.310913	0.453517	0.386142	0.344734	0.492231	0.21531	0.797737	0.0176754	0.464686	0.246015	0.421207	0.298676	0.293896	0.479854	0.296258	0.476163	0.233897	0.577175	0.603025	0.11353	-0.387261	0.343217	0.535629
Pfdn2	Pfdn2	blue	0.370352	0.366475	0.612454	0.106499	-0.0276654	0.948154	-0.278172	0.504709	0.463025	0.247933	-0.0148415	0.972176	0.179284	0.670977	0.200229	0.634484	0.288094	0.488969	0.727556	0.0407886	0.487349	0.220599	0.3082	0.457676	0.299818	0.470622	0.532638	0.174116	0.72279	0.0427975	0.307975	0.458021	-0.0988863	0.815793	0.566616	0.143086	0.691524	0.0574541	0.757648	0.0294313	-0.21436	0.610217	-0.0584502	0.890655	-0.226857	0.589011	-0.00288255
Rccd1	Rccd1	blue	0.37026	0.366603	0.55534	0.153016	0.0609337	0.886032	-0.0919459	0.828571	0.657699	0.0762894	-0.28207	0.498502	0.0294066	0.944894	0.230073	0.583595	0.613921	0.105427	-0.0488895	0.908478	-0.0842865	0.84271	0.176863	0.675233	0.401877	0.323681	0.558633	0.150078	0.460129	0.251296	0.819628	0.0127576	0.368893	0.368513	0.292829	0.481525	0.343046	0.405469	0.274088	0.511244	0.0448879	0.915948	0.472225	0.237403	-0.444792	0.269484	0.458619
Mogat2	Mogat2	blue	0.369775	0.367281	0.562922	0.146299	-0.00460864	0.991359	-0.172075	0.683672	0.445573	0.268542	-0.087325	0.837096	-0.156078	0.712071	0.451562	0.261377	0.633735	0.0915648	-0.0344863	0.935389	-0.281762	0.498992	0.253646	0.544419	0.352836	0.391289	0.598458	0.117028	0.412206	0.310201	0.829546	0.0108523	0.0812338	0.848355	0.344889	0.402783	-0.124557	0.76886	0.331569	0.422371	0.122252	0.77305	0.842163	0.00870341	0.0244508	0.954173	0.34987
Afg3l2	Afg3l2	blue	-0.369522	0.367634	0.0224494	0.957922	0.664445	0.0722804	0.682974	0.0619179	-0.0301828	0.943442	-0.0254439	0.952313	0.521643	0.184866	0.721523	0.0433413	-0.113258	0.789449	0.0282729	0.947017	-0.471015	0.238774	0.905265	0.00197739	0.288175	0.48884	0.371673	0.364633	0.526244	0.180325	0.505322	0.201458	0.15589	0.712408	0.742508	0.0348626	0.356567	0.385943	1.77671e-05	0.999967	-0.0059383	0.988866	0.151509	0.720239	0.0657969	0.876986	-0.078958
Fen1	Fen1	blue	0.369406	0.367796	0.521059	0.185447	-0.0296712	0.944399	-0.167527	0.691714	0.810944	0.0145885	-0.332849	0.420471	0.576528	0.13466	0.211488	0.615125	0.6328	0.0921943	0.210427	0.616942	0.322694	0.435639	0.0105209	0.980275	-0.0107109	0.979919	0.155713	0.712724	0.211129	0.61574	0.280185	0.5015	0.178011	0.673213	0.316686	0.444719	0.191485	0.649645	0.279429	0.502705	0.413447	0.3086	0.345255	0.402251	-0.616947	0.103238	-0.118938
Ptn	Ptn	blue	-0.36916	0.368139	-0.049001	0.90827	0.561047	0.147944	0.800645	0.0169637	-0.128474	0.761748	-0.282633	0.497609	0.456819	0.255168	0.591169	0.122735	-0.180274	0.669239	-0.00703688	0.986806	-0.526831	0.179751	0.819388	0.012806	0.16519	0.695857	0.431906	0.285251	0.424334	0.294722	0.433762	0.282954	0.0802422	0.85019	0.44549	0.268642	0.394101	0.334008	-0.238315	0.56979	-0.24029	0.566499	-0.179984	0.669748	-0.135757	0.748565	-0.219977
X3.Mar	X3.Mar	blue	0.368925	0.368469	0.586065	0.126822	0.0868358	0.837999	-0.307226	0.459172	0.680222	0.0633974	0.0985866	0.816344	0.0685527	0.871866	0.0937514	0.825243	0.380345	0.352645	0.10106	0.811798	0.183968	0.662764	0.181374	0.667309	0.290565	0.485079	0.225434	0.591414	0.59211	0.121989	0.665019	0.0719452	0.392426	0.336252	0.601136	0.11497	0.237103	0.571813	0.525174	0.181376	0.293715	0.480137	0.700659	0.0529027	-0.0174892	0.967214	0.648045
Map3k8	Map3k8	blue	-0.368873	0.368542	-0.0587124	0.890167	0.64871	0.0818291	0.52126	0.185247	0.111157	0.793291	0.138237	0.744089	0.570435	0.139806	0.499077	0.208006	-0.130248	0.758533	-0.205028	0.62621	-0.356476	0.386073	0.650563	0.0806685	0.152022	0.71932	-0.0585958	0.890384	0.31775	0.443107	0.381621	0.350897	0.389215	0.340574	0.722574	0.0428898	0.105147	0.804298	-0.0600562	0.887665	0.398141	0.328623	0.443076	0.271558	0.163337	0.699147	0.162631
Dkk4	Dkk4	blue	-0.368525	0.369028	-0.0698842	0.869393	0.559642	0.149184	0.705997	0.0503473	-0.1888	0.654323	-0.154155	0.715505	0.296495	0.475793	0.782701	0.0216527	0.0541901	0.898592	-0.0676178	0.873602	-0.643647	0.0850498	0.787622	0.0202954	0.435967	0.280234	0.601011	0.115065	0.32236	0.436142	0.502157	0.204763	0.037033	0.930627	0.41469	0.306999	0.359656	0.381542	-0.107191	0.800551	-0.241822	0.56395	-0.0289159	0.945813	-0.111368	0.792906	-0.21725
Peli1	Peli1	blue	0.368407	0.369193	0.638852	0.0881667	-0.0581283	0.891255	0.00357192	0.993303	0.296931	0.475113	-0.318288	0.442291	0.010921	0.979525	0.620164	0.100939	0.525591	0.180967	0.385372	0.345781	-0.219686	0.60115	0.490123	0.217586	0.198881	0.636814	0.860628	0.00608036	0.581875	0.130233	0.693886	0.0562557	-0.324362	0.433133	0.365356	0.373478	0.0402529	0.924607	0.347704	0.398695	-0.224448	0.59308	0.400601	0.325365	-0.0707293	0.867824	-0.192135
Slc22a8	Slc22a8	blue	0.368085	0.369645	0.616829	0.103323	0.0844691	0.842372	-0.253593	0.544505	0.639364	0.0878307	0.0507006	0.905099	0.0958692	0.821344	0.0591089	0.889429	0.25053	0.549542	0.232234	0.579965	0.235542	0.574422	0.268352	0.520475	0.220047	0.600537	0.262587	0.529814	0.714963	0.046224	0.643081	0.0854143	0.321947	0.436765	0.642641	0.0856982	0.331556	0.42239	0.531695	0.175025	0.165785	0.694801	0.544712	0.16271	0.00192246	0.996395	0.589957
Atrnl1	Atrnl1	blue	0.367603	0.370321	0.636778	0.0895352	-0.0320533	0.939941	0.226072	0.590336	0.348814	0.397088	-0.574969	0.135968	-0.0598235	0.888098	0.194128	0.645052	0.121053	0.775233	0.119668	0.777756	-0.341057	0.408378	0.514398	0.192138	-0.129548	0.759802	0.664294	0.0723686	0.755304	0.0302355	0.905765	0.00194698	-0.0270306	0.949342	0.264915	0.526034	0.00515873	0.990328	-0.0694108	0.870272	-0.313934	0.448905	0.32689	0.429345	-0.0362812	0.932033	0.242589
Galnt14	Galnt14	blue	0.366699	0.37159	0.538042	0.168959	0.0387397	0.927436	-0.0124619	0.976636	0.653904	0.0786005	-0.376149	0.358423	0.026116	0.951055	-0.057354	0.892697	0.310723	0.453808	-0.106616	0.801605	-0.0483441	0.909496	0.161369	0.702645	0.127489	0.763536	0.355331	0.387711	0.541376	0.165819	0.803095	0.0163781	0.460457	0.250914	0.247967	0.55377	0.290588	0.485043	0.0733927	0.862882	0.0158319	0.97032	0.377787	0.356163	-0.359509	0.38175	0.621035
Lrrc58	Lrrc58	blue	-0.366495	0.371876	0.00870803	0.983673	0.614987	0.104653	0.695819	0.0552863	-0.133781	0.752138	-0.0754091	0.859143	0.439431	0.27599	0.718391	0.0447036	-0.135788	0.74851	0.14448	0.732846	-0.446047	0.267972	0.914034	0.00148762	0.346248	0.400807	0.513889	0.192655	0.548154	0.159534	0.453138	0.259507	0.0387585	0.927401	0.653068	0.0791152	0.505062	0.201729	0.0305864	0.942686	-0.232574	0.579393	-0.0957602	0.821544	-0.00698083	0.986911	-0.191681
Pik3r3	Pik3r3	blue	0.366317	0.372127	0.69236	0.0570283	0.0431067	0.919275	-0.108118	0.798853	0.493133	0.21434	-0.116244	0.783999	0.225687	0.590986	0.431961	0.285183	0.346479	0.400472	0.508178	0.1985	0.11391	0.788259	0.500736	0.206256	0.138765	0.743137	0.563409	0.145873	0.75952	0.0287988	0.601856	0.114419	-0.110162	0.795111	0.671369	0.0682972	0.228571	0.586123	0.543624	0.16372	-0.00327953	0.993851	0.44185	0.273044	0.00540974	0.989857	0.028871
Psen1	Psen1	blue	0.366161	0.372345	0.604411	0.11248	0.124499	0.768964	-0.245769	0.557404	0.72821	0.0405176	-0.000696257	0.998695	0.137829	0.744825	0.231274	0.581577	0.542217	0.165032	0.111674	0.792346	0.138587	0.743458	0.221779	0.597599	0.422302	0.297288	0.390792	0.338449	0.578958	0.132638	0.72617	0.0413668	0.396833	0.330362	0.585426	0.127339	0.37877	0.354808	0.541758	0.165462	0.23807	0.570199	0.626261	0.0966622	-0.231615	0.581004	0.539619
Snx12	Snx12	blue	-0.366143	0.372371	-0.0788229	0.852818	0.608318	0.109551	0.578144	0.133314	-0.0993057	0.815022	0.117146	0.782352	0.184177	0.662397	0.571617	0.1388	-0.116498	0.783535	-0.387668	0.342666	-0.710594	0.0482065	0.706358	0.0501769	0.274194	0.511074	0.1851	0.660783	0.324788	0.432494	0.629479	0.0944483	0.319338	0.440702	0.566895	0.142845	-0.0719697	0.865522	-0.176646	0.675614	0.177221	0.674603	0.56836	0.141583	0.355597	0.387329	0.320399
Hecw1	Hecw1	blue	0.36575	0.372924	0.596866	0.118261	0.0469255	0.912144	-0.325434	0.431525	0.525967	0.180598	0.142439	0.736517	-0.010393	0.980514	0.435136	0.281258	0.597329	0.117901	0.203111	0.629511	0.0299741	0.943832	0.264495	0.526716	0.437395	0.27848	0.4895	0.21826	0.514434	0.192102	0.665335	0.0717609	0.0992034	0.81521	0.583916	0.128565	0.101767	0.810501	0.636937	0.0894302	0.216521	0.606533	0.786093	0.0207113	0.0592944	0.889083	0.341925
Il23a	Il23a	blue	0.365475	0.37331	0.524308	0.182229	0.00949245	0.982203	-0.397272	0.329779	0.6029	0.113625	0.0722202	0.865057	0.112194	0.791395	0.319427	0.440567	0.710182	0.0483963	0.363339	0.376322	0.344784	0.402936	0.0748838	0.860117	0.608952	0.10908	0.523022	0.183499	0.393838	0.334361	0.407483	0.316331	0.147604	0.727236	0.432063	0.285056	0.595202	0.119558	0.759673	0.0287474	0.0657628	0.87705	0.269284	0.518971	-0.430606	0.286866	0.162307
Usp37	Usp37	blue	-0.365158	0.373757	0.00750001	0.985938	0.602382	0.114019	0.643355	0.0852376	-0.0693432	0.870398	-0.0200847	0.962351	0.593803	0.120655	0.804788	0.0159812	-0.0527093	0.901353	0.121881	0.773726	-0.423314	0.296008	0.866934	0.00531814	0.214204	0.610484	0.348066	0.39817	0.419118	0.301332	0.35215	0.392276	-0.0108015	0.979749	0.707674	0.0495598	0.24072	0.565783	0.0246274	0.953842	0.0449924	0.915753	0.140828	0.739417	0.0740915	0.861586	-0.324576
Zfp871	Zfp871	blue	0.365054	0.373904	0.594733	0.119925	-0.102767	0.808664	-0.0772396	0.855751	0.197083	0.639927	-0.247588	0.554394	-0.123239	0.771256	0.362295	0.377798	0.311828	0.452119	0.600809	0.11522	0.0477586	0.910589	0.429804	0.287866	0.304259	0.463745	0.888094	0.00321605	0.703726	0.0514251	0.531632	0.175085	-0.323559	0.434338	0.311826	0.452122	0.477877	0.231049	0.499937	0.207098	-0.551534	0.15645	-0.0861428	0.83928	-0.152219	0.718968	-0.11372
Caprin2	Caprin2	blue	0.364036	0.375338	0.649224	0.0815062	-0.0636505	0.880977	0.195937	0.641913	0.36019	0.380783	-0.601847	0.114427	0.195807	0.642137	0.419963	0.300256	0.300301	0.469871	0.402818	0.322442	-0.167357	0.692016	0.526944	0.179641	-0.110378	0.794717	0.748792	0.0325398	0.662062	0.0736822	0.657962	0.0761304	-0.274838	0.51004	0.299956	0.470408	0.107195	0.800545	0.0919531	0.828557	-0.29982	0.470618	0.141755	0.737749	-0.232202	0.580017	-0.251661
Cir1	Cir1	blue	-0.363879	0.37556	-0.0755507	0.858881	0.520772	0.185733	0.810245	0.0147426	-0.1902	0.651882	-0.321919	0.436807	0.348853	0.397031	0.608165	0.109665	-0.134764	0.75036	-0.0775411	0.855192	-0.627498	0.0958074	0.783432	0.0214475	0.191794	0.649108	0.498105	0.209035	0.356617	0.385872	0.465858	0.244666	0.0438215	0.91794	0.332113	0.421562	0.325005	0.432168	-0.30177	0.467594	-0.300957	0.468854	-0.174831	0.678811	-0.140132	0.740672	-0.228117
Tanc1	Tanc1	blue	0.363833	0.375624	0.621931	0.0996881	0.111465	0.792728	-0.152747	0.718024	0.72605	0.0414172	-0.156464	0.711384	0.273547	0.512112	0.415889	0.305459	0.677524	0.0648677	0.184818	0.661276	0.0815516	0.847767	0.277968	0.505035	0.397415	0.329589	0.525865	0.180698	0.519295	0.187206	0.696179	0.0551067	0.249232	0.551682	0.539853	0.167249	0.363776	0.375705	0.495551	0.211751	0.203319	0.629153	0.548046	0.159633	-0.392659	0.335939	0.231837
Rfx5	Rfx5	blue	0.362874	0.376979	0.677259	0.0650131	0.0701562	0.868888	-0.122362	0.772852	0.571634	0.138785	-0.0984036	0.816681	0.254862	0.542424	0.330617	0.423785	0.317469	0.443533	0.413054	0.309106	0.146195	0.729764	0.445102	0.269109	0.112217	0.791353	0.439675	0.275692	0.743435	0.0345138	0.616134	0.103823	0.0334585	0.937312	0.68291	0.0619519	0.227246	0.588356	0.505254	0.201529	0.0998387	0.814043	0.50193	0.205001	-0.0120792	0.977354	0.173311
Ephb3	Ephb3	blue	0.362533	0.377462	0.597302	0.117922	0.12023	0.776732	-0.181412	0.667242	0.725265	0.041747	-0.0778776	0.854569	0.135687	0.748691	0.258053	0.537201	0.55853	0.150169	0.00137457	0.997423	0.0118793	0.977728	0.228289	0.586598	0.34403	0.404035	0.379655	0.353593	0.530366	0.176309	0.788609	0.0200298	0.400207	0.325886	0.533323	0.173458	0.219675	0.601169	0.410429	0.312501	0.287197	0.490383	0.731553	0.0391488	-0.209668	0.618242	0.536232
Ndrg1	Ndrg1	blue	0.362398	0.377653	0.596318	0.118687	0.0438524	0.917882	0.0938269	0.825104	0.598359	0.117104	-0.502159	0.204761	0.144034	0.733648	0.205668	0.625108	0.418275	0.302407	0.0934748	0.825753	-0.0994314	0.814791	0.326827	0.429439	0.158997	0.706868	0.606952	0.11057	0.596088	0.118866	0.798759	0.0174232	0.22436	0.593229	0.286464	0.491541	0.361398	0.379069	0.122728	0.772186	-0.127808	0.762956	0.243207	0.56165	-0.464975	0.245682	0.260467
Aplp2	Aplp2	blue	0.362305	0.377785	0.604988	0.112045	0.124605	0.768772	-0.135014	0.749908	0.800482	0.017003	-0.188763	0.654387	0.310665	0.453898	0.199878	0.63509	0.527718	0.178884	0.107745	0.799537	0.156686	0.710987	0.220819	0.599226	0.274295	0.510911	0.346874	0.399898	0.549285	0.158498	0.686187	0.0602173	0.41153	0.311074	0.530752	0.175936	0.396853	0.330335	0.397599	0.329344	0.255793	0.540898	0.508345	0.198328	-0.411434	0.311199	0.40922
Haus1	Haus1	blue	-0.362233	0.377886	-0.121847	0.773789	0.628288	0.0952642	0.267221	0.522302	0.05591	0.895387	0.408698	0.314748	0.356811	0.385595	0.858973	0.00629139	0.408447	0.315075	-0.263056	0.529051	-0.437981	0.277763	0.493163	0.214308	0.714305	0.0465194	0.217243	0.605304	0.0307994	0.942288	0.378161	0.355647	0.31317	0.450069	0.64153	0.0864182	0.137409	0.745582	0.269245	0.519033	0.452833	0.259869	0.644015	0.0848137	0.0643201	0.879732	0.0683764
Ppp2r5c	Ppp2r5c	blue	-0.362028	0.378177	-0.0372253	0.930267	0.643359	0.0852353	0.63133	0.0931876	-0.114089	0.787932	0.0614151	0.885136	0.148096	0.726353	0.570973	0.139348	-0.150567	0.721925	-0.274437	0.510683	-0.679284	0.063906	0.803637	0.0162505	0.406148	0.318073	0.370357	0.366467	0.484999	0.223168	0.705863	0.0504102	0.328615	0.426768	0.599199	0.116456	0.227089	0.58862	-0.102001	0.810071	-0.0545164	0.897984	0.339319	0.410925	0.237845	0.570574	0.345722
Grk5	Grk5	blue	0.361842	0.37844	0.601703	0.114536	-0.0565226	0.894246	0.0369509	0.93078	0.493609	0.21383	-0.430624	0.286844	0.309459	0.455745	0.467876	0.242352	0.494086	0.213317	0.257622	0.537906	-0.107744	0.799539	0.350237	0.395032	-0.103014	0.808211	0.504345	0.202476	0.423993	0.295151	0.551201	0.156753	-0.173449	0.681247	0.335223	0.416957	-0.130737	0.757647	0.147848	0.726798	0.106287	0.802208	0.483535	0.224777	-0.200725	0.633628	-0.231785
Ccdc58	Ccdc58	blue	0.361276	0.379242	0.520426	0.186078	-0.1117	0.792298	-0.0580508	0.891399	0.386981	0.343596	-0.398416	0.328259	0.0786298	0.853176	0.047608	0.91087	0.239456	0.567888	0.497624	0.209545	0.263193	0.528828	0.214913	0.609274	0.144336	0.733105	0.603776	0.112961	0.577813	0.133589	0.370313	0.366528	-0.0710257	0.867274	0.174558	0.679292	0.641968	0.0861338	0.332313	0.421266	-0.437013	0.27895	-0.318343	0.442207	-0.486639	0.221373	-0.0432484
Sertad3	Sertad3	blue	0.361006	0.379625	0.536354	0.170561	-0.126188	0.765897	-0.171017	0.685541	0.389624	0.340022	-0.266707	0.523133	0.230683	0.582568	0.389181	0.34062	0.529352	0.177293	0.643314	0.085264	0.30138	0.468198	0.218469	0.603218	0.239169	0.568366	0.664783	0.0720826	0.42209	0.297556	0.222449	0.596463	-0.299196	0.471588	0.269477	0.518658	0.492027	0.21553	0.539856	0.167247	-0.243883	0.560528	-0.136112	0.747924	-0.469531	0.240463	-0.415569
Wipf1	Wipf1	blue	0.360993	0.379643	0.628927	0.0948256	-0.0127457	0.976104	0.193678	0.645833	0.511213	0.195383	-0.60301	0.113541	0.256804	0.539244	0.337862	0.413067	0.347183	0.399451	0.165577	0.695171	-0.210747	0.616394	0.436725	0.279303	-0.15035	0.722313	0.567319	0.14248	0.577325	0.133996	0.737989	0.0365939	-0.0372541	0.930213	0.301826	0.467507	-0.00991847	0.981404	-0.0192146	0.963982	-0.0557114	0.895757	0.369838	0.367193	-0.267913	0.521183	-0.038204
Cnep1r1	Cnep1r1	blue	-0.359158	0.38225	0.0243478	0.954366	0.722616	0.0428718	0.514291	0.192247	0.0403068	0.924506	0.220628	0.599551	0.393562	0.334729	0.699852	0.0532961	-0.0191664	0.964072	-0.0620432	0.883967	-0.42388	0.295293	0.837881	0.00939913	0.544844	0.162588	0.341776	0.407326	0.540508	0.166634	0.593024	0.121267	0.346925	0.399825	0.848838	0.00768568	0.445826	0.268237	0.1996	0.635572	0.105582	0.803501	0.350706	0.394355	0.141724	0.737804	0.232884
Slc25a27	Slc25a27	blue	0.35887	0.382659	0.648339	0.0820626	0.119364	0.77831	-0.188034	0.655659	0.613324	0.105863	-0.0193774	0.963676	0.130586	0.757921	0.418091	0.302641	0.547516	0.160121	0.266791	0.522996	0.0640555	0.880224	0.377351	0.356763	0.432755	0.284199	0.572962	0.137659	0.662957	0.0731535	0.743377	0.0345356	0.179272	0.670998	0.643428	0.0851907	0.353266	0.390672	0.598066	0.117331	0.106905	0.801074	0.590789	0.123036	-0.142122	0.737089	0.331662
Snx19	Snx19	blue	0.358604	0.383038	0.682261	0.062299	0.0921011	0.828285	-0.137918	0.744664	0.55936	0.149434	-0.0763783	0.857347	0.229325	0.584853	0.437237	0.278675	0.433281	0.283547	0.464443	0.246295	0.143477	0.734651	0.469173	0.24087	0.292734	0.481675	0.59012	0.123568	0.749486	0.0322893	0.641176	0.0866478	0.0110286	0.979323	0.691603	0.0574134	0.376779	0.357553	0.611182	0.107432	0.0165246	0.969022	0.434546	0.281985	-0.108674	0.797836	0.123793
Rffl	Rffl	blue	0.358144	0.383692	0.587012	0.126058	0.0129015	0.975812	0.120449	0.776333	0.537916	0.169078	-0.54217	0.165077	0.134172	0.75143	0.148546	0.725546	0.318714	0.441646	0.175897	0.676932	-0.056167	0.894908	0.341478	0.407761	0.0951989	0.822578	0.615614	0.104199	0.631608	0.0929996	0.735572	0.0375411	0.154582	0.714743	0.251917	0.547259	0.41345	0.308595	0.102258	0.809598	-0.239135	0.568422	0.0866241	0.838391	-0.463586	0.247285	0.195456
Adam4	Adam4	blue	0.358078	0.383787	0.115155	0.785986	-0.560781	0.148178	-0.511762	0.194821	-0.124915	0.768209	0.0880965	0.835672	-0.751629	0.031523	-0.603019	0.113534	-0.167103	0.692465	-0.111152	0.7933	0.0777821	0.854746	-0.507668	0.199027	-0.402999	0.322204	-0.239529	0.567766	-0.13605	0.748036	-0.0664955	0.875688	-0.206826	0.623118	-0.469565	0.240424	-0.696141	0.0551257	-0.0898898	0.832362	-0.0693256	0.87043	0.287913	0.489253	0.54735	0.160273	0.400327
Gen1	Gen1	blue	-0.357543	0.38455	0.0122205	0.977089	0.576892	0.134357	0.655305	0.0777426	-0.204612	0.626927	-0.0320375	0.939971	0.379827	0.353356	0.701371	0.0525577	-0.188147	0.655461	0.250001	0.550414	-0.39039	0.33899	0.921288	0.00114833	0.354863	0.388381	0.549072	0.158694	0.584619	0.127994	0.393843	0.334353	-0.053134	0.900561	0.65096	0.0804215	0.548506	0.159212	0.0994085	0.814833	-0.329369	0.425644	-0.188832	0.654266	0.0506514	0.905191	-0.236922
Chrna6	Chrna6	blue	-0.3572	0.385039	-0.0433857	0.918754	0.520755	0.185749	0.549284	0.158499	-0.0466448	0.912668	-0.00556925	0.989558	0.712002	0.0475622	0.432703	0.284264	-0.331801	0.422025	0.356708	0.385742	0.00649745	0.987818	0.710526	0.0482381	0.0258181	0.951613	0.0845019	0.842312	0.444445	0.269902	-0.00312079	0.994149	0.00159092	0.997017	0.662446	0.0734551	0.524621	0.181921	0.0809718	0.84884	-0.0411509	0.922929	-0.318291	0.442286	-0.0432991	0.918916	-0.373605
Tsnax	Tsnax	blue	0.356593	0.385906	0.64228	0.085932	0.100039	0.813674	-0.0384317	0.928011	0.715334	0.0460579	-0.288452	0.488405	0.386162	0.344707	0.235974	0.573699	0.393744	0.334485	0.299952	0.470414	0.181312	0.667417	0.351632	0.39302	0.126077	0.766098	0.414064	0.307805	0.66093	0.0743532	0.622779	0.0990915	0.220985	0.598945	0.563012	0.14622	0.416567	0.30459	0.371952	0.364245	0.108172	0.798754	0.329128	0.426002	-0.372549	0.363413	0.190607
Cnppd1	Cnppd1	blue	0.355782	0.387066	0.655438	0.0776615	0.0966049	0.81999	-0.046956	0.912087	0.645535	0.0838402	-0.209505	0.618522	0.280475	0.501038	0.267653	0.521603	0.334858	0.417497	0.239752	0.567394	0.0615959	0.8848	0.404514	0.320214	0.0728811	0.863831	0.390646	0.338645	0.693094	0.056656	0.701418	0.0525349	0.179311	0.670929	0.609796	0.108454	0.195822	0.642112	0.347712	0.398683	0.157487	0.709559	0.543998	0.163372	-0.120486	0.776266	0.279235
Lrrc39	Lrrc39	blue	0.355778	0.387071	0.655493	0.0776279	0.0711352	0.867071	0.102069	0.809946	0.558869	0.149869	-0.436378	0.279729	0.212351	0.61365	0.418432	0.302206	0.45919	0.252391	0.218226	0.603631	-0.142009	0.737291	0.472114	0.237529	0.153087	0.717414	0.6845	0.0611069	0.663495	0.0728373	0.812158	0.0143232	0.0622823	0.883522	0.441295	0.27372	0.249402	0.551401	0.224787	0.592508	-0.0804572	0.849792	0.383995	0.347654	-0.311158	0.453143	0.0978832
Fndc4	Fndc4	blue	0.355543	0.387407	0.611976	0.106849	0.0448917	0.915941	-0.150827	0.72146	0.655044	0.0779021	-0.171659	0.684406	0.399709	0.326545	0.489533	0.218225	0.640369	0.0871739	0.333126	0.42006	0.140102	0.740726	0.289348	0.486993	0.199691	0.635414	0.453526	0.259048	0.448176	0.265416	0.499153	0.207925	0.0170926	0.967958	0.537578	0.169398	0.183358	0.663831	0.481054	0.227516	0.256663	0.539474	0.519353	0.187149	-0.308529	0.457171	-0.0842162
Mtmr10	Mtmr10	blue	-0.354308	0.389176	-0.025385	0.952424	0.623848	0.098342	0.71028	0.0483513	-0.00287217	0.994615	-0.149536	0.723772	0.438063	0.277663	0.4393	0.276149	-0.23468	0.575864	-0.0728675	0.863856	-0.416593	0.304557	0.777801	0.0230587	0.242125	0.563447	0.30294	0.465783	0.514322	0.192215	0.502136	0.204785	0.317764	0.443085	0.565422	0.14412	0.516137	0.190379	-0.144338	0.733101	-0.134709	0.750459	-0.0827457	0.845559	-0.101323	0.811316	0.103607
Rbms2	Rbms2	blue	0.353917	0.389736	0.566845	0.142888	0.09697	0.819318	-0.120019	0.777116	0.755475	0.0301764	-0.198118	0.638134	0.245076	0.558551	0.31061	0.453981	0.640252	0.0872502	-0.0797445	0.851112	-0.0550083	0.897067	0.180278	0.669231	0.228297	0.586585	0.328901	0.426341	0.385912	0.345046	0.743649	0.0344336	0.368962	0.368417	0.439383	0.276049	0.0600676	0.887644	0.266268	0.523842	0.39294	0.335564	0.778155	0.0229552	-0.303391	0.465085	0.380486
Fbxw2	Fbxw2	blue	0.353383	0.390503	0.685742	0.0604512	0.0932669	0.826136	-0.00218511	0.995903	0.536388	0.170529	-0.226369	0.589834	0.198328	0.63777	0.414507	0.307234	0.363038	0.376748	0.328812	0.426475	-0.0383144	0.928231	0.522648	0.183869	0.155965	0.712273	0.598388	0.117082	0.765339	0.0268857	0.767833	0.0260906	0.0310983	0.941728	0.622312	0.0994202	0.219957	0.600691	0.395828	0.331702	-0.00700705	0.986862	0.500157	0.206866	-0.0701726	0.868858	0.172653
Slc38a9	Slc38a9	blue	-0.35325	0.390694	-0.10816	0.798775	0.477497	0.231473	0.732448	0.0387871	-0.0293125	0.945071	-0.344581	0.403232	0.656655	0.0769208	0.688022	0.0592581	0.0776382	0.855012	-0.0933838	0.825921	-0.494058	0.213348	0.610421	0.107993	0.0412946	0.922661	0.269627	0.518417	0.0737315	0.862254	0.226139	0.590223	0.0114962	0.978447	0.29793	0.473558	0.115602	0.785169	-0.32569	0.431142	0.0646298	0.879156	-0.0392643	0.926455	-0.30245	0.466541	-0.522248
Etnppl	Etnppl	blue	-0.353146	0.390844	-0.100553	0.81273	0.678142	0.0645291	0.327286	0.428753	0.118855	0.779236	0.381087	0.351628	0.252007	0.547111	0.575949	0.135145	0.157002	0.710423	-0.442893	0.271779	-0.482656	0.225745	0.511908	0.194672	0.606526	0.110889	0.0746225	0.860601	0.199012	0.636588	0.566935	0.142811	0.579813	0.131931	0.674281	0.0666614	0.151144	0.720891	0.119773	0.777565	0.445339	0.268824	0.710025	0.0484685	0.178006	0.673221	0.508652
Usb1	Usb1	blue	0.352946	0.391131	0.594642	0.119996	-0.00353764	0.993367	-0.135494	0.749041	0.564188	0.145193	-0.241713	0.564131	0.38024	0.35279	0.324312	0.433208	0.461838	0.249309	0.600951	0.115111	0.366974	0.371204	0.294355	0.479136	0.225781	0.590828	0.550631	0.157271	0.571044	0.139288	0.333731	0.419164	-0.0719876	0.865489	0.46886	0.241228	0.601322	0.114827	0.56318	0.146073	-0.0993279	0.814982	-0.0286084	0.946389	-0.483733	0.224559	-0.197576
Prps1	Prps1	blue	0.351859	0.392694	0.668129	0.0701444	-0.0184919	0.965336	0.129566	0.759768	0.201073	0.633027	-0.348322	0.3978	-0.160514	0.704167	0.276966	0.506635	0.0268757	0.949632	0.397897	0.328948	-0.222387	0.596569	0.643658	0.085043	0.0235474	0.955865	0.79017	0.0196141	0.932749	0.000722561	0.839729	0.00909465	-0.199909	0.635037	0.44078	0.274345	0.176463	0.675936	0.223547	0.594604	-0.486407	0.221627	0.221514	0.598048	0.174818	0.678834	0.196152
Foxo4	Foxo4	blue	0.351729	0.392881	0.598881	0.116702	0.0647203	0.878988	0.0235561	0.955849	0.692223	0.0570977	-0.434715	0.281776	0.383323	0.348571	0.373583	0.361976	0.599193	0.116461	0.207335	0.622245	0.0381368	0.928563	0.296796	0.475324	0.188451	0.654931	0.551075	0.156867	0.483393	0.224933	0.634869	0.0908056	0.156636	0.711076	0.38215	0.350174	0.359679	0.381509	0.26316	0.528883	0.0739846	0.861784	0.296951	0.475083	-0.570068	0.14012	0.00468277
Gnai1	Gnai1	blue	-0.351446	0.393289	0.0182865	0.96572	0.603107	0.113468	0.697537	0.0544331	-0.161027	0.703253	-0.0727186	0.864133	0.323007	0.435169	0.631765	0.0928932	-0.217069	0.6056	0.0899819	0.832192	-0.492874	0.214618	0.91809	0.00129088	0.332197	0.421438	0.514444	0.192092	0.605767	0.111459	0.531282	0.175423	0.0823111	0.846362	0.632322	0.0925166	0.48409	0.224166	-0.00934952	0.982471	-0.290324	0.485458	-0.0723103	0.86489	0.0755853	0.858816	-0.0405507
Diaph1	Diaph1	blue	0.350796	0.394225	0.595903	0.119011	0.0638	0.880699	-0.324717	0.4326	0.532444	0.174303	0.115026	0.786221	0.100995	0.811918	0.47386	0.235556	0.636371	0.0898049	0.425251	0.293566	0.213166	0.612257	0.287807	0.489421	0.569268	0.140804	0.611923	0.106888	0.559226	0.149552	0.537635	0.169344	0.0395495	0.925922	0.605139	0.111931	0.462836	0.248152	0.787976	0.0201999	0.0522279	0.902251	0.441651	0.273287	-0.181358	0.667336	0.149562
Vhl	Vhl	blue	-0.350782	0.394246	0.0268756	0.949633	0.665214	0.071831	0.52013	0.186373	0.111062	0.793465	0.102522	0.809114	0.704263	0.0511692	0.606069	0.111232	-0.103541	0.807245	0.213047	0.612459	-0.103982	0.806435	0.787436	0.0203459	0.327099	0.429032	0.206038	0.624473	0.518509	0.187994	0.272969	0.513039	0.225846	0.590718	0.844361	0.00835927	0.615465	0.104307	0.222294	0.596726	0.101639	0.810735	-0.00960219	0.981997	-0.0815058	0.847852	-0.117513
Ppargc1a	Ppargc1a	blue	0.350292	0.394953	0.633921	0.0914401	0.0966852	0.819842	-0.170867	0.685805	0.593233	0.121103	-0.0848154	0.841732	0.218774	0.6027	0.429538	0.288196	0.555982	0.152441	0.42594	0.2927	0.185703	0.659728	0.372312	0.363743	0.449775	0.263504	0.637072	0.0893407	0.654116	0.0784706	0.60858	0.109357	0.0871471	0.837425	0.603149	0.113436	0.545499	0.161981	0.646917	0.0829618	-0.0163532	0.969343	0.316827	0.444506	-0.314646	0.447821	0.125583
Amacr	Amacr	blue	0.349752	0.395732	0.628183	0.0953365	0.028099	0.947342	-0.320986	0.438214	0.462896	0.248083	0.178715	0.671976	0.153984	0.715811	0.324689	0.432643	0.298837	0.472146	0.565969	0.143646	0.318058	0.44264	0.369752	0.367312	0.229984	0.583744	0.384989	0.346301	0.702526	0.0520005	0.420685	0.299338	-0.0765184	0.857087	0.734874	0.0378173	0.266971	0.522705	0.752165	0.0313332	0.0993155	0.815004	0.473232	0.236264	0.157158	0.710145	0.142857
Ttc30b	Ttc30b	blue	0.349499	0.396097	0.572067	0.138418	0.00924759	0.982662	-0.128633	0.761461	0.62665	0.0963929	-0.220818	0.599228	0.378757	0.354827	0.499286	0.207785	0.674372	0.0666107	0.231518	0.581166	0.0490695	0.908142	0.234218	0.576637	0.129053	0.760699	0.415767	0.305616	0.331648	0.422254	0.48631	0.221733	-0.00849674	0.984069	0.435263	0.281101	0.0139846	0.973782	0.364718	0.374377	0.309593	0.455539	0.589924	0.123725	-0.297742	0.473849	-0.129488
X6.Mar	X6.Mar	blue	0.348845	0.397043	0.675204	0.0661481	0.094051	0.824692	-0.0629944	0.882198	0.557877	0.15075	-0.174128	0.680049	0.263892	0.527695	0.317667	0.443231	0.300033	0.470288	0.494865	0.212484	0.188935	0.654087	0.48741	0.220532	0.205112	0.626065	0.564454	0.144962	0.81387	0.0139542	0.621437	0.100037	0.0423971	0.920601	0.660489	0.0746159	0.487798	0.220109	0.531033	0.175664	-0.0835369	0.844095	0.251064	0.548663	-0.178731	0.671948	0.136641
Cables2	Cables2	blue	0.348716	0.39723	0.598387	0.117083	0.135751	0.748577	-0.0965308	0.820126	0.782173	0.0218017	-0.217612	0.604677	0.32143	0.437544	0.295414	0.47748	0.593209	0.121122	0.0759947	0.858058	0.0724959	0.864546	0.248607	0.552713	0.293077	0.481137	0.401001	0.324838	0.511383	0.195208	0.717138	0.0452561	0.375544	0.359259	0.516552	0.18996	0.335905	0.41595	0.366908	0.371296	0.268624	0.520035	0.559273	0.149511	-0.421757	0.297979	0.341912
Trak2	Trak2	blue	0.348642	0.397338	0.640667	0.0869791	0.0918396	0.828767	0.110314	0.794832	0.591227	0.122688	-0.43323	0.283611	0.199652	0.635481	0.324982	0.432203	0.401985	0.323538	0.142354	0.736671	-0.139632	0.741573	0.446528	0.267393	0.131949	0.755452	0.610221	0.108141	0.674935	0.0662973	0.842775	0.00860661	0.168463	0.690057	0.438949	0.276578	0.259933	0.534133	0.177846	0.673503	-0.0491165	0.908055	0.403094	0.322079	-0.306557	0.460203	0.230554
Mblac2	Mblac2	blue	-0.348561	0.397454	0.0294491	0.944815	0.652045	0.0797475	0.644608	0.0844331	-0.0366509	0.931341	0.016311	0.969422	0.394762	0.333125	0.521341	0.185167	-0.270455	0.517083	0.00879221	0.983515	-0.413697	0.308277	0.876937	0.00423986	0.278163	0.504723	0.314394	0.448204	0.628294	0.09526	0.545585	0.161901	0.258699	0.536146	0.739474	0.0360193	0.445307	0.268863	0.00311417	0.994161	-0.0893546	0.83335	0.0908663	0.830561	0.138951	0.742802	0.159651
Gja4	Gja4	blue	0.348293	0.397842	0.605293	0.111816	0.116863	0.78287	-0.121028	0.775278	0.567429	0.142384	-0.0775716	0.855136	-0.0430447	0.919391	0.27063	0.516801	0.436336	0.279781	0.0501171	0.906188	-0.0975439	0.818262	0.346523	0.400408	0.386477	0.34428	0.536619	0.170309	0.661556	0.0739817	0.881608	0.00378897	0.307304	0.459053	0.527104	0.179484	0.258282	0.536828	0.406874	0.317126	0.054244	0.898492	0.644832	0.0842894	-0.0707945	0.867703	0.581803
Slc36a4	Slc36a4	blue	0.347861	0.398468	0.637216	0.0892452	0.100592	0.812658	-0.244219	0.559971	0.617818	0.102612	0.0664158	0.875836	0.244313	0.559815	0.214165	0.610551	0.295222	0.47778	0.436773	0.279244	0.325304	0.431719	0.352799	0.391343	0.237971	0.570364	0.333628	0.419316	0.739733	0.0359199	0.528266	0.17835	0.164462	0.697149	0.736527	0.0371654	0.416016	0.305297	0.654336	0.0783351	0.143595	0.734437	0.439964	0.275339	-0.0402175	0.924673	0.321785
Slc25a36	Slc25a36	blue	0.347687	0.39872	0.655188	0.0778139	0.0133432	0.974985	0.0675624	0.873706	0.235174	0.575037	-0.252788	0.545828	-0.202822	0.63001	0.411509	0.311101	0.220539	0.599701	0.274366	0.510798	-0.317614	0.443312	0.605397	0.111737	0.180523	0.6688	0.823378	0.0120142	0.831143	0.0105635	0.914463	0.00146595	-0.14541	0.731175	0.456143	0.255961	0.0816273	0.847627	0.280593	0.50085	-0.348879	0.396994	0.454144	0.258318	0.188983	0.654004	0.252619
Rnf152	Rnf152	blue	0.347534	0.398941	0.62471	0.09774	-0.0454134	0.914967	-0.25248	0.546334	0.1757	0.677279	0.128355	0.761964	-0.156114	0.712008	0.276651	0.507138	0.0920414	0.828395	0.735534	0.0375562	0.237686	0.570839	0.492781	0.214718	0.296237	0.476196	0.671549	0.0681952	0.882699	0.00368832	0.463527	0.247353	-0.293313	0.480766	0.622017	0.0996276	0.444656	0.269648	0.762393	0.0278441	-0.401282	0.324466	0.115636	0.785107	0.268877	0.519626	0.117057
Ttc9c	Ttc9c	blue	0.347532	0.398944	0.652308	0.0795844	0.0818682	0.847182	-0.241529	0.564437	0.489081	0.218715	0.0790702	0.85236	0.1297	0.759527	0.379695	0.353538	0.377254	0.356896	0.561761	0.147316	0.26106	0.532297	0.436567	0.279497	0.407688	0.316063	0.590358	0.123379	0.780366	0.0223158	0.55594	0.152478	-0.0077466	0.985476	0.718867	0.0444949	0.516589	0.189923	0.766274	0.0265859	-0.0672	0.874379	0.329276	0.425782	-0.042181	0.921004	0.179695
Zc3h7a	Zc3h7a	blue	-0.347442	0.399075	-0.0143934	0.973016	0.707689	0.0495529	0.386409	0.344372	0.0889966	0.83401	0.363473	0.376133	0.314745	0.44767	0.539116	0.167944	-0.0533135	0.900226	-0.189817	0.65255	-0.359963	0.381105	0.694464	0.0559649	0.538839	0.168206	0.141652	0.737934	0.470384	0.239492	0.564151	0.145226	0.495252	0.212071	0.839317	0.00916192	0.358181	0.383641	0.215098	0.608959	0.262458	0.530023	0.50251	0.204392	0.244191	0.560018	0.469115
Rspry1	Rspry1	blue	0.34648	0.40047	0.653794	0.0786684	0.100555	0.812727	-0.150021	0.722903	0.612034	0.106807	-0.0909833	0.830345	0.324755	0.432543	0.443134	0.271488	0.501729	0.205212	0.471295	0.238457	0.214423	0.61011	0.411232	0.31146	0.317835	0.442977	0.553688	0.154501	0.672766	0.0675095	0.562272	0.146868	0.0417618	0.921788	0.669203	0.0695288	0.447165	0.266628	0.625414	0.0972497	0.0693459	0.870393	0.371051	0.365499	-0.245905	0.557178	0.0495637
Nop10	Nop10	blue	0.346074	0.40106	0.664215	0.0724146	0.0925638	0.827432	-0.156784	0.710812	0.560084	0.148793	-0.028946	0.945757	0.258527	0.536427	0.402496	0.322866	0.382495	0.349701	0.449891	0.263367	0.16943	0.688346	0.449494	0.26384	0.219829	0.600908	0.482201	0.226247	0.726231	0.041341	0.591741	0.122282	0.0181722	0.965935	0.717099	0.0452733	0.290811	0.484692	0.597431	0.117823	0.102402	0.809334	0.496987	0.210222	-0.0292199	0.945244	0.13763
Ube2q2l	Ube2q2l	blue	0.345922	0.40128	0.638543	0.0883702	0.04949	0.907358	-0.231074	0.581911	0.479871	0.228828	0.0713531	0.866666	0.160052	0.704989	0.139481	0.741845	0.106377	0.802044	0.588584	0.124796	0.374326	0.360946	0.410131	0.312887	0.155723	0.712706	0.366286	0.37217	0.843245	0.00853283	0.456638	0.25538	0.0211763	0.960306	0.72584	0.0415052	0.459349	0.252205	0.669923	0.069118	-0.0494313	0.907467	0.253509	0.544643	0.0828703	0.845328	0.264491
Itpkb	Itpkb	blue	0.345868	0.401359	0.538322	0.168694	0.0738028	0.862121	-0.423025	0.296374	0.732047	0.0389491	0.150262	0.72247	0.332128	0.421541	0.255861	0.540787	0.628376	0.0952039	0.408359	0.31519	0.512288	0.194284	0.080154	0.850354	0.49071	0.216951	0.294435	0.479011	0.431832	0.285343	0.314525	0.448005	0.24704	0.555301	0.603561	0.113123	0.598967	0.116635	0.807655	0.0153226	0.285371	0.493269	0.344265	0.403691	-0.398242	0.328489	0.191408
Calu	Calu	blue	-0.345632	0.401702	0.0149914	0.971895	0.641564	0.0863962	0.67098	0.0685174	0.108281	0.798555	-0.130773	0.757581	0.68498	0.0608526	0.654893	0.0779941	-0.0281599	0.947228	0.0156677	0.970628	-0.349019	0.396791	0.787123	0.0204305	0.230091	0.583565	0.27873	0.503819	0.421074	0.298845	0.407007	0.316952	0.230216	0.583354	0.672242	0.0678043	0.426493	0.292006	-0.0454265	0.914942	0.0895822	0.83293	0.0589345	0.889753	-0.17968	0.67028	-0.163014
Myo1d	Myo1d	blue	0.345375	0.402076	0.595749	0.119131	0.0665167	0.875648	0.112428	0.790967	0.5656	0.143966	-0.458725	0.252935	0.117929	0.780925	0.398208	0.328535	0.539392	0.167684	-0.025925	0.951412	-0.2994	0.471271	0.375376	0.359492	0.171893	0.683994	0.639192	0.0879434	0.518785	0.187717	0.894829	0.00268362	0.170843	0.685848	0.315407	0.446662	0.0822221	0.846527	0.0832054	0.844709	0.0136048	0.974494	0.549665	0.158151	-0.316731	0.444651	0.227266
Nr4a2	Nr4a2	blue	0.344482	0.403376	0.578744	0.132816	0.024843	0.953439	-0.356311	0.386309	0.383425	0.348432	0.197496	0.639212	-0.0770986	0.856012	0.299156	0.47165	0.383851	0.347851	0.547295	0.160323	0.29679	0.475334	0.314623	0.447855	0.55194	0.156081	0.613962	0.105398	0.700484	0.0529882	0.486114	0.221947	-0.0172103	0.967737	0.601528	0.11467	0.587659	0.125537	0.843231	0.00853501	-0.176175	0.676444	0.234083	0.576864	-0.0163007	0.969442	0.260689
Cmklr1	Cmklr1	blue	0.344305	0.403634	0.54328	0.164041	0.111224	0.793169	-0.328151	0.427461	0.659768	0.0750461	0.129746	0.759442	0.0234743	0.956002	0.0740631	0.861639	0.415214	0.306326	0.140198	0.740553	0.251347	0.548197	0.14999	0.722957	0.475827	0.233343	0.312211	0.451534	0.590547	0.123228	0.634913	0.0907759	0.44148	0.273494	0.56622	0.143429	0.497393	0.20979	0.614398	0.10508	0.164652	0.696812	0.501762	0.205177	-0.164386	0.697283	0.67136
Med8	Med8	blue	0.343582	0.404687	0.647679	0.0824793	0.0834146	0.844322	-0.0171296	0.967888	0.584219	0.128319	-0.216076	0.607291	0.261814	0.53107	0.222888	0.59572	0.219283	0.601834	0.278524	0.504148	0.0624685	0.883176	0.438475	0.277158	-0.0115281	0.978387	0.364682	0.374428	0.735424	0.0375996	0.673041	0.0673553	0.128146	0.762344	0.610846	0.107679	0.165531	0.695252	0.312274	0.451436	0.104059	0.806293	0.492634	0.214876	-0.0366105	0.931417	0.264663
Tmed8	Tmed8	blue	0.343488	0.404824	0.454298	0.258136	-0.00306682	0.99425	-0.195454	0.642751	0.750473	0.0319351	-0.260714	0.532861	0.364347	0.374899	0.401154	0.324634	0.904128	0.00204762	-0.036915	0.930847	0.0565447	0.894204	-0.045545	0.914721	0.282578	0.497696	0.32641	0.430062	0.0378759	0.929051	0.44728	0.26649	0.233433	0.577953	0.203713	0.628474	0.0823197	0.846346	0.275727	0.508617	0.440661	0.274491	0.577823	0.133581	-0.627232	0.0959913	-0.017243
Eif1	Eif1	blue	0.343402	0.404951	0.592593	0.121608	-0.0755225	0.858933	-0.263971	0.527566	0.136762	0.746751	0.102928	0.808368	-0.174131	0.680044	0.403486	0.321564	0.255536	0.541319	0.729489	0.0399904	0.183581	0.663441	0.449512	0.263819	0.393173	0.335251	0.778977	0.0227163	0.756767	0.0297319	0.428056	0.290048	-0.379038	0.35444	0.527114	0.179474	0.429346	0.288436	0.775809	0.0236462	-0.426581	0.291895	0.0915363	0.829326	0.166745	0.6931	-0.040647
Hspa12a	Hspa12a	blue	0.343308	0.405087	0.619864	0.101152	0.0754367	0.859092	0.14768	0.7271	0.61109	0.1075	-0.503906	0.202934	0.264494	0.526717	0.311184	0.453103	0.405753	0.318591	0.0902313	0.831732	-0.162753	0.700185	0.411622	0.310955	0.0276177	0.948243	0.541947	0.165284	0.601214	0.114909	0.807013	0.0154686	0.166107	0.69423	0.384413	0.347086	0.1601	0.704903	0.0755891	0.858809	0.01762	0.966969	0.422169	0.297456	-0.342805	0.405822	0.167652
Reps2	Reps2	blue	0.342943	0.40562	0.649143	0.0815575	0.0821188	0.846718	0.140822	0.73943	0.534829	0.172015	-0.450629	0.262487	0.191299	0.64997	0.371584	0.364756	0.374623	0.360535	0.197281	0.639584	-0.168773	0.689508	0.500409	0.2066	0.106234	0.802305	0.661877	0.0737913	0.703919	0.0513329	0.837507	0.00946145	0.0809869	0.848812	0.445168	0.269031	0.236263	0.573217	0.175033	0.678455	-0.108042	0.798993	0.372933	0.362879	-0.261737	0.531196	0.151656
Rnf19b	Rnf19b	blue	0.342898	0.405685	0.613163	0.10598	0.11826	0.780321	-0.272428	0.513909	0.649705	0.0812052	0.0622464	0.883589	0.243289	0.561513	0.289627	0.486554	0.469986	0.239945	0.435088	0.281317	0.346748	0.400081	0.301264	0.468378	0.446102	0.267905	0.454556	0.257832	0.668572	0.0698903	0.525095	0.181454	0.203225	0.629316	0.684328	0.0611977	0.60402	0.112776	0.736115	0.037327	0.094139	0.82453	0.340264	0.40954	-0.251764	0.54751	0.27725
Cog3	Cog3	blue	0.342729	0.405932	0.649775	0.0811609	0.0535982	0.899696	-0.0198092	0.962867	0.341319	0.407994	-0.116545	0.78345	-0.122778	0.772094	0.299188	0.4716	0.161124	0.703081	0.23441	0.576317	-0.187928	0.655844	0.544065	0.16331	0.133455	0.752727	0.596914	0.118224	0.832906	0.0102506	0.863381	0.0057396	0.00225315	0.995775	0.570972	0.139349	0.0540961	0.898767	0.336779	0.414662	-0.138568	0.743491	0.591741	0.122282	0.268684	0.519938	0.415932
Lgi3	Lgi3	blue	0.34234	0.406501	0.582142	0.130014	0.15173	0.719843	-0.191804	0.64909	0.777987	0.0230043	-0.0617583	0.884497	0.253396	0.544829	0.20777	0.621497	0.528655	0.177971	0.0860109	0.839523	0.162452	0.700719	0.211859	0.614491	0.359198	0.382193	0.321166	0.437941	0.546942	0.160648	0.689284	0.0586042	0.447087	0.266722	0.58038	0.131463	0.397064	0.330055	0.474087	0.235299	0.295139	0.47791	0.585255	0.127477	-0.321892	0.436847	0.499977
Hps5	Hps5	blue	-0.341819	0.407263	-0.00860622	0.983864	0.626968	0.096173	0.478964	0.229837	-0.132957	0.753627	0.26505	0.525816	0.11786	0.781051	0.696591	0.054902	-0.0519395	0.902788	-0.183571	0.663459	-0.62302	0.0989225	0.798371	0.0175187	0.49714	0.210059	0.371095	0.365437	0.465334	0.245269	0.65134	0.0801852	0.228504	0.586235	0.711575	0.047757	0.132821	0.753874	0.103276	0.80773	0.0539007	0.899132	0.521626	0.184883	0.404282	0.320518	0.299161
Kcnma1	Kcnma1	blue	0.34139	0.407889	0.613834	0.105491	0.107278	0.800391	-0.204353	0.627371	0.644849	0.084279	-0.052276	0.902161	0.297044	0.474937	0.45214	0.26069	0.622331	0.0994067	0.40253	0.322821	0.226744	0.589203	0.320927	0.438302	0.452822	0.259882	0.564434	0.144979	0.575483	0.135535	0.551559	0.156427	0.116954	0.782703	0.614649	0.104898	0.514531	0.192004	0.664939	0.0719917	0.103281	0.807721	0.373609	0.361941	-0.355787	0.387058	0.0894634
Il12rb2	Il12rb2	blue	0.341354	0.407942	0.557666	0.150937	-0.117332	0.782014	0.11122	0.793176	0.249591	0.551089	-0.539999	0.167112	0.0874825	0.836805	0.353732	0.390002	0.314237	0.448443	0.517959	0.188546	-0.0251761	0.952815	0.411619	0.310959	0.0655322	0.877479	0.825649	0.0115778	0.581672	0.1304	0.479742	0.228971	-0.335892	0.41597	0.164258	0.697511	0.377082	0.357134	0.211738	0.614698	-0.508401	0.19827	-0.198271	0.63787	-0.377563	0.356471	-0.336795
Borcs7	Borcs7	blue	-0.341318	0.407995	0.0420028	0.921337	0.647429	0.0826374	0.542631	0.164645	0.0776438	0.855002	0.0797106	0.851175	0.661173	0.0742088	0.580259	0.131563	-0.168115	0.690674	0.210479	0.616852	-0.143448	0.734702	0.816452	0.0134092	0.263739	0.527943	0.209203	0.61904	0.55862	0.150089	0.304124	0.463953	0.196118	0.641598	0.837438	0.00947294	0.554006	0.154215	0.17891	0.671633	0.0657164	0.877136	0.00599291	0.988764	-0.00608728	0.988587	-0.0945911
Abracl	Abracl	blue	-0.341191	0.408182	-0.103872	0.806637	0.412578	0.309719	0.772132	0.0247545	-0.160104	0.704895	-0.336681	0.414805	0.472549	0.237037	0.440727	0.27441	-0.293788	0.480024	-0.168333	0.690287	-0.58416	0.128367	0.648752	0.0818027	-0.278724	0.503828	0.0873305	0.837086	0.196807	0.640405	0.277106	0.506412	-0.0147084	0.972426	0.27833	0.504457	-0.183853	0.662965	-0.519817	0.186685	0.0233664	0.956204	0.0678152	0.873236	0.0967	0.819815	-0.295668
Npepps	Npepps	blue	0.341133	0.408267	0.6709	0.0685629	0.0647652	0.878904	0.01746	0.967269	0.361792	0.378511	-0.216129	0.607201	0.0104244	0.980456	0.514289	0.192249	0.376195	0.358359	0.395502	0.332136	-0.145801	0.730472	0.590139	0.123553	0.296117	0.476383	0.827133	0.011298	0.799389	0.0172689	0.81047	0.0146929	-0.120022	0.77711	0.55631	0.152147	0.281115	0.500021	0.444248	0.27014	-0.250679	0.549296	0.383283	0.348626	-0.019624	0.963214	0.103141
Uba2.ps1	Uba2.ps1	blue	-0.340716	0.408877	0.0223958	0.958022	0.66826	0.0700692	0.41423	0.30759	0.044943	0.915845	0.286158	0.492024	0.469378	0.240637	0.874019	0.00453825	0.177835	0.673523	-0.00320805	0.993985	-0.394616	0.333319	0.772364	0.0246839	0.556471	0.152003	0.336196	0.415522	0.377639	0.356366	0.464333	0.246422	0.193079	0.646874	0.841392	0.00882611	0.278613	0.504005	0.291038	0.484336	0.25595	0.540641	0.481089	0.227477	0.146916	0.72847	-0.012543
Tmem200c	Tmem200c	blue	0.340407	0.409329	0.558656	0.150057	0.0112159	0.978972	0.147964	0.726589	0.573438	0.137257	-0.560858	0.14811	0.228693	0.585918	-0.0417976	0.921721	0.12026	0.776678	0.147962	0.726595	0.0324654	0.93917	0.303312	0.465207	-0.134166	0.751442	0.374339	0.360927	0.6398	0.0875455	0.644714	0.0843649	0.227222	0.588397	0.264193	0.527206	0.337413	0.413728	-0.0133952	0.974887	-0.139765	0.741334	0.0676301	0.87358	-0.398943	0.32756	0.26083
Chrna7	Chrna7	blue	0.339481	0.410687	0.614336	0.105125	0.0811731	0.848468	0.119519	0.778028	0.609546	0.10864	-0.481228	0.227323	0.277389	0.505959	0.387195	0.343306	0.501632	0.205314	0.145691	0.73067	-0.129173	0.760482	0.404171	0.320664	0.143434	0.734728	0.622466	0.0993114	0.574236	0.136584	0.775847	0.0236349	0.135243	0.749495	0.383937	0.347734	0.263522	0.528294	0.162375	0.700856	-0.0166169	0.968849	0.359065	0.382381	-0.431043	0.286322	0.0880597
Stac2	Stac2	blue	0.339204	0.411094	0.563249	0.146013	0.103617	0.807104	-0.16932	0.688541	0.810489	0.0146886	-0.188901	0.654146	0.488887	0.218925	0.315333	0.446775	0.658632	0.0757271	0.243245	0.561586	0.287657	0.489658	0.163519	0.698824	0.291716	0.483271	0.338137	0.412662	0.407208	0.31669	0.469197	0.240843	0.28717	0.490426	0.508161	0.198518	0.455388	0.256851	0.479027	0.229767	0.311454	0.45269	0.376117	0.358467	-0.576567	0.134628	0.0894474
Fbxl20	Fbxl20	blue	0.339187	0.411119	0.593694	0.120741	0.121019	0.775296	-0.242466	0.56288	0.555048	0.153277	0.106365	0.802065	-0.0390346	0.926884	0.196905	0.640234	0.350809	0.394206	0.180886	0.668164	0.0938212	0.825115	0.317959	0.44279	0.424043	0.295088	0.435242	0.281127	0.707046	0.0498536	0.749316	0.0323506	0.304527	0.46333	0.631504	0.0930697	0.363599	0.375955	0.583086	0.129242	0.0784497	0.853509	0.592536	0.121653	0.0262345	0.950833	0.623206
Trim68	Trim68	blue	0.338928	0.411499	0.609251	0.108859	0.0916187	0.829174	0.063406	0.881432	0.618699	0.101982	-0.353089	0.390926	0.212969	0.612594	0.329446	0.425529	0.432669	0.284305	0.00876204	0.983572	-0.189348	0.653367	0.379779	0.353422	0.0576472	0.892151	0.45046	0.262688	0.56209	0.147028	0.828138	0.011111	0.212408	0.613552	0.447632	0.266067	0.0108237	0.979707	0.127399	0.763699	0.172059	0.6837	0.656999	0.0767123	-0.178565	0.672239	0.288207
Psmd11	Psmd11	blue	0.338615	0.41196	0.580454	0.131402	-0.00446235	0.991633	-0.361028	0.379594	0.254779	0.54256	0.264183	0.527222	-0.197113	0.639875	0.358242	0.383553	0.3218	0.436987	0.55775	0.150863	0.190908	0.650649	0.375645	0.359119	0.507154	0.199558	0.64457	0.0844574	0.723841	0.0423492	0.511324	0.195269	-0.147582	0.727276	0.615484	0.104293	0.399008	0.327474	0.838426	0.00930867	-0.207582	0.62182	0.350449	0.394726	0.221368	0.598296	0.245921
Elf2	Elf2	blue	0.338542	0.412067	0.659242	0.0753611	0.137199	0.745963	-0.0262316	0.950838	0.582394	0.129808	-0.181305	0.667429	0.171934	0.683921	0.332039	0.421673	0.358328	0.383431	0.274544	0.510513	0.0105679	0.980187	0.479723	0.228993	0.265349	0.525331	0.573243	0.137422	0.778099	0.0229718	0.793494	0.0187469	0.179359	0.670845	0.629228	0.09462	0.377695	0.356289	0.431738	0.28546	-0.0136507	0.974408	0.451201	0.261806	-0.146858	0.728574	0.331593
Polr2g	Polr2g	blue	-0.338276	0.412459	-0.017556	0.967089	0.676387	0.0654931	0.410262	0.312716	0.271996	0.514603	0.202964	0.629765	0.725665	0.0415785	0.498831	0.208267	-0.00977077	0.981681	-0.0800903	0.850472	-0.120118	0.776936	0.592383	0.121773	0.276346	0.507627	-0.0839757	0.843284	0.329476	0.425484	0.292808	0.481559	0.471095	0.238683	0.823312	0.012027	0.356616	0.385872	0.140631	0.739773	0.478639	0.230198	0.360979	0.379663	-0.0338469	0.936585	0.134543
Ptpn7	Ptpn7	blue	-0.338029	0.412821	0.0328892	0.938377	0.719602	0.0441737	0.425168	0.293671	0.197288	0.639571	0.259988	0.534044	0.590232	0.123479	0.626106	0.09677	0.0162903	0.969461	-0.0259642	0.951339	-0.220471	0.599818	0.731942	0.0389915	0.460616	0.250728	0.137805	0.744869	0.47337	0.236108	0.449072	0.264344	0.425495	0.293259	0.907975	0.00181633	0.457101	0.254837	0.255161	0.541933	0.321211	0.437873	0.382003	0.350375	0.051059	0.904431	0.198803
Rpl23	Rpl23	blue	-0.337762	0.413214	0.0361793	0.932223	0.690776	0.0578364	0.547682	0.159968	0.182951	0.664545	0.0377629	0.929262	0.692487	0.0569635	0.743519	0.0344822	0.119619	0.777845	0.0369131	0.930851	-0.274551	0.510501	0.766265	0.0265888	0.436675	0.279364	0.300643	0.469341	0.418449	0.302185	0.422512	0.297023	0.299989	0.470356	0.790578	0.0195065	0.523204	0.183319	0.16061	0.703995	0.193735	0.645733	0.180762	0.668383	-0.189265	0.653512	-0.0898615
Brd7	Brd7	blue	0.337671	0.413348	0.567827	0.142041	0.0350442	0.934346	-0.0848192	0.841725	0.515711	0.19081	-0.258198	0.536965	0.176412	0.676026	0.46361	0.247257	0.635798	0.0901862	0.35164	0.39301	0.0638886	0.880534	0.30986	0.45513	0.432578	0.284419	0.735504	0.0375679	0.501653	0.205291	0.580535	0.131335	0.00559966	0.989501	0.376086	0.35851	0.501342	0.205619	0.481881	0.226601	-0.130576	0.757939	0.176019	0.676718	-0.478144	0.230751	-0.0425735
Slc25a12	Slc25a12	blue	0.337214	0.414021	0.604415	0.112478	0.155184	0.713668	-0.133867	0.751983	0.741725	0.0351591	-0.111086	0.793422	0.279721	0.502239	0.334257	0.418386	0.569525	0.140584	0.113706	0.788633	0.0745284	0.860776	0.290863	0.48461	0.339645	0.410447	0.408537	0.314958	0.556025	0.152402	0.724239	0.0421803	0.347823	0.398522	0.594886	0.119805	0.320807	0.438483	0.450875	0.262194	0.275743	0.508592	0.624603	0.0978148	-0.297606	0.474062	0.375979
Kmt2e	Kmt2e	blue	0.337105	0.414181	0.645571	0.0838176	0.103791	0.806785	-0.046278	0.913353	0.447042	0.266776	-0.1429	0.735687	-0.000570334	0.998931	0.398039	0.328759	0.382631	0.349516	0.32516	0.431936	-0.0556052	0.895955	0.505803	0.200959	0.397305	0.329734	0.744254	0.0342074	0.791472	0.0192714	0.816486	0.0134022	0.0662671	0.876112	0.57162	0.138797	0.426262	0.292296	0.496297	0.210956	-0.19606	0.641699	0.372263	0.363811	-0.0978779	0.817648	0.29863
Mbtd1	Mbtd1	blue	-0.336992	0.414347	-0.225422	0.591434	0.399067	0.327395	0.362212	0.377917	-0.0596578	0.888407	0.145207	0.73154	0.325978	0.43071	0.483412	0.224912	0.0692189	0.870629	-0.458635	0.25304	-0.520129	0.186374	0.281413	0.499546	0.0245674	0.953955	-0.193364	0.646379	-0.201659	0.632015	0.165963	0.694487	0.188799	0.654324	0.274772	0.510147	-0.469833	0.240118	-0.270475	0.517051	0.543389	0.163939	0.63853	0.0883782	0.253448	0.544743	-0.0273973
Rdh13	Rdh13	blue	-0.336663	0.414832	0.0178708	0.966499	0.634747	0.0908873	0.496778	0.210444	0.16973	0.687815	0.0701608	0.868879	0.792044	0.0191222	0.59474	0.119919	-0.0502871	0.905871	0.187048	0.657379	-0.064404	0.879576	0.711893	0.0476122	0.243875	0.560541	0.113217	0.789525	0.420391	0.299712	0.199275	0.636133	0.225776	0.590836	0.805291	0.0158644	0.524954	0.181593	0.180431	0.668963	0.219133	0.602089	0.0328612	0.93843	-0.137265	0.745843	-0.193297
Sik2	Sik2	blue	0.336174	0.415554	0.636209	0.0899125	0.100146	0.813477	-0.0662434	0.876156	0.659052	0.075475	-0.202619	0.630359	0.413478	0.308559	0.24018	0.566681	0.30652	0.460259	0.419847	0.300404	0.262574	0.529835	0.38951	0.340176	0.0891538	0.83372	0.371794	0.364464	0.702779	0.0518786	0.526213	0.180356	0.136565	0.747106	0.637497	0.0890593	0.423359	0.295951	0.450237	0.262953	0.099577	0.814524	0.286971	0.490741	-0.264534	0.526653	0.121856
Tmem126b	Tmem126b	blue	-0.336032	0.415763	0.0383047	0.928249	0.611439	0.107243	0.606626	0.110814	0.0588527	0.889906	-0.0386854	0.927537	0.695394	0.0554987	0.668019	0.0702074	-0.0925425	0.827471	0.167946	0.690973	-0.250911	0.548915	0.816794	0.0133381	0.184914	0.661108	0.252882	0.545674	0.470798	0.239021	0.308782	0.456782	0.107614	0.799776	0.749141	0.0324138	0.405779	0.318556	0.0643007	0.879768	0.0810717	0.848655	0.0418	0.921716	-0.0505198	0.905436	-0.249758
Ipo8	Ipo8	blue	0.335595	0.416409	0.626385	0.0965768	0.0680853	0.872734	0.0376495	0.929474	0.520934	0.185572	-0.337865	0.413062	0.234694	0.575841	0.571966	0.138503	0.594831	0.119848	0.265387	0.52527	-0.13447	0.750892	0.452014	0.260841	0.250085	0.550274	0.719545	0.0441986	0.561002	0.147984	0.727735	0.0407144	-0.0365023	0.931619	0.458119	0.253644	0.202128	0.631207	0.332108	0.421571	-0.0154458	0.971044	0.444752	0.269532	-0.29731	0.474522	-0.0545866
Txnl1	Txnl1	blue	-0.335447	0.416627	0.0357285	0.933066	0.575482	0.135536	0.733125	0.0385151	-0.110381	0.794711	-0.177913	0.673385	0.45709	0.254849	0.720563	0.0437563	-0.119095	0.778799	0.0927517	0.827085	-0.514738	0.191794	0.906355	0.00191154	0.228418	0.58638	0.502478	0.204427	0.518574	0.187928	0.488703	0.219125	0.00964368	0.981919	0.598452	0.117033	0.359556	0.381684	-0.0790329	0.852429	-0.195819	0.642118	-0.0252566	0.952664	-0.00758887	0.985771	-0.232389
Slc44a1	Slc44a1	blue	0.335346	0.416777	0.642504	0.0857868	-0.0210971	0.960455	0.19697	0.640123	0.241776	0.564027	-0.493306	0.214154	0.00691852	0.987028	0.393743	0.334487	0.182312	0.665664	0.439476	0.275935	-0.205732	0.624998	0.619136	0.10167	0.0418061	0.921705	0.864844	0.00556356	0.812652	0.0142161	0.751271	0.0316502	-0.260379	0.533407	0.357177	0.385072	0.260804	0.532715	0.183586	0.663433	-0.493389	0.214065	0.0677103	0.873431	-0.0991892	0.815237	-0.0776069
Rps10	Rps10	blue	0.335147	0.41707	0.624051	0.0982002	0.0742381	0.861314	-0.0715277	0.866342	0.649429	0.0813778	-0.211828	0.614544	0.45252	0.260239	0.224933	0.592261	0.283794	0.495766	0.44322	0.271383	0.293147	0.481027	0.365784	0.372876	0.011254	0.9789	0.315467	0.446571	0.665138	0.0718754	0.455148	0.257133	0.0916973	0.829029	0.618771	0.10193	0.364109	0.375236	0.426606	0.291865	0.131227	0.75676	0.274092	0.511237	-0.250078	0.550287	0.0497727
Scd2	Scd2	blue	0.335011	0.417271	0.650093	0.0809621	0.12324	0.771255	0.0113162	0.978784	0.612465	0.10649	-0.265027	0.525853	0.281486	0.499431	0.264365	0.526927	0.302274	0.466813	0.331166	0.42297	0.0991896	0.815236	0.459681	0.251819	0.163447	0.698952	0.513476	0.193074	0.77033	0.0253094	0.701608	0.0524432	0.171592	0.684525	0.60081	0.115219	0.440932	0.274161	0.382277	0.35	-0.0270519	0.949302	0.303713	0.464588	-0.250841	0.54903	0.238363
St13	St13	blue	-0.334247	0.4184	-0.0038969	0.992693	0.656848	0.0768041	0.546168	0.161362	0.2364	0.572987	-0.0464537	0.913025	0.772808	0.0245484	0.594496	0.120111	0.0834958	0.844171	0.0539141	0.899107	-0.13729	0.745798	0.655243	0.0777805	0.371649	0.364666	0.207307	0.622292	0.354099	0.389475	0.295384	0.477528	0.356295	0.386331	0.690886	0.0577801	0.652146	0.079685	0.106484	0.801846	0.173595	0.68099	-0.0311024	0.941721	-0.379156	0.354278	-0.130638
Shb	Shb	blue	-0.333929	0.418871	0.00819752	0.98463	0.710332	0.0483271	0.389249	0.340529	0.13339	0.752845	0.330366	0.424159	0.3709	0.365709	0.621113	0.100266	0.0482306	0.909708	-0.189592	0.652942	-0.37719	0.356985	0.698327	0.0540433	0.560659	0.148286	0.181958	0.666284	0.439452	0.275964	0.579823	0.131923	0.47933	0.229429	0.845248	0.00822297	0.339937	0.410019	0.225701	0.590963	0.307449	0.45883	0.548139	0.159549	0.178695	0.672012	0.396563
Trim11	Trim11	blue	0.333759	0.419123	0.505772	0.20099	0.0331073	0.937969	-0.422457	0.297091	0.402625	0.322696	0.292491	0.482055	-0.233613	0.577651	0.278967	0.503441	0.504282	0.202541	0.232966	0.578737	0.129404	0.760062	0.174289	0.679765	0.641098	0.0866987	0.519663	0.186839	0.521553	0.184956	0.592419	0.121745	0.152617	0.718255	0.505978	0.200777	0.361501	0.378923	0.75697	0.0296626	0.0107845	0.979781	0.547367	0.160257	0.0624195	0.883267	0.50954
Selenbp1	Selenbp1	blue	-0.333751	0.419135	0.00486884	0.990871	0.73509	0.0377317	0.405005	0.31957	0.270767	0.51658	0.244027	0.56029	0.569671	0.140459	0.674564	0.0665038	0.201935	0.631539	-0.198341	0.637749	-0.30584	0.461307	0.641149	0.0866656	0.578011	0.133424	0.155479	0.713141	0.340521	0.409163	0.52132	0.185188	0.541119	0.16606	0.830981	0.0105926	0.422226	0.297384	0.217707	0.604515	0.422237	0.297371	0.506728	0.199999	-0.0749083	0.860071	0.26751
Hnrnph2	Hnrnph2	blue	-0.333531	0.41946	0.0360994	0.932372	0.591202	0.122709	0.6672	0.0706794	0.0146154	0.9726	-0.131533	0.756205	0.649583	0.0812811	0.65452	0.0782224	-0.118781	0.779371	0.165827	0.694728	-0.305888	0.461232	0.837524	0.00945867	0.170749	0.686014	0.330885	0.423388	0.488144	0.219733	0.341082	0.40834	0.0748912	0.860103	0.676021	0.0656953	0.437277	0.278626	-0.00486044	0.990887	-0.038674	0.927559	-0.0599603	0.887844	-0.0975741	0.818206	-0.277356
Stk4	Stk4	blue	0.333498	0.41951	0.649946	0.0810544	0.146607	0.729025	-0.0622466	0.883589	0.644586	0.084447	-0.156903	0.710599	0.286604	0.49132	0.362441	0.377593	0.427407	0.29086	0.303478	0.464951	0.094102	0.824598	0.437224	0.278691	0.26875	0.519832	0.5119	0.19468	0.714844	0.0462776	0.708889	0.0489939	0.188969	0.654027	0.656622	0.0769413	0.394938	0.332889	0.478409	0.230455	0.0907754	0.830729	0.458602	0.253078	-0.221168	0.598634	0.249396
Ube2z	Ube2z	blue	0.332899	0.420397	0.603046	0.113514	0.0505854	0.905314	-0.327383	0.428607	0.416895	0.30417	0.186285	0.658712	0.0713009	0.866763	0.424152	0.294951	0.436439	0.279654	0.606398	0.110985	0.302037	0.46718	0.374581	0.360592	0.498683	0.208423	0.603518	0.113156	0.690687	0.0578822	0.450794	0.262291	-0.0857029	0.840092	0.683392	0.0616952	0.51823	0.188274	0.861859	0.00592644	-0.0766811	0.856786	0.3034	0.465071	-0.0153854	0.971157	0.102651
Dnajc16	Dnajc16	blue	0.332383	0.421162	0.561989	0.147116	0.154608	0.714697	-0.228074	0.58696	0.731437	0.0391956	0.0130754	0.975486	0.167909	0.691037	0.296163	0.476312	0.613226	0.105934	0.0323753	0.939339	0.0798793	0.850862	0.203481	0.628874	0.457685	0.254152	0.372431	0.363578	0.492423	0.215103	0.725231	0.0417611	0.424156	0.294946	0.570446	0.139797	0.321099	0.438043	0.51133	0.195263	0.318295	0.44228	0.700244	0.0531048	-0.255402	0.541539	0.516246
Mrps36	Mrps36	blue	0.331952	0.421801	0.630735	0.0935917	0.00979356	0.981638	-0.0419602	0.921417	0.400871	0.325009	-0.236508	0.572807	0.266375	0.523669	0.547648	0.159999	0.452076	0.260766	0.610187	0.108165	0.112066	0.791629	0.488647	0.219186	0.219772	0.601004	0.73343	0.0383927	0.650957	0.0804229	0.480285	0.228368	-0.265736	0.524705	0.525492	0.181064	0.377207	0.356962	0.532077	0.174657	-0.182915	0.664608	0.147095	0.72815	-0.228618	0.586043	-0.283558
Ttc39b	Ttc39b	blue	0.331274	0.422809	0.639517	0.0877307	-0.0448675	0.915986	0.256452	0.53982	0.234066	0.576892	-0.569742	0.140399	0.0779112	0.854507	0.39351	0.3348	0.132167	0.755057	0.41106	0.311683	-0.254927	0.542317	0.630242	0.0939275	-0.140521	0.73997	0.78362	0.0213951	0.773613	0.0243046	0.721076	0.0435344	-0.316954	0.444313	0.331783	0.422052	0.0761889	0.857698	0.0573579	0.89269	-0.421517	0.298282	0.128182	0.762278	-0.0447191	0.916263	-0.168486
Top1	Top1	blue	-0.331241	0.422857	-0.0472275	0.91158	0.422474	0.297071	0.716179	0.0456812	-0.150829	0.721456	-0.302645	0.466239	0.622171	0.0995194	0.594187	0.120353	-0.190688	0.651032	0.199205	0.636254	-0.339312	0.410935	0.726968	0.0410332	-0.0961507	0.820825	0.284465	0.494703	0.292764	0.481627	0.121583	0.774268	-0.182753	0.664892	0.396017	0.331449	0.205569	0.625279	-0.220963	0.598983	-0.142583	0.736258	-0.255657	0.541121	-0.10842	0.7983	-0.602476
Pias2	Pias2	blue	0.331036	0.423163	0.638126	0.0886447	0.101715	0.810596	0.0525623	0.901627	0.448474	0.265059	-0.276285	0.507725	0.0207194	0.961162	0.410062	0.312976	0.388236	0.341898	0.238487	0.569503	-0.167288	0.692137	0.521629	0.18488	0.319387	0.440628	0.764479	0.0271633	0.758769	0.0290514	0.873704	0.00457125	0.071763	0.865906	0.497119	0.210082	0.345714	0.401583	0.34598	0.401197	-0.205257	0.625817	0.379195	0.354224	-0.153489	0.716697	0.264524
Mrvi1	Mrvi1	blue	0.330857	0.423428	0.51186	0.194721	0.115669	0.785048	-0.109434	0.796443	0.701704	0.0523966	-0.167676	0.69145	0.0608305	0.886224	0.186769	0.657866	0.564168	0.14521	-0.225605	0.591126	-0.136929	0.746449	0.142578	0.736267	0.314818	0.447559	0.332526	0.42095	0.397295	0.329747	0.839666	0.00910485	0.502148	0.204772	0.364224	0.375074	0.113479	0.789046	0.205036	0.626197	0.30362	0.464732	0.760163	0.0285831	-0.267727	0.521483	0.629762
Psma5	Psma5	blue	-0.330822	0.423481	0.0219576	0.958843	0.620231	0.100891	0.573343	0.137337	-0.043016	0.919444	0.0236019	0.955763	0.377588	0.356437	0.563601	0.145705	-0.140289	0.74039	0.137659	0.745132	-0.296055	0.476479	0.818749	0.0129358	0.466942	0.243422	0.457925	0.253871	0.591999	0.122077	0.459313	0.252247	0.204729	0.626724	0.680058	0.0634859	0.699629	0.0534051	0.152085	0.719207	-0.228091	0.586931	-0.136153	0.74785	-0.0652445	0.878013	0.0369823
Gpatch11	Gpatch11	blue	0.330636	0.423757	0.658419	0.0758555	0.133643	0.752387	-0.00773266	0.985502	0.581787	0.130306	-0.194397	0.644584	0.238152	0.570062	0.393354	0.335008	0.379369	0.353986	0.274915	0.509918	-0.0158248	0.970334	0.493659	0.213775	0.193538	0.646077	0.539482	0.167599	0.736294	0.0372567	0.763039	0.0276323	0.124702	0.768596	0.642049	0.0860813	0.260068	0.533914	0.399779	0.326452	0.0629001	0.882373	0.523075	0.183447	-0.113137	0.789671	0.234801
Rasal2	Rasal2	blue	0.330399	0.42411	0.583036	0.129283	0.124348	0.769239	-0.35704	0.385268	0.608006	0.109784	0.232593	0.579362	0.121675	0.774101	0.25421	0.543493	0.429229	0.288583	0.340313	0.409468	0.307273	0.459101	0.264542	0.526639	0.467116	0.243222	0.351948	0.392566	0.644169	0.0847147	0.547096	0.160506	0.250219	0.550054	0.723604	0.0424499	0.450156	0.26305	0.769599	0.0255367	0.199447	0.635836	0.548339	0.159365	-0.0300496	0.943691	0.453222
Pqlc1	Pqlc1	blue	0.330254	0.424326	0.54459	0.162823	0.0730309	0.863553	-0.305569	0.461724	0.685802	0.0604196	0.0264076	0.950509	0.366306	0.372142	0.116044	0.784363	0.396719	0.330514	0.501643	0.205303	0.560688	0.14826	0.159837	0.705371	0.339419	0.410779	0.283178	0.496743	0.569737	0.140403	0.290382	0.485367	0.225926	0.590582	0.594401	0.120185	0.723044	0.0426888	0.70954	0.0486926	0.110868	0.793819	0.0923153	0.82789	-0.415618	0.305807	0.176992
Mdga2	Mdga2	blue	0.330129	0.424511	0.643225	0.0853218	0.0377347	0.929315	-0.0672363	0.874311	0.286423	0.491607	-0.0945546	0.823764	-0.0318618	0.9403	0.589558	0.124016	0.42389	0.295281	0.470208	0.239692	-0.108642	0.797893	0.565117	0.144385	0.363993	0.375399	0.843039	0.00856516	0.740865	0.0354861	0.713367	0.0469425	-0.229735	0.584162	0.565476	0.144074	0.247344	0.554798	0.55817	0.150489	-0.244348	0.559757	0.398464	0.328195	0.0601469	0.887496	0.00637375
Dync1li2	Dync1li2	blue	-0.329654	0.42522	0.0338573	0.936566	0.616647	0.103453	0.730502	0.0395761	0.00399219	0.992515	-0.179365	0.670834	0.474637	0.23468	0.663577	0.0727887	-0.0764022	0.857302	-0.0887066	0.834546	-0.562659	0.146529	0.851307	0.00732959	0.227026	0.588726	0.399996	0.326165	0.479597	0.229133	0.585549	0.127239	0.197035	0.640009	0.605149	0.111924	0.291573	0.483495	-0.151092	0.720984	-0.0374032	0.929934	0.152025	0.719314	-0.0325887	0.938939	-0.0406906
Rorb	Rorb	blue	-0.329577	0.425333	0.0351234	0.934198	0.706126	0.0502861	0.384502	0.346964	0.195791	0.642166	0.303993	0.464156	0.573813	0.13694	0.564465	0.144952	-0.0363749	0.931857	0.00559329	0.989513	-0.158277	0.708149	0.711691	0.0477044	0.441159	0.273884	0.0894693	0.833138	0.495842	0.211441	0.413363	0.308708	0.431633	0.28559	0.925291	0.000984911	0.473936	0.23547	0.289029	0.487496	0.321597	0.437291	0.364183	0.375131	0.093924	0.824926	0.238851
Lrch2	Lrch2	blue	0.329437	0.425542	0.622856	0.0990374	0.0687939	0.871418	-0.103444	0.807422	0.459787	0.251695	-0.135215	0.749546	0.177453	0.674194	0.487132	0.220835	0.489067	0.21873	0.523545	0.182982	0.133291	0.753025	0.451202	0.261805	0.41337	0.308698	0.743726	0.0344047	0.687742	0.0594042	0.576069	0.135045	-0.0771695	0.855881	0.56502	0.144469	0.541072	0.166104	0.62057	0.10065	-0.177908	0.673395	0.183706	0.663222	-0.266982	0.522688	-0.0289687
Igfbp2	Igfbp2	blue	-0.32937	0.425642	-0.070445	0.868352	0.625818	0.0969693	0.571799	0.138645	0.140598	0.739833	-0.00716128	0.986573	0.344979	0.402653	0.282036	0.498557	-0.165775	0.69482	-0.447582	0.266128	-0.488522	0.219322	0.561772	0.147307	0.208274	0.620633	-0.000887627	0.998336	0.335282	0.41687	0.591779	0.122251	0.61153	0.107176	0.52731	0.179282	0.192991	0.647027	-0.24398	0.560368	0.245147	0.558433	0.380967	0.351793	0.0385958	0.927705	0.502098
Nars2	Nars2	blue	-0.329116	0.426021	-0.000586909	0.9989	0.654061	0.078504	0.614488	0.105015	0.243949	0.560419	-0.107339	0.800279	0.723839	0.0423501	0.532804	0.173957	0.00449712	0.991568	-0.141005	0.739099	-0.306062	0.460965	0.662949	0.0731586	0.2011	0.632981	0.102369	0.809395	0.34292	0.405654	0.419476	0.300876	0.424875	0.29404	0.658075	0.0760628	0.374462	0.360758	-0.0941295	0.824547	0.280864	0.500419	0.195767	0.642207	-0.22862	0.586041	0.0181617
Agfg1	Agfg1	blue	0.329113	0.426025	0.599829	0.115972	0.111509	0.792648	-0.230137	0.583486	0.651724	0.0799465	0.0148852	0.972094	0.32212	0.436504	0.165887	0.694621	0.313748	0.449189	0.484474	0.223744	0.433134	0.283729	0.302908	0.465833	0.291905	0.482974	0.339497	0.410664	0.706232	0.0502364	0.440187	0.275068	0.208291	0.620604	0.687164	0.0597057	0.628679	0.0949955	0.670002	0.0690727	0.0821205	0.846715	0.218622	0.602958	-0.249715	0.550885	0.257164
Fancc	Fancc	blue	0.328687	0.42666	0.658562	0.0757692	0.025707	0.951821	-0.0808815	0.849007	0.208442	0.620345	-0.0243378	0.954385	-0.105001	0.804565	0.454781	0.257566	0.190716	0.650984	0.575871	0.135211	-0.0304434	0.942954	0.622811	0.0990692	0.276903	0.506736	0.786515	0.0205961	0.891338	0.00295185	0.683385	0.0616988	-0.263973	0.527563	0.634661	0.0909446	0.287505	0.489897	0.595059	0.11967	-0.348324	0.397797	0.312167	0.451601	0.245089	0.558529	0.102085
Ube2j1	Ube2j1	blue	0.328254	0.427306	0.656998	0.0767134	0.110593	0.794322	0.00281077	0.99473	0.581248	0.130748	-0.229507	0.584547	0.335016	0.417263	0.341608	0.407572	0.300078	0.470217	0.386244	0.344596	0.0968642	0.819513	0.491766	0.215811	0.087003	0.837691	0.479428	0.229321	0.75032	0.0319897	0.642832	0.085575	0.0649496	0.878562	0.647608	0.0825242	0.306658	0.460047	0.399015	0.327465	0.0424709	0.920463	0.383882	0.347809	-0.147526	0.727377	0.116283
Sash1	Sash1	blue	0.327906	0.427826	0.664209	0.0724185	0.127801	0.76297	0.0146262	0.97258	0.540553	0.166592	-0.218511	0.603146	0.224017	0.593809	0.453262	0.259361	0.401228	0.324537	0.322838	0.435423	-0.0409256	0.92335	0.530975	0.17572	0.226752	0.589189	0.626832	0.0962672	0.749905	0.0321386	0.767092	0.0263256	0.05732	0.89276	0.630889	0.0934872	0.292222	0.482476	0.41616	0.305112	-0.0122836	0.976971	0.467104	0.243236	-0.131928	0.75549	0.157648
Aak1	Aak1	blue	0.327416	0.428558	0.655441	0.0776597	0.102986	0.808263	0.0529711	0.900865	0.39938	0.32698	-0.226037	0.590395	-0.0137608	0.974202	0.38637	0.344424	0.276663	0.507119	0.283162	0.496769	-0.167304	0.692109	0.580253	0.131567	0.259379	0.535037	0.737759	0.0366835	0.839837	0.00907703	0.880775	0.00386703	0.0310247	0.941866	0.560763	0.148194	0.294688	0.478616	0.361403	0.379062	-0.224754	0.592562	0.411558	0.311038	-0.000124834	0.999766	0.302484
Ankrd26	Ankrd26	blue	-0.326612	0.429761	-0.0352207	0.934016	0.709218	0.0488413	0.283184	0.496734	0.285372	0.493268	0.37105	0.3655	0.510611	0.195999	0.654411	0.0782895	0.280925	0.500322	-0.280895	0.50037	-0.281382	0.499596	0.517537	0.18897	0.630353	0.0938515	0.0575269	0.892375	0.216722	0.606191	0.47023	0.239666	0.584593	0.128015	0.801513	0.0167547	0.318051	0.442651	0.267769	0.521416	0.55813	0.150524	0.65137	0.0801665	-0.0179825	0.96629	0.340473
Rfc1	Rfc1	blue	-0.326114	0.430505	-0.0286896	0.946237	0.65876	0.0756505	0.564149	0.145227	0.103226	0.807822	-0.0109879	0.979399	0.330098	0.424558	0.651974	0.0797914	0.180884	0.668168	-0.293631	0.480268	-0.552492	0.155582	0.660686	0.0744985	0.598115	0.117293	0.420142	0.300028	0.328214	0.427366	0.659088	0.0754534	0.454292	0.258143	0.546198	0.161335	0.45092	0.26214	-0.0104665	0.980377	0.0622352	0.88361	0.271873	0.514801	-0.191636	0.649383	0.237533
Gata2	Gata2	blue	0.325518	0.431399	0.512666	0.193898	0.113651	0.788733	-0.0183655	0.965573	0.786472	0.0206076	-0.328689	0.426657	0.275233	0.509408	0.0822777	0.846424	0.468148	0.242041	-0.173908	0.680437	-0.0255458	0.952122	0.133262	0.753077	0.109323	0.796646	0.209955	0.61775	0.400179	0.325923	0.734859	0.0378234	0.525458	0.181097	0.345597	0.401753	0.169074	0.688975	0.084141	0.842979	0.333947	0.418844	0.589126	0.124362	-0.425139	0.293707	0.508476
Nab1	Nab1	blue	0.325166	0.431926	0.516439	0.190074	-0.00974825	0.981723	0.0118825	0.977722	0.37407	0.361302	-0.353324	0.390588	-0.0615558	0.884874	0.121267	0.774843	0.269609	0.518446	0.274915	0.509917	0.0164862	0.969094	0.304738	0.463004	0.284847	0.494099	0.68394	0.0614038	0.631992	0.0927392	0.63724	0.0892291	0.0820393	0.846865	0.226506	0.589603	0.568066	0.141836	0.273385	0.512371	-0.41068	0.312175	-0.0697852	0.869577	-0.370493	0.366278	0.228911
Slitrk2	Slitrk2	blue	-0.324375	0.433113	-0.0149987	0.971882	0.606073	0.111229	0.546221	0.161314	-0.107273	0.800401	0.123699	0.770419	0.0682149	0.872493	0.421427	0.298397	-0.247298	0.554873	-0.219815	0.600931	-0.562177	0.146952	0.757511	0.029478	0.400575	0.325399	0.3199	0.439853	0.557144	0.151402	0.679386	0.063851	0.364045	0.375326	0.610155	0.108189	0.311151	0.453154	-0.0329009	0.938355	-0.108363	0.798405	0.274258	0.510971	0.289773	0.486323	0.476101
Drosha	Drosha	blue	0.324332	0.433177	0.626064	0.0967989	0.137622	0.745198	-0.043057	0.919368	0.6311	0.0933439	-0.206259	0.624092	0.305032	0.462552	0.490852	0.216797	0.58017	0.131637	0.277643	0.505554	0.0246077	0.953879	0.41659	0.304561	0.341285	0.408044	0.605144	0.111928	0.606658	0.110791	0.700331	0.0530627	0.132263	0.754885	0.583938	0.128547	0.372464	0.363532	0.463696	0.247157	0.09053	0.831181	0.457085	0.254855	-0.331234	0.422868	0.106944
Arf5	Arf5	blue	0.323836	0.433922	0.566422	0.143254	0.107568	0.799861	-0.134203	0.751375	0.757689	0.0294174	-0.199534	0.635685	0.501253	0.205712	0.367581	0.370351	0.630204	0.093953	0.31282	0.450603	0.275787	0.508521	0.224604	0.592816	0.282172	0.498341	0.390637	0.338657	0.441548	0.273411	0.452334	0.260461	0.206867	0.623048	0.528821	0.177809	0.469398	0.240613	0.491405	0.2162	0.249717	0.550881	0.321003	0.438188	-0.550855	0.157067	0.00112475
Setd3	Setd3	blue	-0.323605	0.434271	0.0431621	0.919172	0.618682	0.101994	0.673254	0.0672355	0.0852146	0.840995	-0.145944	0.730217	0.632109	0.0926603	0.700398	0.05303	-0.00405825	0.992391	0.00071247	0.998664	-0.421941	0.297746	0.811984	0.014361	0.216242	0.607009	0.329757	0.425066	0.431132	0.286212	0.463537	0.247341	0.180185	0.669394	0.662683	0.0733151	0.331976	0.421766	-0.0622109	0.883655	0.0782998	0.853787	0.13875	0.743163	-0.116421	0.783676	-0.16891
Acsl5	Acsl5	blue	-0.323583	0.434303	-0.0465525	0.91284	0.616869	0.103294	0.634419	0.0911064	0.0638438	0.880618	-0.0769114	0.856359	0.258585	0.536333	0.390398	0.338978	-0.120978	0.775369	-0.430866	0.286543	-0.617243	0.103025	0.643974	0.0848396	0.273487	0.512207	0.18944	0.653207	0.37625	0.358283	0.688596	0.0589603	0.518655	0.187848	0.488576	0.219263	0.2007	0.633671	-0.261952	0.530846	0.0971173	0.819047	0.347556	0.39891	0.0341937	0.935937	0.438981
Hmgcr	Hmgcr	blue	0.322767	0.43553	0.617227	0.103036	0.124602	0.768779	0.0442884	0.917068	0.62347	0.0986069	-0.34069	0.408915	0.308897	0.456606	0.367024	0.371134	0.463639	0.247223	0.273712	0.511847	0.0312544	0.941436	0.421512	0.29829	0.251471	0.547993	0.602895	0.113629	0.652676	0.0793569	0.705642	0.0505149	0.164132	0.697736	0.507356	0.199349	0.461824	0.249325	0.344858	0.402828	-0.0306165	0.94263	0.273988	0.511404	-0.421084	0.298832	0.125999
Bms1	Bms1	blue	-0.322722	0.435597	0.0404975	0.92415	0.633627	0.0916377	0.582324	0.129865	0.135385	0.749239	-0.03625	0.932091	0.682315	0.0622701	0.782704	0.0216518	0.121468	0.774478	0.0118945	0.9777	-0.365679	0.373024	0.767708	0.0261301	0.304734	0.463011	0.298408	0.472813	0.361938	0.378304	0.414654	0.307045	0.188976	0.654015	0.72109	0.043528	0.316347	0.445235	0.0546652	0.897707	0.211004	0.615954	0.249749	0.550829	-0.122194	0.773156	-0.200985
Entpd3	Entpd3	blue	0.322497	0.435936	0.640616	0.0870126	0.110688	0.794149	-0.170707	0.686089	0.515271	0.191254	0.0403495	0.924427	0.207421	0.622096	0.255654	0.541126	0.204996	0.626265	0.517001	0.189508	0.275333	0.509248	0.460814	0.250499	0.227849	0.587339	0.430374	0.287156	0.828014	0.011134	0.546977	0.160616	0.0665462	0.875594	0.755433	0.0301908	0.453852	0.258663	0.64649	0.0832327	-0.00204892	0.996158	0.339591	0.410527	0.0236395	0.955692	0.257514
Acot9	Acot9	blue	0.322464	0.435986	0.616364	0.103658	0.0358775	0.932787	0.193497	0.646147	0.445722	0.268363	-0.536028	0.170871	0.240056	0.566889	0.300806	0.469088	0.242338	0.563094	0.366995	0.371174	-0.0573077	0.892783	0.511346	0.195246	0.0119454	0.977605	0.677565	0.0648452	0.726422	0.0412611	0.674868	0.0663345	-0.049496	0.907347	0.376737	0.357611	0.375757	0.358964	0.152061	0.71925	-0.289212	0.487207	0.0435198	0.918503	-0.342259	0.406619	-0.0430325
Parvg	Parvg	blue	0.321809	0.436973	0.514753	0.191778	0.0277416	0.948011	-0.341465	0.407781	0.649649	0.08124	0.0446634	0.916367	0.435565	0.280729	0.127225	0.764014	0.392483	0.336176	0.60169	0.114547	0.654502	0.0782339	0.115865	0.784689	0.272129	0.514388	0.227288	0.588284	0.495234	0.21209	0.123802	0.770232	0.111594	0.792492	0.568497	0.141465	0.693181	0.0566117	0.738999	0.0362025	0.131315	0.756601	0.00948299	0.98222	-0.422678	0.296813	-0.00552097
Cds2	Cds2	blue	0.321572	0.43733	0.609929	0.108357	0.0745978	0.860647	-0.308416	0.457345	0.418343	0.30232	0.22995	0.583801	0.0639763	0.880371	0.270478	0.517045	0.220302	0.600104	0.579315	0.132343	0.328737	0.426585	0.410695	0.312155	0.350734	0.394316	0.444864	0.269397	0.797117	0.0178296	0.470956	0.238842	-0.00819131	0.984642	0.763495	0.0274831	0.453958	0.258538	0.805679	0.0157745	-0.0321767	0.93971	0.36045	0.380413	0.161424	0.702547	0.279255
Zdhhc9	Zdhhc9	blue	0.321564	0.437342	0.568892	0.141127	0.14122	0.738712	-0.0420296	0.921287	0.759951	0.0286542	-0.283794	0.495767	0.384529	0.346927	0.247143	0.555131	0.52593	0.180634	0.158777	0.707258	0.149059	0.724626	0.257887	0.537473	0.275637	0.508761	0.413894	0.308023	0.529574	0.177077	0.634027	0.091369	0.35719	0.385053	0.484259	0.22398	0.498744	0.208358	0.350516	0.39463	0.160273	0.704595	0.325515	0.431404	-0.542054	0.165184	0.250785
Mapk12	Mapk12	blue	0.320795	0.438501	0.612972	0.10612	0.0692478	0.870575	-0.281349	0.499649	0.416358	0.304858	0.201855	0.631677	0.0879017	0.836031	0.393571	0.334717	0.316855	0.444464	0.501477	0.205477	0.203049	0.629617	0.423577	0.295676	0.308141	0.457766	0.454521	0.257873	0.715945	0.0457856	0.510843	0.195761	-0.0608766	0.886138	0.747838	0.032886	0.245258	0.55825	0.73908	0.0361713	0.0736615	0.862383	0.54104	0.166134	0.208745	0.619825	0.19818
Gdpd2	Gdpd2	blue	0.320029	0.439658	0.597413	0.117837	-0.00667751	0.98748	-0.0153288	0.971263	0.280231	0.501427	-0.235938	0.57376	0.0519508	0.902767	0.280486	0.501021	0.167977	0.690917	0.642322	0.0859049	0.160954	0.703383	0.49876	0.208341	0.230638	0.582644	0.753406	0.0308963	0.813385	0.0140581	0.505242	0.201541	-0.200551	0.633928	0.459324	0.252235	0.609732	0.108502	0.50246	0.204446	-0.48163	0.226879	-0.145729	0.730601	-0.172123	0.683587	-0.0464243
Slc12a6	Slc12a6	blue	0.319465	0.44051	0.594613	0.120019	0.0153847	0.971158	0.233597	0.577678	0.27878	0.503738	-0.515464	0.191059	-0.0994779	0.814706	0.363707	0.375804	0.251226	0.548395	0.137518	0.745386	-0.404674	0.320004	0.553545	0.15463	0.089615	0.832869	0.82471	0.011757	0.713758	0.0467658	0.919674	0.00121892	-0.0706522	0.867967	0.26777	0.521414	0.114353	0.78745	0.0258524	0.951548	-0.38637	0.344425	0.28703	0.490647	-0.0964838	0.820213	0.160591
Usp8	Usp8	blue	-0.319207	0.440901	0.0735859	0.862524	0.652852	0.0792481	0.595768	0.119116	0.0545102	0.897996	0.0242842	0.954485	0.509893	0.196735	0.75287	0.0310846	0.00103792	0.998054	-0.000350891	0.999342	-0.456138	0.255967	0.865603	0.00547361	0.343772	0.404411	0.371657	0.364655	0.514201	0.192338	0.557037	0.151497	0.197526	0.639159	0.780379	0.0223122	0.311338	0.452868	0.0738105	0.862107	0.0949001	0.823128	0.307809	0.458276	0.0718118	0.865815	-0.012449
Pstpip2	Pstpip2	blue	-0.318614	0.441797	0.051506	0.903597	0.660115	0.074839	0.569085	0.140961	0.128145	0.762345	-0.00953093	0.982131	0.590928	0.122926	0.823751	0.0119419	0.188865	0.654209	-0.00151064	0.997168	-0.403518	0.321521	0.788848	0.0199659	0.476928	0.232109	0.428141	0.289941	0.402967	0.322246	0.507054	0.199662	0.231769	0.580745	0.725481	0.0416561	0.446284	0.267686	0.125316	0.767481	0.121284	0.774812	0.228414	0.586386	-0.169349	0.688489	-0.116868
Gcgr	Gcgr	blue	0.318449	0.442047	0.551132	0.156815	0.114164	0.787796	-0.286308	0.491787	0.674098	0.0667634	0.0578045	0.891858	0.304503	0.463368	0.156397	0.711503	0.40904	0.314304	0.440837	0.274276	0.474436	0.234907	0.208039	0.621036	0.413634	0.308358	0.335059	0.417199	0.610018	0.108291	0.395741	0.331818	0.272176	0.514314	0.63074	0.0935882	0.717043	0.0452979	0.715085	0.0461694	0.102862	0.80849	0.178914	0.671626	-0.362292	0.377803	0.278431
Snx27	Snx27	blue	0.318348	0.442201	0.639788	0.0875532	0.073452	0.862772	0.123252	0.771232	0.364789	0.374276	-0.336422	0.415188	0.0458742	0.914106	0.542675	0.164604	0.397571	0.329381	0.249839	0.550681	-0.294505	0.478901	0.590333	0.123399	0.199599	0.635573	0.802095	0.0166156	0.71629	0.0456318	0.865044	0.0055398	-0.0968185	0.819597	0.475261	0.233979	0.12105	0.775239	0.25787	0.5375	-0.189967	0.652288	0.46423	0.246541	-0.0507701	0.90497	0.0733567
Pla2g4a	Pla2g4a	blue	-0.318235	0.442371	0.0300053	0.943774	0.531477	0.175235	0.629648	0.0943324	-0.163493	0.69887	-0.0756356	0.858723	0.362049	0.378147	0.497217	0.209977	-0.316889	0.444411	0.271558	0.515307	-0.277154	0.506335	0.860121	0.00614449	0.251801	0.547449	0.456563	0.255468	0.639784	0.0875557	0.359568	0.381667	0.00989651	0.981445	0.611954	0.106865	0.620766	0.100512	0.0631167	0.88197	-0.377314	0.356814	-0.307224	0.459176	0.0244809	0.954117	-0.131486
Snx9	Snx9	blue	0.317889	0.442896	0.505226	0.201558	0.15271	0.718089	-0.152453	0.718548	0.776215	0.0235256	-0.130173	0.758668	0.191312	0.649947	0.200471	0.634066	0.628623	0.0950339	-0.112898	0.790109	0.0352526	0.933956	0.116465	0.783595	0.421962	0.297719	0.331308	0.422758	0.393714	0.334526	0.735852	0.0374307	0.540968	0.166202	0.421917	0.297776	0.352465	0.391822	0.340626	0.409009	0.313526	0.449527	0.608257	0.109597	-0.444604	0.26971	0.55274
Tm2d2	Tm2d2	blue	0.31787	0.442925	0.644829	0.0842918	0.114287	0.78757	0.0638348	0.880634	0.561045	0.147946	-0.293048	0.481183	0.310798	0.453693	0.269407	0.518771	0.214184	0.610518	0.352516	0.39175	0.0651062	0.87827	0.507283	0.199425	0.0367482	0.931159	0.473365	0.236114	0.78397	0.0212975	0.673278	0.067222	0.0972937	0.818722	0.60944	0.108718	0.329327	0.425706	0.314066	0.448704	-0.0232348	0.95645	0.314585	0.447913	-0.157278	0.709931	0.1676
Sox9	Sox9	blue	-0.31777	0.443075	0.0395975	0.925832	0.711054	0.0479955	0.393383	0.334969	0.157533	0.709477	0.272534	0.513737	0.427002	0.291367	0.769776	0.0254815	0.217998	0.604019	-0.0910713	0.830183	-0.359074	0.382368	0.724708	0.0419821	0.698403	0.0540059	0.360852	0.379843	0.427367	0.29091	0.57752	0.133833	0.40625	0.31794	0.836652	0.00960499	0.490969	0.216671	0.316942	0.444331	0.228228	0.5867	0.440215	0.275034	-0.00782515	0.985328	0.221877
Pip4k2a	Pip4k2a	blue	0.317076	0.444128	0.601178	0.114937	0.106715	0.801424	0.12942	0.760034	0.513228	0.193327	-0.412313	0.310062	0.120421	0.776385	0.404346	0.320434	0.454253	0.258189	0.117455	0.78179	-0.22265	0.596122	0.46372	0.24713	0.249581	0.551106	0.713971	0.0466701	0.64115	0.0866647	0.869549	0.00502101	0.13692	0.746466	0.398339	0.32836	0.289779	0.486315	0.190977	0.650529	-0.126063	0.766124	0.377441	0.356639	-0.314595	0.447898	0.207786
Tmem2	Tmem2	blue	0.316804	0.444541	0.618804	0.101907	0.104227	0.805985	-0.183731	0.663178	0.442369	0.272415	0.103632	0.807077	0.0440833	0.917451	0.405482	0.318945	0.33724	0.413982	0.319693	0.440165	0.0181862	0.965908	0.457494	0.254376	0.292913	0.481394	0.487826	0.220078	0.717735	0.0449924	0.686566	0.0600182	0.0380185	0.928784	0.706916	0.0499149	0.144936	0.732027	0.585641	0.127165	0.0950432	0.822864	0.671621	0.0681543	0.203063	0.629593	0.324436
Pars2	Pars2	blue	0.316177	0.445492	0.522534	0.183982	0.154393	0.715081	-0.178531	0.672299	0.794906	0.018386	-0.0935723	0.825573	0.303267	0.465277	0.339987	0.409945	0.722876	0.0427605	-0.0435879	0.918376	0.0578344	0.891802	0.138258	0.744051	0.405551	0.318854	0.32461	0.432761	0.345055	0.402542	0.669707	0.0692413	0.444619	0.269693	0.487636	0.220286	0.262732	0.529579	0.405405	0.319047	0.424695	0.294267	0.699762	0.0533397	-0.425024	0.293852	0.380628
Ap1m1	Ap1m1	blue	0.316096	0.445615	0.538096	0.168908	0.17122	0.685181	-0.181013	0.667941	0.821042	0.0124739	-0.076451	0.857212	0.3396	0.410514	0.204772	0.62665	0.572346	0.138181	0.0351579	0.934133	0.18542	0.660224	0.157539	0.709465	0.351444	0.393291	0.249098	0.551902	0.456516	0.255524	0.632348	0.0924992	0.500331	0.206682	0.553173	0.154966	0.398651	0.327947	0.437023	0.278938	0.382088	0.350259	0.578798	0.132771	-0.414673	0.307021	0.462624
Mfsd7	Mfsd7	blue	0.315951	0.445836	0.625951	0.0968774	0.13983	0.741215	-0.145353	0.731277	0.54252	0.164749	0.0332085	0.93778	0.151115	0.720943	0.383466	0.348376	0.37243	0.363579	0.279349	0.502831	0.045881	0.914094	0.443909	0.27055	0.284237	0.495064	0.454677	0.257689	0.710134	0.0484186	0.705329	0.0506628	0.137978	0.744556	0.714332	0.0465074	0.216749	0.606145	0.54537	0.1621	0.151454	0.720336	0.649745	0.0811798	0.062741	0.882669	0.341114
RT1.N3	RT1.N3	blue	0.315858	0.445978	0.599115	0.11652	-0.102632	0.808912	0.176234	0.67634	0.158915	0.707012	-0.500456	0.206551	0.155684	0.712775	0.444362	0.270002	0.152468	0.718522	0.630812	0.0935393	-0.0754108	0.85914	0.582867	0.129421	-0.135628	0.748798	0.777244	0.0232221	0.694927	0.0557322	0.462819	0.248171	-0.509759	0.196873	0.317314	0.443766	0.154838	0.714286	0.196007	0.641791	-0.464329	0.246426	-0.0717151	0.865994	-0.0855729	0.840332	-0.45829
Flt1	Flt1	blue	0.315102	0.447126	0.531766	0.174956	0.093187	0.826283	0.110183	0.795073	0.703213	0.0516707	-0.509358	0.197285	0.348957	0.396882	0.296166	0.476307	0.570927	0.139387	-0.0306274	0.94261	-0.108895	0.79743	0.247002	0.555363	0.130055	0.758882	0.462559	0.248473	0.395896	0.33161	0.718112	0.0448262	0.301279	0.468355	0.280499	0.501	0.237809	0.570634	0.0563036	0.894654	0.143711	0.734228	0.387466	0.34294	-0.587313	0.125815	0.150074
Etl4	Etl4	blue	0.314797	0.44759	0.572212	0.138294	0.139853	0.741175	0.0727772	0.864024	0.625573	0.0971392	-0.343821	0.404339	0.13996	0.740981	0.291631	0.483405	0.465043	0.245604	-0.0501431	0.906139	-0.195817	0.64212	0.357609	0.384456	0.2414	0.564651	0.528473	0.178147	0.573489	0.137214	0.890548	0.0030148	0.340406	0.409331	0.411712	0.310838	0.228734	0.585848	0.156465	0.711382	0.0732045	0.863231	0.543848	0.163512	-0.310108	0.454749	0.421877
Kcnab3	Kcnab3	blue	0.31464	0.447829	0.461386	0.249834	0.0311303	0.941668	0.0674239	0.873963	0.773116	0.0244548	-0.532507	0.174242	0.46179	0.249365	-0.0477975	0.910516	0.346411	0.400571	-0.0604202	0.886988	0.115137	0.786019	0.0609387	0.886022	-0.162863	0.699988	0.088889	0.834209	0.309999	0.454916	0.487808	0.220098	0.412034	0.310422	0.196428	0.641061	0.192996	0.647018	-0.0787831	0.852892	0.275578	0.508855	0.260012	0.534005	-0.608769	0.109216	0.215304
Dhx57	Dhx57	blue	0.314519	0.448013	0.522686	0.183832	0.00998325	0.981283	-0.266357	0.523699	0.240392	0.566329	0.13337	0.752881	-0.273725	0.511826	0.317177	0.443975	0.359838	0.381283	0.402515	0.322841	0.0667538	0.875208	0.335682	0.41628	0.583133	0.129204	0.727356	0.0408716	0.662027	0.0737025	0.601303	0.114841	-0.0447611	0.916185	0.458438	0.25327	0.484168	0.224081	0.693289	0.0565572	-0.316691	0.444712	0.242648	0.562579	0.0477538	0.910598	0.320139
Sox7	Sox7	blue	0.314393	0.448206	0.603165	0.113424	0.0258892	0.951479	0.0786939	0.853057	0.528363	0.178255	-0.395194	0.332548	0.462301	0.248772	0.298659	0.472423	0.237271	0.571533	0.450978	0.262071	0.140653	0.739733	0.434413	0.282149	-0.150886	0.721354	0.398159	0.3286	0.625131	0.0974471	0.442683	0.272034	-0.0888003	0.834373	0.49688	0.210335	0.209476	0.61857	0.236913	0.572131	0.0166215	0.96884	0.186369	0.658565	-0.245815	0.557327	-0.180612
Pigh	Pigh	blue	0.314239	0.44844	0.610263	0.108109	-0.030281	0.943258	0.268127	0.520837	0.152218	0.71897	-0.531846	0.174879	-0.10586	0.802991	0.376562	0.357852	0.108883	0.797452	0.317188	0.443959	-0.372634	0.363295	0.643568	0.0851008	-0.0270803	0.949249	0.866971	0.00531381	0.79774	0.0176747	0.831781	0.0104497	-0.271434	0.515506	0.286283	0.491827	0.0946834	0.823527	0.0393529	0.926289	-0.527311	0.179281	0.14698	0.728356	0.0238164	0.955361	-0.00890036
Baalc	Baalc	blue	0.314076	0.448689	0.558079	0.15057	-0.0141693	0.973436	-0.281056	0.500114	0.195957	0.641879	0.253314	0.544964	-0.230599	0.582711	0.106248	0.802279	-0.0473909	0.911275	0.46176	0.2494	0.150324	0.722359	0.408483	0.315028	0.156168	0.711912	0.370944	0.365649	0.815026	0.0137086	0.515439	0.191085	-0.095584	0.821869	0.636102	0.0899835	0.143546	0.734525	0.616216	0.103764	-0.146952	0.728405	0.441573	0.273381	0.528269	0.178346	0.443725
Psd4	Psd4	blue	0.313783	0.449135	0.461587	0.2496	0.086982	0.837729	-0.0425992	0.920223	0.601066	0.115023	-0.249936	0.550521	-0.074693	0.860471	0.134604	0.75065	0.514708	0.191824	-0.299762	0.470708	-0.246427	0.556314	0.128075	0.762472	0.324436	0.433021	0.407658	0.316103	0.371261	0.365207	0.880131	0.00392808	0.489795	0.217941	0.219997	0.600622	0.12223	0.77309	0.0873031	0.837137	0.145737	0.730588	0.645675	0.0837516	-0.291875	0.483021	0.660367
Churc1	Churc1	blue	-0.313639	0.449355	-0.00428322	0.991969	0.476278	0.232838	0.561883	0.14721	-0.108872	0.797472	-0.107951	0.799158	0.572269	0.138246	0.753738	0.0307801	0.0289374	0.945773	0.339266	0.411004	-0.221128	0.598703	0.741942	0.0350768	0.299104	0.471731	0.487733	0.22018	0.350376	0.394832	0.149285	0.724222	-0.162492	0.700648	0.527902	0.178705	0.525139	0.18141	0.130593	0.757907	-0.201533	0.632233	-0.284747	0.494257	-0.209277	0.618913	-0.574683
Naa35	Naa35	blue	0.313427	0.449678	0.545617	0.161871	0.127347	0.763793	-0.292305	0.482347	0.583105	0.129227	0.128918	0.760944	0.0859052	0.839718	0.187525	0.656547	0.409528	0.31367	0.338817	0.411662	0.313076	0.450212	0.247162	0.555098	0.539486	0.167595	0.44301	0.271637	0.65059	0.0806522	0.551473	0.156505	0.293365	0.480685	0.617139	0.1031	0.663874	0.0726149	0.720315	0.0438639	0.020647	0.961298	0.298446	0.472755	-0.216067	0.607307	0.456741
Tmem136	Tmem136	blue	0.312965	0.450382	0.63199	0.0927412	0.149116	0.724525	-0.153261	0.717104	0.566307	0.143353	0.0266732	0.950012	0.228858	0.585639	0.435639	0.280639	0.42909	0.288755	0.364961	0.374034	0.117229	0.782202	0.450229	0.262963	0.334703	0.417726	0.49583	0.211454	0.705642	0.0505146	0.649154	0.0815506	0.107036	0.800835	0.736769	0.0370704	0.326944	0.429265	0.614401	0.105078	0.134765	0.750359	0.558999	0.149753	-0.0390458	0.926864	0.233203
Ankrd34b	Ankrd34b	blue	0.31282	0.450604	0.534768	0.172073	0.0808125	0.849135	0.132318	0.754784	0.69568	0.0553558	-0.526115	0.180452	0.390292	0.339122	0.297374	0.474423	0.526744	0.179836	-0.0397005	0.92564	-0.131617	0.756054	0.260825	0.53268	0.0103635	0.98057	0.394598	0.333344	0.382973	0.349048	0.696343	0.0550252	0.261419	0.531714	0.290925	0.484513	0.101807	0.810426	-0.00318367	0.994031	0.208258	0.620659	0.457224	0.254692	-0.509727	0.196905	0.106695
Rab11fip2	Rab11fip2	blue	-0.312224	0.451514	0.00487585	0.990858	0.567718	0.142136	0.657189	0.0765974	0.147585	0.72727	-0.218746	0.602748	0.727695	0.0407308	0.654923	0.0779759	0.061358	0.885242	-0.0658495	0.876889	-0.383608	0.348182	0.681892	0.0624969	0.103684	0.806981	0.20469	0.626791	0.266737	0.523084	0.354833	0.388423	0.192186	0.648427	0.552739	0.155358	0.221809	0.597548	-0.160898	0.703482	0.206488	0.6237	0.14778	0.72692	-0.229331	0.584843	-0.267478
Glod4	Glod4	blue	0.311915	0.451986	0.638556	0.0883612	0.0672256	0.874331	0.179566	0.670482	0.396997	0.330144	-0.404184	0.320647	0.145998	0.730119	0.218774	0.6027	0.0433355	0.918848	0.336825	0.414594	-0.0946808	0.823532	0.591326	0.12261	-0.0755841	0.858819	0.568754	0.141245	0.862664	0.00582714	0.75246	0.0312291	-0.0119486	0.977599	0.507701	0.198993	0.238729	0.569099	0.156265	0.711739	-0.242618	0.562627	0.223149	0.595279	-0.0268479	0.949684	0.177372
Nnt	Nnt	blue	0.311901	0.452007	0.641985	0.0861232	0.141527	0.738159	-0.0527821	0.901217	0.548988	0.15877	-0.121732	0.773998	0.258961	0.535719	0.318939	0.441306	0.28467	0.494379	0.455597	0.256604	0.175975	0.676795	0.497822	0.209335	0.261375	0.531784	0.54394	0.163426	0.813768	0.0139761	0.633944	0.0914245	0.102161	0.809777	0.690914	0.0577656	0.525651	0.180908	0.54308	0.164227	-0.0643946	0.879594	0.265952	0.524354	-0.164032	0.697912	0.200821
Ppox	Ppox	blue	0.311655	0.452383	0.512206	0.194367	0.150844	0.721428	-0.217472	0.604915	0.767348	0.0262443	0.000371144	0.999304	0.230524	0.582836	0.00124967	0.997657	0.359552	0.38169	0.0221784	0.958429	0.244228	0.559956	0.125581	0.766999	0.265856	0.52451	0.117095	0.782445	0.522433	0.184083	0.60324	0.113367	0.55433	0.153923	0.552801	0.155302	0.390046	0.339454	0.414913	0.306712	0.342601	0.406119	0.542958	0.164341	-0.254175	0.543551	0.650847
Ociad1	Ociad1	blue	0.311591	0.452481	0.609419	0.108734	0.0679376	0.873008	0.201604	0.63211	0.375819	0.358879	-0.468863	0.241224	0.034374	0.9356	0.352333	0.392013	0.267806	0.521357	0.215368	0.608498	-0.256233	0.540178	0.554473	0.153794	0.142192	0.736962	0.775662	0.0236899	0.752939	0.0310604	0.864795	0.00556943	0.00528948	0.990082	0.371756	0.364516	0.287161	0.490441	0.134077	0.751602	-0.3259	0.430827	0.226303	0.589946	-0.196501	0.640935	0.160995
Rnf130	Rnf130	blue	0.311426	0.452733	0.601891	0.114393	-0.0424482	0.920505	-0.0919422	0.828577	0.183989	0.662727	-0.0989005	0.815767	0.0800657	0.850517	0.567472	0.142347	0.324225	0.433338	0.732403	0.0388053	0.0934062	0.825879	0.539435	0.167643	0.232694	0.579193	0.79363	0.0187121	0.697813	0.0542967	0.411349	0.311308	-0.463776	0.247065	0.52731	0.179282	0.312462	0.45115	0.617982	0.102495	-0.339421	0.410776	0.0982014	0.817053	0.0327462	0.938645	-0.332215
Acat2l1	Acat2l1	blue	0.311317	0.452899	0.59023	0.123481	0.0816761	0.847537	-0.0707028	0.867873	0.369455	0.367728	-0.0631913	0.881831	-0.0680382	0.872822	0.561361	0.147668	0.509941	0.196686	0.155519	0.71307	-0.262396	0.530125	0.466674	0.243729	0.369782	0.36727	0.698992	0.0537167	0.598127	0.117284	0.831411	0.0105157	-0.0185228	0.965278	0.519915	0.186587	0.0256594	0.95191	0.419352	0.301034	-0.00236434	0.995567	0.714315	0.0465151	0.0967469	0.819728	0.237783
Lsm14a	Lsm14a	blue	0.311234	0.453026	0.630023	0.0940768	0.104266	0.805913	-0.052332	0.902057	0.554859	0.153447	-0.172597	0.68275	0.388484	0.341562	0.496206	0.211053	0.458924	0.252702	0.48848	0.219367	0.15288	0.717785	0.467669	0.242589	0.220754	0.599338	0.564108	0.145263	0.654053	0.0785091	0.529377	0.177269	-0.0441291	0.917365	0.643787	0.0849599	0.378812	0.354751	0.530423	0.176254	0.0426582	0.920113	0.320259	0.43931	-0.243616	0.560971	-0.0957017
Cntn4	Cntn4	blue	-0.310545	0.45408	0.0250529	0.953045	0.500939	0.206042	0.647056	0.0828734	-0.0750815	0.85975	-0.173057	0.681938	0.574134	0.136669	0.482252	0.226191	-0.289952	0.486042	0.304582	0.463246	-0.180262	0.66926	0.797393	0.0177609	0.0757303	0.858548	0.321755	0.437054	0.539066	0.167991	0.21618	0.607114	-0.0206551	0.961283	0.583	0.129313	0.546871	0.160714	-0.0107564	0.979833	-0.239147	0.568403	-0.341406	0.407866	-0.0971013	0.819076	-0.323589
Dennd1b	Dennd1b	blue	0.309936	0.455013	0.602302	0.11408	0.13143	0.756392	-0.118769	0.779393	0.597848	0.117499	-0.0881822	0.835514	0.296987	0.475026	0.224582	0.592853	0.300304	0.469867	0.470329	0.239554	0.315006	0.447272	0.389216	0.340573	0.301566	0.46791	0.46343	0.247465	0.750006	0.0321024	0.524923	0.181623	0.172609	0.682728	0.653687	0.0787338	0.654198	0.0784203	0.590707	0.123102	-0.0388472	0.927235	0.152814	0.717904	-0.284637	0.49443	0.21565
Chchd5	Chchd5	blue	0.309877	0.455104	0.54493	0.162508	0.159776	0.70548	-0.0602085	0.887382	0.811695	0.0144239	-0.237573	0.571027	0.41907	0.301392	0.231832	0.580639	0.542292	0.164963	0.0223731	0.958065	0.105379	0.803872	0.207468	0.622016	0.207285	0.62233	0.265748	0.524686	0.448405	0.265142	0.644874	0.0842626	0.440268	0.274969	0.500511	0.206493	0.312897	0.450485	0.285956	0.492343	0.358204	0.383608	0.537634	0.169346	-0.463223	0.247704	0.333977
Slc25a17	Slc25a17	blue	0.309672	0.455417	0.533307	0.173473	0.118899	0.779157	-0.130653	0.757799	0.549251	0.158529	-0.0500937	0.906231	-0.0192807	0.963858	-0.00448742	0.991586	0.192443	0.647979	0.128846	0.761074	0.121902	0.773688	0.276042	0.508112	0.31913	0.441017	0.370856	0.365771	0.710511	0.0482448	0.713868	0.0467166	0.401051	0.324771	0.503244	0.203625	0.50162	0.205326	0.406307	0.317866	-0.0451784	0.915406	0.328808	0.42648	-0.128105	0.762418	0.673119
Phyhipl	Phyhipl	blue	0.30905	0.456371	0.637076	0.0893381	0.138089	0.744355	-0.161746	0.701975	0.484892	0.223286	0.0625695	0.882988	0.157746	0.709096	0.451681	0.261236	0.382027	0.350341	0.458361	0.25336	0.130618	0.757862	0.497501	0.209675	0.384135	0.347463	0.579106	0.132516	0.769477	0.0255747	0.637637	0.0889669	0.0273891	0.948671	0.750694	0.0318559	0.400786	0.325121	0.681332	0.0627979	0.0077879	0.985398	0.465859	0.244664	0.0135997	0.974504	0.205669
Tbc1d14	Tbc1d14	blue	0.308954	0.456518	0.554472	0.153795	0.0777591	0.854788	-0.312696	0.450793	0.367503	0.37046	0.220603	0.599594	-0.104956	0.804648	0.384201	0.347374	0.432947	0.283961	0.430039	0.287572	0.160434	0.704308	0.351378	0.393387	0.608267	0.10959	0.63723	0.0892361	0.670551	0.0687606	0.579152	0.132478	0.0279955	0.947536	0.617784	0.102637	0.499956	0.207078	0.800121	0.0170907	-0.1181	0.780612	0.379021	0.354463	0.0334988	0.937237	0.318701
Nap1l4	Nap1l4	blue	0.308398	0.457373	0.657181	0.0766024	0.115756	0.784889	0.0978881	0.817629	0.408038	0.315607	-0.250145	0.550177	0.102036	0.810006	0.404808	0.319829	0.221965	0.597283	0.316558	0.444913	-0.151894	0.71955	0.620272	0.100862	0.132602	0.754271	0.660055	0.0748746	0.842848	0.00859521	0.828006	0.0111355	-0.00993378	0.981375	0.609013	0.109035	0.212303	0.613731	0.317406	0.443627	-0.151864	0.719602	0.434899	0.28155	0.0398879	0.925289	0.209002
Neo1	Neo1	blue	-0.307559	0.458661	0.0118252	0.97783	0.607161	0.110414	0.675295	0.0660977	0.186481	0.65837	-0.246135	0.556797	0.659105	0.075443	0.614888	0.104725	0.0915914	0.829224	-0.12636	0.765584	-0.407898	0.31579	0.683448	0.0616651	0.246268	0.556577	0.294539	0.478848	0.320653	0.438716	0.469617	0.240365	0.321548	0.437366	0.535247	0.171616	0.403441	0.321623	-0.149355	0.724097	0.115743	0.784913	0.0825694	0.845885	-0.344494	0.403358	-0.11152
Derl3	Derl3	blue	-0.307512	0.458733	0.00181813	0.996591	0.562198	0.146933	0.500429	0.206579	0.14907	0.724607	-0.0613161	0.88532	0.756004	0.0299938	0.541664	0.16555	0.00272459	0.994891	0.257571	0.53799	0.000165948	0.999689	0.633817	0.09151	0.300389	0.469735	0.235199	0.574996	0.373229	0.362468	0.130199	0.758621	0.174575	0.679262	0.636499	0.0897199	0.723216	0.0426156	0.168306	0.690336	0.0202497	0.962042	-0.266174	0.523995	-0.378894	0.354638	-0.312983
Foxp2	Foxp2	blue	-0.307405	0.458897	-0.0589532	0.889719	0.56817	0.141747	0.380846	0.351958	0.08969	0.832731	0.244779	0.559043	0.310416	0.454279	0.300839	0.469036	-0.195581	0.64253	-0.333224	0.419915	-0.367022	0.371135	0.51753	0.188976	0.154553	0.714795	-0.145895	0.730304	0.307618	0.45857	0.441968	0.272901	0.478087	0.230814	0.640215	0.0872741	-0.0120349	0.977437	-0.0641185	0.880107	0.402431	0.322952	0.578288	0.133195	0.338111	0.412701	0.467845
Ipo9	Ipo9	blue	0.30735	0.458983	0.609578	0.108616	0.160583	0.704043	-0.0310383	0.941841	0.691048	0.0576972	-0.210167	0.617386	0.412324	0.310048	0.330926	0.423326	0.433929	0.282747	0.302626	0.466268	0.162113	0.701322	0.391241	0.337845	0.226214	0.590097	0.437515	0.278333	0.647023	0.0828942	0.616796	0.103346	0.22684	0.589041	0.625252	0.0973626	0.454736	0.257619	0.433929	0.282747	0.138068	0.744394	0.358835	0.382709	-0.3586	0.383044	0.168057
Fam3c	Fam3c	blue	0.30707	0.459413	0.616715	0.103405	0.0943822	0.824082	0.180883	0.668169	0.507912	0.198775	-0.467742	0.242505	0.269472	0.518666	0.278244	0.504594	0.229641	0.584322	0.296748	0.475399	-0.0534372	0.899996	0.516926	0.189584	0.0318529	0.940316	0.594842	0.11984	0.749002	0.0324641	0.723075	0.0426755	0.069938	0.869293	0.460058	0.251378	0.365947	0.372647	0.167714	0.691383	-0.176047	0.676668	0.166256	0.693967	-0.297296	0.474545	0.0956498
Khdrbs1	Khdrbs1	blue	0.306932	0.459625	0.571638	0.138782	0.0076727	0.985614	-0.184832	0.661252	0.182726	0.664939	0.0661425	0.876344	-0.161462	0.702479	0.496183	0.211077	0.362966	0.37685	0.56151	0.147537	0.0294466	0.94482	0.481237	0.227313	0.495907	0.211372	0.831509	0.0104981	0.718834	0.0445096	0.572104	0.138386	-0.254689	0.542707	0.529291	0.177352	0.416083	0.305211	0.704119	0.0512377	-0.361693	0.378651	0.217547	0.604786	0.0924355	0.827668	0.0447865
Aga	Aga	blue	-0.306804	0.459822	0.0812282	0.848366	0.635544	0.0903551	0.530201	0.176469	-0.0112057	0.978991	0.0925025	0.827545	0.389201	0.340594	0.641057	0.0867256	-0.100654	0.812544	0.175927	0.67688	-0.296958	0.475072	0.872244	0.00472621	0.489195	0.218591	0.476624	0.23245	0.650547	0.0806784	0.50945	0.19719	0.182399	0.665511	0.789924	0.0196793	0.644621	0.084425	0.240395	0.566324	-0.160378	0.704408	0.00981682	0.981595	0.0311409	0.941649	0.0548292
Slc20a1	Slc20a1	blue	0.306436	0.460388	0.646588	0.0831703	0.0534437	0.899984	0.165986	0.694445	0.307391	0.458919	-0.370882	0.365735	0.111974	0.791798	0.535012	0.171841	0.282684	0.497527	0.383293	0.348612	-0.238103	0.570144	0.650741	0.0805576	0.0765996	0.856937	0.786848	0.0205054	0.769572	0.0255449	0.772937	0.0245094	-0.217929	0.604136	0.500618	0.20638	0.122306	0.772953	0.248029	0.553667	-0.254381	0.543212	0.341815	0.407268	-0.00541151	0.989854	-0.0715128
Cadm2	Cadm2	blue	0.306382	0.460471	0.646589	0.0831695	0.123592	0.770613	0.122127	0.773278	0.43261	0.284378	-0.29188	0.483013	0.103754	0.806854	0.401586	0.324065	0.256789	0.539267	0.247304	0.554863	-0.19425	0.64484	0.599965	0.115867	0.141326	0.73852	0.662237	0.0735784	0.809155	0.014985	0.863205	0.00576094	0.0379383	0.928934	0.570995	0.139329	0.202201	0.631081	0.264984	0.525924	-0.134131	0.751505	0.453547	0.259024	-0.0150288	0.971825	0.235908
Bcl2l2	Bcl2l2	blue	0.306298	0.4606	0.552289	0.155765	0.0696371	0.869852	-0.0292016	0.945278	0.669693	0.0692491	-0.319652	0.440227	0.537387	0.16958	0.441011	0.274064	0.594949	0.119756	0.324247	0.433306	0.165117	0.695987	0.278454	0.50426	0.124219	0.769474	0.417619	0.303245	0.397604	0.329338	0.421354	0.29849	0.0506525	0.905189	0.458554	0.253135	0.292913	0.481394	0.350066	0.395279	0.214618	0.609777	0.304198	0.463838	-0.508729	0.197932	-0.200356
Ptges3l1	Ptges3l1	blue	-0.30608	0.460937	0.0250513	0.953048	0.447469	0.266263	0.662927	0.0731713	-0.138849	0.742985	-0.200773	0.633544	0.59219	0.121926	0.616001	0.103919	-0.230122	0.583512	0.295532	0.477297	-0.290568	0.485074	0.811079	0.0145587	-0.0443429	0.916966	0.322458	0.435995	0.440399	0.27481	0.180671	0.668541	-0.191328	0.649919	0.544336	0.163059	0.259719	0.534483	-0.0803527	0.849986	-0.15808	0.708501	-0.189884	0.652433	0.0170145	0.968104	-0.516793
Polg2	Polg2	blue	-0.305905	0.461206	-0.110898	0.793765	0.455916	0.256229	0.599647	0.116111	0.192502	0.647877	-0.271686	0.515101	0.763457	0.0274957	0.29996	0.470401	-0.095473	0.822073	-0.22502	0.592114	-0.249152	0.551813	0.398826	0.327715	-0.206368	0.623905	-0.191917	0.648894	0.0424784	0.920449	0.124288	0.769349	0.303762	0.464513	0.333382	0.419681	0.0285304	0.946534	-0.393189	0.335229	0.378884	0.354652	0.0948027	0.823307	-0.258265	0.536855	-0.197061
Rftn2	Rftn2	blue	-0.305831	0.46132	0.0768287	0.856512	0.678492	0.0643376	0.495987	0.211287	0.210693	0.616486	0.0892607	0.833523	0.65977	0.0750447	0.622072	0.0995887	0.00668482	0.987466	0.0766382	0.856865	-0.189267	0.653508	0.765972	0.0266827	0.382666	0.349468	0.227432	0.588043	0.51811	0.188394	0.43041	0.28711	0.343311	0.405083	0.852481	0.00716403	0.547446	0.160185	0.203102	0.629526	0.193096	0.646844	0.190757	0.650913	-0.0953237	0.822348	0.0436844
Litaf	Litaf	blue	0.30575	0.461445	0.551282	0.156678	0.0317541	0.940501	0.0964013	0.820364	0.576157	0.134971	-0.447604	0.266102	0.425674	0.293034	0.012889	0.975836	0.077028	0.856143	0.363573	0.375993	0.236886	0.572176	0.333807	0.419052	-0.187894	0.655903	0.269357	0.518853	0.648261	0.082112	0.427548	0.290683	0.117466	0.78177	0.408651	0.31481	0.394367	0.333652	0.139337	0.742105	-0.0512675	0.904042	-0.00942578	0.982328	-0.364295	0.374973	0.048251
Ric1	Ric1	blue	-0.304627	0.463177	0.0406879	0.923794	0.652326	0.0795733	0.428808	0.289108	0.246594	0.556038	0.149449	0.723927	0.693243	0.0565802	0.663789	0.0726645	0.112724	0.790426	-0.0443739	0.916908	-0.226826	0.589064	0.660985	0.0743206	0.323201	0.434877	0.0884483	0.835022	0.343131	0.405346	0.376054	0.358555	0.34962	0.395923	0.819084	0.0128677	0.289342	0.487002	0.162255	0.70107	0.425793	0.292885	0.428676	0.289273	-0.0306961	0.942481	0.0164928
Ralyl	Ralyl	blue	0.304615	0.463196	0.634213	0.0912447	-0.000534434	0.998998	-0.0564648	0.894353	0.222056	0.59713	-0.0840293	0.843185	0.137827	0.744829	0.440426	0.274777	0.127304	0.763872	0.761321	0.028198	0.159735	0.705553	0.607522	0.110144	0.101749	0.810533	0.669421	0.069404	0.84263	0.00862945	0.431324	0.285973	-0.386867	0.343751	0.645077	0.0841332	0.333761	0.419119	0.594744	0.119916	-0.311706	0.452304	0.101253	0.811444	0.13992	0.741055	-0.200518
Mtfmt	Mtfmt	blue	-0.304468	0.463422	0.0778129	0.854689	0.633278	0.0918723	0.573209	0.13745	-0.0131044	0.975432	0.0759627	0.858117	0.317266	0.44384	0.544339	0.163055	-0.21522	0.608751	-0.0130375	0.975557	-0.438783	0.276781	0.870103	0.00495953	0.321818	0.436958	0.340088	0.409798	0.652024	0.0797607	0.618985	0.101778	0.264698	0.526386	0.77288	0.0245266	0.374817	0.360266	0.0633459	0.881544	-0.0495301	0.907283	0.2394	0.567981	0.223956	0.593912	0.247986
Ubr3	Ubr3	blue	0.303964	0.4642	0.6029	0.113625	0.0819284	0.84707	0.151737	0.719831	0.374301	0.36098	-0.394583	0.333363	0.0358889	0.932766	0.363972	0.375429	0.286933	0.490801	0.278727	0.503823	-0.180927	0.668093	0.547115	0.160489	0.230709	0.582525	0.791018	0.0193905	0.764944	0.0270132	0.821292	0.0124243	0.0065294	0.987758	0.411651	0.310918	0.394861	0.332992	0.238939	0.568749	-0.34272	0.405946	0.174781	0.678899	-0.215028	0.609078	0.157216
Fbxo33	Fbxo33	blue	-0.303621	0.464729	-0.0554503	0.896244	0.414121	0.307731	0.730195	0.0397013	-0.137318	0.745748	-0.396146	0.331277	0.452374	0.260414	0.539904	0.167202	-0.0910528	0.830217	0.0839813	0.843274	-0.419526	0.300813	0.666633	0.071007	0.105074	0.804432	0.461124	0.250138	0.286205	0.491951	0.267116	0.52247	-0.05919	0.889278	0.246133	0.5568	0.407543	0.316252	-0.25388	0.544034	-0.324725	0.432588	-0.382265	0.350016	-0.314462	0.448101	-0.442567
Eif5a2	Eif5a2	blue	0.303598	0.464765	0.539793	0.167306	-0.187103	0.657284	0.301329	0.468278	-0.10795	0.79916	-0.568443	0.141512	-0.26262	0.52976	0.177297	0.674468	-0.238623	0.569276	0.374669	0.360471	-0.402605	0.322722	0.614684	0.104873	-0.39913	0.327312	0.714657	0.0463612	0.771758	0.0248691	0.650306	0.0808294	-0.522943	0.183577	0.119589	0.7779	-0.218449	0.603253	-0.163774	0.698371	-0.668316	0.0700367	0.0250312	0.953086	0.345927	0.401274	-0.117478
Ndufb11	Ndufb11	blue	0.303556	0.464831	0.616867	0.103295	0.0495213	0.907299	0.026377	0.950566	0.476293	0.23282	-0.284491	0.494662	0.427451	0.290805	0.409338	0.313917	0.288105	0.488951	0.58064	0.131249	0.185432	0.660203	0.493943	0.213471	0.015075	0.971739	0.521244	0.185263	0.681797	0.0625482	0.426745	0.29169	-0.164169	0.69767	0.580249	0.131571	0.344588	0.403222	0.417197	0.303784	-0.0643427	0.87969	0.136286	0.747609	-0.220505	0.59976	-0.235815
Cped1	Cped1	blue	0.303491	0.464931	0.481518	0.227002	-0.010856	0.979647	-0.349807	0.395653	0.512646	0.193919	0.0930891	0.826464	0.325608	0.431264	0.0171176	0.967911	0.203113	0.629507	0.700032	0.0532083	0.708269	0.0492821	0.131287	0.756651	0.225373	0.591518	0.216021	0.607384	0.562034	0.147077	0.0425522	0.920311	0.0265666	0.950211	0.542944	0.164353	0.745357	0.0337975	0.754623	0.0304716	-0.0314004	0.941163	-0.160619	0.703979	-0.298368	0.472875	0.00488025
Acbd5	Acbd5	blue	-0.303452	0.464991	-0.0348144	0.934776	0.509081	0.19757	0.773348	0.0243847	0.0624679	0.883177	-0.415721	0.305675	0.547881	0.159785	0.558213	0.150451	0.0158745	0.97024	-0.238536	0.569421	-0.584101	0.128415	0.645266	0.084012	0.0504377	0.90559	0.296673	0.475516	0.221587	0.597925	0.473934	0.235472	0.211014	0.615936	0.315881	0.445942	0.156311	0.711655	-0.407698	0.31605	0.0254728	0.952259	0.0558745	0.895453	-0.292381	0.482228	-0.190206
Ccne1	Ccne1	blue	0.303408	0.46506	0.552815	0.155289	0.160492	0.704205	0.0364046	0.931802	0.674543	0.0665156	-0.308735	0.456855	0.207251	0.622389	0.241591	0.564334	0.467918	0.242304	-0.00248035	0.995349	-0.0688163	0.871376	0.313868	0.449006	0.291534	0.483556	0.481038	0.227533	0.565593	0.143971	0.812274	0.0142981	0.400286	0.325781	0.434432	0.282125	0.382776	0.349318	0.225338	0.591576	0.0869385	0.83781	0.437556	0.278284	-0.411962	0.310515	0.424449
Tma16	Tma16	blue	0.303063	0.465592	0.596196	0.118782	0.0894375	0.833197	-0.172445	0.683019	0.417044	0.30398	0.103034	0.808174	0.0611987	0.885539	0.116938	0.782731	0.0218758	0.958996	0.431224	0.286099	0.217074	0.605592	0.444339	0.27003	0.128658	0.761416	0.320799	0.438495	0.845771	0.00814327	0.559309	0.149479	0.0874885	0.836794	0.721319	0.0434291	0.313003	0.450324	0.559027	0.149729	-0.0188631	0.96464	0.39935	0.327021	0.241316	0.564792	0.424504
Hax1	Hax1	blue	0.302726	0.466113	0.619537	0.101384	0.0688017	0.871403	0.179619	0.670389	0.464318	0.246439	-0.451356	0.261622	0.314348	0.448274	0.461988	0.249135	0.334765	0.417634	0.295479	0.47738	-0.153265	0.717096	0.542848	0.164443	-0.03149	0.940995	0.604334	0.112538	0.649326	0.0814426	0.692107	0.0571568	-0.0857489	0.840007	0.46912	0.240931	0.102475	0.8092	0.151925	0.719493	-0.0551354	0.89683	0.357819	0.384157	-0.188107	0.655531	-0.0991637
Hipk2	Hipk2	blue	0.302714	0.466132	0.576081	0.135035	0.161585	0.70226	-0.0341266	0.936062	0.627153	0.0960458	-0.199554	0.635651	0.220117	0.600419	0.472837	0.236711	0.630926	0.093462	0.132085	0.755206	-0.0615406	0.884902	0.36572	0.372966	0.440236	0.275008	0.61955	0.101375	0.541833	0.165392	0.768875	0.0257628	0.238197	0.569987	0.513285	0.193268	0.383267	0.348647	0.413531	0.30849	0.0926953	0.827189	0.495421	0.21189	-0.376458	0.357996	0.231277
Frmd5	Frmd5	blue	0.301952	0.467311	0.609818	0.108439	0.142178	0.736988	0.0405241	0.924101	0.633804	0.0915185	-0.304438	0.463468	0.408474	0.31504	0.418835	0.301692	0.468667	0.241448	0.318662	0.441725	0.0718384	0.865766	0.43753	0.278315	0.209787	0.618038	0.544363	0.163033	0.628955	0.0948067	0.634806	0.0908477	0.126239	0.765805	0.566528	0.143162	0.417582	0.303293	0.372864	0.362976	0.0560954	0.895042	0.309249	0.456067	-0.394855	0.333001	0.0321283
Sat1	Sat1	blue	0.301912	0.467374	0.627465	0.0958303	0.10855	0.798062	-0.0416851	0.921931	0.33396	0.418825	-0.0217344	0.959261	-0.0695632	0.869989	0.26735	0.522092	0.0884781	0.834967	0.355051	0.388112	-0.0439586	0.917684	0.574513	0.13635	0.218346	0.603427	0.578994	0.132609	0.905396	0.00196939	0.780083	0.0223972	0.0319535	0.940128	0.666752	0.0709384	0.279732	0.502221	0.466619	0.243792	-0.189315	0.653425	0.434503	0.282038	0.240142	0.566745	0.423442
Large	Large	blue	0.301068	0.468682	0.520768	0.185736	0.172188	0.683471	-0.262146	0.530531	0.72566	0.0415807	0.0779092	0.85451	0.216979	0.605753	0.125815	0.766574	0.450081	0.26314	0.169077	0.688971	0.306116	0.46088	0.172371	0.683148	0.465201	0.245422	0.276646	0.507147	0.560093	0.148786	0.570705	0.139576	0.475628	0.233566	0.608453	0.109451	0.591015	0.122857	0.60163	0.114592	0.230629	0.582659	0.423675	0.295553	-0.316438	0.445096	0.548594
Akap10	Akap10	blue	0.300787	0.469118	0.587761	0.125455	0.00163544	0.996934	0.106347	0.802097	0.110718	0.794094	-0.24415	0.560086	-0.261701	0.531255	0.50831	0.198365	0.246035	0.556962	0.232322	0.579817	-0.439649	0.275724	0.612662	0.106346	0.190704	0.651006	0.867146	0.00529364	0.732289	0.0388512	0.884189	0.00355372	-0.249846	0.550668	0.381187	0.351491	-0.0451885	0.915387	0.223117	0.595333	-0.37528	0.359625	0.475684	0.233503	0.252855	0.545718	0.140638
Aif1l	Aif1l	blue	-0.300548	0.469487	-0.00828822	0.98446	0.515612	0.19091	0.693204	0.0566002	-0.114895	0.78646	-0.238137	0.570087	0.251678	0.547652	0.550301	0.157571	-0.0864049	0.838795	-0.0516034	0.903415	-0.543962	0.163406	0.752872	0.0310839	0.3385	0.412129	0.551269	0.15669	0.448398	0.26515	0.54784	0.159822	0.136852	0.746588	0.388027	0.34218	0.473551	0.235904	-0.150074	0.722807	-0.332697	0.420697	-0.147503	0.727417	-0.152803	0.717922	-0.0375267
Ccdc127	Ccdc127	blue	0.300339	0.469813	0.53205	0.174683	0.0892541	0.833535	0.115623	0.785132	0.504614	0.202195	-0.352361	0.391972	0.0106908	0.979956	-0.00592245	0.988896	0.0904821	0.83127	-0.0654598	0.877613	-0.173757	0.680705	0.353542	0.390275	-0.0112845	0.978843	0.34993	0.395475	0.674174	0.0667212	0.845961	0.00811452	0.348985	0.39684	0.356748	0.385684	0.145218	0.731521	-0.000337081	0.999368	-0.0406019	0.923955	0.429897	0.28775	-0.0804103	0.849879	0.59791
Ing3	Ing3	blue	0.300231	0.469979	0.588489	0.124872	0.105953	0.80282	-0.00212366	0.996018	0.585621	0.127181	-0.273526	0.512145	0.394276	0.333775	0.267067	0.52255	0.319376	0.440645	0.473175	0.236329	0.256993	0.538934	0.404146	0.320696	0.187494	0.6566	0.503915	0.202924	0.68924	0.0586268	0.490384	0.217303	0.0925068	0.827537	0.55211	0.155927	0.614457	0.105038	0.444486	0.269853	-0.0850685	0.841264	0.0382373	0.928375	-0.420258	0.299881	0.0143463
Dnajc12	Dnajc12	blue	-0.300175	0.470067	0.0769699	0.85625	0.692662	0.0568747	0.469733	0.240233	0.246842	0.555628	0.119266	0.778487	0.638678	0.0882814	0.637339	0.0891641	0.068836	0.87134	0.00470674	0.991175	-0.220583	0.599626	0.739239	0.0361098	0.434194	0.282419	0.219074	0.60219	0.488464	0.219385	0.47761	0.231347	0.404125	0.320724	0.856827	0.00657176	0.517135	0.189373	0.211221	0.615582	0.256818	0.53922	0.290276	0.485533	-0.0965706	0.820053	0.116634
Art4	Art4	blue	-0.299973	0.470381	-0.0726946	0.864177	0.543778	0.163577	0.496899	0.210316	0.254109	0.543659	-0.0481404	0.909876	0.641416	0.0864919	0.330521	0.423928	-0.0466126	0.912728	-0.351754	0.392845	-0.309588	0.455547	0.429451	0.288305	-0.0222034	0.958382	-0.212828	0.612834	0.12551	0.767129	0.31264	0.450877	0.481763	0.226732	0.505897	0.20086	-0.00982247	0.981584	-0.252992	0.545492	0.523678	0.182851	0.430126	0.287464	-0.06151	0.884959	0.146269
Morf4l2	Morf4l2	blue	-0.299791	0.470664	0.084421	0.842461	0.669886	0.0691388	0.480573	0.228049	0.202558	0.630465	0.0948999	0.823128	0.664202	0.0724223	0.747035	0.0331793	0.129344	0.760172	0.0823283	0.846331	-0.237321	0.571449	0.770447	0.0252731	0.441688	0.273241	0.301681	0.467732	0.463004	0.247958	0.437067	0.278883	0.277271	0.506148	0.844621	0.0083193	0.494426	0.212954	0.237921	0.570447	0.218129	0.603796	0.255837	0.540825	-0.113228	0.789505	-0.0556619
Clint1	Clint1	blue	0.299685	0.470828	0.602973	0.11357	0.13498	0.749969	0.0173264	0.96752	0.646841	0.0830099	-0.281837	0.498873	0.458069	0.253702	0.428912	0.288978	0.480948	0.227633	0.337791	0.413171	0.110157	0.795121	0.415855	0.305504	0.177049	0.674906	0.492552	0.214964	0.592724	0.121504	0.577006	0.134262	0.105869	0.802974	0.579488	0.1322	0.377931	0.355963	0.38749	0.342907	0.118393	0.780078	0.332333	0.421236	-0.386585	0.344134	-0.0198295
Wdr77	Wdr77	blue	0.299568	0.471009	0.59797	0.117405	0.110783	0.793975	0.0221183	0.958542	0.463675	0.247182	-0.252049	0.547043	0.171012	0.685548	0.445256	0.268923	0.437452	0.278411	0.391183	0.337923	0.0104585	0.980392	0.484365	0.223864	0.375537	0.359269	0.751988	0.0313958	0.700097	0.0531766	0.681705	0.0625977	0.0197796	0.962923	0.510751	0.195855	0.538292	0.168723	0.457407	0.254477	-0.213571	0.611564	0.167266	0.692177	-0.322558	0.435844	0.0589608
Zfp62	Zfp62	blue	0.299488	0.471134	0.499886	0.207151	-0.126832	0.764728	0.279388	0.50277	0.0312065	0.941526	-0.576425	0.134747	-0.27151	0.515385	0.399323	0.327056	0.190164	0.651946	0.0341559	0.936007	-0.636951	0.0894209	0.496334	0.210916	-0.141374	0.738434	0.79266	0.0189622	0.508785	0.197874	0.831242	0.0105459	-0.336814	0.41461	0.0272677	0.948898	-0.360941	0.379717	-0.214294	0.61033	-0.41581	0.305561	0.383347	0.348539	0.146325	0.729532	-0.0387159
Polr3d	Polr3d	blue	0.299209	0.471568	0.526913	0.179671	0.133044	0.753471	-0.1505	0.722044	0.79184	0.0191755	-0.155252	0.713546	0.54249	0.164778	0.358999	0.382475	0.656537	0.0769928	0.234262	0.576564	0.2783	0.504505	0.17516	0.678231	0.281398	0.49957	0.294158	0.479445	0.366527	0.371832	0.425085	0.293776	0.276749	0.506982	0.533518	0.173271	0.415428	0.306051	0.472485	0.237109	0.370951	0.365638	0.404208	0.320615	-0.551791	0.156217	0.0379885
Pik3c3	Pik3c3	blue	0.299032	0.471842	0.612597	0.106394	0.163363	0.699101	-0.159246	0.706424	0.584444	0.128136	0.0512511	0.904072	0.252702	0.545969	0.281028	0.500158	0.286327	0.491757	0.390051	0.339446	0.229334	0.584837	0.427783	0.290389	0.279844	0.502044	0.382557	0.349617	0.759529	0.0287955	0.592333	0.121813	0.187244	0.657037	0.761788	0.0280435	0.430436	0.287078	0.612649	0.106356	0.121166	0.775027	0.451183	0.261828	-0.0361846	0.932213	0.330376
Gng11	Gng11	blue	-0.298995	0.471901	-0.0115736	0.978301	0.557125	0.151419	0.68699	0.0597962	0.02549	0.952227	-0.200953	0.633234	0.311341	0.452862	0.280198	0.501479	-0.289335	0.487014	-0.241959	0.563723	-0.494867	0.212482	0.686557	0.0600232	0.114411	0.787345	0.204466	0.627178	0.485152	0.223	0.589637	0.123954	0.40205	0.323453	0.460694	0.250638	0.321658	0.4372	-0.292196	0.482518	-0.0840384	0.843168	0.0603622	0.887095	-0.0148917	0.972082	0.302416
Nlk	Nlk	blue	0.298774	0.472243	0.518609	0.187894	0.115213	0.78588	0.091432	0.829518	0.666611	0.0710199	-0.414565	0.30716	0.267317	0.522146	0.37293	0.362883	0.60685	0.110646	-0.147999	0.726527	-0.243624	0.560958	0.26382	0.52781	0.156136	0.711968	0.442545	0.272201	0.358549	0.383117	0.799978	0.0171254	0.311342	0.452862	0.313883	0.448982	0.0368131	0.931038	0.0436044	0.918345	0.250914	0.54891	0.638368	0.0884851	-0.410698	0.312151	0.239765
Pdgfd	Pdgfd	blue	-0.298584	0.472539	-0.0480293	0.910083	0.640483	0.0870991	0.309563	0.455585	0.210597	0.616651	0.320063	0.439607	0.291049	0.484319	0.317169	0.443987	-0.0349748	0.934476	-0.394496	0.333479	-0.318765	0.441569	0.47236	0.23725	0.426834	0.291578	-0.0750438	0.85982	0.317526	0.443446	0.537936	0.16906	0.674261	0.0666729	0.689124	0.0586871	0.23191	0.580508	0.0762604	0.857565	0.428137	0.289946	0.596691	0.118397	0.167122	0.692433	0.649632
Pcbp2	Pcbp2	blue	0.298313	0.472961	0.598744	0.116807	0.120544	0.776159	-0.223647	0.594435	0.449115	0.264293	0.118509	0.779867	0.137124	0.746097	0.487624	0.220298	0.459103	0.252492	0.525092	0.181457	0.201535	0.632229	0.44238	0.272402	0.507185	0.199526	0.631611	0.0929976	0.70367	0.051452	0.543071	0.164235	-0.0189358	0.964504	0.710608	0.0482003	0.516791	0.18972	0.781946	0.0218657	-0.0455796	0.914657	0.350793	0.39423	-0.0686853	0.87162	0.118104
Celf2	Celf2	blue	0.298274	0.473022	0.628937	0.0948191	0.147796	0.726891	-0.097487	0.818367	0.555611	0.152773	-0.0318557	0.940311	0.310567	0.454047	0.406166	0.318051	0.343225	0.405209	0.423704	0.295515	0.154405	0.715059	0.482799	0.225587	0.225022	0.59211	0.455618	0.25658	0.731562	0.0391451	0.590538	0.123236	0.0662182	0.876203	0.743754	0.0343943	0.335119	0.417111	0.564912	0.144563	0.11333	0.789319	0.465942	0.244569	-0.0510197	0.904504	0.147274
E2f3	E2f3	blue	-0.29823	0.47309	0.0520257	0.902628	0.62701	0.0961441	0.454608	0.25777	0.0711271	0.867086	0.205414	0.625546	0.373368	0.362276	0.546271	0.161267	-0.120933	0.775452	-0.117645	0.781443	-0.398486	0.328166	0.74808	0.0327981	0.288859	0.487763	0.143565	0.734492	0.504431	0.202385	0.550157	0.157702	0.332108	0.421571	0.802746	0.0164609	0.169345	0.688496	0.0912399	0.829872	0.237206	0.57164	0.502565	0.204336	0.301406	0.468158	0.294829
Ythdf1	Ythdf1	blue	0.297923	0.473568	0.644294	0.0846341	0.127718	0.76312	-0.0531299	0.900569	0.389203	0.340591	-0.0484934	0.909217	0.106521	0.801778	0.489975	0.217746	0.321225	0.437853	0.495353	0.211963	0.0286555	0.9463	0.591612	0.122383	0.354564	0.388809	0.713791	0.0467512	0.833245	0.010191	0.69188	0.0572725	-0.0696709	0.869789	0.700792	0.0528385	0.418917	0.301588	0.602523	0.113911	-0.169376	0.688442	0.346549	0.40037	0.0144263	0.972954	0.126064
Ddx55	Ddx55	blue	0.29789	0.47362	0.488521	0.219322	0.116928	0.78275	-0.0723093	0.864892	0.735105	0.0377259	-0.228846	0.58566	0.331074	0.423106	0.399244	0.32716	0.727807	0.0406845	-0.132697	0.754099	-0.0991234	0.815358	0.144259	0.733243	0.241493	0.564496	0.311605	0.452459	0.236598	0.572657	0.664187	0.0724314	0.346885	0.399882	0.373789	0.361691	0.0181286	0.966016	0.205002	0.626255	0.45617	0.25593	0.758095	0.0292795	-0.403605	0.321406	0.22825
Mpc1	Mpc1	blue	0.297791	0.473774	0.585684	0.12713	0.0470657	0.911882	0.285616	0.492881	0.40888	0.314512	-0.60605	0.111247	0.192867	0.647242	0.270506	0.517	0.178336	0.672642	0.221464	0.598133	-0.208465	0.620305	0.52963	0.177023	-0.0775026	0.855263	0.644487	0.0845103	0.704788	0.0509195	0.758224	0.0292358	-0.00906703	0.983	0.316674	0.444738	0.228786	0.585761	-0.0182589	0.965772	-0.277015	0.506558	0.12468	0.768637	-0.278001	0.504982	0.0323737
Sec13	Sec13	blue	0.297725	0.473876	0.615702	0.104135	0.177845	0.673505	-0.0326454	0.938833	0.605168	0.11191	-0.124353	0.76923	0.258996	0.535663	0.452959	0.25972	0.473664	0.235776	0.205322	0.625705	-0.0321351	0.939788	0.458522	0.253172	0.297165	0.474748	0.518652	0.187851	0.656106	0.0772543	0.757865	0.0293574	0.188897	0.654153	0.656164	0.0772192	0.264962	0.525958	0.435399	0.280934	0.156191	0.71187	0.600535	0.115429	-0.147826	0.726837	0.257094
Cby1	Cby1	blue	0.297679	0.473948	0.613186	0.105963	0.137101	0.746139	-0.102403	0.809333	0.582887	0.129405	-0.0503186	0.905812	0.352556	0.391692	0.244955	0.558752	0.219119	0.602113	0.464042	0.246758	0.282578	0.497695	0.43803	0.277703	0.145052	0.731818	0.348889	0.39698	0.762156	0.0279221	0.50806	0.198622	0.122989	0.771711	0.731206	0.0392894	0.440733	0.274403	0.545515	0.161966	0.0872105	0.837308	0.31676	0.444607	-0.0985991	0.816321	0.191899
Wdr11	Wdr11	blue	0.297291	0.474553	0.623861	0.0983332	0.150626	0.721818	-0.00136097	0.997448	0.478611	0.23023	-0.149892	0.723134	0.142559	0.736301	0.55191	0.156108	0.490931	0.216712	0.28643	0.491595	-0.114076	0.787957	0.532265	0.174475	0.382994	0.34902	0.718066	0.0448466	0.698559	0.0539294	0.793276	0.018803	0.0434256	0.918679	0.612347	0.106577	0.312597	0.450945	0.468958	0.241116	-0.0432848	0.918942	0.49614	0.211123	-0.126368	0.765571	0.156578
Mospd2	Mospd2	blue	-0.29725	0.474617	-0.0518626	0.902932	0.435866	0.280359	0.778162	0.0229532	-0.0176607	0.966893	-0.476842	0.232206	0.552152	0.155889	0.46487	0.245803	-0.101172	0.811594	-0.0737795	0.862165	-0.459778	0.251706	0.624834	0.0976538	-0.0378517	0.929096	0.306281	0.460627	0.240487	0.566171	0.318396	0.442127	0.0808938	0.848984	0.237623	0.570944	0.268512	0.520215	-0.406937	0.317043	-0.145436	0.731129	-0.234129	0.576787	-0.344643	0.403141	-0.345888
Asxl1	Asxl1	blue	0.297077	0.474886	0.530156	0.176512	0.121598	0.774241	-0.373216	0.362487	0.607292	0.110316	0.221553	0.597981	0.262443	0.530048	0.332343	0.421221	0.535426	0.171445	0.476727	0.232334	0.446201	0.267787	0.214751	0.60955	0.549597	0.158213	0.388099	0.342082	0.538843	0.168202	0.355593	0.387335	0.170307	0.686796	0.686367	0.0601229	0.63417	0.0912734	0.859793	0.00618618	0.168839	0.689391	0.318292	0.442285	-0.25016	0.550151	0.1902
Bcas1	Bcas1	blue	0.297062	0.474909	0.497413	0.209769	0.0088899	0.983332	0.29585	0.476799	0.398608	0.328004	-0.654156	0.078446	-0.00443678	0.991681	0.0731838	0.863269	0.143454	0.73469	-0.116119	0.784225	-0.375933	0.358721	0.364409	0.374813	-0.129577	0.759749	0.517101	0.189407	0.55801	0.150631	0.858439	0.00636033	0.180513	0.668818	0.101531	0.810934	0.0361688	0.932243	-0.261381	0.531775	-0.221954	0.597301	0.256903	0.539081	-0.249518	0.55121	0.322875
Actr3b	Actr3b	blue	-0.296889	0.475179	0.0891378	0.83375	0.603503	0.113167	0.587064	0.126016	0.0694677	0.870167	-0.0530426	0.900732	0.60966	0.108556	0.628299	0.0952564	-0.0997278	0.814247	0.216548	0.606486	-0.225869	0.590678	0.841568	0.00879804	0.274706	0.510252	0.363352	0.376305	0.577675	0.133704	0.388194	0.341953	0.133278	0.753048	0.756605	0.0297876	0.561976	0.147127	0.129039	0.760724	-0.0540346	0.898882	-0.0447605	0.916186	-0.0915586	0.829285	-0.156787
Ptpn6	Ptpn6	blue	-0.296244	0.476185	0.026482	0.950369	0.617464	0.102866	0.570918	0.139395	0.250299	0.549923	-0.0839355	0.843358	0.686414	0.0600982	0.540853	0.16631	0.0246689	0.953765	-0.171268	0.685097	-0.338331	0.412376	0.643021	0.0854533	0.147908	0.726691	0.0708749	0.867554	0.324035	0.433624	0.441078	0.273983	0.395509	0.332126	0.658433	0.0758468	0.222232	0.596831	-0.102313	0.809498	0.350125	0.395194	0.337044	0.414272	-0.130207	0.758608	0.0394658
Fat4	Fat4	blue	-0.296059	0.476473	-0.140854	0.739372	0.585805	0.127032	0.331738	0.422119	0.280866	0.500416	0.173972	0.680325	0.302982	0.465718	0.244362	0.559734	0.108633	0.797909	-0.671286	0.0683443	-0.421618	0.298154	0.258946	0.535744	0.353784	0.389928	-0.193314	0.646465	0.033185	0.937824	0.513871	0.192673	0.79152	0.0192591	0.433542	0.283225	0.0499637	0.906474	-0.166168	0.694122	0.575974	0.135124	0.666784	0.0709198	-0.0309751	0.941959	0.651678
Zfp715	Zfp715	blue	0.29586	0.476784	0.586463	0.126501	0.143816	0.73404	-0.043284	0.918944	0.474055	0.235336	-0.0731933	0.863252	0.0201386	0.96225	0.477993	0.230919	0.471615	0.238093	0.0776665	0.85496	-0.224601	0.592822	0.455313	0.256939	0.345617	0.401724	0.589281	0.124238	0.622001	0.0996386	0.865547	0.00548023	0.148283	0.726019	0.572281	0.138236	0.0826508	0.845734	0.378877	0.354661	0.0961721	0.820786	0.745846	0.0336164	0.0379704	0.928874	0.371743
Zfp263	Zfp263	blue	0.295577	0.477227	0.509569	0.197068	0.0215971	0.959518	-0.0167774	0.968548	0.529756	0.1769	-0.338173	0.412609	0.36877	0.368685	0.0821634	0.846636	0.220531	0.599715	0.503146	0.203727	0.371412	0.364997	0.267791	0.52138	0.0966593	0.819889	0.417766	0.303057	0.594496	0.120111	0.311993	0.451866	0.0654746	0.877585	0.375383	0.359481	0.689841	0.0583171	0.366287	0.372169	-0.190169	0.651937	-0.232253	0.579932	-0.528697	0.17793	-0.0528491
Dnaja1	Dnaja1	blue	-0.294432	0.479016	0.0129176	0.975782	0.538201	0.168809	0.628905	0.0948408	0.109944	0.795511	-0.213767	0.61123	0.658263	0.0759492	0.782344	0.0217533	0.20221	0.631065	-0.0747809	0.860308	-0.465909	0.244608	0.675461	0.0660055	0.198764	0.637017	0.328122	0.427504	0.206338	0.623958	0.388841	0.34108	0.109543	0.796244	0.505995	0.200759	0.163356	0.699113	-0.124675	0.768646	0.182311	0.665666	0.211066	0.615848	-0.236978	0.572021	-0.34607
Txndc15	Txndc15	blue	-0.294317	0.479195	0.0937127	0.825315	0.529827	0.176832	0.573398	0.137291	-0.0849555	0.841473	-0.0124039	0.976745	0.545737	0.161761	0.702104	0.0522038	-0.172892	0.68223	0.330269	0.424304	-0.267298	0.522178	0.895237	0.00265341	0.156765	0.710845	0.386501	0.344247	0.578313	0.133174	0.307164	0.459268	-0.109748	0.795869	0.751785	0.0314679	0.357952	0.383966	0.137495	0.745427	-0.10621	0.802348	-0.0135184	0.974656	0.132051	0.755267	-0.332848
Ankib1	Ankib1	blue	-0.294009	0.479677	0.0493194	0.907676	0.646787	0.0830438	0.629389	0.0945095	0.169113	0.688908	-0.118253	0.780334	0.482538	0.225875	0.63849	0.0884046	0.0921223	0.828246	-0.224596	0.59283	-0.525559	0.180998	0.738228	0.0365013	0.366317	0.372127	0.34676	0.400065	0.413625	0.308369	0.658238	0.0759644	0.401115	0.324687	0.621574	0.09994	0.337329	0.413852	-0.0875451	0.83669	0.130023	0.75894	0.314472	0.448086	-0.147256	0.72786	0.148645
Mapre1	Mapre1	blue	-0.293991	0.479705	0.0235388	0.955881	0.643834	0.0849299	0.491907	0.215659	0.339467	0.410709	-0.0497595	0.906855	0.799857	0.0171547	0.569283	0.140792	0.166893	0.692838	-0.0126856	0.976217	-0.114526	0.787135	0.58523	0.127498	0.36731	0.370731	0.151125	0.720925	0.310162	0.454666	0.321681	0.437165	0.435193	0.281188	0.686059	0.0602842	0.604303	0.112562	0.106592	0.801649	0.290471	0.485226	0.0818087	0.847292	-0.426476	0.292027	-0.065178
Zfc3h1	Zfc3h1	blue	-0.293758	0.48007	0.0789435	0.852595	0.6709	0.0685626	0.467813	0.242424	0.13993	0.741036	0.139482	0.741843	0.463845	0.246985	0.822511	0.0121836	0.216815	0.606032	-0.063505	0.881248	-0.431367	0.285921	0.776883	0.0233283	0.573945	0.136829	0.417248	0.303719	0.437922	0.277835	0.600095	0.115767	0.296933	0.47511	0.796269	0.0180418	0.381932	0.350471	0.220892	0.599103	0.189589	0.652947	0.434605	0.281913	-0.0124616	0.976637	0.0838576
Zbtb34	Zbtb34	blue	0.293557	0.480385	0.590915	0.122936	0.105184	0.804229	-0.284171	0.495169	0.393182	0.335239	0.252185	0.546819	0.0645804	0.879248	0.376916	0.357363	0.285648	0.492832	0.532974	0.173794	0.241063	0.565212	0.441269	0.27375	0.40039	0.325644	0.482436	0.225988	0.756301	0.0298917	0.504253	0.202571	-0.0252223	0.952728	0.776756	0.0233659	0.387479	0.342921	0.800071	0.0171028	0.00826597	0.984502	0.450915	0.262147	0.188072	0.655592	0.245269
Kif21a	Kif21a	blue	0.293376	0.480668	0.606939	0.11058	0.173016	0.68201	0.0393207	0.92635	0.652209	0.0796461	-0.260617	0.53302	0.379231	0.354175	0.397303	0.329737	0.446378	0.267573	0.230515	0.582851	0.0229379	0.957007	0.442707	0.272005	0.208696	0.619908	0.491303	0.21631	0.640696	0.0869603	0.700201	0.0531259	0.204682	0.626805	0.602205	0.114154	0.350253	0.39501	0.349066	0.396723	0.127273	0.763927	0.436194	0.279955	-0.31568	0.446248	0.161438
Slc25a24	Slc25a24	blue	0.292599	0.481886	0.616871	0.103293	0.078608	0.853216	0.0804283	0.849846	0.293188	0.480963	-0.251266	0.548329	0.0317892	0.940435	0.39618	0.331232	0.20638	0.623885	0.49081	0.216842	-0.0485232	0.909162	0.609643	0.108568	0.268109	0.520866	0.811038	0.0145679	0.857029	0.00654504	0.70943	0.0487433	-0.123973	0.769922	0.528634	0.177991	0.488591	0.219247	0.424336	0.294718	-0.414356	0.307429	0.0834209	0.84431	-0.0878392	0.836147	0.0707342
Klhl5	Klhl5	blue	-0.292567	0.481935	0.0465144	0.912911	0.6275	0.0958064	0.643243	0.0853104	0.126475	0.765377	-0.117549	0.781617	0.421548	0.298243	0.483701	0.224594	-0.0971745	0.818942	-0.214673	0.609683	-0.495182	0.212145	0.746878	0.033237	0.25393	0.543952	0.26726	0.522239	0.494968	0.212374	0.650586	0.0806544	0.418993	0.301491	0.617929	0.102532	0.331022	0.423184	-0.141367	0.738447	0.0657067	0.877154	0.252451	0.546382	-0.0385844	0.927726	0.258362
Prtg	Prtg	blue	0.292437	0.48214	0.51233	0.194241	0.0838881	0.843446	0.116012	0.784422	0.620739	0.100531	-0.502935	0.203948	0.354769	0.388515	0.347418	0.39911	0.562482	0.146684	0.123762	0.770306	-0.0413321	0.92259	0.281838	0.498871	0.200905	0.633317	0.566226	0.143423	0.416298	0.304935	0.623127	0.0988468	0.183537	0.663519	0.27204	0.514533	0.398003	0.328808	0.142793	0.73588	-0.00709592	0.986696	0.172876	0.682258	-0.648064	0.0822362	-0.0098658
Fbxo32	Fbxo32	blue	0.292362	0.482258	0.579014	0.132592	0.0522537	0.902203	0.257464	0.538165	0.376678	0.357691	-0.562976	0.146251	0.147675	0.727109	0.314413	0.448175	0.223171	0.59524	0.267614	0.521666	-0.192958	0.647084	0.535488	0.171386	0.0390619	0.926833	0.72778	0.0406958	0.711894	0.0476114	0.752898	0.0310748	-0.0334129	0.937397	0.318937	0.441309	0.328628	0.426749	0.0646503	0.879118	-0.347297	0.399285	0.0644257	0.879536	-0.306933	0.459624	0.0149957
Ano4	Ano4	blue	0.29209	0.482684	0.595669	0.119193	0.00960776	0.981987	0.310839	0.453631	0.205432	0.625516	-0.544139	0.163241	-0.0347182	0.934956	0.337248	0.413971	0.0641331	0.88008	0.216436	0.606677	-0.405127	0.319411	0.643299	0.085274	-0.119795	0.777524	0.743155	0.0346188	0.781177	0.0220841	0.856904	0.00656155	-0.178565	0.672239	0.317405	0.443629	-0.00392991	0.992631	-0.0521374	0.902419	-0.397393	0.329618	0.258982	0.535685	0.0574865	0.89245	0.0652997
[truncated: 12,378 more rows]
[truncated: 13 more columns]
