# Supplementary material for: Gene expression within the periaqueductal gray is linked to vocal behavior and early-onset parkinsonism in Pink1 knockout rats
Source: BMC Genomics. 2020 Sep 17;21:625. doi: 10.1186/s12864-020-07037-4 (PMC7495669; doi:10.1186/s12864-020-07037-4)
Supplement: Supplementary file 2 — Additional file 2: Table S2. Gene modules identified by WGCNA for female rats. [file 12864_2020_7037_MOESM2_ESM.xlsx]

## Sheet: S2. WGCNA Modules (F)
Table S2. Gene modules identified by WGCNA for female rats.
	geneSymbol	moduleColor	GS.condition	p.GS.condition	MM.lightcyan	p.MM.lightcyan	MM.green	p.MM.green	MM.black	p.MM.black	MM.turquoise	p.MM.turquoise	MM.darkturquoise	p.MM.darkturquoise	MM.royalblue	p.MM.royalblue	MM.red	p.MM.red	MM.greenyellow	p.MM.greenyellow	MM.magenta	p.MM.magenta	MM.lightgreen	p.MM.lightgreen	MM.darkred	p.MM.darkred	MM.darkgrey	p.MM.darkgrey	MM.grey60	p.MM.grey60	MM.darkgreen	p.MM.darkgreen	MM.tan	p.MM.tan	MM.salmon	p.MM.salmon	MM.blue	p.MM.blue	MM.brown	p.MM.brown	MM.purple	p.MM.purple	MM.cyan	p.MM.cyan	MM.grey	p.MM.grey	MM.orange	p.MM.orange	MM.pink
Il3ra	Il3ra	black	0.939492	0.000528997	0.923951	0.00103781	0.601374	0.114788	0.819172	0.01285	0.472313	0.237303	0.69606	0.0551662	0.685707	0.0604693	0.32433	0.433181	0.193422	0.646277	0.645157	0.0840816	0.259215	0.535305	0.304193	0.463846	0.293104	0.481094	0.331411	0.422606	-0.52354	0.182987	0.269661	0.518362	0.142356	0.736667	0.340677	0.408933	-0.352299	0.392061	0.0960484	0.821014	-0.0764847	0.85715	-0.210899	0.616134	0.12875	0.761249	-0.114152
Zfp473	Zfp473	black	0.912503	0.00156668	0.814042	0.0139174	0.643477	0.0851595	0.883937	0.00357627	0.433959	0.28271	0.657733	0.0762686	0.571095	0.139244	0.221099	0.598752	0.132939	0.75366	0.516969	0.18954	0.497555	0.209618	0.526514	0.180061	0.30705	0.459443	0.369079	0.368254	-0.335864	0.416012	0.298969	0.471941	0.113064	0.789805	0.0991672	0.815277	-0.43993	0.275382	0.0221015	0.958573	0.100908	0.812078	-0.0513702	0.90385	0.187823	0.656027	0.0228371
Wbscr17	Wbscr17	black	0.894305	0.00272286	0.87788	0.00414618	0.660365	0.07469	0.918706	0.00126256	0.504654	0.202153	0.594553	0.120066	0.506579	0.200153	0.328842	0.42643	0.0451033	0.915546	0.72548	0.0416564	0.431513	0.28574	0.325545	0.431359	0.391336	0.337716	0.331695	0.422184	-0.393703	0.334541	0.430193	0.287381	0.112122	0.791526	0.260544	0.533138	-0.305335	0.462084	-0.00359531	0.993259	0.0388946	0.927146	-0.132327	0.754768	0.323537	0.434372	-0.0821569
Shank1	Shank1	black	0.88949	0.00310056	0.912035	0.00159134	0.600173	0.115707	0.861575	0.00596165	0.565254	0.144266	0.62066	0.100586	0.643007	0.0854619	0.378529	0.35514	0.108316	0.798491	0.791046	0.0193833	0.23615	0.573405	0.268315	0.520534	0.287727	0.489548	0.416508	0.304666	-0.455527	0.256687	0.403592	0.321424	0.118576	0.779745	0.458809	0.252836	-0.173966	0.680334	0.136603	0.747038	-0.0227016	0.957449	-0.197418	0.639347	0.248475	0.552931	-0.0845732
Ccdc152	Ccdc152	black	-0.8755	0.00438521	-0.921808	0.00112616	-0.700301	0.0530772	-0.791076	0.0193755	-0.324442	0.433012	-0.46463	0.24608	-0.38199	0.350392	-0.305403	0.46198	-0.14227	0.736822	-0.548393	0.159315	-0.385147	0.346086	-0.111117	0.793365	-0.4582	0.253548	0.00725959	0.986389	0.590285	0.123437	-0.390069	0.339423	-0.0146826	0.972474	-0.14835	0.725898	0.489671	0.218075	0.0510231	0.904498	0.0829364	0.845206	0.280826	0.500481	-0.205092	0.626099	0.292253
Synm	Synm	black	0.870368	0.00493021	0.811862	0.0143876	0.770188	0.0253534	0.921573	0.00113615	0.528137	0.178475	0.441097	0.27396	0.368783	0.368668	0.367782	0.37007	0.0808206	0.84912	0.638542	0.0883704	0.614875	0.104734	0.457823	0.253991	0.383672	0.348095	0.325511	0.43141	-0.225705	0.590956	0.520432	0.186072	0.0715467	0.866307	0.123908	0.77004	-0.279515	0.502568	0.0251144	0.95293	0.258551	0.536389	-0.099046	0.8155	0.432937	0.283974	0.0234898
Lamc3	Lamc3	black	0.867117	0.00529698	0.859199	0.00626224	0.541534	0.165672	0.895653	0.00262274	0.365292	0.373568	0.712312	0.0474211	0.512687	0.193878	0.131655	0.755984	-0.0164105	0.969236	0.607172	0.110406	0.35289	0.391211	0.237182	0.57168	0.467775	0.242467	0.239885	0.567173	-0.517321	0.189187	0.327518	0.428405	0.118308	0.780233	0.186046	0.65913	-0.482391	0.226037	-0.102553	0.809056	-0.150858	0.721403	-0.0257619	0.951718	0.121853	0.773777	-0.144637
R3hdm2	R3hdm2	black	0.863091	0.00577491	0.811507	0.014465	0.798757	0.0174236	0.857923	0.00642753	0.479529	0.229209	0.337753	0.413227	0.415024	0.30657	0.47323	0.236267	0.157557	0.709434	0.645315	0.0839807	0.610382	0.108022	0.504191	0.202635	0.211759	0.614662	0.271449	0.515482	-0.241038	0.565254	0.45297	0.259706	-0.0266181	0.950115	0.103915	0.806558	-0.265163	0.525633	0.0451752	0.915412	0.297316	0.474514	-0.320049	0.439628	0.516131	0.190385	-0.0760673
Itga5	Itga5	black	0.858094	0.00640531	0.810459	0.0146953	0.5933	0.12105	0.950901	0.000285124	0.396092	0.33135	0.641599	0.0863731	0.499191	0.207885	0.139986	0.740936	-0.0296763	0.94439	0.602082	0.114247	0.479956	0.228734	0.429821	0.287844	0.373949	0.361469	0.335427	0.416656	-0.376855	0.357447	0.382199	0.350107	0.0497396	0.906892	0.10992	0.795554	-0.440098	0.275176	-0.0704433	0.868355	0.0201834	0.962166	-0.00436905	0.991808	0.223816	0.59415	-0.0525074
Setd1b	Setd1b	black	0.856693	0.00658958	0.847693	0.00785456	0.66805	0.0701898	0.966797	8.92479e-05	0.491992	0.215567	0.523803	0.182727	0.46949	0.240509	0.250399	0.549757	-0.00365518	0.993147	0.694697	0.0558477	0.469418	0.240591	0.406009	0.318256	0.348379	0.397718	0.368734	0.368736	-0.344935	0.402716	0.516916	0.189594	0.0043417	0.991859	0.216004	0.607414	-0.292234	0.482459	0.0338825	0.936519	0.112449	0.790929	-0.0680584	0.872784	0.321413	0.437569	-0.0381628
Mansc1	Mansc1	black	0.854759	0.00684956	0.784207	0.0212316	0.566208	0.143439	0.819127	0.0128591	0.276291	0.507715	0.606455	0.110943	0.605577	0.111601	0.317284	0.443813	0.0549702	0.897138	0.639941	0.0874536	0.472677	0.236891	0.460366	0.25102	0.146092	0.72995	0.223318	0.594991	-0.420891	0.299077	0.123427	0.770913	0.016501	0.969066	0.0479703	0.910194	-0.486824	0.221171	-0.184066	0.662592	-0.0288821	0.945876	-0.371024	0.365536	0.372775	0.363099	-0.261839
Arv1	Arv1	black	0.847014	0.00795586	0.758788	0.0290449	0.67893	0.0640987	0.765575	0.0268099	0.300307	0.469863	0.47868	0.230153	0.457054	0.254892	0.115017	0.786237	0.25459	0.542869	0.227345	0.588189	0.505655	0.201112	0.538482	0.168543	0.258347	0.536722	0.200938	0.63326	-0.352798	0.391344	0.306723	0.459946	-0.0333875	0.937445	-0.0631379	0.881931	-0.546413	0.161136	0.114874	0.786499	0.167929	0.691003	-0.0444059	0.916848	0.0216256	0.959465	0.0267679
Uros	Uros	black	0.843421	0.00850533	0.750693	0.0318565	0.672861	0.0674561	0.922828	0.0010835	0.555939	0.152479	0.535634	0.171247	0.465546	0.245025	0.373064	0.362697	0.020149	0.962231	0.720918	0.0436026	0.582315	0.129873	0.532514	0.174235	0.2986	0.472515	0.464391	0.246355	-0.153983	0.715813	0.427921	0.290217	0.13354	0.752573	0.17213	0.683575	-0.207676	0.621659	-0.00836294	0.98432	0.241616	0.564293	-0.0809516	0.848878	0.478371	0.230498	0.0677089
Acp6	Acp6	black	0.841202	0.00885651	0.806612	0.0155602	0.633269	0.0918783	0.911517	0.00161899	0.373431	0.362187	0.501234	0.205732	0.546363	0.161182	0.32118	0.43792	0.00474893	0.991096	0.715534	0.0459686	0.502945	0.203938	0.491971	0.21559	0.155917	0.712359	0.308003	0.457979	-0.356435	0.386131	0.333751	0.419135	-0.0687789	0.871446	0.116719	0.783131	-0.359102	0.38233	-0.0817128	0.847469	0.0901349	0.83191	-0.304	0.464144	0.439874	0.27545	-0.186867
Klhl41	Klhl41	black	0.837544	0.00945518	0.860056	0.00615276	0.580724	0.131179	0.921462	0.00114087	0.534894	0.171953	0.619088	0.101704	0.500443	0.206564	0.0917257	0.828977	0.0380448	0.928735	0.576459	0.134718	0.270641	0.516783	0.285696	0.492755	0.455393	0.256845	0.425731	0.292963	-0.417503	0.303393	0.557214	0.15134	0.0786519	0.853135	0.350853	0.394144	-0.263779	0.527878	0.194398	0.644583	0.0102432	0.980795	0.168104	0.690693	0.012475	0.976612	0.0892622
Gpsm3	Gpsm3	black	0.829721	0.0108204	0.893511	0.00278296	0.435953	0.280252	0.835097	0.00986983	0.325291	0.43174	0.688701	0.0589059	0.725337	0.0417167	0.0721647	0.86516	0.0496199	0.907115	0.604565	0.112364	0.079089	0.852325	0.243958	0.560403	0.201539	0.632223	0.312561	0.450998	-0.657529	0.076392	0.282419	0.497947	-0.0633954	0.881452	0.357643	0.384408	-0.403138	0.322021	0.0992861	0.815058	-0.243551	0.561079	-0.145658	0.73073	-0.0570317	0.893297	-0.211579
Misp	Misp	black	0.8296	0.0108425	0.912029	0.00159167	0.527839	0.178766	0.730559	0.0395529	0.300058	0.470249	0.541999	0.165236	0.623919	0.0982923	0.324869	0.432372	0.121293	0.774796	0.682752	0.0620365	0.140093	0.740742	0.105601	0.803465	0.203337	0.629121	0.110266	0.794921	-0.676896	0.0652128	0.232592	0.579364	-0.039566	0.925891	0.334763	0.417637	-0.377962	0.355922	-0.00398625	0.992526	-0.230721	0.582505	-0.44358	0.270948	0.172322	0.683236	-0.393325
Scfd2	Scfd2	black	0.829368	0.0108848	0.687045	0.0597675	0.63607	0.0900051	0.849691	0.00756141	0.499548	0.207508	0.544183	0.1632	0.537168	0.169787	0.449849	0.263416	0.0590144	0.889605	0.715984	0.0457679	0.613624	0.105644	0.631627	0.0929865	0.146767	0.728738	0.466567	0.243852	-0.103834	0.806707	0.252811	0.545789	0.14561	0.730816	0.10382	0.806732	-0.224478	0.593029	-0.0744207	0.860976	0.2589	0.535819	-0.227009	0.588754	0.564281	0.145112	0.0229074
Cbs	Cbs	black	0.828784	0.0109918	0.846445	0.00804136	0.583374	0.129007	0.941721	0.000473474	0.349165	0.39658	0.548243	0.159452	0.520163	0.18634	0.227094	0.588612	-0.0730415	0.863534	0.738368	0.0364467	0.414974	0.306635	0.34488	0.402797	0.267813	0.521345	0.259944	0.534116	-0.465172	0.245456	0.384178	0.347405	-0.0722116	0.865073	0.172204	0.683443	-0.393251	0.335146	-0.112131	0.791509	-0.0438985	0.917796	-0.227534	0.58787	0.346238	0.400821	-0.240953
Mgat5b	Mgat5b	black	0.826347	0.0114455	0.763169	0.0275896	0.82194	0.0122959	0.866902	0.00532185	0.617941	0.102524	0.348292	0.397843	0.206351	0.623935	0.41763	0.30323	0.116203	0.784072	0.588047	0.125226	0.654402	0.0782949	0.380571	0.352335	0.51803	0.188474	0.313559	0.449476	-0.109936	0.795525	0.631082	0.0933561	0.16948	0.688258	0.144073	0.733579	-0.168783	0.689491	0.0873779	0.836998	0.365132	0.373794	0.0179693	0.966315	0.452739	0.259981	0.151479
Mdc1	Mdc1	black	-0.825566	0.0115934	-0.738982	0.0362094	-0.499213	0.207863	-0.65679	0.076839	-0.124368	0.769204	-0.604143	0.112683	-0.667558	0.0704729	-0.243706	0.560823	-0.196022	0.641766	-0.410385	0.312557	-0.378057	0.355791	-0.466365	0.244084	-0.0281804	0.94719	-0.105955	0.802815	0.505332	0.201447	0.0721316	0.865222	0.0250316	0.953085	0.0472048	0.911622	0.621537	0.0999662	0.148418	0.725776	0.103104	0.808046	0.44427	0.270114	-0.169569	0.6881	0.314267
Barhl1	Barhl1	black	0.825023	0.0116971	0.92717	0.000913777	0.671527	0.0682077	0.886509	0.00335051	0.410032	0.313015	0.44423	0.270162	0.329287	0.425766	0.0855961	0.840289	0.0627676	0.88262	0.493544	0.213899	0.287677	0.489626	0.0926084	0.82735	0.553939	0.154275	0.129348	0.760165	-0.574114	0.136687	0.644753	0.0843402	-0.0610723	0.885774	0.258333	0.536744	-0.392931	0.335575	0.143853	0.733974	-0.0488166	0.908614	0.0445174	0.91664	-0.00343911	0.993552	-0.105556
Pih1d1	Pih1d1	black	-0.822226	0.0122396	-0.760383	0.0285098	-0.498247	0.208885	-0.850057	0.00750851	-0.306753	0.4599	-0.708911	0.0489839	-0.52598	0.180585	0.0383042	0.92825	-0.0430444	0.919391	-0.367967	0.36981	-0.369595	0.367531	-0.410927	0.311855	-0.383671	0.348096	-0.301119	0.468602	0.431775	0.285413	-0.280575	0.50088	-0.0701204	0.868955	-0.0597496	0.888236	0.547269	0.160348	0.00505187	0.990528	0.0636943	0.880896	-0.138721	0.743215	0.0655169	0.877507	-0.0124842
Crb1	Crb1	black	0.816946	0.0133065	0.677938	0.0646405	0.781018	0.0221294	0.788267	0.0201217	0.307902	0.458134	0.346869	0.399906	0.254652	0.542767	0.329821	0.42497	0.151813	0.719693	0.372255	0.363822	0.796099	0.0180845	0.5714	0.138985	0.311818	0.452133	0.111703	0.792293	-0.161167	0.703003	0.317104	0.444085	0.0234046	0.956132	-0.226063	0.590351	-0.510142	0.19648	-0.136141	0.747872	0.319311	0.440743	-0.192505	0.647872	0.447675	0.266016	-0.041884
Grhpr	Grhpr	black	0.816427	0.0134144	0.851564	0.00729307	0.679631	0.0637174	0.93003	0.000812095	0.631379	0.0931547	0.444282	0.270099	0.437473	0.278386	0.271315	0.515697	0.0526935	0.901382	0.69721	0.0545948	0.346385	0.400609	0.328752	0.426564	0.377674	0.356318	0.464233	0.246538	-0.298511	0.472653	0.675588	0.065935	0.0259856	0.951299	0.401363	0.324359	-0.0850165	0.841361	0.253423	0.544784	0.183201	0.664107	0.0418759	0.921574	0.241534	0.56443	0.103226
Ptprh	Ptprh	black	0.810068	0.0147818	0.810377	0.0147133	0.712108	0.047514	0.928452	0.000867213	0.627919	0.0955177	0.44368	0.270827	0.312447	0.451173	0.241811	0.563969	0.0390401	0.926874	0.616981	0.103213	0.456261	0.255823	0.318697	0.441671	0.515925	0.190593	0.41426	0.307552	-0.2296	0.584391	0.697217	0.0545914	0.105522	0.803611	0.296456	0.475854	-0.141132	0.73887	0.188085	0.655569	0.227165	0.588491	0.158151	0.708374	0.246584	0.556054	0.168946
Ccm2l	Ccm2l	black	0.803767	0.01622	0.71629	0.045632	0.353239	0.39071	0.790839	0.0194375	0.268778	0.519786	0.847038	0.00795217	0.69697	0.0547139	-0.00324867	0.993909	0.0142111	0.973358	0.458549	0.253141	0.262819	0.529436	0.430158	0.287424	0.242448	0.562911	0.375002	0.360009	-0.453382	0.259219	0.0599736	0.887819	0.13813	0.744281	0.120698	0.775879	-0.527757	0.178846	-0.086311	0.838969	-0.189854	0.652485	0.0296668	0.944407	-0.043734	0.918103	-0.0567049
Ptges	Ptges	black	-0.801723	0.0167044	-0.810243	0.0147429	-0.715771	0.0458628	-0.886056	0.00338954	-0.321421	0.437557	-0.412152	0.31027	-0.169458	0.688296	-0.100486	0.812852	-0.00414302	0.992232	-0.413213	0.308901	-0.566765	0.142957	-0.212571	0.613274	-0.613335	0.105854	-0.0345321	0.935304	0.413464	0.308578	-0.560002	0.148866	0.00656543	0.98769	0.030058	0.943675	0.529205	0.177435	0.0873958	0.836965	-0.0602884	0.887233	-0.055768	0.895652	-0.177444	0.67421	0.0976285
Slc25a23	Slc25a23	black	0.79999	0.0171225	0.820293	0.0126237	0.763746	0.0274013	0.881287	0.00381891	0.603797	0.112945	0.336693	0.414788	0.250656	0.549334	0.414207	0.307621	0.0461016	0.913682	0.715441	0.0460105	0.502778	0.204113	0.235826	0.573947	0.490829	0.216822	0.28918	0.487258	-0.24088	0.565516	0.671277	0.0683489	0.090932	0.83044	0.284141	0.495216	-0.112323	0.791158	0.0928958	0.82682	0.231325	0.58149	-0.0673074	0.874179	0.445482	0.268651	0.0190031
Fcgrt	Fcgrt	black	0.799266	0.017299	0.698211	0.0541004	0.688873	0.0588169	0.835298	0.0098353	0.515324	0.191201	0.379692	0.353541	0.53418	0.172636	0.479918	0.228776	0.117146	0.782352	0.700732	0.0528674	0.579071	0.132545	0.674869	0.0663339	0.0155667	0.970817	0.476082	0.233057	-0.0941305	0.824545	0.355232	0.387852	-0.0115612	0.978325	0.145303	0.731366	-0.131963	0.755426	0.075134	0.859653	0.361204	0.379343	-0.307627	0.458557	0.574539	0.136328	0.0243947
Rhof	Rhof	black	0.796341	0.0180238	0.855576	0.00673887	0.506106	0.200643	0.944154	0.000417383	0.48167	0.226834	0.633278	0.0918718	0.506014	0.200739	0.147015	0.728294	-0.113324	0.78933	0.770172	0.0253586	0.243488	0.561183	0.183316	0.663905	0.430776	0.286655	0.378169	0.355636	-0.47105	0.238735	0.504675	0.202132	0.0574412	0.892534	0.385835	0.345151	-0.244283	0.559865	0.0146212	0.972589	-0.116039	0.784373	0.0224953	0.957836	0.181237	0.667548	-0.0934922
Fam57b	Fam57b	black	0.794472	0.0184965	0.708684	0.0490892	0.745315	0.0338131	0.90792	0.00181947	0.504593	0.202217	0.359136	0.38228	0.334254	0.418389	0.285166	0.493594	0.0645233	0.879354	0.53951	0.167573	0.660193	0.0747925	0.600444	0.1155	0.282001	0.498612	0.393637	0.33463	-0.100441	0.812936	0.543315	0.164007	-0.0112032	0.978996	0.0414147	0.922436	-0.244719	0.559142	0.0808988	0.848975	0.379528	0.353767	-0.0142954	0.9732	0.416452	0.304738	0.129088
Tatdn3	Tatdn3	black	0.793124	0.0188424	0.921778	0.00112745	0.441353	0.273648	0.787009	0.0204617	0.274947	0.509867	0.609924	0.10836	0.603769	0.112966	0.134769	0.75035	0.00700978	0.986857	0.664757	0.0720981	0.0410135	0.923186	0.00828012	0.984475	0.309463	0.455738	0.124468	0.769022	-0.75644	0.0298442	0.310044	0.454848	-0.0652918	0.877925	0.380492	0.352443	-0.410743	0.312093	-0.00238671	0.995525	-0.352052	0.392417	-0.255092	0.542046	0.00963147	0.981942	-0.378125
Ctdnep1	Ctdnep1	black	0.792638	0.0189679	0.747582	0.0329795	0.836181	0.00968471	0.843628	0.00847301	0.433057	0.283825	0.262385	0.530142	0.0854364	0.840585	0.300666	0.469306	0.0943059	0.824222	0.430664	0.286795	0.721646	0.0432883	0.335601	0.4164	0.555419	0.152945	0.0900828	0.832006	-0.197778	0.638723	0.609983	0.108316	0.0403491	0.924428	-0.0604523	0.886928	-0.375921	0.358738	-0.0259365	0.951391	0.312445	0.451175	-0.0139113	0.97392	0.393206	0.335206	0.0200065
Dcakd	Dcakd	black	0.792234	0.0190729	0.821096	0.0124632	0.675737	0.0658526	0.908223	0.00180201	0.593234	0.121102	0.444254	0.270133	0.333071	0.420141	0.13691	0.746484	0.0619599	0.884122	0.529556	0.177095	0.361963	0.378269	0.285889	0.492449	0.508205	0.198472	0.401252	0.324506	-0.298227	0.473095	0.714596	0.0463888	0.0500812	0.906255	0.319105	0.441054	-0.169675	0.687913	0.267288	0.522193	0.177268	0.674521	0.220713	0.599406	0.0862638	0.839056	0.179607
Eml1	Eml1	black	0.789622	0.0197593	0.826805	0.0113594	0.482784	0.225603	0.962529	0.000127862	0.373074	0.362683	0.661562	0.073978	0.482978	0.22539	0.0415958	0.922098	-0.15779	0.709018	0.683888	0.0614311	0.309449	0.455759	0.23167	0.580911	0.439106	0.276387	0.312543	0.451026	-0.491782	0.215794	0.445269	0.268908	0.0137578	0.974207	0.239657	0.567553	-0.392936	0.335568	-0.0869341	0.837818	-0.150728	0.721636	0.0534891	0.899899	0.142241	0.736874	-0.133218
Crot	Crot	black	0.789499	0.0197922	0.796774	0.0179151	0.729929	0.0398102	0.931279	0.000770096	0.520959	0.185546	0.376492	0.357948	0.234683	0.575859	0.298708	0.472346	-0.0358021	0.932928	0.673912	0.0668675	0.556829	0.151683	0.282177	0.498332	0.506538	0.200196	0.263984	0.527545	-0.254828	0.54248	0.64694	0.0829471	0.0445284	0.91662	0.174168	0.679979	-0.227347	0.588185	-0.00233864	0.995615	0.193846	0.645541	-0.00783618	0.985308	0.418869	0.301649	-0.00727659
Hmgcs2	Hmgcs2	black	0.786173	0.0206894	0.877444	0.00418933	0.711954	0.0475841	0.896574	0.00255577	0.481289	0.227256	0.342654	0.406043	0.27362	0.511994	0.109644	0.796059	0.0670545	0.874649	0.488364	0.219494	0.341064	0.408367	0.178997	0.671481	0.51404	0.192502	0.213813	0.611151	-0.440988	0.274093	0.747267	0.0330944	-0.0922054	0.828092	0.264788	0.52624	-0.274354	0.510817	0.233882	0.577201	0.105308	0.804002	0.101111	0.811705	0.0585679	0.890436	0.0109054
Tmem8b	Tmem8b	black	0.782589	0.0216843	0.903685	0.00207547	0.699775	0.0533337	0.909789	0.00171342	0.412516	0.3098	0.326613	0.429759	0.277047	0.506506	0.125805	0.766593	0.0147652	0.972319	0.553058	0.155069	0.333994	0.418774	0.12452	0.768928	0.489291	0.218487	0.130807	0.75752	-0.520196	0.186307	0.718493	0.0446589	-0.156235	0.711792	0.246543	0.556123	-0.324339	0.433168	0.140953	0.739193	0.0280731	0.94739	-0.0187665	0.964821	0.121418	0.774569	-0.132291
Foxp2	Foxp2	black	0.775112	0.023854	0.693354	0.056524	0.484839	0.223343	0.881231	0.00382416	0.427264	0.291039	0.653348	0.0789428	0.547828	0.159833	0.317114	0.44407	-0.119093	0.778803	0.80829	0.015179	0.472805	0.236746	0.447876	0.265775	0.231694	0.58087	0.430835	0.286582	-0.238331	0.569763	0.230784	0.582399	0.147091	0.728156	0.175992	0.676765	-0.262937	0.529245	-0.201546	0.63221	0.0216182	0.959478	-0.164491	0.697097	0.490424	0.21726	-0.0976395
Ppargc1b	Ppargc1b	black	0.773337	0.0243881	0.786384	0.0206318	0.474084	0.235303	0.957208	0.000189664	0.472248	0.237376	0.632427	0.0924458	0.589555	0.124019	0.0765046	0.857113	-0.100843	0.812197	0.701082	0.0526977	0.271509	0.515385	0.401436	0.324263	0.263093	0.528992	0.513743	0.192803	-0.370379	0.366437	0.467498	0.242785	-0.0160504	0.969911	0.32972	0.42512	-0.228916	0.585541	0.0884625	0.834996	-0.0112336	0.978939	0.0716563	0.866104	0.14867	0.725325	0.0133781
Pxmp4	Pxmp4	black	-0.773068	0.0244695	-0.625182	0.097411	-0.668824	0.0697458	-0.730865	0.0394282	-0.150311	0.722383	-0.407623	0.316148	-0.296981	0.475035	-0.146343	0.7295	-0.144531	0.732754	-0.20336	0.629082	-0.727966	0.0406182	-0.586409	0.126544	-0.26004	0.533959	-0.0471365	0.91175	0.240047	0.566903	-0.181243	0.667539	0.0342487	0.935834	0.334701	0.417728	0.669351	0.0694443	0.177622	0.673898	-0.203402	0.629009	0.140832	0.73941	-0.251491	0.547959	0.0823058
Mpv17l2	Mpv17l2	black	0.772363	0.0246841	0.707217	0.0497736	0.719008	0.0444332	0.919697	0.0012179	0.598309	0.117143	0.373027	0.362749	0.32836	0.427149	0.307468	0.458801	0.0264959	0.950343	0.625272	0.0973485	0.596054	0.118893	0.537897	0.169096	0.328221	0.427356	0.479174	0.229603	-0.0665642	0.87556	0.615987	0.10393	0.0482569	0.909659	0.169893	0.687527	-0.113606	0.788815	0.133438	0.752759	0.378221	0.355565	0.0577321	0.891993	0.428175	0.289898	0.192218
Prr12	Prr12	black	0.763936	0.0273396	0.827699	0.0111924	0.649125	0.0815684	0.936911	0.000598439	0.415983	0.30534	0.344242	0.403726	0.411598	0.310987	0.293334	0.480735	-0.0742396	0.861311	0.777278	0.0232122	0.423192	0.296162	0.326403	0.430073	0.230605	0.582699	0.270167	0.517546	-0.384842	0.346501	0.562477	0.146688	-0.173923	0.680411	0.231056	0.581943	-0.226123	0.59025	0.00137203	0.997427	0.0944681	0.823923	-0.252162	0.546856	0.444376	0.269986	-0.204598
Pyroxd2	Pyroxd2	black	0.761899	0.0280067	0.842746	0.00861121	0.585641	0.127165	0.840279	0.00900532	0.685252	0.060709	0.48057	0.228053	0.445004	0.269227	0.189271	0.653502	0.093797	0.825159	0.630146	0.0939928	0.126294	0.765705	0.161534	0.70235	0.452138	0.260693	0.503012	0.203867	-0.349906	0.395511	0.711181	0.0479374	0.102423	0.809296	0.574604	0.136274	0.0180432	0.966176	0.408049	0.315593	0.0898069	0.832515	0.199285	0.636116	0.0103285	0.980635	0.195603
Tm4sf4	Tm4sf4	black	-0.756561	0.0298026	-0.839393	0.00914947	-0.564701	0.144746	-0.980387	1.85863e-05	-0.378109	0.355718	-0.466236	0.244231	-0.418007	0.30275	-0.0428952	0.91967	0.129507	0.759875	-0.652602	0.0794028	-0.327004	0.429174	-0.272809	0.513296	-0.357021	0.385294	-0.291068	0.484289	0.473222	0.236275	-0.602798	0.113702	0.169135	0.688869	-0.23484	0.575597	0.329082	0.426071	-0.039346	0.926302	0.0256879	0.951856	-0.0100137	0.981226	-0.166616	0.693329	0.12984
Nos1ap	Nos1ap	black	0.756438	0.0298449	0.839278	0.00916841	0.614038	0.105343	0.960148	0.00015354	0.496658	0.210571	0.436151	0.280009	0.338372	0.412316	0.0975909	0.818175	-0.0833943	0.844359	0.647934	0.0823182	0.327318	0.428704	0.210435	0.616928	0.473371	0.236107	0.329595	0.425307	-0.400831	0.325062	0.706274	0.0502166	-0.0640949	0.880151	0.314201	0.448498	-0.216331	0.606857	0.130837	0.757467	0.0490058	0.908261	0.115892	0.784641	0.160716	0.703806	-0.00565743
Egr1	Egr1	black	0.75446	0.0305281	0.843947	0.00842351	0.528379	0.178239	0.881302	0.0038175	0.423667	0.295562	0.537962	0.169035	0.391553	0.337425	-0.0685451	0.87188	-0.00833022	0.984382	0.456096	0.256018	0.180471	0.668893	0.136679	0.7469	0.520155	0.186348	0.283834	0.495703	-0.520253	0.18625	0.620282	0.100855	-0.0314465	0.941077	0.316217	0.445431	-0.332046	0.421662	0.19996	0.63495	-0.0868668	0.837942	0.242071	0.563537	-0.146585	0.729064	0.0238049
Spag8	Spag8	black	0.752481	0.0312218	0.742887	0.0347199	0.725748	0.0415437	0.943774	0.000425841	0.385383	0.345765	0.304016	0.464119	0.215332	0.60856	0.180615	0.66864	-0.0583592	0.890825	0.545998	0.16152	0.638449	0.088432	0.422372	0.2972	0.392658	0.335941	0.210193	0.617343	-0.242351	0.563072	0.61593	0.103971	-0.121994	0.773521	-0.00978894	0.981647	-0.354896	0.388333	-0.040067	0.924955	0.24125	0.564902	-0.0231786	0.956556	0.392617	0.335996	-0.0414759
Fgd5	Fgd5	black	0.749883	0.0321464	0.652077	0.0797279	0.52745	0.179146	0.914761	0.00145099	0.518897	0.187605	0.605624	0.111566	0.441103	0.273952	0.288976	0.487578	-0.137706	0.745048	0.774057	0.0241706	0.541834	0.165391	0.482878	0.2255	0.324593	0.432787	0.506877	0.199845	-0.108555	0.798052	0.369509	0.367651	0.188382	0.655052	0.175269	0.678039	-0.178005	0.673225	-0.131983	0.755391	0.149724	0.723435	0.0156033	0.970749	0.495368	0.211946	0.0677348
Fmo5	Fmo5	black	0.748818	0.0325304	0.694386	0.0560039	0.742459	0.0348812	0.764673	0.0271006	0.222807	0.595857	0.29878	0.472235	0.0869051	0.837872	0.0485527	0.909107	0.127724	0.76311	0.140205	0.74054	0.666698	0.0709695	0.34717	0.399469	0.534328	0.172495	-0.0448811	0.915961	-0.306826	0.459787	0.477974	0.230941	-0.0501244	0.906174	-0.24269	0.562508	-0.619411	0.101474	-0.0493475	0.907624	0.197148	0.639815	0.0792195	0.852084	0.101034	0.811847	-0.0142308
Slc26a10	Slc26a10	black	0.747669	0.0329477	0.679324	0.0638846	0.446747	0.26713	0.932304	0.000736754	0.498281	0.208848	0.70801	0.0494031	0.496865	0.210352	0.0539658	0.89901	-0.134177	0.751422	0.632965	0.092083	0.389275	0.340493	0.44314	0.27148	0.388746	0.341207	0.552886	0.155225	-0.213802	0.611171	0.410294	0.312675	0.165726	0.694906	0.228851	0.58565	-0.244283	0.559865	-0.00740564	0.986115	0.0433317	0.918855	0.246719	0.555832	0.173321	0.681472	0.155901
Armc7	Armc7	black	0.739325	0.036077	0.738013	0.0365845	0.488634	0.2192	0.955009	0.000220066	0.523791	0.182739	0.60607	0.111231	0.474776	0.234524	0.050944	0.904645	-0.123455	0.770864	0.657998	0.0761089	0.321412	0.437571	0.378585	0.355063	0.377798	0.356148	0.532325	0.174418	-0.275944	0.508269	0.547877	0.159788	0.0536596	0.899581	0.313472	0.449609	-0.181855	0.666466	0.101755	0.810522	0.054971	0.897137	0.221453	0.598152	0.144626	0.732585	0.126837
Tox2	Tox2	black	0.728773	0.0402849	0.657495	0.0764122	0.76973	0.0254957	0.837053	0.00953761	0.277382	0.505971	0.225996	0.590464	0.0973193	0.818675	0.248385	0.553079	0.00579293	0.989138	0.411856	0.310653	0.797391	0.0177615	0.456416	0.255641	0.394021	0.334115	0.043405	0.918718	-0.169181	0.688786	0.482844	0.225538	-0.0855792	0.840321	-0.230553	0.582788	-0.473714	0.235721	-0.177805	0.673576	0.304836	0.462854	-0.125205	0.767682	0.487114	0.220855	-0.0901781
Ccnd3	Ccnd3	black	0.722747	0.0428155	0.664428	0.0722903	0.656793	0.0768372	0.933998	0.000683696	0.478374	0.230494	0.385849	0.345132	0.26615	0.524035	0.129404	0.760063	-0.0595338	0.888638	0.517593	0.188913	0.60637	0.111006	0.521484	0.185024	0.375617	0.359158	0.40394	0.320967	-0.10741	0.80015	0.605136	0.111933	-0.017512	0.967172	0.0501517	0.906123	-0.245797	0.557356	0.0515724	0.903473	0.306419	0.460415	0.164076	0.697833	0.322309	0.436219	0.1624
Musk	Musk	black	0.715083	0.0461703	0.687735	0.0594079	0.491286	0.216328	0.960606	0.000148355	0.508486	0.198182	0.595725	0.11915	0.38604	0.344873	0.131343	0.75655	-0.210806	0.616293	0.744229	0.0342166	0.437671	0.278143	0.356775	0.385646	0.430881	0.286525	0.483994	0.224272	-0.202477	0.630604	0.510366	0.196249	0.119031	0.778916	0.23963	0.567598	-0.183828	0.663009	-0.072623	0.86431	0.0650514	0.878372	0.168531	0.689936	0.336725	0.414741	0.072857
Pdlim4	Pdlim4	black	0.714854	0.0462732	0.67148	0.068234	0.6271	0.0960821	0.896342	0.0025725	0.509117	0.197532	0.368098	0.369627	0.360555	0.380265	0.406317	0.317853	-0.103483	0.80735	0.816612	0.013376	0.574162	0.136646	0.46876	0.241342	0.219211	0.601957	0.415442	0.306033	-0.104154	0.806119	0.48302	0.225344	0.0148507	0.972159	0.174932	0.678633	-0.0959082	0.821272	-0.0743709	0.861068	0.258025	0.537248	-0.18025	0.66928	0.643051	0.0854341	-0.0297718
Iqck	Iqck	black	0.712697	0.0472461	0.580454	0.131402	0.328819	0.426464	0.821453	0.0123922	0.25917	0.535377	0.8002	0.0170715	0.535072	0.171783	-0.0923035	0.827912	-0.115173	0.785953	0.408859	0.314538	0.410785	0.312039	0.506744	0.199983	0.31397	0.44885	0.411602	0.310982	-0.268896	0.519596	0.118938	0.779085	0.158764	0.707281	-0.0174367	0.967313	-0.512933	0.193626	-0.178259	0.672778	-0.0810978	0.848607	0.215874	0.607636	0.0338958	0.936494	0.0630491
Kcng4	Kcng4	black	0.711635	0.04773	0.552695	0.155398	0.58508	0.127619	0.831786	0.0104488	0.320194	0.439409	0.425552	0.293187	0.408691	0.314757	0.3265	0.429929	-0.0578158	0.891837	0.606316	0.111046	0.732751	0.0386653	0.711182	0.0479369	0.0729641	0.863677	0.357354	0.384819	-0.0351476	0.934152	0.210501	0.616815	-0.00420018	0.992125	-0.13523	0.749519	-0.33605	0.415737	-0.227284	0.588291	0.292662	0.481788	-0.231174	0.581745	0.624783	0.0976891	-0.0442675
Mutyh	Mutyh	black	0.71152	0.0477823	0.639864	0.0875039	0.623724	0.0984286	0.86907	0.00507468	0.153842	0.716065	0.357633	0.384422	0.249607	0.551064	0.15576	0.712639	-0.114945	0.786369	0.486628	0.221385	0.727404	0.0408517	0.501384	0.205574	0.260543	0.53314	0.0699372	0.869295	-0.260048	0.533947	0.314507	0.448032	-0.149629	0.723604	-0.254266	0.543401	-0.570125	0.140071	-0.319498	0.44046	0.137224	0.745917	-0.204403	0.627286	0.477899	0.231024	-0.229294
Lig4	Lig4	black	0.710238	0.0483707	0.727634	0.0407562	0.292668	0.481778	0.878065	0.00412797	0.268223	0.520682	0.708138	0.0493432	0.728354	0.040458	0.0869292	0.837827	-0.201968	0.631482	0.796756	0.0179197	0.179694	0.670257	0.371794	0.364464	0.0548936	0.897281	0.422262	0.297339	-0.484534	0.223678	0.167523	0.691721	-0.0784283	0.853549	0.276386	0.507562	-0.329721	0.425119	-0.14974	0.723406	-0.233674	0.577549	-0.203673	0.628543	0.235146	0.575084	-0.265551
Fgd3	Fgd3	black	0.709947	0.0485047	0.800217	0.0170673	0.496497	0.210743	0.982653	1.2881e-05	0.346543	0.400379	0.489952	0.217771	0.391664	0.337276	0.0650397	0.878394	-0.246781	0.555728	0.761904	0.0280053	0.327548	0.428361	0.205173	0.625961	0.37258	0.36337	0.269801	0.518136	-0.466722	0.243673	0.555653	0.152735	-0.139054	0.742615	0.237551	0.571065	-0.311169	0.453126	-0.10302	0.808199	-0.100991	0.811926	-0.0332568	0.93769	0.27868	0.503898	-0.213219
Vdr	Vdr	black	0.708309	0.0492638	0.749262	0.0323701	0.513978	0.192564	0.966132	9.46708e-05	0.24201	0.563637	0.461387	0.249832	0.376264	0.358263	0.102228	0.809654	-0.253288	0.545005	0.729643	0.0399271	0.466325	0.244129	0.313799	0.449111	0.288959	0.487606	0.191351	0.649879	-0.424685	0.294279	0.433406	0.283393	-0.177951	0.673319	0.0577728	0.891917	-0.423456	0.295829	-0.247037	0.555306	-0.0635197	0.881221	-0.162629	0.700404	0.403371	0.321715	-0.296114
Mpv17	Mpv17	black	0.694391	0.0560014	0.677629	0.0648102	0.621514	0.0999825	0.919581	0.00122304	0.319241	0.440848	0.324397	0.43308	0.279876	0.501992	0.272289	0.514132	-0.175655	0.677358	0.719871	0.0440567	0.630987	0.0934207	0.42968	0.288019	0.246709	0.555848	0.216572	0.606447	-0.2226	0.596207	0.459775	0.251709	-0.131771	0.755775	-0.0107373	0.979869	-0.315307	0.446815	-0.221405	0.598233	0.164325	0.697392	-0.221892	0.597407	0.600679	0.115319	-0.195786
Zfp668	Zfp668	black	0.693028	0.0566894	0.764593	0.0271264	0.698863	0.0537799	0.811027	0.0145701	0.665985	0.0713828	0.242848	0.562246	0.22127	0.598461	0.196912	0.640223	0.121031	0.775273	0.493947	0.213466	0.292656	0.481796	0.214912	0.609276	0.476511	0.232576	0.407756	0.315974	-0.208436	0.620355	0.848672	0.00771009	0.00824804	0.984536	0.414785	0.306877	0.0343027	0.935733	0.439226	0.27624	0.297672	0.473959	0.234307	0.576489	0.0927709	0.82705	0.264387
Nat8f3	Nat8f3	black	0.689583	0.05845	0.725788	0.0415269	0.676136	0.0656322	0.816691	0.0133594	0.587839	0.125393	0.346195	0.400884	0.0502996	0.905847	0.118278	0.780288	0.0172665	0.967632	0.43125	0.286066	0.414921	0.306703	0.0809155	0.848944	0.756227	0.0299173	0.252842	0.545739	-0.214994	0.609135	0.794266	0.018549	0.171513	0.684665	0.25289	0.545659	-0.145275	0.731417	0.189179	0.653661	0.189455	0.65318	0.377816	0.356122	0.0911167	0.8301	0.233757
Kras	Kras	black	0.685327	0.0606697	0.641248	0.0866015	0.500316	0.206698	0.923328	0.001063	0.491704	0.215878	0.560775	0.148184	0.289017	0.487513	0.180139	0.669476	-0.232646	0.579274	0.742501	0.0348654	0.5071	0.199614	0.312028	0.451813	0.491452	0.21615	0.41574	0.305651	-0.149815	0.723271	0.488117	0.219762	0.175973	0.676798	0.177786	0.673609	-0.188445	0.654942	-0.164562	0.696971	0.0812193	0.848382	0.152455	0.718545	0.425133	0.293716	0.0550902
Col20a1	Col20a1	black	0.684508	0.0611023	0.724834	0.0419288	0.571929	0.138535	0.890445	0.00302306	0.27945	0.502671	0.412088	0.310353	0.142852	0.735775	0.133413	0.752803	-0.2217	0.597732	0.635338	0.0904927	0.523577	0.18295	0.111456	0.792745	0.569933	0.140235	0.0457637	0.914313	-0.384185	0.347396	0.509443	0.197198	-0.00976249	0.981697	0.0226162	0.957609	-0.425941	0.292698	-0.286529	0.491439	-0.0517882	0.903071	-0.0298194	0.944122	0.383316	0.34858	-0.234326
Abca6	Abca6	black	-0.679866	0.0635904	-0.678495	0.0643359	-0.467875	0.242354	-0.886654	0.00333801	-0.263105	0.528972	-0.536782	0.170154	-0.28426	0.495027	-0.150426	0.722177	0.271638	0.515178	-0.721285	0.0434438	-0.495472	0.211836	-0.200977	0.633193	-0.447851	0.265805	-0.152315	0.718795	0.354711	0.388599	-0.346015	0.401146	-0.0412803	0.922687	-0.0395631	0.925897	0.414333	0.307459	0.366906	0.371299	0.108524	0.798109	0.0852162	0.840992	-0.437776	0.278014	0.253453
Amy1a	Amy1a	black	0.678072	0.0645675	0.797073	0.0178406	0.385882	0.345087	0.950374	0.000294282	0.236632	0.572599	0.546083	0.16144	0.472197	0.237435	-0.00908247	0.982971	-0.294267	0.479274	0.767454	0.0262106	0.211985	0.614275	0.146537	0.729152	0.299301	0.471424	0.220485	0.599793	-0.585184	0.127535	0.442302	0.272495	-0.195832	0.642095	0.245991	0.557036	-0.380992	0.351758	-0.167676	0.69145	-0.260532	0.533158	-0.103529	0.807266	0.203598	0.628671	-0.341756
Pax6	Pax6	black	0.671647	0.06814	0.682133	0.0623676	0.53443	0.172397	0.938595	0.000552504	0.522556	0.18396	0.441738	0.27318	0.347032	0.39967	0.0385064	0.927872	-0.126714	0.764942	0.593503	0.12089	0.380534	0.352386	0.403884	0.321041	0.364032	0.375344	0.504909	0.201888	-0.187187	0.657138	0.660362	0.0746914	-0.0343197	0.935701	0.257709	0.537763	-0.124667	0.76866	0.156129	0.711981	0.180607	0.668654	0.255348	0.541627	0.183273	0.66398	0.177718
Zc3h12a	Zc3h12a	black	0.667795	0.0703365	0.642303	0.0859168	0.256844	0.539178	0.737021	0.0369716	0.0410731	0.923075	0.663153	0.073038	0.685847	0.0603957	0.111552	0.792568	-0.162647	0.700373	0.66027	0.0747462	0.263656	0.528078	0.37735	0.356764	-0.0370935	0.930513	0.185507	0.660072	-0.519885	0.186617	-0.0897656	0.832592	-0.112114	0.791541	0.0288527	0.945931	-0.536609	0.170319	-0.362721	0.377197	-0.299285	0.47145	-0.420795	0.299199	0.290881	0.484582	-0.45719
Rdh5	Rdh5	black	0.643731	0.0849961	0.668815	0.0697507	0.437481	0.278376	0.938965	0.000542729	0.199255	0.636167	0.474174	0.235202	0.344224	0.403752	0.0887424	0.83448	-0.338472	0.41217	0.75658	0.0297961	0.480232	0.228427	0.302842	0.465935	0.2779	0.505144	0.188513	0.654823	-0.372658	0.363262	0.365917	0.372689	-0.148117	0.726316	0.0176113	0.966986	-0.413975	0.307919	-0.35489	0.388342	-0.0950233	0.822901	-0.157847	0.708916	0.467438	0.242853	-0.318305
Isoc1	Isoc1	black	0.642973	0.0854841	0.768481	0.0258864	0.692175	0.057122	0.858077	0.00640752	0.533048	0.173722	0.163978	0.698009	0.0766956	0.856759	0.207983	0.621132	-0.0636472	0.880983	0.617453	0.102874	0.372333	0.363714	0.0631138	0.881975	0.551495	0.156485	0.200934	0.633266	-0.290916	0.484528	0.867336	0.00527171	-0.0853145	0.84081	0.311483	0.452646	-0.0612707	0.885405	0.175125	0.678292	0.184401	0.662006	0.0920456	0.828387	0.286395	0.49165	0.0124796
Gpr156	Gpr156	black	0.641456	0.0864662	0.691018	0.0577125	0.420038	0.300161	0.969553	6.89636e-05	0.280943	0.500294	0.465472	0.24511	0.450123	0.263089	0.0790713	0.852358	-0.320401	0.439096	0.809041	0.0150106	0.378844	0.354707	0.368126	0.369587	0.164809	0.696533	0.340434	0.40929	-0.361027	0.379595	0.436659	0.279384	-0.210998	0.615963	0.157156	0.710148	-0.283474	0.496273	-0.189712	0.652732	-0.0520439	0.902594	-0.134521	0.7508	0.419777	0.300493	-0.243639
Serpinh1	Serpinh1	black	0.640251	0.0872508	0.675875	0.0657762	0.597482	0.117783	0.908774	0.00177052	0.486432	0.221599	0.344903	0.402762	0.120527	0.77619	0.000172831	0.999676	-0.134481	0.750872	0.484432	0.22379	0.448369	0.265185	0.240877	0.565521	0.581498	0.130543	0.320159	0.439461	-0.201226	0.632763	0.765877	0.0267132	-0.00955504	0.982085	0.166619	0.693323	-0.193233	0.646607	0.103999	0.806404	0.181248	0.667529	0.347575	0.398883	0.152067	0.71924	0.16721
Tas1r1	Tas1r1	black	0.639698	0.0876119	0.542649	0.164629	0.518807	0.187696	0.899987	0.00231715	0.295348	0.477583	0.467096	0.243245	0.182961	0.664527	0.112587	0.790677	-0.264651	0.526463	0.586431	0.126526	0.706393	0.0501607	0.44661	0.267294	0.421229	0.298647	0.255856	0.540795	-0.0961959	0.820742	0.381602	0.350923	0.0568933	0.893555	-0.138829	0.74302	-0.394221	0.333847	-0.345142	0.402415	0.141596	0.738034	0.078077	0.854199	0.50293	0.203953	-0.0325186
Gm14569	Gm14569	black	0.624035	0.098211	0.690189	0.0581377	0.402618	0.322705	0.871614	0.00479412	0.0423859	0.920622	0.445926	0.268117	0.327928	0.427793	0.0356488	0.933215	-0.325313	0.431706	0.676756	0.0652898	0.416423	0.304775	0.182662	0.665051	0.2686	0.520073	-0.00803535	0.984934	-0.532136	0.1746	0.278843	0.503638	-0.232868	0.578901	-0.0533988	0.900067	-0.560821	0.148144	-0.43343	0.283363	-0.238677	0.569185	-0.276203	0.507856	0.384155	0.347437	-0.500166
Ttc16	Ttc16	black	0.622447	0.0993251	0.667066	0.0707565	0.513721	0.192826	0.887389	0.00327539	0.290737	0.484808	0.397904	0.328939	0.156022	0.712172	-0.193975	0.645318	-0.157519	0.7095	0.327662	0.428191	0.401788	0.323799	0.236869	0.572203	0.546133	0.161395	0.194489	0.644425	-0.34404	0.40402	0.646071	0.0834988	-0.118659	0.779594	0.026426	0.950474	-0.419274	0.301133	0.0227645	0.957331	0.0331961	0.937803	0.353325	0.390586	-0.0335619	0.937119	0.0528748
Itgb6	Itgb6	black	-0.622443	0.0993278	-0.621108	0.100269	-0.287613	0.489727	-0.871367	0.00482093	-0.330429	0.424065	-0.599492	0.11623	-0.637156	0.0892851	-0.184707	0.66147	0.286295	0.491809	-0.902148	0.00217381	-0.263908	0.527668	-0.423015	0.296387	-0.00479824	0.991003	-0.499408	0.207656	0.295415	0.47748	-0.218325	0.603463	0.065257	0.87799	-0.279033	0.503336	0.157972	0.708694	0.187289	0.656958	0.0993448	0.81495	0.217221	0.605341	-0.457379	0.25451	0.207766
M6pr	M6pr	black	0.616656	0.103447	0.734541	0.0379496	0.429061	0.288792	0.9616	0.000137515	0.393525	0.334779	0.420079	0.300108	0.394863	0.332989	-0.0263121	0.950688	-0.267623	0.521652	0.725416	0.0416831	0.216828	0.60601	0.235405	0.574651	0.290823	0.484673	0.39627	0.331112	-0.39637	0.330979	0.651407	0.0801433	-0.210881	0.616165	0.33264	0.420781	-0.159343	0.706251	0.0627765	0.882603	-0.041441	0.922387	0.0958997	0.821287	0.181066	0.667848	-0.0864555
Dbf4	Dbf4	black	0.61458	0.104949	0.609795	0.108456	0.387974	0.342252	0.901508	0.00221561	0.404181	0.32065	0.457597	0.254255	0.584779	0.127864	0.134908	0.7501	-0.202828	0.629999	0.776864	0.0233341	0.317868	0.442928	0.568884	0.141133	-0.0418512	0.921621	0.585531	0.127254	-0.187638	0.65635	0.398191	0.328558	-0.17465	0.679129	0.260761	0.532784	-0.0824178	0.846165	0.0315638	0.940857	0.115553	0.785259	-0.0937714	0.825206	0.389675	0.339953	-0.0264026
Naprt	Naprt	black	0.613829	0.105494	0.635429	0.0904318	0.479005	0.229792	0.934827	0.000658679	0.554953	0.153363	0.41408	0.307783	0.360072	0.38095	0.150912	0.721307	-0.225865	0.590686	0.782636	0.0216709	0.364242	0.375047	0.382146	0.350179	0.282908	0.497172	0.562663	0.146526	-0.123455	0.770863	0.637231	0.0892354	-0.02344	0.956066	0.336562	0.414982	0.0173938	0.967393	0.0794926	0.851578	0.175753	0.677186	0.141648	0.73794	0.383893	0.347794	0.117299
Nr2e1	Nr2e1	black	0.606342	0.111027	0.57064	0.139631	0.27203	0.514548	0.890626	0.0030086	0.137285	0.745806	0.607546	0.110127	0.577965	0.133463	-0.13237	0.75469	-0.279746	0.502199	0.562705	0.146489	0.347874	0.398448	0.557591	0.151004	0.027696	0.948097	0.398247	0.328484	-0.33515	0.417065	0.193326	0.646444	-0.206204	0.624188	-0.00430539	0.991927	-0.450997	0.262048	-0.2008	0.633497	-0.0984657	0.816567	-0.012827	0.975952	0.18133	0.667385	-0.156083
Phka2	Phka2	black	0.600174	0.115706	0.757077	0.0296258	0.57283	0.137771	0.875339	0.00440162	0.44039	0.27482	0.254229	0.543461	0.084364	0.842567	0.00075998	0.998575	-0.16294	0.699851	0.553582	0.154597	0.268348	0.520481	-0.0195126	0.963423	0.614033	0.105346	0.172614	0.68272	-0.395622	0.331977	0.848846	0.00768452	-0.117406	0.781879	0.301159	0.46854	-0.161065	0.703185	0.129771	0.759398	0.0222973	0.958206	0.233284	0.578203	0.0996927	0.814311	-0.0184596
Medag	Medag	black	0.597421	0.117831	0.564205	0.145179	0.203022	0.629664	0.838854	0.009238	0.19924	0.636194	0.685233	0.0607191	0.628511	0.0951108	0.0896778	0.832753	-0.342309	0.406545	0.824535	0.0117906	0.289622	0.486562	0.414115	0.307739	0.0296121	0.94451	0.414993	0.306609	-0.328474	0.426978	0.0675978	0.87364	-0.0341092	0.936095	0.143753	0.734153	-0.314812	0.447568	-0.35001	0.395359	-0.207868	0.621329	-0.19857	0.637353	0.410241	0.312744	-0.275123
Marveld2	Marveld2	black	-0.595849	0.119053	-0.681439	0.0627404	-0.543462	0.163871	-0.804322	0.0160898	-0.0965459	0.820098	-0.138119	0.744302	-0.341417	0.407851	-0.224482	0.593023	0.150075	0.722806	-0.662789	0.0732527	-0.444543	0.269784	-0.35106	0.393845	0.0309911	0.941929	-0.0245993	0.953895	0.425408	0.293369	-0.37758	0.356447	0.451488	0.261465	0.0249929	0.953158	0.372873	0.362962	0.191831	0.649044	-0.0351918	0.93407	0.526226	0.180344	-0.528819	0.177811	0.48014
Lrriq4	Lrriq4	black	0.584835	0.127818	0.586793	0.126235	0.454148	0.258313	0.904825	0.00200436	0.162511	0.700614	0.390624	0.338675	0.197553	0.639112	0.084305	0.842676	-0.370145	0.366763	0.690152	0.0581568	0.587629	0.125562	0.301137	0.468574	0.333694	0.419219	0.11703	0.782564	-0.277654	0.505536	0.379813	0.353375	-0.135093	0.749765	-0.102888	0.808442	-0.430438	0.287075	-0.430569	0.286913	-0.0263909	0.95054	-0.117664	0.781408	0.53634	0.170574	-0.294903
Hebp1	Hebp1	black	0.582312	0.129875	0.644113	0.0847502	0.63921	0.087932	0.775293	0.0237999	0.65395	0.0785725	0.193355	0.646394	0.0625895	0.882951	0.128744	0.761259	0.0207924	0.961025	0.448519	0.265005	0.330454	0.424028	0.161661	0.702125	0.570331	0.139895	0.395736	0.331824	-0.0920898	0.828305	0.888554	0.0031777	0.0573121	0.892775	0.358962	0.382528	0.0823886	0.846219	0.37466	0.360483	0.325197	0.43188	0.386756	0.343901	0.113183	0.789587	0.33934
Mrpl55	Mrpl55	black	0.579758	0.131976	0.642207	0.0859791	0.537578	0.169398	0.926953	0.000921828	0.495381	0.211933	0.310897	0.453542	0.134417	0.750988	0.0562814	0.894695	-0.24935	0.551487	0.651242	0.0802459	0.41671	0.304408	0.219326	0.601761	0.499167	0.20791	0.368165	0.369533	-0.170855	0.685827	0.770932	0.0251232	-0.050115	0.906192	0.236519	0.572788	-0.0800156	0.85061	0.0417643	0.921783	0.159782	0.705469	0.25847	0.536521	0.305648	0.461602	0.0962215
Aurkb	Aurkb	black	0.57943	0.132247	0.513842	0.192703	0.418717	0.301843	0.920585	0.00117874	0.154941	0.714102	0.438004	0.277735	0.296086	0.476432	-0.0746234	0.8606	-0.317564	0.443388	0.513277	0.193276	0.611635	0.107099	0.565941	0.143671	0.197461	0.639273	0.284523	0.494611	-0.172356	0.683176	0.343162	0.405301	-0.187747	0.656159	-0.187551	0.656501	-0.464494	0.246236	-0.298142	0.473228	0.0911316	0.830072	0.052601	0.901555	0.37223	0.363857	-0.0985979
Map7d3	Map7d3	black	0.570322	0.139902	0.621014	0.100336	0.487853	0.22005	0.947903	0.000339824	0.467515	0.242765	0.333639	0.419301	0.241344	0.564745	0.0804471	0.849811	-0.294259	0.479286	0.737982	0.0365969	0.409986	0.313074	0.321054	0.43811	0.33997	0.40997	0.438359	0.2773	-0.156717	0.710931	0.690367	0.0580461	-0.109977	0.79545	0.239681	0.567513	-0.0601993	0.887399	0.00114794	0.997848	0.152849	0.71784	0.150702	0.721683	0.391628	0.337324	0.0417657
Psd4	Psd4	black	-0.560609	0.14833	-0.563238	0.146022	-0.437666	0.278148	-0.918604	0.0012672	-0.158334	0.708048	-0.325665	0.431178	-0.329457	0.425512	0.0908967	0.830505	0.276989	0.506598	-0.512213	0.194361	-0.501863	0.205071	-0.543393	0.163935	-0.0958773	0.821329	-0.284018	0.495411	0.245726	0.557475	-0.444486	0.269853	0.347066	0.39962	0.0955543	0.821923	0.396858	0.330329	0.144844	0.732193	-0.103864	0.806651	0.00955871	0.982079	-0.306793	0.459839	0.133231
Ttc29	Ttc29	black	0.555219	0.153124	0.488053	0.219832	0.172401	0.683096	0.551099	0.156845	0.0461875	0.913522	0.610665	0.107813	0.624645	0.0977855	0.277654	0.505536	-0.146901	0.728498	0.691823	0.0573012	0.251922	0.547251	0.313502	0.449563	-0.0944237	0.824005	0.167746	0.691327	-0.37059	0.366143	-0.251701	0.547614	0.0401883	0.924728	0.0386666	0.927572	-0.391928	0.336921	-0.447929	0.265712	-0.275682	0.508689	-0.527312	0.179281	0.449874	0.263387	-0.454615
P2ry12	P2ry12	black	0.553843	0.154361	0.628276	0.0952725	0.351225	0.393607	0.786879	0.0204968	0.205219	0.625882	0.5251	0.181449	0.103796	0.806775	-0.326413	0.430058	-0.224174	0.593544	0.258325	0.536758	0.237827	0.570605	-0.028473	0.946642	0.726903	0.0410603	0.0789272	0.852625	-0.463699	0.247154	0.542041	0.165197	0.0188009	0.964757	0.0614651	0.885043	-0.49508	0.212254	-0.0843742	0.842548	-0.219751	0.601039	0.483785	0.224501	-0.229326	0.584852	-0.00289038
2019-03-04	2019-03-04	black	0.541067	0.166109	0.666181	0.0712692	0.430745	0.286694	0.89763	0.00248031	0.513021	0.193537	0.351482	0.393236	0.230957	0.582108	0.00841033	0.984231	-0.2709	0.516366	0.710589	0.048209	0.197993	0.638351	0.1065	0.801818	0.45049	0.262653	0.425692	0.293012	-0.269233	0.519053	0.77494	0.0239053	-0.0733851	0.862896	0.419714	0.300572	0.014059	0.973643	0.134944	0.750035	0.0322013	0.939664	0.267479	0.521885	0.183442	0.663685	0.0687117
Dcxr	Dcxr	black	-0.537792	0.169196	-0.589207	0.124297	-0.0545527	0.897916	-0.575919	0.13517	0.110236	0.794976	-0.711058	0.0479939	-0.603776	0.11296	0.0588538	0.889904	0.229847	0.583975	-0.549375	0.158416	-0.010914	0.979538	-0.0238815	0.955239	-0.105036	0.804502	0.0110665	0.979252	0.702484	0.0520206	0.188783	0.654351	0.0595756	0.88856	-0.0781412	0.854081	0.607489	0.110169	0.44569	0.268401	0.606344	0.111025	0.336196	0.415522	-0.036597	0.931442	0.584852
Kif27	Kif27	black	0.532549	0.174201	0.690228	0.0581178	0.404395	0.32037	0.896981	0.00252653	0.461652	0.249524	0.343855	0.404289	0.259406	0.534993	-0.0404135	0.924307	-0.281013	0.500182	0.700402	0.053028	0.135066	0.749814	0.0714565	0.866474	0.41653	0.304638	0.387167	0.343344	-0.350872	0.394117	0.770563	0.0252374	-0.147157	0.728037	0.431479	0.285781	-0.0218788	0.95899	0.143359	0.734862	-0.0323406	0.939404	0.233215	0.578318	0.124638	0.768712	0.00147575
Rpp25l	Rpp25l	black	0.529291	0.177352	0.567023	0.142735	0.61607	0.103869	0.828608	0.0110243	0.392929	0.335577	0.030872	0.942152	0.200993	0.633165	0.188013	0.655696	-0.0968137	0.819605	0.563245	0.146016	0.502474	0.20443	0.505708	0.201057	0.064309	0.879753	0.343827	0.40433	-0.070685	0.867906	0.686589	0.0600061	-0.337459	0.413661	0.0918173	0.828808	-0.0425831	0.920253	0.149336	0.724131	0.396089	0.331354	-0.0885864	0.834767	0.465259	0.245354	0.0232131
Tdh	Tdh	black	0.522606	0.183911	0.616048	0.103885	0.247789	0.554063	0.75938	0.0288457	0.201121	0.632943	0.384706	0.346686	0.654948	0.077961	0.201207	0.632795	-0.24734	0.554805	0.882116	0.00374189	0.103466	0.807381	0.340506	0.409184	-0.226913	0.588917	0.3637	0.375812	-0.417332	0.303611	0.207359	0.622202	-0.322207	0.436373	0.318017	0.442701	-0.113568	0.788884	-0.108043	0.79899	-0.149344	0.724115	-0.474376	0.234974	0.44116	0.273882	-0.406725
Ntsr1	Ntsr1	black	0.522198	0.184315	0.752674	0.0311537	0.306548	0.460216	0.823875	0.0119179	-0.020881	0.96086	0.366861	0.371362	0.235243	0.574923	-0.291523	0.483573	-0.332928	0.420353	0.471617	0.238092	0.0758731	0.858283	-0.140911	0.739268	0.423159	0.296204	-0.127631	0.763277	-0.784825	0.0210601	0.506829	0.199895	-0.396242	0.33115	0.108758	0.79768	-0.569116	0.140935	-0.188598	0.654674	-0.439143	0.276341	-0.0121067	0.977302	-0.0985443	0.816422	-0.495716
Slc11a1	Slc11a1	black	-0.522098	0.184415	-0.645925	0.0835922	-0.474593	0.23473	-0.673912	0.0668677	-0.0881184	0.835631	-0.065176	0.878141	-0.371814	0.364436	-0.324846	0.432406	0.111074	0.793443	-0.713353	0.046949	-0.298711	0.472342	-0.242031	0.563602	0.144536	0.732746	0.00378034	0.992912	0.447771	0.265901	-0.307593	0.458609	0.458314	0.253415	-0.0898105	0.832509	0.245193	0.558357	0.151058	0.721045	0.015999	0.970007	0.680769	0.0631016	-0.558843	0.149891	0.55796
Myo3b	Myo3b	black	0.520725	0.18578	0.265843	0.524531	0.205728	0.625006	0.647992	0.0822814	0.149855	0.7232	0.679565	0.0637534	0.469323	0.240699	-0.0541006	0.898759	-0.150449	0.722137	0.295223	0.477778	0.560111	0.14877	0.756918	0.0296804	0.0485074	0.909191	0.468277	0.241893	0.0598803	0.887993	-0.118471	0.779937	0.165449	0.695397	-0.253819	0.544135	-0.440172	0.275085	-0.306291	0.460611	0.106637	0.801567	0.157189	0.710089	0.233696	0.577513	0.151315
Prss55	Prss55	black	-0.516491	0.190022	-0.360047	0.380985	-0.272846	0.513237	-0.786651	0.0205588	-0.286736	0.491111	-0.526253	0.180317	-0.524423	0.182115	-0.0283139	0.94694	0.221725	0.59769	-0.545203	0.162254	-0.487916	0.219981	-0.784781	0.0210724	0.0916329	0.829148	-0.617498	0.102842	-0.0545962	0.897835	-0.146552	0.729125	0.0446316	0.916427	0.0310133	0.941887	0.19584	0.64208	0.129681	0.75956	-0.205744	0.624978	-0.0588894	0.889837	-0.382072	0.35028	-0.129341
Klf7	Klf7	black	0.515027	0.191501	0.636673	0.0896051	0.227104	0.588595	0.933855	0.000688064	0.0548462	0.897369	0.514934	0.191595	0.34725	0.399354	-0.24993	0.550531	-0.494345	0.21304	0.658308	0.0759221	0.227133	0.588546	0.13766	0.74513	0.299815	0.470625	0.152032	0.719301	-0.546411	0.161138	0.401661	0.323967	-0.295449	0.477426	0.0713471	0.866678	-0.478189	0.230701	-0.331122	0.423034	-0.335874	0.415997	0.0400869	0.924918	0.147493	0.727434	-0.37517
Wnt2b	Wnt2b	black	0.513974	0.192569	0.601811	0.114454	0.392924	0.335585	0.812099	0.0143361	0.506706	0.200022	0.336026	0.415772	0.331411	0.422604	-0.0854733	0.840516	-0.128037	0.762542	0.505651	0.201116	0.122626	0.77237	0.274766	0.510156	0.281136	0.499986	0.53444	0.172387	-0.209028	0.619339	0.71699	0.0453216	-0.124658	0.768676	0.406778	0.317251	0.035635	0.933241	0.343826	0.404331	0.126138	0.765989	0.350098	0.395233	-0.0227245	0.957406	0.229059
L3mbtl4	L3mbtl4	black	-0.500287	0.206729	-0.708086	0.0493677	-0.558213	0.150451	-0.539186	0.167879	-0.0203415	0.96187	0.0781419	0.854079	-0.117359	0.781963	-0.285808	0.492578	-0.00997739	0.981294	-0.494294	0.213095	-0.227513	0.587906	0.114439	0.787294	-0.14275	0.735958	0.342355	0.406479	0.616059	0.103878	-0.422855	0.296588	0.437138	0.278796	-0.0630495	0.882095	0.350788	0.394237	0.105231	0.804143	0.110889	0.793782	0.6305	0.093752	-0.35136	0.393413	0.634195
Cebpd	Cebpd	black	0.497457	0.209722	0.600476	0.115475	0.227082	0.588633	0.921313	0.00114725	0.170107	0.687149	0.502869	0.204016	0.355623	0.387293	-0.0866916	0.838266	-0.51481	0.191721	0.81716	0.0132622	0.244241	0.559935	0.148295	0.725996	0.266209	0.523939	0.258995	0.535664	-0.424162	0.294938	0.40335	0.321742	-0.197476	0.639246	0.17292	0.682179	-0.297291	0.474553	-0.336135	0.415611	-0.263713	0.527985	-0.0175852	0.967034	0.335571	0.416444	-0.329661
Ghdc	Ghdc	black	0.487389	0.220555	0.581972	0.130154	0.222989	0.595548	0.916199	0.00138034	0.109578	0.79618	0.532543	0.174208	0.240521	0.566114	-0.224441	0.593092	-0.532243	0.174496	0.665714	0.0715401	0.283681	0.495946	0.0819811	0.846973	0.436364	0.279747	0.160835	0.703594	-0.449098	0.264313	0.423118	0.296257	-0.156496	0.711326	0.0632272	0.881765	-0.429989	0.287635	-0.386946	0.343643	-0.307077	0.459402	0.151796	0.719724	0.198801	0.636953	-0.292833
Grifin	Grifin	black	0.482532	0.225882	0.555454	0.152913	0.0707667	0.867755	0.863536	0.00572073	0.0924716	0.827602	0.643162	0.0853623	0.582376	0.129823	-0.165676	0.694995	-0.493919	0.213497	0.782945	0.0215841	0.104122	0.806178	0.259315	0.535141	0.0526183	0.901523	0.362675	0.377262	-0.47	0.239928	0.180251	0.669278	-0.214579	0.609844	0.196678	0.640628	-0.335149	0.417066	-0.320511	0.43893	-0.371109	0.365419	-0.0648303	0.878783	0.20628	0.624056	-0.347627
Usp51	Usp51	black	-0.469247	0.240787	-0.420077	0.300112	-0.441662	0.273273	-0.802381	0.0165475	-0.117344	0.781992	-0.20815	0.620846	-0.18505	0.660871	0.151421	0.720396	0.206766	0.623221	-0.27656	0.507284	-0.582596	0.129643	-0.614813	0.10478	-0.0964413	0.820291	-0.244799	0.55901	0.0893681	0.833325	-0.432064	0.285055	0.334447	0.418105	0.249276	0.551609	0.401609	0.324035	0.0967046	0.819806	-0.247578	0.554412	-0.113633	0.788765	-0.241051	0.565232	-0.0121387
Rfx2	Rfx2	black	0.465993	0.244511	0.481592	0.226921	0.384325	0.347206	0.79054	0.0195164	0.528594	0.17803	0.314448	0.448122	0.276437	0.507481	-0.0554634	0.896219	-0.152875	0.717795	0.480753	0.22785	0.250004	0.550409	0.408883	0.314508	0.246927	0.555487	0.609653	0.10856	-0.0165899	0.9689	0.674923	0.066304	-0.060271	0.887265	0.310555	0.454066	0.085341	0.840761	0.294258	0.479287	0.259118	0.535463	0.40663	0.317445	0.0924713	0.827602	0.34289
Rpl39l	Rpl39l	black	-0.465976	0.244531	-0.52964	0.177013	-0.330899	0.423366	-0.788259	0.0201238	0.0663766	0.875909	-0.25406	0.54374	-0.305558	0.461741	0.303764	0.464509	0.240315	0.566456	-0.265529	0.525039	-0.335937	0.415904	-0.424246	0.294832	-0.034683	0.935021	-0.0798709	0.850878	0.426131	0.292461	-0.362808	0.377073	0.519823	0.186679	0.185729	0.659684	0.562035	0.147076	0.118394	0.780077	0.0572635	0.892865	0.0205263	0.961524	-0.0203393	0.961874	0.262127
Spn	Spn	black	0.460523	0.250838	0.497206	0.209989	-0.0209525	0.960726	0.580781	0.131133	-0.208639	0.620007	0.6592	0.0753862	0.647901	0.0823388	-0.124912	0.768216	-0.310433	0.454252	0.544527	0.162881	0.0355775	0.933349	0.175015	0.678487	-0.0972972	0.818716	0.0324715	0.939159	-0.64427	0.0846496	-0.257083	0.538787	-0.207169	0.622529	-0.0151399	0.971617	-0.616893	0.103276	-0.4948	0.212553	-0.573126	0.137521	-0.397757	0.329134	0.0967336	0.819753	-0.623696
Ccdc180	Ccdc180	black	0.460063	0.251374	0.206496	0.623686	0.114097	0.787917	0.610429	0.107987	0.0873921	0.836972	0.697621	0.0543917	0.476923	0.232115	-0.0894651	0.833146	-0.215887	0.607613	0.307951	0.458058	0.518751	0.187751	0.730807	0.0394518	0.0054734	0.989738	0.455772	0.256398	0.0586065	0.890364	-0.198244	0.637917	0.160694	0.703845	-0.269227	0.519062	-0.444441	0.269907	-0.382101	0.350241	0.0378286	0.929139	0.138891	0.742909	0.241668	0.564206	0.101495
Akap3	Akap3	black	0.454961	0.257354	0.619579	0.101354	0.528919	0.177714	0.853147	0.00707103	0.130211	0.7586	0.0484104	0.909372	-0.0920647	0.828352	-0.0879216	0.835995	-0.342064	0.406904	0.486129	0.221931	0.446331	0.26763	0.0276914	0.948105	0.478666	0.230169	-0.0933955	0.825899	-0.388756	0.341195	0.755498	0.0301682	-0.386964	0.343619	-0.0478809	0.91036	-0.363762	0.375725	-0.178884	0.671679	0.0075636	0.985819	0.0334577	0.937314	0.294912	0.478265	-0.287817
Orai1	Orai1	black	0.447219	0.266563	0.174436	0.679506	0.0574853	0.892452	0.492178	0.215367	0.322345	0.436165	0.765383	0.0268718	0.602816	0.113688	-0.0255577	0.9521	-0.0435011	0.918538	0.279778	0.502149	0.301473	0.468053	0.731412	0.0392059	-0.0301779	0.943451	0.7238	0.0423668	0.174642	0.679144	-0.17989	0.669912	0.358671	0.382943	0.0235904	0.955784	-0.149387	0.724038	-0.0504771	0.905516	0.11832	0.780211	0.311554	0.452537	0.0605567	0.886733	0.400118
Acp7	Acp7	black	0.43498	0.28145	0.435324	0.281025	-0.013669	0.974374	0.7477	0.0329363	-0.0957134	0.82163	0.661649	0.0739261	0.638521	0.0883847	-0.308731	0.456861	-0.414653	0.307046	0.512601	0.193965	0.128868	0.761033	0.431972	0.28517	-0.114452	0.78727	0.308316	0.457498	-0.447699	0.265988	-0.0502389	0.90596	-0.278977	0.503425	-0.0305123	0.942825	-0.521755	0.184755	-0.351879	0.392665	-0.369731	0.367342	-0.0674926	0.873835	0.0479176	0.910292	-0.336786
Ifit1	Ifit1	black	0.430913	0.286484	0.655758	0.0774664	0.22734	0.588197	0.749403	0.0323193	0.19376	0.64569	0.419258	0.301154	0.0943466	0.824147	-0.233257	0.578248	-0.39053	0.338802	0.552483	0.155589	-0.0127599	0.976078	-0.347391	0.399149	0.671607	0.0681627	0.0102601	0.980764	-0.609136	0.108944	0.606443	0.110952	-0.0824897	0.846032	0.322757	0.435544	-0.286416	0.491617	-0.134727	0.750427	-0.424391	0.294649	0.268679	0.519946	-0.0931075	0.82643	-0.26017
Fes	Fes	black	0.428732	0.289203	0.567231	0.142555	0.432762	0.28419	0.855552	0.0067421	0.373241	0.362451	0.168747	0.689555	0.050244	0.905951	-0.141154	0.738831	-0.306118	0.460878	0.510302	0.196315	0.270788	0.516546	0.126075	0.766103	0.440629	0.274529	0.288161	0.488863	-0.227292	0.588278	0.83893	0.00922547	-0.23958	0.56768	0.224861	0.592382	-0.0716355	0.866142	0.119181	0.778642	0.101868	0.810314	0.336578	0.414958	0.125398	0.767331	0.0651349
Slc39a12	Slc39a12	black	-0.424139	0.294968	-0.625876	0.096929	-0.131478	0.756305	-0.808211	0.0151968	0.142835	0.735806	-0.427751	0.29043	-0.309479	0.455713	0.298227	0.473095	0.516111	0.190405	-0.605561	0.111614	-0.0791879	0.852142	0.0743255	0.861152	-0.246763	0.555758	0.0909094	0.830482	0.734839	0.0378311	-0.299908	0.470482	0.423439	0.29585	-0.0423238	0.920738	0.573779	0.136969	0.422963	0.296452	0.536822	0.170117	0.141023	0.739067	-0.0753986	0.859162	0.630264
Zfp316	Zfp316	black	0.423935	0.295225	0.127562	0.763403	0.0930079	0.826613	0.44796	0.265674	0.448919	0.264527	0.675783	0.0658274	0.627818	0.0955875	0.192898	0.647188	0.00174955	0.99672	0.417645	0.303211	0.328269	0.427284	0.807489	0.0153603	-0.162548	0.700549	0.845385	0.00820209	0.334845	0.417516	-0.175344	0.677907	0.405093	0.319455	0.123296	0.771153	0.0776657	0.854961	0.0155986	0.970757	0.272538	0.513732	0.180579	0.668703	0.28059	0.500856	0.460673
Sim2	Sim2	black	0.422057	0.297598	0.431553	0.285689	0.130156	0.758699	0.899296	0.00236424	0.146359	0.729471	0.55715	0.151397	0.371322	0.365121	-0.260829	0.532673	-0.536983	0.169963	0.635612	0.0903099	0.305076	0.462484	0.385465	0.345654	0.181455	0.667166	0.422911	0.296518	-0.229359	0.584796	0.326824	0.429443	-0.172506	0.68291	0.0401451	0.924809	-0.308436	0.457313	-0.300503	0.469559	-0.148648	0.725363	0.222139	0.596989	0.223649	0.594431	-0.101221
Foxb1	Foxb1	black	0.417708	0.303131	0.41138	0.311268	-0.0701009	0.868991	0.61082	0.107699	-0.105003	0.804561	0.6601	0.0748475	0.769264	0.0256412	-0.261635	0.531362	-0.270044	0.517745	0.441697	0.27323	-0.0149151	0.972038	0.455717	0.256463	-0.285509	0.493051	0.341731	0.407391	-0.468997	0.241071	-0.184676	0.661524	-0.275755	0.508572	0.0452286	0.915312	-0.464224	0.246548	-0.222235	0.596827	-0.384191	0.347387	-0.170626	0.686231	-0.0556337	0.895902	-0.326078
Trpv6	Trpv6	black	0.416177	0.30509	0.587019	0.126052	0.568803	0.141203	0.643073	0.0854198	0.116581	0.783383	-0.0497203	0.906928	-0.274099	0.511225	0.0815078	0.847848	-0.211771	0.614641	0.400582	0.325391	0.433166	0.28369	-0.234669	0.575882	0.638954	0.0881	-0.331289	0.422787	-0.396898	0.330277	0.685565	0.0605442	-0.214539	0.609913	-0.0588883	0.889839	-0.34713	0.399527	-0.231629	0.580979	-0.0265089	0.950319	-0.068076	0.872751	0.325848	0.430905	-0.350501
Scand1	Scand1	black	0.41012	0.312901	0.660676	0.0745045	0.17772	0.673725	0.811307	0.0145087	0.237813	0.570628	0.391646	0.3373	0.279592	0.502445	-0.265252	0.525488	-0.410755	0.312077	0.64353	0.085125	-0.120208	0.776771	-0.171973	0.683852	0.402981	0.322227	0.220294	0.600117	-0.58969	0.123912	0.650413	0.0807621	-0.258672	0.536191	0.448631	0.264871	-0.146866	0.72856	0.0333891	0.937442	-0.363853	0.375597	0.221802	0.59756	-0.100544	0.812746	-0.221249
Fblim1	Fblim1	black	0.409967	0.313099	0.401225	0.324541	0.381161	0.351526	0.873872	0.00455368	0.298179	0.47317	0.29336	0.480694	-0.00596806	0.98881	-0.0932003	0.826259	-0.448558	0.264958	0.550102	0.157752	0.56263	0.146554	0.311625	0.452429	0.457182	0.254742	0.306553	0.460209	-0.00843837	0.984179	0.606097	0.111211	-0.06657	0.87555	-0.0490413	0.908195	-0.191396	0.649799	-0.241209	0.564969	0.154395	0.715077	0.337488	0.413617	0.402638	0.322678	0.0752652
C1qtnf1	C1qtnf1	black	0.409102	0.314222	0.389552	0.340119	0.186188	0.658882	0.84286	0.00859323	0.174863	0.678754	0.517731	0.188774	0.189819	0.652546	-0.0753873	0.859183	-0.564619	0.144818	0.715798	0.0458511	0.446602	0.267304	0.247907	0.553868	0.355473	0.387507	0.29344	0.480568	-0.140201	0.740548	0.298795	0.472212	0.00881037	0.983481	-0.0182739	0.965744	-0.283115	0.496843	-0.491165	0.216459	-0.126732	0.764909	0.150935	0.721267	0.458593	0.253089	-0.150696
Lhb	Lhb	black	0.405224	0.319283	0.192843	0.647283	0.154309	0.71523	0.610076	0.108248	0.203749	0.628411	0.523409	0.183116	0.491048	0.216585	-0.0978583	0.817684	-0.146362	0.729466	0.28124	0.499821	0.433696	0.283035	0.827351	0.0112573	-0.142335	0.736704	0.613031	0.106076	0.151324	0.720569	-0.000702987	0.998682	0.0139205	0.973902	-0.133222	0.753149	-0.220981	0.598953	-0.0805621	0.849598	0.223261	0.595088	0.200363	0.634253	0.185689	0.659754	0.263055
Tac3	Tac3	black	0.405128	0.319409	0.508172	0.198506	0.224114	0.593645	0.858086	0.00640628	0.435797	0.280444	0.40242	0.322966	0.302304	0.466766	-0.113134	0.789677	-0.413774	0.308177	0.726534	0.0412143	0.117179	0.782292	0.191397	0.649799	0.282966	0.49708	0.548386	0.159321	-0.183492	0.663596	0.642831	0.0855761	-0.107139	0.800645	0.407545	0.31625	0.0709801	0.867359	0.0672662	0.874256	-0.0231052	0.956693	0.323152	0.43495	0.174578	0.679257	0.0896281
Grk5	Grk5	black	0.393725	0.334511	0.382542	0.349638	0.590014	0.123653	0.664602	0.0721885	0.414657	0.307042	-0.144023	0.733668	0.110531	0.794436	0.341256	0.408085	-0.0535803	0.899729	0.54032	0.16681	0.556343	0.152118	0.578011	0.133425	-0.0889486	0.834099	0.376086	0.35851	0.168709	0.689621	0.614627	0.104915	-0.300691	0.469267	0.0533613	0.900137	0.149643	0.723581	0.163845	0.698245	0.575444	0.135568	-0.180807	0.668302	0.651394	0.0801515	0.102489
Ccdc122	Ccdc122	black	-0.383724	0.348024	-0.602961	0.113578	-0.267633	0.521636	-0.731313	0.0392463	0.0896911	0.832729	-0.227492	0.58794	-0.0188385	0.964686	0.158154	0.708368	0.468621	0.2415	-0.563858	0.145481	-0.198439	0.637579	0.253833	0.544111	-0.458666	0.253004	0.271369	0.515611	0.648731	0.0818164	-0.446996	0.266831	0.342688	0.405992	0.00309799	0.994191	0.505158	0.201628	0.442885	0.271789	0.420427	0.299666	0.13879	0.743092	-0.205787	0.624904	0.611886
Ankrd16	Ankrd16	black	0.376748	0.357595	0.550239	0.157628	0.277526	0.50574	0.901322	0.0022279	0.204623	0.626908	0.243893	0.560512	0.147811	0.726864	-0.204275	0.627506	-0.511802	0.19478	0.672484	0.0676683	0.211375	0.615318	0.09384	0.82508	0.311051	0.453306	0.237665	0.570875	-0.351123	0.393754	0.689293	0.0585994	-0.358693	0.382911	0.191825	0.649054	-0.165923	0.694557	-0.120946	0.775428	-0.111822	0.792076	0.165591	0.695146	0.225133	0.591922	-0.194387
Clec11a	Clec11a	black	0.37646	0.357994	0.337153	0.41411	0.317556	0.4434	0.776586	0.0234161	0.400231	0.325854	0.383315	0.348582	-0.0544752	0.898061	-0.0890176	0.833972	-0.407901	0.315786	0.495444	0.211866	0.487513	0.22042	0.199304	0.636083	0.61379	0.105523	0.370934	0.365662	0.0747273	0.860407	0.580628	0.131259	0.174888	0.67871	0.0467785	0.912418	-0.0892742	0.833498	-0.190119	0.652023	0.135681	0.748704	0.534354	0.172469	0.297123	0.474815	0.245862
Wdr97	Wdr97	black	0.375767	0.358951	0.615378	0.10437	0.219267	0.601862	0.613421	0.105792	-0.0252605	0.952657	0.324556	0.432841	-0.0456767	0.914475	-0.38875	0.341202	-0.30711	0.459351	0.237681	0.570847	-0.0174566	0.967275	-0.452951	0.259729	0.732047	0.0389492	-0.278784	0.503733	-0.725826	0.0415111	0.529513	0.177136	-0.171412	0.684843	0.106006	0.802723	-0.526732	0.179848	-0.178587	0.672201	-0.504077	0.202755	0.27747	0.50583	-0.311245	0.453009	-0.355788
Athl1	Athl1	black	0.375737	0.358992	0.342403	0.406409	0.275533	0.508928	0.777875	0.0230373	0.359854	0.38126	0.424109	0.295005	0.00356751	0.993311	-0.229262	0.584959	-0.381795	0.350658	0.381711	0.350774	0.41499	0.306613	0.237718	0.570786	0.583407	0.12898	0.397418	0.329584	0.0206395	0.961312	0.573702	0.137034	0.118545	0.779801	0.0387475	0.927421	-0.151014	0.721124	-0.107947	0.799166	0.0995906	0.814499	0.630233	0.0939334	0.109835	0.795709	0.28955
Zfp7	Zfp7	black	0.372712	0.363187	0.322772	0.435523	0.0629774	0.882229	0.716139	0.0456993	0.179707	0.670234	0.547191	0.16042	0.453279	0.259341	0.116101	0.784259	-0.496714	0.210512	0.863233	0.00575755	0.307403	0.458901	0.372894	0.362934	-0.0198117	0.962863	0.441401	0.27359	-0.0933962	0.825898	0.0371283	0.930448	0.00889912	0.983315	0.111867	0.791992	-0.116007	0.78443	-0.460044	0.251395	-0.139554	0.741714	-0.1563	0.711676	0.595276	0.119501	-0.223982
Haus4	Haus4	black	0.367631	0.370282	0.491016	0.21662	0.327924	0.427799	0.763299	0.0275473	0.541697	0.165519	0.227689	0.587608	0.128951	0.760884	-0.058846	0.889918	-0.275242	0.509394	0.592727	0.121502	0.110415	0.794648	0.0971872	0.818918	0.397491	0.329487	0.506504	0.200231	-0.0976344	0.818096	0.814586	0.0138017	-0.0633473	0.881541	0.458682	0.252985	0.204253	0.627544	0.265661	0.524826	0.129374	0.760118	0.430464	0.287043	0.106619	0.801599	0.245301
Tmem120b	Tmem120b	black	-0.363513	0.376077	-0.525068	0.181481	-0.10633	0.802128	-0.817844	0.0131211	0.0048785	0.990853	-0.453821	0.2587	-0.172381	0.683131	0.257121	0.538725	0.618203	0.102336	-0.683996	0.0613741	-0.154225	0.71538	0.111879	0.791971	-0.414215	0.30761	-0.0251117	0.952935	0.529845	0.176814	-0.378034	0.355822	0.221695	0.597741	-0.0874141	0.836932	0.410304	0.312662	0.471234	0.238526	0.452297	0.260504	-0.0653806	0.87776	-0.194228	0.644878	0.451341
Cenpe	Cenpe	black	-0.362088	0.378092	-0.293586	0.480339	0.0441199	0.917383	-0.617178	0.103072	0.0524433	0.901849	-0.604934	0.112086	-0.636285	0.0898624	0.339742	0.410305	0.28153	0.49936	-0.306945	0.459605	-0.120801	0.775692	-0.588582	0.124797	0.224456	0.593067	-0.430197	0.287376	0.256004	0.540553	0.0970195	0.819227	0.230716	0.582513	0.063849	0.880608	0.419376	0.301004	0.172115	0.6836	0.195194	0.643202	-0.067268	0.874252	0.0671567	0.874459	0.0956273
Zswim8	Zswim8	black	0.361026	0.379597	0.324015	0.433654	-0.114001	0.788093	0.450782	0.262305	-0.251329	0.548227	0.627815	0.0955893	0.66695	0.070824	-0.0644865	0.879423	-0.298208	0.473124	0.502879	0.204007	0.0700238	0.869134	0.304549	0.463296	-0.277323	0.506065	0.0910127	0.830291	-0.469444	0.240562	-0.443455	0.271099	-0.16099	0.70332	-0.0961879	0.820757	-0.54576	0.161739	-0.548229	0.159465	-0.493468	0.213981	-0.465983	0.244522	0.199782	0.635257	-0.575356
Mapk7	Mapk7	black	0.360783	0.379941	0.384134	0.347465	0.0105144	0.980287	0.458886	0.252746	-0.242901	0.562157	0.422569	0.296951	0.575142	0.135822	0.0793512	0.85184	-0.273248	0.512591	0.586696	0.126312	0.117005	0.782609	0.241101	0.565149	-0.311204	0.453072	-0.0255571	0.952101	-0.497956	0.209193	-0.314651	0.447813	-0.294103	0.47953	-0.0809201	0.848936	-0.483998	0.224267	-0.526291	0.18028	-0.416296	0.304938	-0.666943	0.0708277	0.369256	0.368005	-0.699224
Hjurp	Hjurp	black	0.359224	0.382155	0.329728	0.425108	-0.042683	0.920066	0.657101	0.0766506	0.0162576	0.969522	0.601295	0.114848	0.626433	0.0965431	-0.364502	0.374682	-0.309147	0.456222	0.35528	0.387783	0.056129	0.894979	0.525918	0.180645	-0.168122	0.690662	0.481058	0.227512	-0.275088	0.50964	0.01718	0.967794	-0.234214	0.576645	0.0437723	0.918032	-0.34103	0.408416	-0.0943444	0.824151	-0.204374	0.627335	0.147563	0.72731	-0.109132	0.796996	-0.0533168
Lrrc31	Lrrc31	black	0.356518	0.386013	0.664496	0.0722505	0.241658	0.564223	0.773311	0.0243958	0.0817962	0.847315	0.172653	0.682651	0.141713	0.737824	-0.281254	0.499799	-0.406958	0.317016	0.554898	0.153412	-0.0706192	0.868029	-0.235422	0.574622	0.357769	0.384228	-0.0190411	0.964307	-0.672416	0.0677066	0.700816	0.0528268	-0.475849	0.233318	0.304488	0.463392	-0.251248	0.54836	-0.0158943	0.970203	-0.354965	0.388234	0.0583439	0.890853	-0.060645	0.886569	-0.402342
Ppef2	Ppef2	black	-0.352913	0.391179	-0.579306	0.13235	-0.466449	0.243987	-0.722883	0.0427576	-0.17171	0.684317	0.15806	0.708537	-0.105205	0.804192	-0.0295241	0.944674	0.215242	0.608714	-0.546068	0.161454	-0.200345	0.634284	-0.133433	0.752767	-0.0270332	0.949337	-0.0628132	0.882535	0.360662	0.380112	-0.745548	0.0337268	0.617155	0.103088	-0.176065	0.676637	0.0644441	0.879501	-0.131275	0.756673	-0.11087	0.793816	0.224575	0.592865	-0.305443	0.461918	0.296846
Antxr2	Antxr2	black	0.348373	0.397726	0.618639	0.102025	0.388469	0.341582	0.745544	0.0337282	0.0105636	0.980195	0.0045679	0.991435	-0.10825	0.798611	-0.159728	0.705564	-0.400748	0.325171	0.495526	0.211778	0.203566	0.628728	-0.247261	0.554935	0.470446	0.239421	-0.246353	0.556437	-0.577355	0.133971	0.717504	0.0450941	-0.467847	0.242385	0.0560203	0.895181	-0.357	0.385325	-0.204283	0.627492	-0.227002	0.588767	-0.0500212	0.906367	0.172814	0.682367	-0.480215
Wdr27	Wdr27	black	0.337277	0.413927	0.454209	0.258241	-0.0974377	0.818457	0.692041	0.0571903	0.107983	0.799099	0.717063	0.0452891	0.342782	0.405856	-0.340555	0.409113	-0.549627	0.158186	0.618239	0.102311	-0.103822	0.806728	-0.167308	0.692102	0.450905	0.262158	0.249539	0.551175	-0.495654	0.211642	0.219161	0.602041	0.0625143	0.883091	0.30366	0.46467	-0.284162	0.495183	-0.32739	0.428597	-0.577422	0.133915	0.321425	0.437551	-0.0972664	0.818773	-0.220334
Zfp850	Zfp850	black	-0.313069	0.450223	-0.346795	0.400013	0.103202	0.807865	-0.506113	0.200637	0.429928	0.28771	-0.525787	0.180774	-0.499949	0.207085	0.2971	0.47485	0.400033	0.326117	-0.354638	0.388703	-0.0968542	0.819531	-0.198144	0.63809	0.160638	0.703944	0.129337	0.760184	0.612865	0.106198	0.320819	0.438466	0.365711	0.372979	0.260962	0.532457	0.753743	0.0307783	0.624038	0.0982091	0.581071	0.130894	0.379846	0.35333	-0.0621012	0.883859	0.699049
Fermt3	Fermt3	black	0.304801	0.462908	0.351394	0.393364	0.0216401	0.959438	0.695686	0.0553528	-0.111525	0.792618	0.416039	0.305268	0.417325	0.303621	-0.491868	0.215701	-0.383462	0.348382	0.255509	0.541364	0.11432	0.787509	0.411216	0.311481	-0.0654976	0.877543	0.25831	0.536783	-0.366788	0.371464	0.18729	0.656957	-0.43634	0.279776	-0.0915562	0.829289	-0.463515	0.247367	-0.142382	0.736619	-0.216108	0.607237	0.167078	0.69251	-0.142175	0.736992	-0.172103
Kif22	Kif22	black	0.30436	0.463588	0.299444	0.471202	0.500854	0.206132	0.643275	0.0852896	0.404155	0.320684	-0.141645	0.737946	0.0466022	0.912747	0.165232	0.695782	-0.110062	0.795294	0.424146	0.294959	0.491679	0.215905	0.556698	0.1518	-0.0344529	0.935452	0.425475	0.293285	0.216829	0.606009	0.669184	0.0695398	-0.300348	0.469799	0.0521093	0.902472	0.1763	0.676224	0.223729	0.594297	0.567737	0.142119	0.0510492	0.904449	0.487793	0.220115	0.227857
Pdcl2	Pdcl2	black	0.273325	0.512467	0.522792	0.183727	-0.053624	0.899648	0.72563	0.0415934	0.102155	0.809787	0.473507	0.235953	0.306196	0.460758	-0.353928	0.389721	-0.574748	0.136153	0.684974	0.0608562	-0.229164	0.585124	-0.25122	0.548405	0.331017	0.42319	0.204127	0.627762	-0.596475	0.118565	0.450403	0.262757	-0.230457	0.58295	0.428979	0.288894	-0.15726	0.709963	-0.157866	0.708883	-0.550364	0.157514	0.205622	0.625189	-0.0945032	0.823859	-0.328189
Vom1r42	Vom1r42	black	0.247507	0.554528	0.317669	0.443229	0.2642	0.527195	0.643681	0.0850282	0.224834	0.592428	0.201415	0.632436	-0.214981	0.609158	-0.401386	0.324329	-0.33519	0.417007	0.122581	0.772453	0.280857	0.500431	-0.0085085	0.984047	0.682043	0.0624163	0.138784	0.743103	-0.105379	0.803872	0.705494	0.0505848	-0.0413197	0.922614	-0.00574079	0.989236	-0.20664	0.623439	0.00120188	0.997746	0.0367035	0.931243	0.711711	0.0476953	-0.146544	0.729139	0.233606
Uvssa	Uvssa	black	0.241407	0.56464	0.339085	0.41127	0.239144	0.568407	0.770511	0.0252533	0.341265	0.408072	0.111273	0.793079	0.112329	0.791148	-0.138803	0.743068	-0.432302	0.284761	0.584663	0.127958	0.228399	0.586412	0.293173	0.480986	0.140133	0.74067	0.474242	0.235125	-0.00794359	0.985106	0.702158	0.0521774	-0.292037	0.482768	0.22857	0.586123	0.129003	0.76079	0.08357	0.844034	0.175429	0.677757	0.292883	0.481441	0.277355	0.506013	0.118731
Ptgis	Ptgis	black	0.238183	0.57001	0.374554	0.360629	0.305727	0.461481	0.797123	0.0178281	0.0459282	0.914006	-0.0321535	0.939754	-0.0126248	0.976331	-0.234823	0.575625	-0.487925	0.219971	0.464266	0.2465	0.375663	0.359095	0.269039	0.519366	0.118009	0.780779	0.120809	0.775678	-0.185928	0.659335	0.660272	0.074745	-0.562366	0.146785	-0.0862881	0.839011	-0.206993	0.622831	-0.146564	0.729103	0.0927457	0.827097	0.0780738	0.854205	0.32147	0.437484	-0.197464
Mpzl2	Mpzl2	black	-0.233522	0.577805	-0.403963	0.320937	0.11303	0.789867	-0.753196	0.0309702	0.0392785	0.926428	-0.533451	0.173335	-0.254709	0.542674	0.549828	0.158003	0.66149	0.0740206	-0.511693	0.194892	0.0753671	0.859221	0.0812819	0.848266	-0.333563	0.419412	-0.188694	0.654507	0.510849	0.195754	-0.348816	0.397085	0.25386	0.544068	-0.162077	0.701386	0.354073	0.389513	0.307708	0.458432	0.527649	0.178951	-0.359029	0.382433	0.148848	0.725004	0.273637
Fam198a	Fam198a	black	0.225562	0.591198	0.254974	0.54224	0.0794281	0.851698	0.804986	0.0159351	0.0213073	0.960061	0.315816	0.446041	0.140135	0.740666	-0.409367	0.313879	-0.606943	0.110577	0.440005	0.275289	0.341644	0.407518	0.377624	0.356387	0.147038	0.728251	0.315917	0.445887	-0.11169	0.792317	0.40635	0.31781	-0.331005	0.423209	-0.12251	0.772582	-0.289895	0.486133	-0.296811	0.475301	-0.0512311	0.90411	0.326298	0.430231	0.189878	0.652443	-0.061987
Gpr62	Gpr62	black	0.223927	0.593962	0.478653	0.230183	0.0354775	0.933535	0.735462	0.0375845	0.00951304	0.982164	0.201689	0.631964	0.320237	0.439344	-0.390095	0.339388	-0.500322	0.206692	0.553903	0.154307	-0.138548	0.743528	0.035345	0.933783	-0.000541063	0.998986	0.210952	0.616042	-0.522898	0.183622	0.524989	0.181558	-0.587726	0.125483	0.276871	0.506787	-0.158864	0.707104	-0.00224654	0.995788	-0.313761	0.449169	0.0572101	0.892965	-0.0521067	0.902477	-0.332467
Sigirr	Sigirr	black	0.21964	0.601228	0.474752	0.234551	0.0374994	0.929754	0.53431	0.172511	0.0645637	0.879279	0.32958	0.42533	-0.0492046	0.90789	-0.274939	0.509879	-0.470041	0.239882	0.481656	0.22685	-0.149139	0.724483	-0.570896	0.139413	0.672605	0.0675999	-0.132299	0.754818	-0.583797	0.128663	0.48137	0.227166	-0.0431923	0.919115	0.307708	0.458431	-0.223011	0.595511	-0.245994	0.55703	-0.55318	0.15496	0.259637	0.534616	-0.117988	0.780817	-0.340368
Fam98c	Fam98c	black	0.214694	0.609648	0.476808	0.232244	-0.0315949	0.940799	0.741463	0.0352585	-0.0450525	0.915641	0.343179	0.405275	0.166652	0.693265	-0.384433	0.347058	-0.674912	0.0663102	0.662971	0.0731455	-0.0971041	0.819071	-0.25287	0.545692	0.319064	0.441117	0.0337878	0.936696	-0.598392	0.117079	0.456311	0.255764	-0.371342	0.365094	0.236777	0.572357	-0.272784	0.513337	-0.330941	0.423303	-0.541769	0.165451	0.107415	0.800141	0.0365907	0.931454	-0.476658
Krt10	Krt10	black	0.214669	0.609691	0.192242	0.648328	0.151144	0.720892	0.697089	0.0546547	0.223334	0.594965	0.274236	0.511006	0.0322748	0.939527	-0.364414	0.374806	-0.42058	0.299472	0.264341	0.526965	0.342145	0.406786	0.381317	0.351313	0.290296	0.485501	0.434395	0.282172	0.0871116	0.83749	0.518891	0.187611	-0.117603	0.78152	-0.0396313	0.925769	-0.108661	0.797859	-0.0402926	0.924533	0.153974	0.71583	0.593898	0.12058	0.0548108	0.897435	0.285468
Abhd10	Abhd10	black	0.207941	0.621205	0.16669	0.693198	0.239735	0.567423	0.627042	0.0961225	0.355941	0.386837	0.101817	0.810409	0.112748	0.790382	-0.129102	0.76061	-0.259949	0.534108	0.327971	0.427729	0.346896	0.399867	0.55116	0.156789	0.0284397	0.946704	0.577024	0.134247	0.244708	0.559161	0.545522	0.161959	-0.173001	0.682037	0.0664996	0.87568	0.139929	0.741039	0.173693	0.680817	0.396679	0.330567	0.399308	0.327077	0.221708	0.597719	0.375477
Tspear	Tspear	black	0.207224	0.622436	0.37533	0.359555	0.289347	0.486995	0.570927	0.139387	-0.021551	0.959604	0.0435589	0.91843	-0.400374	0.325666	-0.213169	0.612251	-0.455802	0.256363	0.294564	0.47881	0.332621	0.420809	-0.367985	0.369785	0.754382	0.0305555	-0.340838	0.408699	-0.343697	0.404519	0.59634	0.11867	-0.142116	0.737099	-0.133558	0.75254	-0.382299	0.349969	-0.406825	0.317189	-0.209038	0.619322	0.238126	0.570106	0.164279	0.697474	-0.302645
Rtp4	Rtp4	black	0.183499	0.663585	0.143364	0.734853	-0.183359	0.663829	0.623067	0.0988889	0.00457331	0.991425	0.521915	0.184596	0.537572	0.169405	-0.133011	0.753529	-0.597578	0.117709	0.729265	0.0400826	0.138061	0.744407	0.471817	0.237865	-0.288069	0.489009	0.513103	0.193454	-0.0718056	0.865826	-0.0973894	0.818546	-0.175342	0.677911	0.0613893	0.885184	-0.109975	0.795454	-0.433238	0.283601	-0.214028	0.610785	-0.0932074	0.826246	0.41911	0.301342	-0.222153
Ptk7	Ptk7	black	0.183041	0.664387	0.190469	0.651414	0.17996	0.66979	0.631796	0.0928722	0.179053	0.671382	0.013145	0.975356	0.294113	0.479515	0.0756042	0.858781	-0.371297	0.365156	0.635262	0.0905431	0.327471	0.428476	0.601375	0.114787	-0.364336	0.374915	0.481243	0.227307	0.118838	0.779268	0.33583	0.416061	-0.42711	0.291232	0.0524842	0.901773	0.128265	0.762128	-0.0586136	0.890351	0.27857	0.504074	-0.183712	0.663212	0.591129	0.122767	-0.0605069
Nudt17	Nudt17	black	-0.182669	0.665038	-0.459284	0.252282	-0.119412	0.778222	-0.620491	0.100706	0.163706	0.698492	-0.0817808	0.847343	0.0907627	0.830752	0.224407	0.593149	0.588031	0.125239	-0.561963	0.147139	-0.0715845	0.866237	0.381239	0.35142	-0.385945	0.345002	0.30993	0.455023	0.602492	0.113935	-0.46173	0.249435	0.430167	0.287413	-0.033342	0.93753	0.369759	0.367303	0.458045	0.25373	0.465543	0.245028	0.12842	0.761847	-0.214195	0.6105	0.653738
Hyls1	Hyls1	black	0.153758	0.716215	0.137507	0.745407	0.304121	0.463958	0.545937	0.161575	0.365411	0.373401	0.00472802	0.991135	-0.210448	0.616906	-0.208317	0.620559	-0.229831	0.584002	0.12104	0.775256	0.386689	0.343992	0.291101	0.484237	0.393982	0.334167	0.373345	0.362308	0.259418	0.534974	0.706938	0.0499044	-0.0461785	0.913538	-0.000790595	0.998518	0.0985095	0.816486	0.181404	0.667255	0.404799	0.31984	0.652731	0.0793234	0.0778056	0.854702	0.473911
Pex11a	Pex11a	black	-0.146165	0.729818	-0.451661	0.26126	-0.066078	0.876464	-0.664539	0.0722255	0.186793	0.657824	-0.10405	0.806311	0.107061	0.800789	0.514811	0.19172	0.608376	0.109508	-0.36705	0.371096	0.0231873	0.956539	0.362454	0.377574	-0.447414	0.266329	0.252056	0.54703	0.643752	0.0849821	-0.589602	0.123982	0.52221	0.184304	-0.029928	0.943918	0.424439	0.294589	0.298929	0.472003	0.483408	0.224917	-0.176107	0.676563	0.106125	0.802505	0.505959
Zfp872	Zfp872	black	0.132885	0.753758	0.219995	0.600625	0.189166	0.653685	0.607331	0.110287	0.124	0.769871	-0.106925	0.801039	0.201036	0.633091	-0.0788015	0.852858	-0.343505	0.4048	0.481423	0.227107	0.220382	0.599969	0.481655	0.226851	-0.308621	0.45703	0.374361	0.360897	0.0107826	0.979784	0.482704	0.225692	-0.571723	0.13871	0.0645783	0.879252	0.0962123	0.820712	0.0778881	0.854549	0.246587	0.556049	-0.0846388	0.842059	0.374984	0.360035	-0.0643967
Shcbp1	Shcbp1	black	-0.104748	0.80503	-0.174077	0.680139	0.0713493	0.866673	-0.468582	0.241545	-0.0703079	0.868607	-0.408444	0.315079	0.104076	0.806262	0.622297	0.0994301	0.417329	0.303615	-0.0121356	0.977248	0.00723877	0.986428	0.15768	0.709215	-0.643455	0.0851734	-0.144967	0.731972	0.196256	0.64136	-0.415879	0.305472	-0.0685105	0.871944	-0.0425855	0.920249	0.258469	0.536522	0.0853191	0.840801	0.273119	0.512798	-0.837761	0.0094191	0.436016	0.280174	-0.20241
Kirrel2	Kirrel2	black	0.103965	0.806466	0.137282	0.745813	0.111972	0.791801	0.648622	0.0818849	0.192724	0.64749	0.0492219	0.907858	0.116719	0.783132	-0.225688	0.590985	-0.450468	0.262678	0.428075	0.290023	0.260969	0.532446	0.469047	0.241014	-0.0847609	0.841833	0.487911	0.219987	0.131191	0.756824	0.514066	0.192475	-0.369461	0.367718	0.0470124	0.911982	0.0994688	0.814722	0.0262412	0.95082	0.236238	0.573257	0.272669	0.513522	0.27613	0.507972	0.146324
Cdk15	Cdk15	black	0.102673	0.808837	0.102548	0.809065	0.028608	0.946389	-0.42831	0.28973	-0.180433	0.668959	-0.0106673	0.98	0.190495	0.651369	0.404865	0.319754	0.465398	0.245195	-0.122296	0.772971	-0.208996	0.619395	-0.260261	0.533599	-0.193705	0.645786	-0.41635	0.304869	-0.311002	0.453381	-0.519294	0.187207	0.132914	0.753706	0.0226927	0.957466	-0.161185	0.702972	-0.0365815	0.931471	-0.238731	0.569096	-0.690152	0.058157	-0.0417999	0.921716	-0.400871
Igfbp3	Igfbp3	black	0.0929404	0.826738	0.0816762	0.847537	0.295445	0.477432	0.450595	0.262528	0.335639	0.416344	-0.051259	0.904058	-0.366336	0.372099	-0.235674	0.574201	-0.210392	0.617002	0.00249426	0.995323	0.385024	0.346253	0.152759	0.718002	0.532135	0.174601	0.252508	0.546287	0.277692	0.505475	0.718558	0.0446303	0.0258239	0.951602	-0.0489747	0.908319	0.0825951	0.845837	0.158467	0.707811	0.389446	0.340263	0.738001	0.0365894	0.0144423	0.972924	0.499161
Olr1193	Olr1193	black	0.0798232	0.850966	0.320527	0.438906	0.0601812	0.887432	0.717169	0.045242	0.00393881	0.992615	0.019852	0.962787	-0.0178772	0.966487	-0.422473	0.297071	-0.637325	0.0891728	0.493121	0.214353	0.0456537	0.914518	-0.0243643	0.954335	0.178175	0.672925	0.125719	0.766749	-0.310739	0.453784	0.674769	0.06639	-0.557976	0.150661	0.122123	0.773286	-0.0979403	0.817533	-0.118796	0.779344	-0.17019	0.687003	0.233155	0.578419	0.0969921	0.819277	-0.238285
Arntl2	Arntl2	black	-0.0523975	0.901934	0.065925	0.876748	-0.0379048	0.928997	-0.582459	0.129755	-0.139951	0.740999	-0.168282	0.690377	-0.0133643	0.974945	0.201488	0.63231	0.530652	0.176032	-0.365801	0.372851	-0.495764	0.211525	-0.587274	0.125847	0.00464917	0.991283	-0.49493	0.212415	-0.373944	0.361476	-0.278656	0.503936	0.11819	0.780448	0.200293	0.634374	-0.013449	0.974786	0.263696	0.528013	-0.290401	0.485336	-0.370389	0.366423	-0.441739	0.27318	-0.241337
Tmem45al	Tmem45al	black	0.0459643	0.913938	0.300592	0.46942	0.13175	0.755812	0.501458	0.205497	-0.155183	0.71367	-0.124509	0.768947	-0.293969	0.479741	-0.132053	0.755264	-0.593377	0.12099	0.512723	0.193841	0.165744	0.694874	-0.390223	0.339214	0.371194	0.3653	-0.356052	0.38668	-0.395532	0.332097	0.494774	0.212582	-0.410917	0.311868	-0.0434253	0.91868	-0.229389	0.584745	-0.47617	0.232959	-0.300961	0.468848	-0.136403	0.747399	0.37606	0.358546	-0.585394
Sla	Sla	black	0.0373421	0.930049	0.263132	0.528928	0.298374	0.472867	0.449756	0.263527	-0.177996	0.673239	-0.329381	0.425626	-0.513482	0.193069	-0.135801	0.748487	-0.460871	0.250432	0.265035	0.52584	0.349836	0.39561	-0.333924	0.418879	0.454917	0.257405	-0.499647	0.207404	-0.293625	0.480278	0.610573	0.107881	-0.461468	0.249739	-0.24402	0.560302	-0.300702	0.469249	-0.402305	0.323117	-0.0884197	0.835075	-0.0714233	0.866536	0.354196	0.389336	-0.483935
Edar	Edar	black	-0.0332129	0.937772	-0.0366454	0.931351	-0.26512	0.525702	-0.443208	0.271398	0.024118	0.954796	0.336433	0.415172	0.0469798	0.912042	0.0314465	0.941077	0.255918	0.540694	-0.215673	0.607978	-0.472717	0.236846	-0.583921	0.128561	0.341721	0.407405	-0.160571	0.704064	-0.2037	0.628496	-0.384624	0.346798	0.597439	0.117816	0.284629	0.494443	0.0124423	0.976673	0.0385056	0.927873	-0.447885	0.265764	0.155038	0.713929	-0.497135	0.210064	0.0494748
Vom2r60	Vom2r60	black	0.0308111	0.942266	0.189813	0.652557	0.00545245	0.989777	0.669653	0.0692719	0.107032	0.800842	0.0459252	0.914011	0.0445316	0.916614	-0.369199	0.368086	-0.612947	0.106138	0.497245	0.209947	0.0726461	0.864267	0.16426	0.697508	0.0497759	0.906824	0.349692	0.39582	-0.0803094	0.850066	0.607929	0.109841	-0.454281	0.258156	0.152317	0.718792	0.0718818	0.865685	-0.0422305	0.920912	-0.0153805	0.971166	0.313601	0.449413	0.161117	0.703093	-0.0306761
Tbx18	Tbx18	black	-0.0262036	0.950891	-0.120227	0.776737	0.0433982	0.91873	0.429717	0.287974	0.161328	0.702717	-0.0372874	0.930151	0.0695393	0.870033	-0.129342	0.760175	-0.35234	0.392002	0.263117	0.528952	0.365175	0.373733	0.662565	0.0733844	-0.272519	0.513763	0.543283	0.164038	0.431515	0.285737	0.2865	0.491484	-0.257811	0.537596	-0.11372	0.788606	0.192557	0.647781	0.00634932	0.988095	0.43223	0.28485	0.242657	0.562564	0.382528	0.349657	0.302316
Rtkn	Rtkn	blue	0.765292	0.0269011	0.864058	0.00565767	0.616433	0.103608	0.352379	0.391946	0.580619	0.131266	0.352818	0.391315	0.452061	0.260784	0.516589	0.189923	0.569756	0.140386	0.378524	0.355148	-0.11198	0.791786	-0.183244	0.66403	0.391441	0.337576	0.105672	0.803335	-0.544775	0.162651	0.363115	0.376639	0.275806	0.508491	0.633663	0.0916131	-0.012793	0.976016	0.513758	0.192788	-0.0468313	0.91232	-0.246072	0.556902	-0.141987	0.737331	-0.013022
Matn4	Matn4	blue	0.744847	0.0339865	0.70201	0.0522491	0.321608	0.437276	0.48717	0.220794	0.692396	0.0570098	0.811254	0.0145204	0.723096	0.0426668	0.266543	0.523397	0.341628	0.407542	0.467946	0.242272	-0.156032	0.712154	0.116439	0.783642	0.347989	0.398282	0.616835	0.103318	-0.324914	0.432304	0.180956	0.668041	0.531711	0.175009	0.705642	0.0505145	0.0573046	0.892789	0.451629	0.261297	-0.104924	0.804706	0.201296	0.632641	-0.262189	0.53046	0.325784
Dot1l	Dot1l	blue	0.742182	0.0349858	0.812496	0.0142499	0.449231	0.264154	0.519471	0.187031	0.736559	0.0371525	0.583986	0.128508	0.6325	0.0923966	0.324495	0.432933	0.38116	0.351528	0.516948	0.189561	-0.212705	0.613045	-0.00810357	0.984806	0.352397	0.39192	0.523972	0.18256	-0.419333	0.301058	0.433759	0.282956	0.340155	0.409699	0.815579	0.0135919	0.156158	0.711928	0.611919	0.106891	-0.0475148	0.911044	0.10025	0.813287	-0.239501	0.567813	0.246886
Mrgpre	Mrgpre	blue	0.737459	0.0368006	0.850335	0.00746856	0.388545	0.341479	0.630979	0.093426	0.616589	0.103496	0.631257	0.0932374	0.668606	0.0698705	0.183959	0.66278	0.221124	0.598708	0.581632	0.130433	-0.224495	0.593001	-0.0159501	0.970099	0.331254	0.422838	0.478336	0.230536	-0.546452	0.1611	0.437434	0.278433	0.192924	0.647144	0.761787	0.0280439	0.0254463	0.952309	0.482196	0.226253	-0.183373	0.663805	0.0795841	0.851409	-0.249027	0.55202	0.0930373
Plin3	Plin3	blue	0.701464	0.0525129	0.695306	0.0555424	0.433008	0.283886	0.246947	0.555455	0.61775	0.102661	0.484712	0.223483	0.720032	0.0439867	0.392755	0.335811	0.676217	0.0655873	0.214338	0.610256	-0.247546	0.554465	0.148454	0.725711	0.0696066	0.869909	0.45009	0.263129	-0.360651	0.380128	0.154642	0.714636	0.315811	0.446049	0.678146	0.0645269	0.105052	0.804472	0.739573	0.0359812	0.0537543	0.899405	-0.0875166	0.836742	-0.362046	0.378151	0.277231
Col6a2	Col6a2	blue	0.693104	0.0566507	0.653058	0.0791214	0.268781	0.519782	0.323954	0.433746	0.573561	0.137153	0.733357	0.0384222	0.768204	0.0259738	0.498711	0.208393	0.373188	0.362526	0.580806	0.131112	-0.186792	0.657827	0.0398776	0.925309	0.150601	0.721863	0.459993	0.251455	-0.364117	0.375225	-0.0683639	0.872217	0.520568	0.185936	0.682911	0.0619519	0.0733155	0.863025	0.27981	0.502096	-0.189442	0.653204	-0.213453	0.611766	-0.0286407	0.946328	0.0582976
Eya1	Eya1	blue	0.691591	0.0574195	0.826605	0.011397	0.320235	0.439348	0.511427	0.195164	0.550623	0.157277	0.593621	0.120798	0.735888	0.0374165	0.268617	0.520046	0.264815	0.526197	0.610971	0.107588	-0.337595	0.41346	-0.0822749	0.846429	0.188084	0.655571	0.414939	0.306679	-0.60529	0.111817	0.299475	0.471154	0.164289	0.697455	0.808757	0.015074	0.0605302	0.886783	0.465567	0.245001	-0.26355	0.528249	-0.124556	0.768861	-0.22063	0.599548	-0.0380276
Adam11	Adam11	blue	0.687065	0.0597573	0.81395	0.0139372	0.408562	0.314925	0.601589	0.114623	0.702579	0.0519749	0.539819	0.167282	0.576583	0.134614	0.327431	0.428536	0.186062	0.659102	0.706618	0.0500546	-0.205971	0.624589	-0.094898	0.823132	0.361495	0.378931	0.491755	0.215822	-0.449797	0.263479	0.503979	0.202857	0.252804	0.545801	0.841109	0.00887149	0.194737	0.643993	0.468035	0.24217	-0.119674	0.777745	0.0308633	0.942168	-0.070486	0.868276	0.102722
Tiam2	Tiam2	blue	0.67856	0.0643006	0.666228	0.0712419	0.297483	0.474253	0.508847	0.19781	0.76867	0.0258273	0.742601	0.0348277	0.675973	0.065722	0.33034	0.424198	0.243307	0.561484	0.619447	0.101449	-0.177122	0.674776	0.0725229	0.864496	0.335026	0.417248	0.691625	0.0574021	-0.245407	0.558003	0.276222	0.507826	0.526412	0.180161	0.810307	0.0147289	0.234242	0.576597	0.454911	0.257413	-0.0658406	0.876905	0.198133	0.638109	-0.120596	0.776064	0.340045
Ptpn5	Ptpn5	blue	0.671204	0.0683904	0.726802	0.0411023	0.309353	0.455906	0.476791	0.232263	0.689888	0.0582928	0.625922	0.096897	0.760724	0.0283961	0.279137	0.50317	0.33465	0.417804	0.541666	0.165548	-0.307137	0.45931	0.0848089	0.841744	0.154067	0.715664	0.634056	0.0913494	-0.38502	0.346258	0.304046	0.464073	0.295867	0.476774	0.844264	0.00837429	0.210611	0.616627	0.612306	0.106607	-0.0856371	0.840214	0.0630967	0.882007	-0.253025	0.545438	0.243487
Dhrsx	Dhrsx	blue	0.668041	0.070195	0.630468	0.0937735	0.350461	0.394708	0.564621	0.144816	0.834857	0.0099111	0.652128	0.079696	0.696599	0.0548977	0.38707	0.343475	0.236216	0.573294	0.67497	0.0662778	-0.0855094	0.84045	0.264351	0.526949	0.192328	0.64818	0.825415	0.0116223	-0.102502	0.809152	0.34834	0.397774	0.442395	0.272383	0.800801	0.0169261	0.345973	0.401207	0.526782	0.179799	0.117177	0.782295	0.170684	0.686129	0.0183998	0.965508	0.425048
Shd	Shd	blue	0.664365	0.0723272	0.69375	0.0563244	0.585967	0.126901	0.547471	0.160162	0.862128	0.00589312	0.351648	0.392997	0.347115	0.399549	0.616601	0.103486	0.256127	0.540351	0.735587	0.0375352	0.0986521	0.816224	0.0186405	0.965057	0.424155	0.294948	0.519098	0.187404	-0.0977972	0.817796	0.579086	0.132532	0.419983	0.30023	0.736133	0.0373198	0.379677	0.353561	0.438666	0.276924	0.229592	0.584403	0.00352497	0.993391	0.294803	0.478435	0.28185
Oasl2	Oasl2	blue	0.660063	0.0748697	0.659859	0.074992	0.164053	0.697876	0.349882	0.395544	0.45702	0.254931	0.837675	0.00943347	0.716135	0.0457007	0.190602	0.651182	0.285629	0.492861	0.409507	0.313697	-0.290283	0.485523	-0.091217	0.829914	0.32586	0.430886	0.375202	0.359732	-0.51264	0.193925	-0.0387576	0.927402	0.493572	0.213869	0.63038	0.0938334	-0.108408	0.798321	0.252794	0.545817	-0.378117	0.355708	0.0484183	0.909358	-0.345342	0.402124	0.0607158
Rxrg	Rxrg	blue	0.658048	0.0760789	0.749343	0.0323407	0.360112	0.380894	0.396806	0.330399	0.704542	0.0510362	0.516589	0.189923	0.695423	0.0554839	0.399064	0.3274	0.407497	0.316312	0.554148	0.154087	-0.340775	0.408791	-0.0395418	0.925936	0.171201	0.685215	0.529957	0.176705	-0.414347	0.30744	0.330722	0.423629	0.299811	0.470632	0.893899	0.00275351	0.270898	0.51637	0.645487	0.083871	-0.0778475	0.854625	-0.0584003	0.890748	-0.203079	0.629567	0.179186
Slc35c1	Slc35c1	blue	0.654646	0.0781457	0.722533	0.0429074	0.284753	0.494248	0.339495	0.410666	0.625419	0.0972469	0.63556	0.0903445	0.686048	0.0602904	0.278882	0.503577	0.417991	0.30277	0.415894	0.305452	-0.380451	0.352499	-0.110127	0.795175	0.278148	0.504747	0.458592	0.25309	-0.474779	0.23452	0.217345	0.605129	0.396414	0.330921	0.82563	0.0115813	0.131709	0.755887	0.579337	0.132324	-0.201258	0.632707	0.0571986	0.892986	-0.378833	0.354722	0.187467
Lhfpl5	Lhfpl5	blue	0.65402	0.0785292	0.5675	0.142323	0.281854	0.498845	0.380964	0.351797	0.797949	0.017623	0.716562	0.0455111	0.757989	0.0293156	0.408444	0.315078	0.395553	0.332069	0.510999	0.195602	-0.175895	0.676937	0.244182	0.560033	0.15013	0.722708	0.794115	0.0185877	-0.100272	0.813246	0.14069	0.739666	0.576135	0.134989	0.789735	0.0197294	0.316798	0.44455	0.570829	0.13947	0.0721545	0.865179	0.154811	0.714335	-0.130437	0.75819	0.471657
Tnk2	Tnk2	blue	0.651185	0.0802812	0.632053	0.0926985	0.313266	0.449924	0.467693	0.242561	0.81887	0.0129112	0.655543	0.0775973	0.71005	0.0484572	0.436091	0.280081	0.292265	0.48241	0.663381	0.0729041	-0.183897	0.662889	0.147674	0.727111	0.194075	0.645144	0.762276	0.0278825	-0.16054	0.704119	0.276177	0.507897	0.493639	0.213797	0.860254	0.00612765	0.365426	0.37338	0.535741	0.171145	0.0385269	0.927833	0.10042	0.812975	-0.024854	0.953418	0.371323
Fam81b	Fam81b	blue	-0.648252	0.0821178	-0.749088	0.0324328	-0.586247	0.126675	-0.675294	0.0660982	-0.0993335	0.814971	-0.291825	0.4831	-0.0325583	0.938996	0.16509	0.696035	-0.065085	0.87831	-0.0669038	0.874929	-0.323768	0.434025	0.0611439	0.885641	-0.672761	0.0675122	0.242069	0.56354	0.608134	0.109688	-0.535193	0.171667	0.133755	0.752184	0.0866034	0.838429	0.663961	0.0725639	0.00478322	0.991032	0.13317	0.753242	-0.157523	0.709494	0.232495	0.579527	0.181117
Gucy1b2	Gucy1b2	blue	0.647981	0.0822884	0.78075	0.0222061	0.570434	0.139807	0.345568	0.401795	0.681016	0.0629685	0.256372	0.53995	0.347149	0.3995	0.33645	0.415146	0.543941	0.163425	0.253361	0.544886	-0.214274	0.610364	-0.19036	0.651604	0.445332	0.268832	0.251985	0.547147	-0.424755	0.294191	0.59076	0.123059	0.237088	0.571837	0.734364	0.0380201	0.168865	0.689345	0.759548	0.0287891	0.0659703	0.876664	0.0903947	0.831431	-0.341748	0.407366	0.249224
Rnf180	Rnf180	blue	0.642549	0.0857581	0.716804	0.0454038	0.703527	0.0515203	0.452359	0.260431	0.762891	0.0276807	0.171822	0.684119	0.0774361	0.855387	0.571694	0.138734	0.355073	0.38808	0.49502	0.212319	0.154362	0.715136	-0.191718	0.649241	0.644936	0.0842232	0.198356	0.637724	-0.185949	0.6593	0.684402	0.0611588	0.383268	0.348646	0.588538	0.124832	0.231551	0.58111	0.437604	0.278225	0.230533	0.582822	0.0360847	0.9324	0.174397	0.679575	0.221982
Cactin	Cactin	blue	0.639696	0.0876138	0.631892	0.092807	0.262085	0.530629	0.406584	0.317504	0.744279	0.0341982	0.726496	0.0412303	0.635616	0.0903074	0.365294	0.373566	0.280467	0.501051	0.57961	0.132098	-0.230265	0.583271	-0.0333813	0.937457	0.364114	0.375228	0.617184	0.103068	-0.257304	0.538426	0.211648	0.614852	0.590532	0.12324	0.822036	0.012277	0.247465	0.554599	0.435951	0.280254	-0.11453	0.787128	0.167274	0.692162	-0.144703	0.732446	0.312706
Myl9	Myl9	blue	0.633348	0.0918253	0.707577	0.049605	0.535704	0.17118	0.460441	0.250933	0.827126	0.0112993	0.297777	0.473795	0.453583	0.258981	0.641315	0.0865578	0.332936	0.420342	0.728819	0.0402662	-0.0666327	0.875433	-0.0130898	0.975459	0.252856	0.545716	0.510706	0.195902	-0.183574	0.663453	0.52247	0.184046	0.322751	0.435554	0.834566	0.00996119	0.437587	0.278245	0.549947	0.157894	0.177209	0.674624	-0.141148	0.738841	0.22184	0.597496	0.206122
Kctd20	Kctd20	blue	0.632348	0.0924992	0.730805	0.0394528	0.466948	0.243415	0.185511	0.660065	0.539233	0.167834	0.337761	0.413215	0.443174	0.271439	0.296219	0.476224	0.651793	0.0799035	0.0895712	0.83295	-0.309601	0.455527	-0.203805	0.628315	0.351463	0.393265	0.156108	0.712018	-0.507217	0.199493	0.325838	0.430919	0.279744	0.502202	0.658163	0.0760092	0.0321363	0.939786	0.718462	0.0446727	-0.0616929	0.884619	0.00380497	0.992866	-0.500409	0.2066	0.177352
Rufy1	Rufy1	blue	0.631637	0.0929794	0.747775	0.0329089	0.328307	0.427228	0.5568	0.151709	0.70349	0.0515379	0.562654	0.146533	0.591706	0.122309	0.335471	0.416591	0.145212	0.731531	0.740271	0.0357133	-0.248892	0.552242	-0.105835	0.803036	0.322685	0.435654	0.537717	0.169267	-0.40055	0.325433	0.441243	0.273783	0.299274	0.471466	0.872487	0.0047002	0.259151	0.535409	0.43772	0.278082	-0.144	0.73371	0.0372437	0.930233	-0.0437521	0.918069	0.11662
Mmab	Mmab	blue	0.631117	0.0933326	0.546032	0.161488	0.257513	0.538084	0.211694	0.614773	0.663535	0.0728138	0.692785	0.0568123	0.688024	0.0592574	0.565766	0.143822	0.440722	0.274416	0.513181	0.193374	-0.178047	0.67315	0.0375069	0.929741	0.186705	0.657978	0.523043	0.183479	-0.19334	0.64642	-0.0765707	0.85699	0.669696	0.0692472	0.710045	0.0484595	0.215647	0.608022	0.352792	0.391352	-0.0760285	0.857995	-0.111737	0.79223	-0.019127	0.964146	0.230645
St7l	St7l	blue	0.630995	0.093415	0.534219	0.172599	0.259992	0.534037	0.509959	0.196668	0.806301	0.0156314	0.755342	0.0302222	0.687461	0.0595504	0.343349	0.405027	0.203045	0.629625	0.619981	0.101069	-0.0645361	0.87933	0.279883	0.50198	0.233711	0.577488	0.850407	0.00745819	-0.0279176	0.947682	0.216011	0.607402	0.577873	0.133539	0.736156	0.0373111	0.311012	0.453366	0.428663	0.289289	0.0802871	0.850107	0.267787	0.521386	-0.00684409	0.987168	0.486184
Phc1	Phc1	blue	0.629829	0.094209	0.598736	0.116813	0.587465	0.125693	0.499103	0.207979	0.952498	0.00025851	0.316203	0.445452	0.367505	0.370458	0.649135	0.0815621	0.33005	0.424628	0.671477	0.0682358	0.130968	0.757229	0.185063	0.660849	0.323617	0.434252	0.680611	0.0631868	0.0922633	0.827985	0.576006	0.135097	0.468064	0.242137	0.744782	0.0340106	0.514212	0.192327	0.571524	0.138879	0.407612	0.316163	0.087746	0.836319	0.30263	0.466263	0.484001
Dpp6	Dpp6	blue	0.629539	0.0944072	0.662931	0.0731687	0.538274	0.16874	0.369915	0.367085	0.90854	0.00178384	0.31867	0.441712	0.449343	0.264021	0.612285	0.106623	0.474951	0.234328	0.559348	0.149444	-0.11178	0.792153	0.0176458	0.966921	0.29462	0.478721	0.589009	0.124455	-0.0980024	0.817419	0.522319	0.184195	0.441897	0.272988	0.869695	0.00500482	0.497192	0.210004	0.724011	0.0422773	0.26112	0.5322	0.0316905	0.94062	0.0456911	0.914448	0.418104
Pdp1	Pdp1	blue	0.6252	0.0973991	0.640195	0.0872874	0.270902	0.516363	0.636073	0.090003	0.73601	0.0373684	0.709306	0.0488008	0.603005	0.113545	0.160198	0.704728	0.0702703	0.868676	0.636032	0.0900303	-0.128349	0.761975	0.118797	0.779342	0.366221	0.372261	0.732681	0.0386934	-0.220486	0.599791	0.420057	0.300136	0.395185	0.33256	0.75464	0.0304657	0.214149	0.610578	0.418333	0.302333	-0.0495228	0.907297	0.350316	0.394918	-0.123249	0.771238	0.362976
Ezh2	Ezh2	blue	0.624361	0.0979834	0.736216	0.0372875	0.658758	0.0756516	0.444354	0.270012	0.827907	0.0111538	0.117898	0.780982	0.301526	0.467971	0.577176	0.13412	0.434668	0.281834	0.542001	0.165234	-0.0348536	0.934702	-0.0440551	0.917504	0.331247	0.422849	0.406118	0.318113	-0.192678	0.64757	0.711127	0.047962	0.211945	0.614343	0.779092	0.022683	0.415478	0.305987	0.711129	0.0479615	0.29496	0.47819	-0.0512911	0.903998	0.0963364	0.820484	0.276766
Plekhg3	Plekhg3	blue	0.622127	0.0995504	0.660338	0.0747057	0.194691	0.644075	0.435126	0.28127	0.653844	0.0786376	0.708657	0.0491017	0.784635	0.0211127	0.343792	0.404381	0.22704	0.588703	0.67477	0.0663893	-0.327581	0.428312	0.0192332	0.963947	0.137381	0.745634	0.631963	0.0927588	-0.364756	0.374323	0.151234	0.72073	0.397392	0.329619	0.859028	0.00628424	0.237019	0.571953	0.426418	0.2921	-0.197106	0.639887	-0.0225527	0.957728	-0.117679	0.78138	0.148418
Zbtb47	Zbtb47	blue	0.619346	0.10152	0.572686	0.137893	0.263742	0.527937	0.417703	0.303137	0.798426	0.0175051	0.669999	0.0690745	0.734105	0.0381234	0.488406	0.219448	0.279089	0.503246	0.694099	0.0561485	-0.177111	0.674796	0.17299	0.682057	0.126897	0.76461	0.776427	0.0234628	-0.110149	0.795135	0.171973	0.683851	0.534536	0.172295	0.842901	0.00858689	0.390823	0.338407	0.470988	0.238805	0.0330816	0.938017	0.0337634	0.936742	0.0511554	0.904251	0.350195
Lzts2	Lzts2	blue	0.619194	0.101629	0.619149	0.101661	0.520703	0.185801	0.431656	0.285562	0.903413	0.0020926	0.313767	0.449159	0.525356	0.181197	0.682544	0.0621476	0.388458	0.341597	0.701752	0.0523733	-0.0230409	0.956814	0.187165	0.657176	0.122728	0.772186	0.690337	0.0580619	-0.0049081	0.990797	0.465545	0.245026	0.379823	0.353362	0.832464	0.0103284	0.543419	0.163911	0.635546	0.0903539	0.328226	0.427348	-0.0929049	0.826803	0.258303	0.536793	0.378329
Dnajc30	Dnajc30	blue	0.618423	0.102179	0.610828	0.107692	0.20184	0.631703	0.522169	0.184345	0.692281	0.0570683	0.76743	0.0262183	0.679925	0.0635581	0.333346	0.419735	0.0914846	0.829421	0.743982	0.0343091	-0.169412	0.688377	0.0483152	0.90955	0.283273	0.496592	0.672947	0.067408	-0.244331	0.559785	0.19005	0.652144	0.505371	0.201407	0.779734	0.0224975	0.226863	0.589001	0.272209	0.51426	-0.155412	0.71326	0.111085	0.793423	0.0181664	0.965946	0.213666
Cacna1g	Cacna1g	blue	0.618213	0.102329	0.676177	0.0656093	0.283212	0.496689	0.448096	0.265512	0.735952	0.0373915	0.584049	0.128457	0.71767	0.045021	0.435703	0.28056	0.257414	0.538246	0.718891	0.0444843	-0.288442	0.48842	0.020917	0.960792	0.13699	0.746338	0.648264	0.0821104	-0.302139	0.467022	0.282628	0.497616	0.363316	0.376354	0.906084	0.00192778	0.351585	0.393088	0.511685	0.1949	-0.0758344	0.858355	-0.0512385	0.904096	-0.0231374	0.956633	0.189008
Etnk2	Etnk2	blue	0.617109	0.103121	0.759838	0.0286919	0.528188	0.178426	0.271773	0.514961	0.670177	0.068973	0.213974	0.610877	0.439137	0.276349	0.442541	0.272206	0.58135	0.130664	0.324859	0.432387	-0.293405	0.480623	-0.176464	0.675935	0.267705	0.521519	0.273255	0.512581	-0.427318	0.290971	0.497374	0.209811	0.198165	0.638054	0.80291	0.016422	0.257307	0.538421	0.783251	0.0214983	0.0570046	0.893348	-0.0956998	0.821655	-0.265773	0.524645	0.174842
Phc3	Phc3	blue	0.616788	0.103352	0.623986	0.0982452	0.541512	0.165692	0.535887	0.171005	0.889734	0.00308065	0.28502	0.493825	0.509368	0.197275	0.603104	0.11347	0.304137	0.463933	0.721927	0.0431675	0.0444254	0.916812	0.278422	0.50431	0.101167	0.811603	0.730837	0.0394396	0.0158803	0.970229	0.556904	0.151616	0.269532	0.51857	0.780136	0.0223818	0.518403	0.1881	0.625174	0.0974167	0.37721	0.356957	-0.0404953	0.924154	0.288637	0.488113	0.388937
C1qtnf7	C1qtnf7	blue	0.615658	0.104167	0.80328	0.0163345	0.511011	0.195589	0.331372	0.422662	0.596101	0.118856	0.200212	0.634514	0.459136	0.252454	0.432676	0.284297	0.484379	0.223849	0.430154	0.287429	-0.303678	0.464642	-0.217784	0.604382	0.226643	0.589373	0.208517	0.620215	-0.526536	0.180039	0.499924	0.207111	0.0855723	0.840333	0.794794	0.0184145	0.204906	0.62642	0.682191	0.0623366	-0.0327665	0.938607	-0.217038	0.605653	-0.189914	0.652381	0.00847587
Plekha4	Plekha4	blue	-0.614909	0.10471	-0.776993	0.023296	-0.433546	0.28322	-0.365518	0.373251	-0.566562	0.143133	-0.311125	0.453193	-0.514815	0.191715	-0.527206	0.179384	-0.341838	0.407234	-0.640192	0.0872895	0.257606	0.537932	0.228071	0.586965	-0.199933	0.634996	-0.223643	0.594442	0.514929	0.1916	-0.354959	0.388242	-0.166466	0.693595	-0.787899	0.0202207	-0.198157	0.638067	-0.441421	0.273566	0.134531	0.750782	0.352034	0.392442	-0.0313989	0.941166	0.126315
Tada2b	Tada2b	blue	0.612556	0.106424	0.586293	0.126638	0.576416	0.134755	0.517905	0.1886	0.936314	0.000615324	0.291238	0.484021	0.381257	0.351396	0.652269	0.0796089	0.29294	0.481352	0.710725	0.0481465	0.141178	0.738787	0.22149	0.598089	0.262335	0.530224	0.696956	0.0547205	0.104457	0.805564	0.576739	0.134484	0.41427	0.307539	0.736392	0.0372181	0.52936	0.177285	0.552588	0.155495	0.419265	0.301144	0.0456865	0.914457	0.355651	0.387253	0.454973
Sgsh	Sgsh	blue	0.603457	0.113203	0.821756	0.0123323	0.356825	0.385575	0.608122	0.109697	0.557913	0.150717	0.438187	0.277511	0.478131	0.230765	0.148236	0.726102	0.0873641	0.837024	0.634827	0.0908333	-0.292816	0.481545	-0.239727	0.567435	0.392963	0.335531	0.331917	0.421853	-0.5949	0.119794	0.592855	0.121401	0.0595	0.888701	0.798083	0.0175899	0.103766	0.806831	0.441485	0.273488	-0.24091	0.565467	0.055796	0.895599	-0.194162	0.644993	-0.0334446
Nt5c1a	Nt5c1a	blue	0.603083	0.113486	0.727565	0.0407849	0.220108	0.600433	0.412307	0.31007	0.547636	0.16001	0.655439	0.0776606	0.577341	0.133982	0.146204	0.72975	0.225302	0.591637	0.472963	0.236568	-0.394926	0.332905	-0.26941	0.518767	0.428264	0.289788	0.36266	0.377282	-0.562737	0.146461	0.290595	0.485032	0.355137	0.387988	0.800518	0.0169944	0.0578459	0.891781	0.425273	0.293539	-0.347664	0.398753	0.145652	0.73074	-0.386432	0.344341	0.0798421
Pitpnm3	Pitpnm3	blue	0.602829	0.113679	0.581153	0.130827	0.226824	0.589066	0.352586	0.391648	0.760571	0.0284472	0.679797	0.0636275	0.738172	0.0365229	0.34994	0.39546	0.360528	0.380303	0.51437	0.192167	-0.302494	0.466473	0.107047	0.800814	0.163682	0.698534	0.736765	0.0370717	-0.194414	0.644555	0.180722	0.668452	0.514618	0.191915	0.861701	0.00594603	0.338007	0.412854	0.598004	0.117379	-0.026657	0.950042	0.15465	0.714622	-0.213062	0.612435	0.402938
Uqcc3	Uqcc3	blue	0.602216	0.114145	0.677942	0.0646385	0.536039	0.17086	0.587866	0.125371	0.828557	0.0110337	0.25655	0.539659	0.434385	0.282184	0.559144	0.149625	0.195091	0.643379	0.793218	0.0188181	0.0198987	0.9627	0.121299	0.774786	0.196876	0.640285	0.607027	0.110514	-0.10599	0.802753	0.631523	0.0930572	0.197098	0.639901	0.785817	0.0207869	0.46174	0.249422	0.526831	0.179751	0.259219	0.535298	-0.0717139	0.865997	0.309751	0.455297	0.240412
Hps1	Hps1	blue	0.600618	0.115366	0.543853	0.163508	0.305678	0.461555	0.326097	0.430532	0.625023	0.0975216	0.596218	0.118765	0.539484	0.167598	0.620889	0.100425	0.24294	0.562094	0.694407	0.0559933	-0.0150202	0.971841	-0.00382667	0.992825	0.249967	0.55047	0.432187	0.284903	-0.164247	0.697531	0.0248684	0.953391	0.587773	0.125445	0.622264	0.0994535	0.204181	0.627668	0.133878	0.751961	-0.0614206	0.885126	-0.204595	0.626955	0.2681	0.520882	0.0822136
Tubg2	Tubg2	blue	0.595176	0.119578	0.714199	0.0465673	0.338683	0.41186	0.239916	0.567121	0.624163	0.0981217	0.432274	0.284795	0.581568	0.130486	0.448993	0.264438	0.46474	0.245953	0.470365	0.239513	-0.399485	0.326842	-0.238496	0.569489	0.232977	0.578717	0.329546	0.425381	-0.471611	0.238098	0.260599	0.533049	0.340752	0.408824	0.868259	0.0051662	0.246256	0.556598	0.593975	0.12052	-0.157728	0.709129	-0.149	0.724733	-0.229467	0.584614	0.0762715
Eif4a3	Eif4a3	blue	0.595126	0.119617	0.65841	0.075861	0.508722	0.197939	0.520763	0.185742	0.807056	0.0154588	0.268071	0.520927	0.468584	0.241543	0.639894	0.0874838	0.225467	0.591358	0.819874	0.0127079	-0.00165677	0.996894	0.0982763	0.816915	0.144765	0.732335	0.577683	0.133697	-0.110123	0.795182	0.52381	0.18272	0.241109	0.565136	0.792652	0.0189642	0.471401	0.238337	0.480406	0.228234	0.225593	0.591145	-0.183995	0.662716	0.362306	0.377783	0.182539
Grpr	Grpr	blue	0.59356	0.120845	0.773469	0.0243478	0.348691	0.397267	0.380616	0.352273	0.491584	0.216007	0.419447	0.300912	0.486265	0.221782	0.0798782	0.850864	0.368833	0.368597	0.261228	0.532024	-0.395642	0.33195	-0.24948	0.551272	0.372478	0.363513	0.232063	0.580251	-0.623695	0.0984489	0.45174	0.261165	0.121548	0.774332	0.729062	0.040166	0.00985549	0.981522	0.629619	0.0943526	-0.226883	0.588967	0.120433	0.776361	-0.529233	0.177409	0.0818227
Anks3	Anks3	blue	0.590582	0.123201	0.745088	0.0338971	0.468836	0.241255	0.493518	0.213926	0.744527	0.0341055	0.334786	0.417604	0.342183	0.40673	0.267053	0.522573	0.279563	0.50249	0.483994	0.224271	-0.218465	0.603225	-0.198049	0.638255	0.491799	0.215775	0.415214	0.306325	-0.358152	0.383681	0.690885	0.0577809	0.246166	0.556745	0.82732	0.0112629	0.286157	0.492027	0.653024	0.0791419	0.0190245	0.964338	0.225525	0.59126	-0.213585	0.61154	0.272452
Tmem39a	Tmem39a	blue	0.587685	0.125516	0.591895	0.122159	0.536685	0.170246	0.397218	0.329851	0.911762	0.00160586	0.26837	0.520445	0.408581	0.314901	0.707743	0.0495276	0.375194	0.359743	0.686146	0.0602386	0.00854664	0.983976	0.0954715	0.822076	0.227728	0.587543	0.622832	0.0990541	0.0275203	0.948425	0.500902	0.206081	0.436949	0.279028	0.813573	0.0140177	0.561446	0.147593	0.59577	0.119115	0.337605	0.413445	-0.0576724	0.892104	0.292072	0.482712	0.386293
Fzd2	Fzd2	blue	0.586845	0.126193	0.695402	0.0554943	0.202027	0.63138	0.324231	0.433329	0.577588	0.133777	0.610121	0.108214	0.693609	0.0563955	0.268683	0.51994	0.325959	0.430737	0.500499	0.206505	-0.459085	0.252514	-0.182238	0.665794	0.21842	0.603301	0.440774	0.274352	-0.511738	0.194845	0.196783	0.640446	0.337264	0.413946	0.871571	0.00479873	0.176038	0.676685	0.522912	0.183608	-0.284194	0.495132	-0.0118497	0.977784	-0.333553	0.419428	0.0882544
Tppp	Tppp	blue	0.585995	0.126878	0.59996	0.11587	0.50639	0.200349	0.465435	0.245153	0.916339	0.00137359	0.333124	0.420064	0.380104	0.352976	0.606016	0.111272	0.285358	0.49329	0.698213	0.0540997	0.00755942	0.985827	0.0616019	0.884788	0.331228	0.422878	0.646336	0.0833308	0.00992814	0.981386	0.557654	0.150948	0.455471	0.256753	0.816549	0.0133891	0.529613	0.17704	0.55887	0.149868	0.286777	0.491047	0.080224	0.850224	0.239179	0.568349	0.414808
Nup85	Nup85	blue	0.583731	0.128716	0.763915	0.0273466	0.539486	0.167595	0.211514	0.615081	0.514751	0.191781	0.115418	0.785506	0.345331	0.40214	0.374101	0.361258	0.601867	0.114411	0.191116	0.650288	-0.294884	0.47831	-0.272343	0.514045	0.285857	0.492501	0.0533138	0.900226	-0.541149	0.166032	0.475745	0.233435	0.0825359	0.845947	0.676735	0.0653012	0.107036	0.800835	0.724844	0.0419243	-0.0124088	0.976736	-0.172168	0.683508	-0.339247	0.411031	0.0330079
Ogfod1	Ogfod1	blue	0.583214	0.129138	0.618186	0.102349	0.499925	0.207111	0.315845	0.445997	0.900959	0.00225193	0.27961	0.502417	0.468222	0.241956	0.604004	0.112788	0.499226	0.207848	0.524259	0.182277	-0.164171	0.697665	0.0390666	0.926825	0.212479	0.613431	0.617466	0.102865	-0.0686581	0.87167	0.49931	0.207759	0.413731	0.308233	0.890085	0.00305211	0.5508	0.157117	0.782092	0.0218244	0.282165	0.498352	0.0233747	0.956188	0.0149337	0.972003	0.444584
Fscn1	Fscn1	blue	0.580204	0.131608	0.520574	0.18593	0.270942	0.516299	0.512861	0.1937	0.814647	0.0137889	0.66228	0.0735533	0.599269	0.116402	0.239463	0.567876	0.19856	0.63737	0.527875	0.178731	-0.0996113	0.814461	0.246998	0.555371	0.277338	0.50604	0.84411	0.0083982	-0.0188734	0.964621	0.356689	0.385769	0.500322	0.206692	0.746598	0.0333396	0.345975	0.401204	0.539736	0.16736	0.125468	0.767205	0.400043	0.326103	-0.117212	0.782233	0.560632
Wdr54	Wdr54	blue	0.578558	0.13297	0.699213	0.0536085	0.306542	0.460226	0.395285	0.332426	0.700165	0.0531433	0.456111	0.255999	0.644571	0.0844571	0.436522	0.279552	0.291443	0.483699	0.677085	0.0651086	-0.357587	0.384487	-0.101587	0.81083	0.143755	0.73415	0.531984	0.174746	-0.376318	0.358189	0.355198	0.3879	0.271705	0.515071	0.933968	0.000684621	0.369046	0.368299	0.571258	0.139105	-0.0964735	0.820231	-0.110114	0.795199	-0.0674122	0.873985	0.117196
Ppil1	Ppil1	blue	0.57143	0.138959	0.825701	0.0115679	0.382996	0.349017	0.401296	0.324447	0.414338	0.307452	0.294177	0.479415	0.409398	0.313838	0.213673	0.611391	0.265066	0.52579	0.453578	0.258987	-0.369965	0.367015	-0.405323	0.319154	0.358575	0.383079	0.0491606	0.907972	-0.727384	0.0408599	0.47777	0.231168	0.00725557	0.986396	0.727246	0.0409174	0.00471619	0.991157	0.455406	0.256829	-0.310035	0.454861	-0.158625	0.707529	-0.285658	0.492815	-0.199145
2019-09-01	2019-09-01	blue	0.567505	0.142319	0.818135	0.0130614	0.27578	0.508532	0.504031	0.202803	0.404486	0.320251	0.432832	0.284104	0.52371	0.182819	0.111216	0.793183	0.116288	0.783917	0.566625	0.143078	-0.407772	0.315955	-0.33686	0.414542	0.309854	0.455139	0.182277	0.665725	-0.741156	0.0353754	0.443749	0.270744	-0.0109457	0.979478	0.764199	0.0272542	-0.00307118	0.994242	0.384461	0.34702	-0.396711	0.330525	-0.0914516	0.829482	-0.286042	0.492208	-0.206741
Myo16	Myo16	blue	0.566454	0.143226	0.694022	0.056187	0.451712	0.261198	0.491796	0.215778	0.80833	0.0151701	0.33091	0.423349	0.357279	0.384927	0.40311	0.322058	0.227796	0.587428	0.636199	0.0899194	-0.173542	0.681084	-0.155502	0.7131	0.428918	0.28897	0.501149	0.205822	-0.243288	0.561515	0.653278	0.0789855	0.311449	0.452698	0.870998	0.00486109	0.414003	0.307883	0.589951	0.123703	0.0740315	0.861697	0.143575	0.734474	-0.00810388	0.984806	0.278291
Sypl2	Sypl2	blue	0.565788	0.143803	0.708284	0.0492752	0.545744	0.161754	0.122564	0.772483	0.342058	0.406913	0.032956	0.938252	0.351462	0.393266	0.585922	0.126938	0.592788	0.121454	0.28232	0.498106	-0.154824	0.714311	-0.227578	0.587796	0.0935431	0.825627	-0.138099	0.744339	-0.540105	0.167013	0.2189	0.602486	0.0271406	0.949136	0.489322	0.218453	0.00295831	0.994453	0.442976	0.271679	-0.0346101	0.935158	-0.598133	0.117279	-0.0150121	0.971857	-0.255769
Cspg5	Cspg5	blue	0.563826	0.145508	0.55936	0.149434	0.28761	0.489732	0.451615	0.261313	0.854219	0.00692316	0.577378	0.133952	0.590278	0.123443	0.403787	0.321168	0.226172	0.590167	0.658317	0.0759168	-0.18508	0.660818	0.0972327	0.818835	0.251832	0.5474	0.785007	0.0210098	-0.0680447	0.872809	0.374375	0.360878	0.503201	0.20367	0.880251	0.00391663	0.469673	0.2403	0.556647	0.151845	0.0900299	0.832104	0.216986	0.605742	-0.00556058	0.989574	0.449618
Grk6	Grk6	blue	0.561478	0.147565	0.544357	0.163039	0.491506	0.216091	0.3456	0.401749	0.927723	0.000893495	0.2725	0.513793	0.487251	0.220705	0.686185	0.0602179	0.434526	0.28201	0.626024	0.0968263	-0.0524179	0.901896	0.186334	0.658627	0.108683	0.797818	0.718376	0.0447105	0.078788	0.852883	0.451668	0.261251	0.428306	0.289735	0.844542	0.00833137	0.620207	0.100908	0.702069	0.0522207	0.382433	0.349786	-0.0330809	0.938019	0.217976	0.604056	0.472307
Slit2	Slit2	blue	0.561247	0.147769	0.724598	0.0420283	0.216468	0.606624	0.480534	0.228092	0.597572	0.117713	0.563066	0.146172	0.610156	0.108189	0.181056	0.667866	0.142649	0.73614	0.621678	0.099867	-0.41648	0.304702	-0.206255	0.6241	0.293162	0.481003	0.471037	0.23875	-0.515645	0.190876	0.397845	0.329017	0.223413	0.594831	0.890076	0.00305285	0.207029	0.622769	0.481754	0.226742	-0.278908	0.503535	0.0828384	0.845387	-0.25867	0.536194	0.0679482
Grm7	Grm7	blue	0.560887	0.148085	0.670057	0.0690416	0.467085	0.243257	0.509685	0.196949	0.834403	0.00998944	0.315427	0.446632	0.348953	0.396888	0.342469	0.406312	0.248379	0.553089	0.562034	0.147076	-0.147709	0.727047	-0.0684185	0.872115	0.418096	0.302635	0.56592	0.143688	-0.182167	0.665918	0.703701	0.0514371	0.291118	0.48421	0.846701	0.00800272	0.426945	0.291439	0.66942	0.0694048	0.15492	0.714139	0.249419	0.551373	-0.0683087	0.872319	0.387094
Ephb2	Ephb2	blue	0.559889	0.148966	0.569202	0.14086	0.162742	0.700203	0.429412	0.288354	0.723575	0.0424623	0.725262	0.0417483	0.650002	0.0810189	0.287328	0.490176	0.158671	0.707447	0.636971	0.0894074	-0.282355	0.49805	-0.0161685	0.969689	0.296628	0.475586	0.692424	0.0569955	-0.223935	0.593948	0.222366	0.596604	0.531719	0.175002	0.851913	0.00724382	0.310863	0.453594	0.413149	0.308984	-0.143026	0.735462	0.215332	0.60856	-0.130206	0.758609	0.314692
Ehbp1l1	Ehbp1l1	blue	0.558789	0.149939	0.584452	0.12813	0.277945	0.505071	0.351987	0.392511	0.823319	0.0120257	0.55773	0.150881	0.587171	0.12593	0.393179	0.335243	0.329587	0.425318	0.55504	0.153285	-0.297912	0.473585	-0.0232848	0.956357	0.277608	0.50561	0.69006	0.0582042	-0.163187	0.699414	0.344243	0.403724	0.514564	0.19197	0.920329	0.00118995	0.444985	0.26925	0.632369	0.0924848	0.0203974	0.961765	0.196169	0.64151	-0.153346	0.716953	0.420613
Mfsd10	Mfsd10	blue	0.557077	0.151462	0.822317	0.0122216	0.315437	0.446617	0.482965	0.225404	0.389469	0.340232	0.368232	0.369439	0.443253	0.271344	0.0658486	0.87689	0.157142	0.710173	0.463822	0.247011	-0.399681	0.326582	-0.375416	0.359437	0.370898	0.365712	0.115145	0.786004	-0.754009	0.0306854	0.50917	0.197478	-0.0396509	0.925732	0.727306	0.0408925	-0.033598	0.937051	0.435586	0.280704	-0.369031	0.368321	-0.0334617	0.937306	-0.363911	0.375515	-0.179367
Nyap1	Nyap1	blue	0.556829	0.151683	0.670388	0.0688534	0.212741	0.612982	0.422507	0.297028	0.67626	0.0655634	0.57557	0.135463	0.651663	0.0799841	0.283282	0.496578	0.208889	0.619577	0.635258	0.0905458	-0.403527	0.32151	-0.128222	0.762205	0.229164	0.585124	0.573403	0.137287	-0.394536	0.333427	0.336079	0.415694	0.324448	0.433004	0.928671	0.000859431	0.315063	0.447186	0.531884	0.174843	-0.189301	0.653449	0.0707021	0.867875	-0.198476	0.637515	0.170098
Mpped1	Mpped1	blue	0.556551	0.151932	0.70251	0.0520079	0.368033	0.369717	0.378369	0.35536	0.731056	0.0393504	0.344363	0.403549	0.541579	0.165629	0.437024	0.278936	0.330178	0.424439	0.617586	0.102779	-0.347507	0.398981	-0.147611	0.727223	0.199534	0.635686	0.490514	0.217163	-0.353785	0.389926	0.475461	0.233754	0.238598	0.569318	0.939881	0.000519032	0.413778	0.308173	0.656883	0.0767831	-0.0235219	0.955913	-0.0622793	0.883528	-0.0926746	0.827227	0.16501
Rbm15	Rbm15	blue	0.553221	0.154922	0.564886	0.144586	0.509785	0.196846	0.454403	0.258012	0.904703	0.00201193	0.283456	0.496303	0.322274	0.436272	0.630369	0.0938407	0.254566	0.54291	0.71225	0.0474496	0.0489083	0.908443	0.0547403	0.897567	0.333054	0.420167	0.620389	0.100779	0.0526977	0.901375	0.566026	0.143596	0.448819	0.264647	0.782919	0.0215913	0.548546	0.159175	0.515039	0.191489	0.314667	0.447788	0.0601696	0.887454	0.311846	0.45209	0.400846
Ppp1r14a	Ppp1r14a	blue	0.553052	0.155075	0.591839	0.122204	0.445718	0.268368	0.418895	0.301616	0.823229	0.0120433	0.27275	0.513391	0.5328	0.17396	0.671638	0.0681448	0.294831	0.478392	0.777683	0.0230933	-0.0787512	0.852951	0.135043	0.749855	0.037308	0.930112	0.644722	0.0843603	-0.051825	0.903002	0.427975	0.290149	0.28714	0.490474	0.83947	0.00913689	0.554012	0.154209	0.553938	0.154276	0.246731	0.555812	-0.200896	0.633332	0.321799	0.436987	0.245161
Trmt13	Trmt13	blue	0.552963	0.155155	0.64723	0.082763	0.23662	0.572619	0.441058	0.274007	0.682935	0.0619388	0.556068	0.152364	0.597441	0.117815	0.40611	0.318124	0.138939	0.742822	0.76318	0.027586	-0.294151	0.479455	-0.13437	0.751073	0.245589	0.557701	0.543827	0.163532	-0.331314	0.42275	0.308394	0.457377	0.371528	0.364835	0.888189	0.00320805	0.338625	0.411945	0.382247	0.35004	-0.165762	0.694843	-0.0351917	0.93407	0.0251809	0.952806	0.100375
Atp6v1c2	Atp6v1c2	blue	0.551911	0.156108	0.654551	0.0782034	0.238177	0.57002	0.34488	0.402797	0.695218	0.0555864	0.522998	0.183523	0.649833	0.0811247	0.387496	0.342898	0.293048	0.481181	0.623347	0.0986927	-0.407404	0.316433	-0.134393	0.751031	0.18202	0.666176	0.551338	0.156628	-0.362208	0.377922	0.29325	0.480866	0.35627	0.386368	0.943744	0.000426512	0.366675	0.371624	0.566217	0.143431	-0.144148	0.733444	-0.0216191	0.959477	-0.15353	0.716622	0.169436
Zc3h12b	Zc3h12b	blue	0.551775	0.156231	0.66125	0.074163	0.323379	0.434609	0.357882	0.384067	0.768196	0.0259763	0.430335	0.287204	0.552794	0.155308	0.409364	0.313882	0.331456	0.422538	0.587054	0.126024	-0.356433	0.386135	-0.135823	0.748446	0.250711	0.549243	0.557898	0.150731	-0.297706	0.473906	0.431834	0.28534	0.353983	0.389642	0.952443	0.00025939	0.430698	0.286752	0.657815	0.0762191	-0.0284445	0.946695	0.053143	0.900544	-0.144854	0.732175	0.262927
Trim7	Trim7	blue	0.548441	0.159271	0.489547	0.218209	0.246494	0.556203	0.427866	0.290285	0.842394	0.00866681	0.64802	0.0822638	0.562508	0.146661	0.423027	0.296372	0.184244	0.66228	0.663325	0.0729367	-0.113082	0.789771	0.116453	0.783616	0.297011	0.474988	0.792385	0.0190335	0.0115167	0.978408	0.274225	0.511024	0.623269	0.0987476	0.810975	0.0145817	0.444447	0.269899	0.431427	0.285846	0.0827811	0.845493	0.250453	0.549669	0.0627753	0.882605	0.474287
Nol4l	Nol4l	blue	0.546894	0.160692	0.571796	0.138648	0.422411	0.29715	-0.00242905	0.995446	0.653775	0.0786796	0.237498	0.571153	0.546308	0.161233	0.598721	0.116825	0.774646	0.0239935	0.192233	0.648344	-0.330139	0.424497	-0.0456717	0.914485	0.0364026	0.931805	0.339134	0.411197	-0.244656	0.559247	0.151569	0.720131	0.378961	0.354546	0.76289	0.027681	0.347211	0.39941	0.810615	0.0146609	0.134611	0.750637	-0.22538	0.591506	-0.246939	0.555468	0.274976
Celf4	Celf4	blue	0.544804	0.162625	0.549426	0.158369	0.171495	0.684696	0.533538	0.173251	0.74073	0.0355377	0.699172	0.0536284	0.639837	0.0875215	0.273382	0.512377	0.0434079	0.918712	0.736372	0.0372262	-0.195527	0.642623	0.0878811	0.836069	0.250901	0.548931	0.77317	0.0244387	-0.149922	0.72308	0.294478	0.478944	0.457932	0.253863	0.823676	0.0119565	0.347969	0.398311	0.365693	0.373004	-0.0744957	0.860837	0.229807	0.584043	0.00122806	0.997697	0.324809
Bmp3	Bmp3	blue	0.544526	0.162882	0.760598	0.0284383	0.298205	0.473129	0.468714	0.241395	0.563816	0.145518	0.430717	0.286728	0.435533	0.280769	0.164011	0.69795	0.153655	0.7164	0.550374	0.157505	-0.386946	0.343643	-0.354397	0.389048	0.434682	0.281817	0.295523	0.477311	-0.575395	0.13561	0.530506	0.176173	0.166974	0.692695	0.843823	0.00844267	0.160717	0.703805	0.482889	0.225488	-0.275942	0.508273	0.0963212	0.820512	-0.282933	0.497131	0.0131489
Dnai2	Dnai2	blue	-0.543415	0.163915	-0.581135	0.130841	-0.0967763	0.819674	-0.194364	0.644642	-0.310746	0.453773	-0.735083	0.0377345	-0.543263	0.164056	-0.137662	0.745127	-0.274431	0.510693	-0.272377	0.513991	0.347823	0.398522	0.311288	0.452944	-0.412066	0.310381	-0.134881	0.750149	0.573795	0.136956	0.0976416	0.818082	-0.488645	0.219188	-0.543152	0.16416	0.179262	0.671015	-0.155278	0.713501	0.489679	0.218066	-0.0268427	0.949694	0.416298	0.304935	0.0540506
Tm7sf3	Tm7sf3	blue	0.543399	0.16393	0.607166	0.11041	0.340843	0.408691	0.344737	0.403005	0.820725	0.0125372	0.392448	0.336223	0.605522	0.111643	0.470896	0.238909	0.380869	0.351927	0.586107	0.126788	-0.307406	0.458897	0.0334805	0.937271	0.110484	0.794521	0.679164	0.0639717	-0.166262	0.693957	0.410399	0.312539	0.343851	0.404295	0.945452	0.000389346	0.5206	0.185904	0.732458	0.0387832	0.113865	0.788341	0.027812	0.947879	-0.0728521	0.863885	0.361637
Nlrx1	Nlrx1	blue	0.541937	0.165294	0.648796	0.081775	0.206173	0.62424	0.378357	0.355378	0.671897	0.0679986	0.594856	0.119829	0.563495	0.145798	0.210733	0.616418	0.236109	0.573474	0.512377	0.194193	-0.412092	0.310348	-0.209503	0.618525	0.370417	0.366384	0.519646	0.186856	-0.393996	0.334148	0.353336	0.390571	0.405404	0.319047	0.898152	0.00244352	0.271804	0.514912	0.545184	0.162272	-0.210454	0.616896	0.216249	0.606997	-0.324404	0.43307	0.240977
Ninl	Ninl	blue	0.540778	0.16638	0.45828	0.253455	0.168692	0.689652	0.100789	0.812297	0.53984	0.167261	0.665551	0.0716349	0.605149	0.111923	0.529423	0.177224	0.401974	0.323553	0.44079	0.274333	-0.204698	0.626777	-0.0716142	0.866182	0.203229	0.629308	0.384489	0.346981	-0.211112	0.615768	-0.191297	0.649972	0.6862	0.0602102	0.624376	0.0979728	0.154298	0.715251	0.226805	0.589099	-0.170269	0.686863	-0.145749	0.730566	-0.032952	0.93826	0.139882
Rhot2	Rhot2	blue	0.539739	0.167357	0.447326	0.266435	0.275898	0.508343	0.36468	0.37443	0.886458	0.00335486	0.588583	0.124796	0.595435	0.119376	0.427376	0.290898	0.31768	0.443212	0.533837	0.172964	-0.119746	0.777614	0.245852	0.557266	0.192271	0.648278	0.87383	0.004558	0.10369	0.80697	0.276109	0.508005	0.607725	0.109993	0.808181	0.0152037	0.507721	0.198972	0.60528	0.111825	0.222213	0.596863	0.290927	0.484509	-0.0184196	0.965471	0.619378
Ttc33	Ttc33	blue	0.539447	0.167632	0.538697	0.16834	0.214545	0.609903	0.317185	0.443962	0.795969	0.0181173	0.593045	0.121251	0.681081	0.0629331	0.399288	0.327103	0.336463	0.415128	0.560427	0.14849	-0.327922	0.427802	0.0611722	0.885588	0.145291	0.731389	0.750722	0.0318459	-0.135694	0.748679	0.232573	0.579395	0.507077	0.199638	0.916569	0.00136254	0.458552	0.253137	0.625851	0.0969465	0.014006	0.973742	0.140189	0.74057	-0.144308	0.733156	0.417316
Apbb1ip	Apbb1ip	blue	0.539382	0.167694	0.384393	0.347112	0.332373	0.421177	0.0941858	0.824443	0.425705	0.292996	0.459072	0.252529	0.42692	0.291471	0.723765	0.0423816	0.400392	0.325642	0.437714	0.27809	0.161707	0.702044	0.0881751	0.835527	0.128452	0.761788	0.190068	0.652112	-0.0590912	0.889462	-0.256173	0.540276	0.604579	0.112354	0.293692	0.480174	0.0367619	0.931133	-0.0197541	0.962971	0.0336371	0.936978	-0.421956	0.297726	0.360295	0.380634	0.00132176
Tacstd2	Tacstd2	blue	0.536508	0.170415	0.584872	0.127788	0.47181	0.237873	0.685977	0.0603274	0.764729	0.0270826	0.276795	0.506909	0.358884	0.382639	0.473258	0.236235	-0.0265578	0.950227	0.873961	0.00454436	0.1565	0.711319	0.199668	0.635454	0.211235	0.615558	0.637021	0.089374	-0.0074678	0.985998	0.631465	0.0930962	0.163725	0.698457	0.653947	0.0785743	0.420473	0.299608	0.317788	0.443049	0.263473	0.528374	-0.000475617	0.999108	0.465114	0.245522	0.217504
Ntn3	Ntn3	blue	0.535805	0.171084	0.750467	0.031937	0.255857	0.540793	0.585745	0.127081	0.546776	0.160802	0.473471	0.235995	0.480202	0.228461	0.146934	0.728438	-0.0119931	0.977515	0.713766	0.0467622	-0.329325	0.425709	-0.273374	0.51239	0.371891	0.364329	0.372325	0.363724	-0.551127	0.15682	0.532626	0.174128	0.10443	0.805612	0.827536	0.0112228	0.164829	0.696497	0.355852	0.386965	-0.295734	0.476981	0.0620844	0.88389	-0.130483	0.758107	-0.0511559
Ect2l	Ect2l	blue	0.535287	0.171578	0.40042	0.325604	0.0864985	0.838623	0.105168	0.80426	0.312598	0.450943	0.723047	0.0426874	0.728555	0.0403748	0.464727	0.245968	0.339302	0.41095	0.407872	0.315824	-0.118598	0.779705	0.11714	0.782363	-0.025697	0.951839	0.316775	0.444584	-0.25603	0.540511	-0.451249	0.261749	0.548422	0.159288	0.393199	0.335216	-0.0712812	0.8668	0.00920964	0.982733	-0.245445	0.557939	-0.344855	0.402833	0.0361399	0.932297	-0.0481331
Slco4a1	Slco4a1	blue	0.534028	0.172782	0.5443	0.163092	0.367902	0.369901	0.0581671	0.891183	0.611416	0.10726	0.243661	0.560897	0.699481	0.0534771	0.637702	0.0889242	0.689354	0.058568	0.341339	0.407964	-0.309405	0.455827	0.139352	0.742078	-0.223301	0.595021	0.450915	0.262147	-0.211597	0.61494	0.0608684	0.886153	0.247515	0.554515	0.751719	0.0314912	0.379683	0.353553	0.746686	0.0333074	0.15387	0.716015	-0.402584	0.322749	-0.0795244	0.851519	0.185441
Gnaz	Gnaz	blue	0.5329	0.173864	0.556695	0.151803	0.258679	0.53618	0.472735	0.236826	0.827353	0.0112569	0.553495	0.154675	0.585009	0.127677	0.336462	0.415129	0.178574	0.672223	0.657907	0.0761637	-0.223157	0.595264	0.0839792	0.843278	0.232957	0.578751	0.785941	0.0207529	-0.0957828	0.821503	0.415845	0.305516	0.430056	0.287551	0.890188	0.0030438	0.471515	0.238207	0.570494	0.139756	0.065445	0.877641	0.243182	0.561691	-0.0419025	0.921525	0.43117
Zfp952	Zfp952	blue	0.53094	0.175754	0.452176	0.260648	0.173574	0.681027	0.335033	0.417239	0.794779	0.0184182	0.719661	0.0441482	0.594933	0.119769	0.340249	0.409562	0.250902	0.54893	0.519444	0.187057	-0.197024	0.640029	0.0866049	0.838426	0.310092	0.454774	0.771712	0.0248833	-0.0204981	0.961577	0.165576	0.695173	0.689052	0.058724	0.794518	0.0184849	0.383907	0.347774	0.46237	0.248692	0.0121709	0.977182	0.32746	0.428492	-0.119358	0.778321	0.51752
Arl15	Arl15	blue	0.529727	0.176929	0.456006	0.256123	0.0453229	0.915136	0.317017	0.444217	0.631771	0.0928887	0.816838	0.013329	0.801606	0.0167324	0.236053	0.573567	0.235731	0.574105	0.496883	0.210333	-0.313554	0.449484	0.165856	0.694677	0.0893213	0.833411	0.764329	0.027212	-0.164689	0.696747	-0.0399289	0.925213	0.557651	0.15095	0.757176	0.029592	0.246714	0.555839	0.409902	0.313184	-0.147413	0.727579	0.186356	0.658588	-0.225254	0.591718	0.36312
Inpp5e	Inpp5e	blue	0.529344	0.1773	0.508925	0.19773	0.456199	0.255896	0.267947	0.521127	0.922224	0.00110863	0.297217	0.474667	0.402753	0.322528	0.701932	0.0522865	0.433821	0.28288	0.595195	0.119563	-0.075861	0.858305	0.0448137	0.916087	0.236297	0.573159	0.642038	0.0860884	0.0802513	0.850174	0.409161	0.314146	0.555549	0.152828	0.847642	0.00786212	0.618501	0.102123	0.638925	0.0881189	0.317921	0.442846	0.0134046	0.974869	0.195377	0.642883	0.471811
B3galt4	B3galt4	blue	0.524783	0.181761	0.450853	0.26222	0.222378	0.596584	0.459623	0.251886	0.835966	0.00972121	0.632384	0.0924747	0.608748	0.109232	0.41484	0.306806	0.139233	0.742292	0.703395	0.0515835	-0.0858498	0.839821	0.233188	0.578364	0.179804	0.670063	0.872416	0.0047078	0.0717468	0.865936	0.261839	0.531029	0.558294	0.150379	0.791909	0.0191575	0.479201	0.229573	0.427519	0.29072	0.134345	0.751117	0.225634	0.591076	0.128715	0.761312	0.486998
Fbxo2	Fbxo2	blue	0.522491	0.184025	0.497025	0.210181	0.256411	0.539886	0.357624	0.384435	0.856362	0.00663357	0.531993	0.174737	0.634549	0.0910193	0.479728	0.228987	0.290402	0.485335	0.644159	0.084721	-0.2191	0.602146	0.148247	0.726083	0.11575	0.7849	0.819842	0.0127143	-0.00298834	0.994397	0.287078	0.490571	0.509465	0.197175	0.898259	0.00243607	0.550237	0.157629	0.60173	0.114516	0.139199	0.742354	0.126009	0.766222	0.0316558	0.940685	0.466881
Itpr3	Itpr3	blue	0.521287	0.18522	0.694118	0.0561389	0.479949	0.228741	0.464146	0.246638	0.732809	0.0386419	0.172494	0.682932	0.308038	0.457925	0.485866	0.222218	0.206257	0.624097	0.695957	0.0552173	-0.158665	0.707459	-0.196529	0.640886	0.325047	0.432105	0.380504	0.352427	-0.279552	0.502508	0.663869	0.0726174	0.166622	0.693318	0.837954	0.00938698	0.42743	0.290831	0.536604	0.170323	0.0812325	0.848358	-0.072136	0.865214	0.135544	0.74895	0.11185
Grin2d	Grin2d	blue	0.521157	0.185349	0.723139	0.0426482	0.154401	0.715066	0.558671	0.150044	0.47081	0.239008	0.540418	0.166718	0.638538	0.088373	0.146508	0.729203	-0.0329397	0.938283	0.763702	0.0274157	-0.399065	0.327397	-0.195515	0.642645	0.179756	0.670147	0.417192	0.303791	-0.589173	0.124324	0.362525	0.377473	0.0549279	0.897217	0.831718	0.0104607	0.142733	0.735989	0.303815	0.46443	-0.375599	0.359183	-0.0746792	0.860496	-0.114024	0.78805	-0.143469
Btbd17	Btbd17	blue	0.520838	0.185667	0.711654	0.0477212	0.47799	0.230923	0.234975	0.57537	0.5483	0.159401	0.0490069	0.908259	0.458732	0.252927	0.521645	0.184865	0.498093	0.209048	0.447637	0.266061	-0.317221	0.443908	-0.162897	0.699928	0.0164246	0.969209	0.198243	0.637919	-0.449706	0.263587	0.437261	0.278646	-0.0161259	0.969769	0.777144	0.0232515	0.306629	0.460091	0.691716	0.057356	0.0396952	0.92565	-0.395543	0.332081	-0.0623495	0.883397	-0.0487074
Ccdc69	Ccdc69	blue	0.518806	0.187696	0.490062	0.217651	0.0440124	0.917583	0.385526	0.345571	0.632469	0.0924169	0.77388	0.0242237	0.821247	0.0124332	0.242684	0.562518	0.15453	0.714835	0.61632	0.103689	-0.335013	0.417268	0.158108	0.708451	0.0342015	0.935922	0.783393	0.0214584	-0.201294	0.632645	0.0318157	0.940386	0.451478	0.261477	0.80938	0.0149347	0.291554	0.483526	0.400343	0.325707	-0.163433	0.698976	0.11888	0.779191	-0.146413	0.729374	0.286424
Psd	Psd	blue	0.517422	0.189085	0.547888	0.159779	0.218136	0.603784	0.444956	0.269286	0.802107	0.0166129	0.574346	0.136491	0.600239	0.115657	0.354149	0.389404	0.158723	0.707356	0.690586	0.0579342	-0.259031	0.535605	0.0355977	0.933311	0.222514	0.596353	0.761161	0.0282509	-0.122934	0.77181	0.360721	0.380029	0.449012	0.264416	0.906491	0.00190341	0.470672	0.239164	0.521975	0.184537	0.00529569	0.990071	0.194964	0.643601	-0.0247317	0.953647	0.376235
Lama4	Lama4	blue	0.515968	0.19055	0.411801	0.310724	0.182174	0.665906	0.25306	0.54538	0.815467	0.0136155	0.666201	0.0712572	0.631333	0.0931855	0.472951	0.236582	0.32832	0.427208	0.538862	0.168184	-0.192848	0.647274	0.137968	0.744574	0.188046	0.655638	0.79229	0.0190582	0.0485702	0.909074	0.0852277	0.84097	0.711017	0.0480126	0.809549	0.0148971	0.465399	0.245194	0.489337	0.218437	0.0812039	0.848411	0.191944	0.648847	-0.023076	0.956748	0.517203
Nkx2.2	Nkx2.2	blue	0.515749	0.190771	0.709393	0.0487607	0.53608	0.170822	0.415606	0.305823	0.726126	0.0413851	0.0870926	0.837525	0.229007	0.585388	0.414098	0.30776	0.312473	0.451132	0.515991	0.190526	-0.185776	0.659602	-0.237895	0.570491	0.387396	0.343033	0.308662	0.456967	-0.307676	0.458481	0.752463	0.0312281	0.125536	0.767082	0.81412	0.0139009	0.396352	0.331003	0.674828	0.0663569	0.127617	0.763303	0.0215561	0.959595	-0.0350041	0.934421	0.181935
Aspn	Aspn	blue	0.512724	0.193839	0.633646	0.0916247	0.0370996	0.930502	0.362591	0.37738	0.341046	0.408393	0.620149	0.100949	0.880928	0.00385261	0.158417	0.7079	0.161464	0.702475	0.582949	0.129355	-0.499885	0.207153	-0.0094727	0.98224	-0.142988	0.73553	0.445272	0.268905	-0.596148	0.11882	-0.00603293	0.988689	0.0558949	0.895415	0.755488	0.0301717	0.0583573	0.890828	0.351883	0.392659	-0.408104	0.315522	-0.255461	0.541442	-0.250738	0.549199	-0.161191
B3gnt9	B3gnt9	blue	0.510331	0.196286	0.696231	0.055081	0.355561	0.387382	0.231571	0.581078	0.507551	0.199147	0.185894	0.659395	0.582742	0.129524	0.347942	0.39835	0.485476	0.222645	0.365066	0.373887	-0.447816	0.265847	-0.128876	0.761019	-0.0251694	0.952827	0.284201	0.495122	-0.510489	0.196124	0.360164	0.380819	-0.0173937	0.967393	0.809544	0.0148983	0.252786	0.545831	0.745056	0.0339089	-0.0667078	0.875293	-0.26222	0.53041	-0.285167	0.493592	0.00525178
Gabrb3	Gabrb3	blue	0.510309	0.196308	0.547779	0.159879	0.391508	0.337486	0.331904	0.421873	0.895284	0.00264993	0.323631	0.43423	0.4624	0.248658	0.550883	0.157041	0.361456	0.378986	0.604901	0.11211	-0.19826	0.637889	0.0179115	0.966423	0.210371	0.617038	0.685149	0.0607634	-0.0213621	0.959958	0.482368	0.226063	0.437594	0.278237	0.920401	0.00118678	0.610287	0.108092	0.703861	0.0513608	0.229019	0.585367	0.0917042	0.829016	0.0563167	0.894629	0.45121
Amer2	Amer2	blue	0.508618	0.198046	0.554007	0.154214	0.113832	0.788402	0.460961	0.250328	0.631552	0.0930371	0.632576	0.0923452	0.769275	0.0256378	0.133359	0.7529	0.152034	0.719298	0.561767	0.147311	-0.367113	0.371008	0.15823	0.708234	0.0242258	0.954594	0.764848	0.027044	-0.264626	0.526503	0.250775	0.549138	0.242051	0.563569	0.831602	0.0104814	0.301714	0.467681	0.555854	0.152555	-0.105428	0.803782	0.178474	0.6724	-0.246052	0.556935	0.296973
Ksr1	Ksr1	blue	0.50668	0.200049	0.475065	0.234199	0.166558	0.693432	0.410654	0.312209	0.796525	0.0179774	0.67314	0.0672999	0.58784	0.125392	0.289546	0.486682	0.161414	0.702565	0.5935	0.120893	-0.222441	0.596476	0.0790947	0.852315	0.286319	0.491771	0.799606	0.017216	-0.0475376	0.911001	0.27354	0.512123	0.576105	0.135015	0.837005	0.00954555	0.422993	0.296414	0.479776	0.228934	0.00561693	0.989468	0.339005	0.411387	-0.0965892	0.820018	0.484626
Zfp503	Zfp503	blue	0.505629	0.201139	0.595743	0.119135	0.189135	0.653738	0.274552	0.510499	0.665956	0.0713998	0.484976	0.223193	0.718814	0.044518	0.3269	0.429329	0.366009	0.372559	0.505577	0.201193	-0.478217	0.230669	-0.0317047	0.940593	0.0252587	0.95266	0.612277	0.106628	-0.328123	0.427503	0.242538	0.562761	0.284558	0.494556	0.938367	0.00055857	0.396155	0.331265	0.691282	0.0575778	-0.0956406	0.821764	-0.00859633	0.983883	-0.267987	0.521064	0.238269
Mtus2	Mtus2	blue	0.50542	0.201356	0.522206	0.184307	0.161983	0.701553	0.380782	0.352045	0.771934	0.0248152	0.621756	0.0998115	0.649668	0.081228	0.338745	0.411768	0.196093	0.641642	0.64164	0.0863469	-0.318956	0.44128	0.0261495	0.950992	0.188084	0.655572	0.759294	0.0288747	-0.14126	0.73864	0.262573	0.529836	0.488222	0.219648	0.911452	0.00162246	0.451977	0.260884	0.525465	0.18109	-0.0452605	0.915252	0.187372	0.656813	-0.0953175	0.822359	0.375757
Mthfr	Mthfr	blue	0.504787	0.202014	0.576414	0.134756	0.200381	0.634221	0.290478	0.485216	0.726687	0.0411504	0.515193	0.191333	0.650845	0.0804929	0.303151	0.465457	0.349664	0.395859	0.483406	0.224919	-0.441854	0.27304	-0.0520628	0.902559	0.148035	0.726463	0.648232	0.0821303	-0.264459	0.526775	0.299525	0.471077	0.379151	0.354285	0.942636	0.000451835	0.422027	0.297636	0.698717	0.0538514	-0.061801	0.884418	0.137798	0.74488	-0.289626	0.486556	0.343906
Rwdd3	Rwdd3	blue	0.502477	0.204428	0.672452	0.0676863	0.333352	0.419725	0.465281	0.24533	0.721059	0.0435413	0.323264	0.434782	0.46672	0.243676	0.368627	0.368885	0.161586	0.702259	0.707581	0.0496032	-0.308193	0.457687	-0.165465	0.695369	0.245158	0.558414	0.512031	0.194546	-0.321212	0.437873	0.568285	0.141648	0.185284	0.660462	0.925654	0.00097092	0.438734	0.276842	0.568676	0.141312	-0.0345965	0.935183	0.0109865	0.979402	-0.00964863	0.98191	0.146445
Ptprc	Ptprc	blue	0.501573	0.205375	0.438623	0.276977	0.132605	0.754265	0.259179	0.535363	0.743513	0.0344846	0.674818	0.0663625	0.685307	0.0606801	0.264362	0.526932	0.353437	0.390426	0.384722	0.346664	-0.319912	0.439834	0.143144	0.735248	0.151203	0.720786	0.788165	0.020149	-0.0673522	0.874096	0.12395	0.769962	0.576401	0.134767	0.813477	0.0140384	0.382615	0.349538	0.619297	0.101556	0.014554	0.972715	0.30628	0.460628	-0.29456	0.478815	0.537893
Nsl1	Nsl1	blue	0.50081	0.206178	0.736418	0.0372079	0.268991	0.519443	0.384447	0.347039	0.46977	0.24019	0.287355	0.490134	0.60459	0.112345	0.277599	0.505623	0.230421	0.583009	0.597131	0.118055	-0.46434	0.246414	-0.211347	0.615366	0.0318896	0.940247	0.300991	0.468802	-0.601281	0.114858	0.395717	0.331849	-0.0629993	0.882188	0.854085	0.00694156	0.222903	0.595695	0.547031	0.160566	-0.235338	0.574763	-0.263056	0.529051	-0.17421	0.679905	-0.146909
Crebzf	Crebzf	blue	0.500268	0.206748	0.520956	0.18555	0.205335	0.625682	0.394932	0.332898	0.805391	0.0158413	0.548338	0.159366	0.635466	0.0904073	0.395332	0.332363	0.204064	0.627869	0.679459	0.063811	-0.283892	0.495611	0.0704423	0.868357	0.137906	0.744686	0.784601	0.0211222	-0.0937503	0.825246	0.31548	0.446552	0.443748	0.270744	0.921984	0.00111872	0.514888	0.191642	0.561635	0.147427	0.0349477	0.934526	0.140399	0.740191	-0.0137607	0.974202	0.386939
Lat2	Lat2	blue	0.499525	0.207532	0.553466	0.154701	0.2115	0.615104	0.0577035	0.892046	0.623263	0.0987514	0.458622	0.253054	0.629972	0.0941118	0.428823	0.289089	0.559488	0.14932	0.316381	0.445183	-0.48958	0.218173	-0.16892	0.689248	0.115444	0.785459	0.426119	0.292475	-0.334331	0.418276	0.0881983	0.835484	0.453947	0.258551	0.872313	0.00471881	0.335993	0.415821	0.68164	0.0626323	-0.116853	0.782887	-0.0701031	0.868987	-0.347001	0.399714	0.234181
Zbtb7a	Zbtb7a	blue	0.498774	0.208327	0.473884	0.235529	0.222326	0.596671	0.466232	0.244236	0.828606	0.0110246	0.554506	0.153764	0.619437	0.101456	0.395157	0.332597	0.135161	0.749643	0.719495	0.0442207	-0.154706	0.714521	0.211321	0.61541	0.114041	0.78802	0.86941	0.00503654	0.0266075	0.950134	0.332431	0.42109	0.443868	0.270599	0.847297	0.00791347	0.525853	0.18071	0.504367	0.202453	0.13368	0.752321	0.185968	0.659265	0.104026	0.806354	0.450879
Dach1	Dach1	blue	0.497965	0.209183	0.474105	0.23528	0.212357	0.613639	0.250523	0.549553	0.784185	0.0212377	0.596718	0.118376	0.481767	0.226727	0.452505	0.260258	0.284451	0.494726	0.547941	0.15973	-0.23729	0.571501	-0.112018	0.791716	0.375363	0.35951	0.610831	0.107691	-0.0776997	0.854898	0.203292	0.629199	0.692351	0.0570328	0.838643	0.00927279	0.430161	0.287421	0.444759	0.269524	-0.0242066	0.95463	0.199959	0.634951	-0.0552019	0.896707	0.404513
Rmnd5b	Rmnd5b	blue	0.496497	0.210743	0.722865	0.0427654	0.281914	0.498749	0.421775	0.297955	0.57776	0.133633	0.362269	0.377836	0.429693	0.288004	0.151554	0.720158	0.1874	0.656764	0.503979	0.202857	-0.437806	0.277977	-0.338792	0.411699	0.370676	0.366022	0.328421	0.427057	-0.536845	0.170094	0.558492	0.150203	0.126825	0.76474	0.876825	0.00425106	0.236088	0.573509	0.579923	0.13184	-0.226494	0.589625	0.115582	0.785205	-0.325274	0.431765	0.0664369
Tma7	Tma7	blue	0.49643	0.210814	0.494859	0.212491	0.321693	0.437147	0.317935	0.442826	0.884782	0.00350104	0.409619	0.313552	0.508968	0.197686	0.572298	0.138222	0.312154	0.45162	0.65792	0.0761558	-0.184874	0.661179	0.05232	0.902079	0.180584	0.668694	0.734123	0.0381162	0.0260013	0.951269	0.366609	0.371715	0.517885	0.18862	0.90623	0.00191898	0.61326	0.105909	0.606025	0.111265	0.1932	0.646663	0.0784137	0.853576	0.119378	0.778283	0.447235
Ift122	Ift122	blue	0.496074	0.211194	0.51952	0.186982	0.507073	0.199642	0.360637	0.380148	0.897275	0.00250549	0.15369	0.716338	0.339039	0.411336	0.690448	0.0580046	0.335662	0.416309	0.672789	0.0674964	-0.00623485	0.98831	0.091802	0.828836	0.171225	0.685174	0.62512	0.0974542	0.0931482	0.826355	0.550055	0.157795	0.365982	0.372597	0.810254	0.0147406	0.645463	0.0838863	0.623728	0.0984261	0.390261	0.339164	-0.049069	0.908143	0.32533	0.431681	0.402857
Dcdc2	Dcdc2	blue	0.495988	0.211285	0.69841	0.0540025	0.154393	0.71508	0.490983	0.216656	0.446579	0.267331	0.443632	0.270885	0.730315	0.0396522	0.167454	0.691844	0.0752483	0.859441	0.69301	0.0566982	-0.45668	0.25533	-0.0735854	0.862525	-0.0461482	0.913595	0.458198	0.253551	-0.571792	0.138651	0.321626	0.437248	-0.0729441	0.863714	0.840006	0.00904958	0.193748	0.645711	0.447374	0.266377	-0.293901	0.479847	-0.18793	0.655841	-0.15245	0.718554	-0.13221
Tymp	Tymp	blue	0.495931	0.211346	0.401512	0.324163	0.147705	0.727056	0.244856	0.558914	0.790893	0.0194235	0.695469	0.0554612	0.591389	0.12256	0.362358	0.37771	0.313573	0.449455	0.45241	0.260371	-0.231863	0.580588	0.082379	0.846237	0.272477	0.51383	0.767609	0.0261614	0.017883	0.966477	0.107582	0.799834	0.726167	0.041368	0.796234	0.0180506	0.419187	0.301244	0.503229	0.203641	0.0322235	0.939623	0.320388	0.439116	-0.154779	0.714391	0.555118
Pddc1	Pddc1	blue	0.495812	0.211473	0.318309	0.44226	0.477498	0.231472	0.0344318	0.935491	-0.119813	0.777492	0.102216	0.809676	0.257048	0.538844	0.375064	0.359923	0.546953	0.160638	-0.205232	0.625859	0.453849	0.258667	0.405387	0.31907	-0.13645	0.747314	-0.299171	0.471626	-0.195982	0.641834	-0.353513	0.390317	0.00856167	0.983948	-0.426304	0.292243	-0.583513	0.128894	-0.0981563	0.817136	0.166048	0.694335	-0.604043	0.112759	0.136155	0.747847	-0.235677
Pnck	Pnck	blue	0.492816	0.214681	0.623994	0.0982399	0.296096	0.476416	0.316877	0.444431	0.746191	0.0334892	0.36897	0.368406	0.487511	0.220422	0.429676	0.288025	0.292283	0.482381	0.609923	0.108361	-0.375884	0.358789	-0.213237	0.612134	0.257926	0.537409	0.507245	0.199464	-0.287311	0.490204	0.438925	0.276608	0.344538	0.403294	0.959249	0.000164057	0.472674	0.236894	0.619673	0.101288	-0.0467759	0.912423	0.0211663	0.960325	-0.0961474	0.820832	0.219162
Hhipl1	Hhipl1	blue	0.491348	0.216262	0.720248	0.0438929	0.207545	0.621883	0.38483	0.346517	0.424489	0.294526	0.354116	0.389451	0.63365	0.0916224	0.283121	0.496834	0.162009	0.701506	0.662707	0.0733008	-0.470505	0.239354	-0.239755	0.567389	0.0261094	0.951067	0.283549	0.496155	-0.626539	0.0964698	0.305084	0.462471	-0.0304291	0.942981	0.840497	0.00897005	0.187299	0.656941	0.426259	0.292299	-0.322569	0.435828	-0.312638	0.450881	-0.121611	0.774217	-0.225591
Rasal1	Rasal1	blue	0.490472	0.217208	0.743096	0.0346412	0.147921	0.726668	0.534282	0.172538	0.339313	0.410934	0.520507	0.185996	0.457672	0.254167	-0.0925152	0.827521	-0.0457518	0.914335	0.521035	0.185471	-0.434082	0.282557	-0.395019	0.332781	0.424511	0.294498	0.189871	0.652456	-0.738281	0.0364806	0.443965	0.270482	0.0172199	0.967719	0.714159	0.0465851	-0.06546	0.877613	0.280339	0.501255	-0.504346	0.202474	0.128598	0.761524	-0.393602	0.334676	-0.172536
Tex30	Tex30	blue	0.490183	0.21752	0.537149	0.169806	0.498895	0.208198	0.546682	0.160888	0.865027	0.00554182	0.181018	0.667932	0.284565	0.494545	0.509418	0.197223	0.135306	0.749381	0.724875	0.0419115	0.0756815	0.858638	0.141165	0.738811	0.25183	0.547402	0.662655	0.0733316	0.0807356	0.849277	0.697092	0.0546534	0.250618	0.549397	0.741121	0.0353886	0.56734	0.142461	0.537594	0.169383	0.373401	0.362229	0.112096	0.791574	0.332843	0.420479	0.400606
Dusp8	Dusp8	blue	0.489913	0.217813	0.576003	0.1351	0.518943	0.187559	0.588402	0.124941	0.778245	0.0229292	0.116447	0.783627	0.273924	0.511506	0.53102	0.175677	0.0708584	0.867585	0.801661	0.0167193	0.10595	0.802825	0.115903	0.784621	0.197402	0.639375	0.558567	0.150136	-0.00297372	0.994424	0.701257	0.052613	0.118409	0.78005	0.691502	0.057465	0.502715	0.204178	0.436955	0.279021	0.325218	0.431848	-0.0512175	0.904135	0.439302	0.276147	0.223708
Sat1	Sat1	blue	0.489591	0.218162	0.560671	0.148275	0.425939	0.292701	0.387049	0.343504	0.826612	0.0113957	0.260874	0.532601	0.303511	0.464901	0.589846	0.123787	0.216426	0.606696	0.715116	0.0461558	-0.0856914	0.840113	-0.1148	0.786633	0.339072	0.411288	0.517007	0.189503	-0.0586382	0.890305	0.534015	0.172794	0.410233	0.312754	0.832146	0.0103848	0.541495	0.165708	0.481748	0.226748	0.170228	0.686935	0.0086921	0.983703	0.245937	0.557125	0.280022
Arhgap44	Arhgap44	blue	0.489441	0.218324	0.387988	0.342232	0.147435	0.727539	0.313175	0.450062	0.798646	0.017451	0.643916	0.0848769	0.711648	0.0477239	0.391741	0.337172	0.279083	0.503256	0.550361	0.157516	-0.20504	0.62619	0.288551	0.488248	0.0306446	0.942577	0.904199	0.00204322	0.0796154	0.851351	0.112587	0.790676	0.570611	0.139656	0.804787	0.0159814	0.492964	0.214521	0.549056	0.158708	0.131779	0.75576	0.205406	0.62556	-0.0330178	0.938137	0.54612
Arse	Arse	blue	0.488741	0.219083	0.569045	0.140995	0.182897	0.664638	0.372612	0.363325	0.744678	0.0340495	0.538152	0.168855	0.599237	0.116426	0.341757	0.407353	0.190572	0.651234	0.658191	0.0759926	-0.376628	0.35776	-0.0961479	0.820831	0.213716	0.611318	0.660558	0.0745746	-0.233264	0.578237	0.336531	0.415027	0.407683	0.31607	0.951349	0.000277479	0.456182	0.255915	0.5444	0.162999	-0.0939919	0.8248	0.125476	0.76719	-0.108858	0.797499	0.281444
Gprin2	Gprin2	blue	0.487833	0.220072	0.667221	0.0706672	0.0949172	0.823096	0.525079	0.181469	0.449864	0.263398	0.641703	0.0863056	0.507122	0.199591	-0.0901867	0.831815	-0.0409691	0.923269	0.521198	0.185309	-0.420607	0.299437	-0.294263	0.47928	0.443261	0.271333	0.380217	0.352821	-0.582622	0.129622	0.394568	0.333383	0.193636	0.645907	0.759021	0.0289664	0.0310162	0.941882	0.318784	0.44154	-0.43751	0.27834	0.296931	0.475113	-0.408427	0.315101	0.0300276
Ccdc57	Ccdc57	blue	0.485357	0.222775	0.634957	0.0907464	0.513277	0.193277	0.372006	0.364169	0.756096	0.0299623	0.129355	0.760152	0.123495	0.77079	0.480822	0.227773	0.263999	0.527521	0.54682	0.160761	-0.108125	0.79884	-0.306804	0.459821	0.521756	0.184754	0.287812	0.489414	-0.204089	0.627826	0.699087	0.0536701	0.308386	0.45739	0.778114	0.0229674	0.423578	0.295675	0.540255	0.166872	0.127923	0.762748	0.078539	0.853344	0.0721473	0.865192	0.221205
Sqrdl	Sqrdl	blue	-0.485015	0.22315	-0.524344	0.182193	-0.430567	0.286916	-0.62813	0.095373	0.0508606	0.904801	-0.302262	0.466832	0.132282	0.754849	0.332668	0.420739	0.133227	0.75314	0.0371587	0.930392	-0.438871	0.276674	0.0294297	0.944851	-0.719337	0.0442894	0.287168	0.49043	0.451645	0.261278	-0.419834	0.30042	0.0930396	0.826555	0.319502	0.440454	0.748464	0.0326585	0.253192	0.545164	0.154503	0.714885	-0.32419	0.433391	0.18877	0.654374	0.151738
Epha10	Epha10	blue	0.482649	0.225753	0.565505	0.144048	0.0762888	0.857513	0.350244	0.395022	0.617547	0.102807	0.615854	0.104025	0.758354	0.0291918	0.261068	0.532284	0.179289	0.670967	0.637646	0.0889611	-0.472337	0.237276	-0.0398179	0.92542	0.0432311	0.919043	0.655006	0.0779255	-0.34173	0.407392	0.169624	0.688003	0.313886	0.448978	0.924211	0.0010274	0.353517	0.39031	0.502193	0.204726	-0.221292	0.598424	0.0190002	0.964383	-0.194071	0.64515	0.164413
Itsn1	Itsn1	blue	0.482426	0.225999	0.506964	0.199755	0.164266	0.697496	0.372285	0.363781	0.779904	0.0224486	0.568249	0.141678	0.653976	0.0785561	0.35421	0.389317	0.201685	0.631971	0.650398	0.0807717	-0.328897	0.426346	0.055505	0.896142	0.12468	0.768637	0.782766	0.0216345	-0.114979	0.786306	0.284413	0.494785	0.440696	0.274448	0.927073	0.000917361	0.501995	0.204933	0.566711	0.143004	-0.00399895	0.992502	0.158962	0.706929	-0.0710366	0.867254	0.383557
Gcnt7	Gcnt7	blue	0.481043	0.227529	0.687408	0.059578	0.569618	0.140505	0.321114	0.43802	0.67172	0.0680987	-0.0400433	0.924999	0.174491	0.67941	0.425737	0.292955	0.411631	0.310944	0.38856	0.341459	-0.199004	0.636602	-0.254743	0.542619	0.334122	0.418585	0.206714	0.623311	-0.317614	0.443312	0.747756	0.0329159	0.0536467	0.899605	0.761865	0.0280182	0.381286	0.351355	0.743072	0.0346502	0.173638	0.680914	-0.0452254	0.915318	-0.0850221	0.84135	0.161723
Cmklr1	Cmklr1	blue	0.478984	0.229815	0.567301	0.142495	0.2594	0.535003	0.0894123	0.833243	0.67401	0.0668128	0.398436	0.328232	0.475443	0.233775	0.388772	0.341172	0.519406	0.187096	0.298239	0.473077	-0.467675	0.242582	-0.285837	0.492532	0.29722	0.474663	0.382485	0.349715	-0.321032	0.438143	0.257545	0.538032	0.47638	0.232724	0.892061	0.00289495	0.369562	0.367578	0.707378	0.0496983	-0.0919862	0.828496	0.074195	0.861394	-0.372531	0.363439	0.291405
Cntln	Cntln	blue	0.477493	0.231478	0.701602	0.0524457	0.110969	0.793635	0.606883	0.110622	0.37305	0.362717	0.567153	0.142622	0.505731	0.201034	-0.168198	0.690526	-0.114688	0.786838	0.54167	0.165544	-0.404159	0.32068	-0.255313	0.541684	0.37071	0.365975	0.339045	0.411328	-0.651342	0.0801837	0.469709	0.24026	-0.00232288	0.995645	0.708936	0.0489721	-0.0289081	0.945827	0.302619	0.466279	-0.44594	0.2681	0.241985	0.56368	-0.392129	0.336651	-0.0693001
LRRTM1	LRRTM1	blue	0.477429	0.231549	0.521867	0.184644	0.160862	0.703547	0.359305	0.382041	0.736194	0.0372961	0.56848	0.14148	0.611988	0.10684	0.18783	0.656015	0.246123	0.556817	0.467364	0.242938	-0.382834	0.349239	0.0149273	0.972015	0.207601	0.621787	0.730039	0.0397652	-0.183992	0.662722	0.341456	0.407794	0.400924	0.324939	0.890957	0.00298207	0.409729	0.313408	0.657971	0.0761249	-0.0357722	0.932984	0.319408	0.440596	-0.307683	0.458471	0.443131
St5	St5	blue	0.476784	0.232271	0.694011	0.0561927	0.235111	0.575143	0.611237	0.107392	0.421479	0.298331	0.430185	0.28739	0.323218	0.434851	0.146782	0.728712	-0.186008	0.659195	0.781543	0.0219799	-0.191855	0.649001	-0.353797	0.389909	0.45594	0.2562	0.206551	0.623591	-0.544908	0.162528	0.498765	0.208336	0.0830394	0.845015	0.664005	0.0725376	0.0598078	0.888127	0.0704335	0.868373	-0.3598	0.381336	-0.00997758	0.981293	0.0635579	0.881149	-0.21879
Hapln2	Hapln2	blue	0.47534	0.23389	0.513569	0.192979	0.188962	0.65404	0.18431	0.662166	0.749613	0.0322435	0.486971	0.221011	0.641366	0.0865249	0.46116	0.250096	0.399471	0.32686	0.523927	0.182605	-0.426323	0.292219	-0.0676468	0.873549	0.0977893	0.817811	0.638113	0.088653	-0.179923	0.669855	0.190699	0.651013	0.481429	0.2271	0.954174	0.000232389	0.506554	0.200179	0.655581	0.0775742	-0.0265016	0.950333	0.0165744	0.968929	-0.1583	0.708109	0.333741
Gba2	Gba2	blue	0.475075	0.234188	0.470992	0.2388	0.438222	0.277468	0.238214	0.569958	0.92475	0.00100604	0.224329	0.593281	0.376369	0.358119	0.673862	0.0668956	0.436528	0.279545	0.55982	0.149027	-0.114046	0.788011	0.0489791	0.908311	0.190517	0.651331	0.661373	0.0740903	0.113699	0.788644	0.453063	0.259596	0.502518	0.204384	0.867283	0.00527782	0.681719	0.0625898	0.709235	0.0488335	0.357792	0.384195	0.0413301	0.922594	0.166136	0.694179	0.509426
Grm6	Grm6	blue	0.474524	0.234808	0.72402	0.0422735	0.146713	0.728836	0.5608	0.148162	0.419057	0.30141	0.4603	0.251096	0.572059	0.138425	0.0477818	0.910545	-0.0620577	0.88394	0.699628	0.0534055	-0.44087	0.274236	-0.254121	0.54364	0.19789	0.638529	0.352559	0.391687	-0.640523	0.0870731	0.447649	0.266047	-0.0536621	0.899577	0.816349	0.0134308	0.120508	0.776225	0.341185	0.408191	-0.396393	0.330949	-0.0284162	0.946748	-0.197898	0.638516	-0.169266
Trmt112	Trmt112	blue	0.474104	0.235281	0.489952	0.21777	0.369237	0.368033	0.471156	0.238614	0.875214	0.00441447	0.322417	0.436056	0.425274	0.293538	0.52551	0.181046	0.147784	0.726914	0.758774	0.0290496	-0.0443073	0.917033	0.14288	0.735724	0.174429	0.679519	0.760456	0.0284854	0.0864942	0.83863	0.520868	0.185638	0.37059	0.366143	0.827993	0.0111379	0.615526	0.104263	0.527527	0.17907	0.279098	0.503231	0.101893	0.810268	0.283048	0.496949	0.421737
Leprot	Leprot	blue	0.474083	0.235305	0.361492	0.378935	0.215193	0.608797	-0.03868	0.927547	0.54174	0.165478	0.418033	0.302716	0.691929	0.0572472	0.743394	0.0345293	0.568492	0.14147	0.428371	0.289654	-0.183741	0.663161	0.165488	0.695328	-0.212315	0.61371	0.452439	0.260336	-0.0489805	0.908308	-0.27712	0.506389	0.520351	0.186152	0.610253	0.108117	0.3383	0.412423	0.385254	0.34594	0.075423	0.859117	-0.462929	0.248045	0.156361	0.711567	0.142969
Nemp2	Nemp2	blue	0.473223	0.236275	0.533624	0.173169	0.485837	0.22225	0.300233	0.469977	0.843572	0.00848183	0.113911	0.788256	0.332613	0.420821	0.705783	0.0504479	0.357423	0.384722	0.662931	0.0731687	-0.0812048	0.848409	-0.0107315	0.97988	0.154008	0.715768	0.52996	0.176703	0.01014	0.980989	0.518005	0.188499	0.330657	0.423726	0.832238	0.0103685	0.630991	0.0934177	0.616297	0.103706	0.315438	0.446616	-0.140679	0.739687	0.297349	0.474463	0.304439
Fsd1	Fsd1	blue	0.471567	0.238149	0.512865	0.193696	0.390433	0.338931	0.200307	0.634349	0.7791	0.0226807	0.187134	0.65723	0.510259	0.196359	0.735472	0.0375805	0.435011	0.281411	0.645721	0.0837217	-0.200129	0.634657	0.0347622	0.934873	-0.0355345	0.933429	0.552941	0.155175	-0.0463303	0.913255	0.303847	0.46438	0.332379	0.421167	0.863236	0.00575717	0.612782	0.106258	0.627449	0.0958417	0.229409	0.584712	-0.290114	0.485788	0.238845	0.568905	0.236593
Zfp592	Zfp592	blue	0.471459	0.238271	0.582981	0.129328	0.347734	0.398652	0.244141	0.5601	0.786046	0.0207241	0.249354	0.551481	0.486641	0.221371	0.518963	0.187539	0.407442	0.316384	0.552257	0.155794	-0.357011	0.385309	-0.119933	0.777273	0.135004	0.749927	0.542458	0.164807	-0.18992	0.652371	0.445399	0.268752	0.311228	0.453036	0.959342	0.000162939	0.568988	0.141044	0.744169	0.0342392	0.101683	0.810654	-0.0460457	0.913786	-0.0585187	0.890528	0.291833
Hinfp	Hinfp	blue	0.471142	0.23863	0.398149	0.328614	0.132046	0.755276	0.312005	0.451847	0.803839	0.016203	0.654142	0.0784541	0.636314	0.0898431	0.342457	0.40633	0.24197	0.563705	0.537814	0.169175	-0.242249	0.56324	0.161899	0.701702	0.162047	0.701439	0.855563	0.00674071	0.0414195	0.922427	0.170235	0.686922	0.611474	0.107217	0.833736	0.0101051	0.487768	0.220143	0.535259	0.171604	0.0705953	0.868073	0.297457	0.474294	-0.0939557	0.824867	0.548727
Arhgap4	Arhgap4	blue	0.470969	0.238827	0.637635	0.0889685	0.432344	0.284708	0.390165	0.339293	0.735541	0.0375535	0.203357	0.629088	0.189401	0.653275	0.409364	0.313882	0.2051	0.626087	0.581222	0.130769	-0.193234	0.646604	-0.331359	0.422683	0.503253	0.203615	0.328826	0.426453	-0.256887	0.539107	0.669015	0.0696365	0.299089	0.471754	0.82913	0.0109283	0.418449	0.302185	0.52705	0.179537	0.0343237	0.935694	0.112262	0.791271	0.00857732	0.983918	0.198082
Rarg	Rarg	blue	0.468777	0.241322	0.538093	0.168911	0.20267	0.630271	0.338411	0.412259	0.765213	0.0269263	0.455706	0.256476	0.64137	0.0865222	0.352189	0.392219	0.271605	0.515232	0.594237	0.120314	-0.388766	0.341181	0.0251542	0.952856	0.0698216	0.869509	0.730444	0.0395996	-0.168269	0.690401	0.351084	0.39381	0.329861	0.42491	0.956496	0.000199181	0.524466	0.182073	0.681598	0.0626548	0.0215532	0.9596	0.103651	0.807042	-0.13317	0.753243	0.356902
Cacnb1	Cacnb1	blue	0.468328	0.241835	0.409329	0.313928	0.139848	0.741184	0.363683	0.375838	0.805512	0.0158131	0.632969	0.0920802	0.632193	0.0926036	0.385548	0.345541	0.168164	0.690587	0.650215	0.0808859	-0.20738	0.622167	0.165182	0.695871	0.138736	0.743188	0.860224	0.00613146	0.0452854	0.915206	0.196153	0.641538	0.571937	0.138528	0.841399	0.00882505	0.51273	0.193834	0.469706	0.240263	0.0700381	0.869107	0.227149	0.588519	0.0305606	0.942735	0.483525
Traf4	Traf4	blue	0.466659	0.243746	0.537384	0.169583	0.187497	0.656596	0.0295641	0.9446	0.504273	0.20255	0.360243	0.380708	0.728956	0.0402095	0.432096	0.285015	0.579003	0.132602	0.307099	0.459368	-0.517372	0.189136	-0.0520377	0.902605	-0.152199	0.719003	0.395756	0.331797	-0.379515	0.353785	0.00354681	0.99335	0.241127	0.565106	0.814292	0.0138642	0.303273	0.465268	0.692335	0.057041	-0.107025	0.800855	-0.288747	0.48794	-0.306852	0.459748	0.100423
Pik3r3	Pik3r3	blue	0.464516	0.246211	0.648654	0.0818647	0.478874	0.229938	0.383493	0.348339	0.575996	0.135105	0.0148535	0.972154	0.307169	0.45926	0.600441	0.115502	0.207578	0.621827	0.728527	0.0403864	-0.112181	0.791418	-0.162376	0.700854	0.10176	0.810513	0.225753	0.590875	-0.303433	0.46502	0.530483	0.176196	-0.000237309	0.999555	0.716887	0.0453672	0.382508	0.349684	0.41041	0.312525	0.0836839	0.843824	-0.411346	0.311312	0.329864	0.424907	-0.120344
Sdr39u1	Sdr39u1	blue	0.46284	0.248148	0.43637	0.279739	0.403454	0.321605	0.197351	0.639463	0.903143	0.00210977	0.233854	0.577247	0.441591	0.27336	0.722163	0.043066	0.454208	0.258242	0.579815	0.131929	-0.122707	0.772223	0.106878	0.801125	0.0795782	0.85142	0.687521	0.0595193	0.139562	0.741699	0.352929	0.391155	0.50326	0.203608	0.859651	0.00620428	0.698518	0.0539496	0.688095	0.0592201	0.36118	0.379377	-0.0504703	0.905529	0.215317	0.608585	0.483912
Foxo4	Foxo4	blue	0.462733	0.248271	0.698328	0.0540431	0.472528	0.23706	0.213061	0.612436	0.54631	0.161231	0.0111123	0.979166	0.252434	0.546409	0.366278	0.372181	0.463122	0.247821	0.303861	0.464359	-0.357405	0.384747	-0.368374	0.369241	0.283264	0.496607	0.090751	0.830774	-0.480377	0.228266	0.592122	0.12198	0.0322442	0.939584	0.771004	0.025101	0.278662	0.503926	0.724349	0.0421339	-0.00862678	0.983826	-0.134579	0.750694	-0.249678	0.550946	0.0308293
Doc2a	Doc2a	blue	0.462395	0.248663	0.530725	0.175962	0.230289	0.583232	0.183539	0.663515	0.755629	0.0301232	0.456031	0.256094	0.455879	0.256272	0.399298	0.32709	0.375931	0.358723	0.448474	0.26506	-0.403007	0.322193	-0.246329	0.556477	0.347954	0.398333	0.512991	0.193568	-0.210836	0.616241	0.3135	0.449566	0.545412	0.162061	0.929009	0.000847488	0.461438	0.249774	0.630354	0.0938513	-0.0590561	0.889527	0.17045	0.686543	-0.233842	0.577269	0.358352
Zfp212	Zfp212	blue	0.461927	0.249205	0.586969	0.126092	0.546741	0.160834	0.264326	0.526989	0.788419	0.0200809	0.0656533	0.877253	0.0598956	0.887964	0.422894	0.29654	0.426312	0.292233	0.304824	0.462873	-0.133332	0.752949	-0.284889	0.494032	0.557532	0.151057	0.288524	0.488291	-0.136384	0.747433	0.734118	0.038118	0.349594	0.39596	0.753473	0.0308728	0.443314	0.27127	0.729688	0.039909	0.236458	0.572891	0.233993	0.577016	-0.127949	0.762701	0.405886
Cdkl3	Cdkl3	blue	0.461767	0.249391	0.491012	0.216624	0.154679	0.71457	0.330286	0.424278	0.779892	0.022452	0.583624	0.128803	0.548959	0.158797	0.28828	0.488676	0.21143	0.615225	0.550445	0.15744	-0.347463	0.399044	-0.0642461	0.87987	0.290571	0.485069	0.715911	0.0458005	-0.125281	0.767545	0.316897	0.4444	0.528176	0.178437	0.913949	0.00149193	0.469879	0.240066	0.567295	0.1425	-0.0428623	0.919732	0.303167	0.465431	-0.185241	0.660537	0.438571
Ybey	Ybey	blue	0.45996	0.251493	0.543795	0.163561	0.0676874	0.873473	0.40697	0.317	0.511082	0.195516	0.562725	0.146471	0.791068	0.0193775	0.0548935	0.897281	0.167983	0.690906	0.476454	0.23264	-0.449969	0.263274	0.139298	0.742176	-0.0875561	0.836669	0.676052	0.0656782	-0.357145	0.385118	0.208923	0.619519	0.0937625	0.825223	0.793053	0.0188606	0.238844	0.568907	0.5785	0.133018	-0.166441	0.69364	0.0971966	0.818901	-0.340371	0.409382	0.196511
Ubap1l	Ubap1l	blue	0.456907	0.255064	0.603474	0.113189	0.329297	0.425751	0.447839	0.26582	0.638645	0.0883029	0.199644	0.635496	0.535719	0.171166	0.518211	0.188293	0.125097	0.767878	0.831644	0.010474	-0.214171	0.61054	0.0123075	0.976926	-0.0602807	0.887247	0.516593	0.189919	-0.239877	0.567187	0.444366	0.269998	0.0297664	0.944221	0.835237	0.00984572	0.479719	0.228997	0.461471	0.249735	0.0546485	0.897738	-0.309477	0.455717	0.281815	0.498908	-0.00425124
Cacna1i	Cacna1i	blue	0.452943	0.259738	0.62352	0.0985716	0.28169	0.499105	0.375895	0.358774	0.589971	0.123687	0.276716	0.507035	0.460138	0.251285	0.490655	0.21701	0.120154	0.77687	0.78907	0.0199065	-0.288331	0.488596	-0.227593	0.587771	0.138711	0.743234	0.361689	0.378657	-0.356019	0.386726	0.385852	0.345129	0.161549	0.702325	0.847498	0.00788356	0.392585	0.336039	0.362557	0.377428	-0.122892	0.771887	-0.266647	0.52323	0.178845	0.671747	-0.0809373
Vac14	Vac14	blue	0.452804	0.259903	0.556249	0.152201	0.440127	0.27514	0.506381	0.200359	0.819081	0.0128684	0.172662	0.682635	0.277053	0.506496	0.476499	0.23259	0.107879	0.799291	0.739881	0.035863	-0.0465979	0.912755	-0.0110031	0.979371	0.275032	0.50973	0.586182	0.126727	-0.0271221	0.949171	0.693571	0.0564147	0.222869	0.595751	0.80693	0.0154875	0.56723	0.142556	0.528409	0.17821	0.248393	0.553065	0.0806303	0.849472	0.265624	0.524886	0.306029
Grm8	Grm8	blue	0.451551	0.261391	0.481086	0.227481	0.158642	0.707499	0.437729	0.278071	0.768962	0.0257357	0.55676	0.151745	0.572818	0.137781	0.195047	0.643456	0.129068	0.760672	0.568423	0.141529	-0.29208	0.482699	0.0832712	0.844587	0.20679	0.62318	0.805383	0.015843	-0.0840069	0.843227	0.397021	0.330113	0.392062	0.336741	0.868397	0.00515058	0.464842	0.245835	0.587217	0.125893	0.0270265	0.94935	0.357118	0.385156	-0.163314	0.699187	0.472521
B9d2	B9d2	blue	0.450585	0.262539	0.628692	0.0949868	0.248927	0.552184	0.44072	0.274418	0.629316	0.0945597	0.340896	0.408614	0.460885	0.250416	0.387671	0.342661	0.0549084	0.897254	0.794679	0.0184439	-0.316015	0.445739	-0.230753	0.582452	0.211888	0.614441	0.441031	0.27404	-0.351446	0.39329	0.458972	0.252646	0.18022	0.669333	0.889426	0.00310573	0.406311	0.317861	0.391923	0.336928	-0.143716	0.73422	-0.102671	0.80884	0.0981481	0.817151	-0.00104735
Adamts9	Adamts9	blue	0.450443	0.262708	0.631518	0.0930607	0.249568	0.551127	0.227161	0.588499	0.580928	0.131012	0.345338	0.402129	0.381257	0.351395	0.359546	0.381698	0.274739	0.5102	0.512043	0.194534	-0.43783	0.277948	-0.443284	0.271306	0.371383	0.365037	0.24357	0.561048	-0.45508	0.257213	0.368081	0.36965	0.323869	0.433873	0.877157	0.00421793	0.309206	0.456132	0.486092	0.221971	-0.23525	0.574909	-0.0366223	0.931395	-0.194439	0.644512	0.0313883
Tm4sf1	Tm4sf1	blue	0.449757	0.263527	0.568329	0.141609	0.571759	0.138679	0.24134	0.564751	0.807214	0.0154228	-0.056569	0.894159	0.19922	0.636229	0.568581	0.141393	0.495563	0.211739	0.392884	0.335638	-0.138671	0.743306	-0.0908676	0.830559	0.231962	0.58042	0.394002	0.334141	-0.06563	0.877297	0.690175	0.0581451	0.19764	0.638962	0.795038	0.0183524	0.576638	0.134569	0.832944	0.0102438	0.373729	0.361774	-0.015696	0.970575	0.0310746	0.941773	0.372069
Plekhh1	Plekhh1	blue	0.449109	0.264301	0.564877	0.144594	0.317173	0.443981	0.463569	0.247304	0.783254	0.0214976	0.276461	0.507443	0.485381	0.222749	0.392424	0.336255	0.151061	0.721039	0.71291	0.0471493	-0.242516	0.562797	0.0289743	0.945704	0.107487	0.800009	0.681115	0.062915	-0.122332	0.772906	0.571174	0.139177	0.178336	0.672641	0.908498	0.00178622	0.569675	0.140456	0.630452	0.0937847	0.136358	0.74748	0.0593045	0.889064	0.0827218	0.845603	0.296243
Irf3	Irf3	blue	0.447724	0.265958	0.649688	0.0812156	0.297542	0.474161	0.619709	0.101262	0.56955	0.140562	0.259242	0.53526	0.428127	0.289959	0.302765	0.466053	-0.107369	0.800225	0.87991	0.00394916	-0.178412	0.672508	-0.0933818	0.825924	0.143886	0.733914	0.452458	0.260314	-0.344505	0.403343	0.592001	0.122076	-0.0462281	0.913446	0.777736	0.0230778	0.343823	0.404336	0.310479	0.454182	-0.0792844	0.851964	-0.125301	0.767509	0.234278	0.576537	-0.0773289
Jakmip1	Jakmip1	blue	0.446771	0.267101	0.518953	0.187549	0.2306	0.582708	0.246797	0.555703	0.794338	0.0185306	0.438094	0.277624	0.45351	0.259068	0.374744	0.360367	0.313735	0.449208	0.501122	0.205849	-0.380061	0.353035	-0.187098	0.657292	0.325366	0.431627	0.595737	0.11914	-0.157236	0.710005	0.389615	0.340035	0.503757	0.203089	0.949405	0.000311634	0.520052	0.186451	0.653051	0.0791255	-0.00604981	0.988657	0.223313	0.595001	-0.190488	0.651381	0.405922
Tshz2	Tshz2	blue	0.446291	0.267677	0.641713	0.0862994	0.0922352	0.828037	0.569017	0.141019	0.336989	0.414352	0.430929	0.286464	0.757166	0.0295955	0.0602765	0.887255	-0.0688897	0.87124	0.723501	0.0424939	-0.39269	0.335898	0.0637557	0.880782	-0.178732	0.671946	0.485023	0.223141	-0.549773	0.158053	0.290981	0.484425	-0.229578	0.584428	0.721625	0.0432972	0.124819	0.768383	0.335456	0.416614	-0.296345	0.476027	-0.213646	0.611437	-0.0802999	0.850084	-0.201451
Frmd3	Frmd3	blue	0.446035	0.267986	0.649981	0.081032	0.483882	0.224395	0.602145	0.1142	0.665937	0.0714107	0.0739378	0.861871	0.153044	0.717492	0.213474	0.611731	0.0403155	0.92449	0.586604	0.126386	-0.0688212	0.871367	-0.123315	0.771117	0.394263	0.333792	0.382674	0.349457	-0.239827	0.567269	0.885172	0.00346667	-0.0335698	0.937104	0.699275	0.0535782	0.354099	0.389476	0.543801	0.163556	0.151289	0.720632	0.183142	0.66421	0.047417	0.911226	0.18776
Zfp90	Zfp90	blue	0.442918	0.271749	0.467427	0.242866	0.0902465	0.831704	0.296236	0.476198	0.729863	0.0398371	0.621019	0.100332	0.604271	0.112586	0.322841	0.435419	0.1799	0.669894	0.607993	0.109793	-0.379455	0.353867	-0.077813	0.854689	0.220054	0.600525	0.700569	0.0529468	-0.148935	0.724849	0.201651	0.632029	0.538109	0.168895	0.914632	0.00145748	0.459549	0.251973	0.480802	0.227795	-0.115907	0.784613	0.198473	0.637521	-0.130276	0.758482	0.349995
Plk4	Plk4	blue	-0.440385	0.274827	-0.359687	0.381497	-0.534883	0.171963	-0.403034	0.322158	0.00631602	0.988158	-0.134039	0.751671	0.261559	0.531485	0.185755	0.659639	-0.138177	0.744197	0.326046	0.430608	-0.596721	0.118374	-0.13429	0.751218	-0.656462	0.0770383	0.305554	0.461747	0.173111	0.681842	-0.328797	0.426497	-0.0369211	0.930836	0.484046	0.224214	0.679086	0.0640139	0.118788	0.779359	-0.152251	0.718911	-0.335507	0.416538	0.167207	0.692281	-0.0862798
Rasl10a	Rasl10a	blue	0.440011	0.275282	0.502021	0.204906	0.192037	0.648685	0.309579	0.455561	0.790389	0.0195563	0.44649	0.267439	0.584248	0.128296	0.366238	0.372237	0.26119	0.532086	0.588683	0.124716	-0.381774	0.350688	-0.0157431	0.970487	0.125038	0.767987	0.730633	0.0395228	-0.119292	0.778441	0.361838	0.378445	0.392011	0.33681	0.9642	0.000111653	0.566022	0.1436	0.671149	0.0684218	0.035804	0.932925	0.153714	0.716295	-0.118162	0.7805	0.398396
Zfp354c	Zfp354c	blue	0.438802	0.276758	0.460849	0.250458	0.371818	0.364431	0.421682	0.298074	0.873679	0.00457385	0.264849	0.526141	0.365876	0.372746	0.559113	0.149652	0.159907	0.705246	0.743464	0.034503	-0.0459846	0.9139	0.094036	0.824719	0.18858	0.654707	0.719036	0.0444212	0.111761	0.792187	0.527339	0.179254	0.383794	0.347929	0.826121	0.0114884	0.650892	0.0804638	0.526527	0.180048	0.295958	0.476631	0.0844215	0.84246	0.308572	0.457104	0.418276
Fam84a	Fam84a	blue	0.438756	0.276815	0.541476	0.165725	0.263335	0.528599	0.233527	0.577795	0.776295	0.0235019	0.356338	0.386271	0.438304	0.277367	0.328903	0.426339	0.369255	0.368007	0.41792	0.30286	-0.417316	0.303632	-0.187904	0.655886	0.294218	0.479351	0.561894	0.1472	-0.196642	0.64069	0.457042	0.254905	0.404923	0.319678	0.949845	0.000303667	0.513019	0.193539	0.758441	0.0291624	0.0239238	0.95516	0.228599	0.586074	-0.281076	0.500082	0.412965
Fbxl15	Fbxl15	blue	0.438423	0.277222	0.381162	0.351526	0.224242	0.593429	-0.0207099	0.96118	0.601056	0.11503	0.395759	0.331794	0.508414	0.198257	0.721508	0.0433479	0.47893	0.229875	0.474413	0.234932	-0.208643	0.62	-0.0784436	0.853521	0.0546128	0.897804	0.375775	0.358939	-0.0712141	0.866924	-0.115261	0.785792	0.613071	0.106047	0.686081	0.060273	0.393021	0.335455	0.349216	0.396507	0.0130544	0.975526	-0.311966	0.451908	0.146585	0.729065	0.156516
Rasgrp1	Rasgrp1	blue	0.437114	0.278826	0.444255	0.270132	0.108149	0.798796	-0.0764097	0.857288	0.473801	0.235622	0.517676	0.18883	0.563959	0.145393	0.431188	0.286143	0.527611	0.178989	0.240872	0.56553	-0.456648	0.255368	-0.259447	0.534926	0.160257	0.704623	0.264104	0.52735	-0.333803	0.419057	-0.151406	0.720423	0.574537	0.13633	0.719587	0.0441806	0.203576	0.62871	0.443584	0.270943	-0.242555	0.562732	-0.132107	0.755166	-0.317372	0.443679	0.124871
Rbm15b	Rbm15b	blue	0.436917	0.279068	0.399345	0.327027	0.162603	0.700451	0.346929	0.399819	0.778419	0.0228786	0.591202	0.122708	0.470182	0.239721	0.146781	0.728713	0.213228	0.61215	0.366607	0.371719	-0.229636	0.584329	0.0856116	0.840261	0.343798	0.404373	0.779792	0.0224807	0.0172404	0.967681	0.348806	0.3971	0.554601	0.153679	0.767936	0.0260584	0.415073	0.306507	0.5993	0.116379	0.0841553	0.842952	0.543422	0.163908	-0.281599	0.49925	0.635565
Pcsk9	Pcsk9	blue	0.434757	0.281725	0.594444	0.120152	0.548614	0.159112	0.189214	0.653601	0.607142	0.110428	0.00984465	0.981542	-0.0882219	0.83544	0.393406	0.334939	0.40754	0.316257	0.211137	0.615725	-0.106517	0.801786	-0.486462	0.221567	0.681603	0.0626525	-0.0194256	0.963586	-0.280297	0.501322	0.662851	0.0732159	0.320932	0.438295	0.601028	0.115052	0.242979	0.562029	0.539588	0.167499	0.0888413	0.834297	0.129048	0.760709	-0.144311	0.733151	0.190491
Zfp764	Zfp764	blue	0.434755	0.281727	0.54181	0.165413	0.17396	0.680346	0.329537	0.425393	0.71072	0.0481488	0.461084	0.250184	0.527777	0.178827	0.168391	0.690184	0.245208	0.558332	0.443697	0.270806	-0.445612	0.268496	-0.114618	0.786965	0.246297	0.556529	0.631143	0.0933144	-0.249595	0.551083	0.432142	0.284959	0.324432	0.433028	0.923891	0.00104023	0.430791	0.286636	0.70001	0.0532191	-0.0650036	0.878461	0.302643	0.466242	-0.348842	0.397048	0.385346
Tjap1	Tjap1	blue	0.4332	0.283649	0.581566	0.130487	0.372809	0.363052	0.353306	0.390614	0.76302	0.0276383	0.148187	0.72619	0.424686	0.294277	0.400928	0.324933	0.303308	0.465214	0.553726	0.154466	-0.308036	0.457928	-0.0500525	0.906308	0.108225	0.798657	0.566576	0.143121	-0.172585	0.682771	0.611028	0.107545	0.128472	0.761752	0.912919	0.00154493	0.569614	0.140508	0.774468	0.0240468	0.169669	0.687922	0.0293168	0.945063	-0.0481155	0.909923	0.303045
Fam174b	Fam174b	blue	0.43194	0.285209	0.46131	0.249922	0.122879	0.77191	0.252691	0.545986	0.534435	0.172392	0.542329	0.164928	0.476293	0.232821	0.477082	0.231938	0.0955281	0.821971	0.703273	0.0516418	-0.219618	0.601265	-0.207718	0.621586	0.243691	0.560846	0.380081	0.353008	-0.232536	0.579457	0.0424979	0.920412	0.507463	0.199238	0.707282	0.049743	0.277239	0.506199	0.11062	0.794274	-0.227095	0.588611	-0.144865	0.732154	0.166451	0.693621	0.000608719
Nol12	Nol12	blue	0.430353	0.287182	0.598536	0.116967	0.469152	0.240894	0.520104	0.186399	0.746516	0.0333699	0.0977479	0.817887	0.144041	0.733635	0.258335	0.536741	0.118683	0.77955	0.533519	0.17327	-0.0972391	0.818823	-0.129657	0.759605	0.427934	0.290201	0.449094	0.264318	-0.147188	0.727983	0.855948	0.00668889	0.106336	0.802119	0.752175	0.0313297	0.44601	0.268016	0.621897	0.0997121	0.203861	0.62822	0.268081	0.520912	0.003309	0.993796	0.324136
Tor3a	Tor3a	blue	0.428433	0.289577	0.502537	0.204365	0.123557	0.770677	0.390016	0.339494	0.667176	0.0706932	0.608928	0.109098	0.369397	0.367808	0.13076	0.757605	0.0421436	0.921074	0.525997	0.180568	-0.30824	0.457614	-0.26351	0.528313	0.541179	0.166004	0.528871	0.17776	-0.23335	0.578093	0.383768	0.347964	0.52368	0.182849	0.808408	0.0151526	0.303039	0.46563	0.367091	0.37104	-0.20158	0.632152	0.429859	0.287797	-0.231586	0.581052	0.32519
Snx29	Snx29	blue	0.428332	0.289703	0.517062	0.189447	0.306673	0.460023	0.242865	0.562218	0.725796	0.0415237	0.193756	0.645698	0.590987	0.122879	0.442538	0.27221	0.422769	0.296698	0.479849	0.228852	-0.359791	0.381349	0.104048	0.806314	-0.118678	0.779559	0.642707	0.0856556	-0.129733	0.759465	0.397436	0.32956	0.142154	0.73703	0.894663	0.002696	0.574511	0.136352	0.828404	0.0110618	0.193211	0.646644	-0.081824	0.847263	-0.0891053	0.83381	0.329904
Fam83h	Fam83h	blue	0.428176	0.289898	0.475503	0.233706	0.123689	0.770438	0.427675	0.290524	0.720363	0.043843	0.607022	0.110518	0.442112	0.272727	0.098269	0.816928	0.0589296	0.889762	0.510746	0.19586	-0.297254	0.47461	-0.0962112	0.820714	0.429271	0.28853	0.681493	0.0627116	-0.144578	0.73267	0.415187	0.306361	0.478258	0.230624	0.82469	0.0117609	0.369615	0.367504	0.477608	0.231349	-0.0928026	0.826992	0.493556	0.213886	-0.250339	0.549856	0.447048
Mier2	Mier2	blue	0.428074	0.290025	0.531987	0.174743	0.0980521	0.817327	0.328195	0.427395	0.67999	0.0635231	0.523032	0.183489	0.637423	0.0891082	0.263071	0.529027	0.171785	0.684184	0.617333	0.10296	-0.476668	0.232401	-0.108876	0.797464	0.124438	0.769076	0.65893	0.0755483	-0.271639	0.515178	0.294896	0.478291	0.33295	0.42032	0.966104	9.49009e-05	0.459239	0.252334	0.571373	0.139007	-0.152407	0.718632	0.119103	0.778784	-0.194244	0.64485	0.249973
Umodl1	Umodl1	blue	0.427663	0.290539	0.377998	0.355871	0.129941	0.75909	-0.0814778	0.847904	0.499872	0.207167	0.490951	0.21669	0.555692	0.1527	0.586634	0.126363	0.498705	0.208399	0.349489	0.396113	-0.320951	0.438266	-0.152007	0.719346	0.0792885	0.851956	0.307434	0.458854	-0.189801	0.652578	-0.226403	0.589778	0.627104	0.0960794	0.662147	0.0736317	0.266991	0.522674	0.33252	0.420959	-0.140606	0.739818	-0.256249	0.540152	-0.064374	0.879632	0.116663
Smarcc2	Smarcc2	blue	0.427621	0.290592	0.403009	0.322191	0.15337	0.716908	0.249478	0.551276	0.823279	0.0120334	0.554246	0.153998	0.520978	0.185528	0.399983	0.326182	0.255209	0.541855	0.547555	0.160084	-0.290091	0.485824	-0.0106176	0.980094	0.24975	0.550827	0.75723	0.0295736	0.0191712	0.964063	0.245259	0.558248	0.629298	0.0945716	0.893516	0.00278255	0.558659	0.150055	0.55538	0.152979	0.0543879	0.898224	0.273863	0.511604	-0.0768826	0.856412	0.512478
Gabra3	Gabra3	blue	0.426848	0.291561	0.569733	0.140406	0.298701	0.472358	0.211411	0.615258	0.714645	0.0463669	0.204958	0.62633	0.509878	0.196751	0.488064	0.219819	0.389236	0.340547	0.546588	0.160975	-0.42515	0.293693	-0.144895	0.732101	0.045544	0.914723	0.500058	0.20697	-0.244813	0.558986	0.413278	0.308817	0.216453	0.606649	0.961194	0.000141879	0.560648	0.148295	0.740781	0.0355182	0.0490286	0.908219	-0.1228	0.772054	-0.0804444	0.849816	0.207789
NEWGENE_1305790	NEWGENE_1305790	blue	0.425708	0.292992	0.577962	0.133465	0.621234	0.10018	0.250265	0.549978	0.695469	0.0554612	-0.0970176	0.81923	-0.107166	0.800597	0.421055	0.298869	0.412452	0.309883	0.235601	0.574322	-0.0336113	0.937026	-0.341577	0.407617	0.603581	0.113109	0.101081	0.811761	-0.153529	0.716625	0.801586	0.0167373	0.239874	0.567191	0.614928	0.104696	0.362395	0.377657	0.65859	0.0757526	0.274383	0.51077	0.166014	0.694396	-0.0626875	0.882768	0.307366
Ak5	Ak5	blue	0.424993	0.293891	0.573452	0.137245	0.134569	0.750713	0.401921	0.323624	0.634427	0.0911014	0.423205	0.296146	0.654706	0.0781088	0.271893	0.514768	0.114497	0.787186	0.701977	0.0522649	-0.453682	0.258863	-0.0613485	0.88526	0.00849225	0.984078	0.634049	0.0913541	-0.319646	0.440236	0.363936	0.37548	0.143101	0.735327	0.951124	0.000281306	0.455119	0.257167	0.559999	0.148869	-0.132144	0.755099	-0.0180345	0.966193	-0.0937408	0.825263	0.131382
Agrn	Agrn	blue	0.424857	0.294062	0.558372	0.150309	0.10715	0.800626	0.293164	0.481	0.638972	0.0880881	0.47275	0.236809	0.644362	0.0845909	0.284543	0.494579	0.207803	0.621441	0.60601	0.111276	-0.520796	0.185709	-0.157883	0.708852	0.0841932	0.842882	0.586001	0.126874	-0.340235	0.409582	0.283042	0.496959	0.273283	0.512535	0.975033	3.81824e-05	0.441906	0.272977	0.586716	0.126297	-0.185752	0.659644	0.0223924	0.958028	-0.20854	0.620176	0.169139
Gabrb1	Gabrb1	blue	0.423437	0.295853	0.575627	0.135415	0.309244	0.456073	0.391862	0.33701	0.75732	0.0295431	0.231062	0.581932	0.437026	0.278934	0.402735	0.322551	0.188419	0.654987	0.674199	0.0667075	-0.316512	0.444983	-0.106143	0.802472	0.152157	0.719078	0.582227	0.129945	-0.188011	0.655698	0.573565	0.13715	0.18284	0.66474	0.941121	0.000488021	0.571562	0.138847	0.64865	0.0818672	0.0769908	0.856212	0.0278807	0.947751	0.0256839	0.951864	0.243842
Zfp423	Zfp423	blue	0.421995	0.297677	0.454894	0.257433	0.177708	0.673746	0.288698	0.488017	0.792017	0.0191292	0.426679	0.291772	0.631005	0.0934082	0.427446	0.290811	0.267419	0.521981	0.623049	0.0989016	-0.352589	0.391644	0.0828804	0.845309	0.0023302	0.995631	0.786742	0.0205343	-0.0458698	0.914115	0.297797	0.473765	0.379483	0.353828	0.948214	0.000333854	0.614196	0.105227	0.661311	0.0741268	0.0942732	0.824282	0.0737294	0.862258	-0.024861	0.953405	0.40387
Ndufab1	Ndufab1	blue	0.420992	0.298948	0.407528	0.316272	0.341182	0.408194	0.250592	0.549439	0.91995	0.00120666	0.297334	0.474486	0.360202	0.380766	0.574537	0.136331	0.333427	0.419614	0.565177	0.144333	-0.142918	0.735655	0.0307616	0.942358	0.240941	0.565415	0.721824	0.0432115	0.153322	0.716995	0.440252	0.274989	0.555699	0.152694	0.873822	0.0045589	0.696723	0.0548362	0.658267	0.0759469	0.305905	0.461207	0.184848	0.661225	0.123367	0.771023	0.564401
Nptx1	Nptx1	blue	0.41968	0.300616	0.624213	0.0980872	0.125016	0.768026	0.257118	0.538731	0.513943	0.1926	0.392642	0.335962	0.593507	0.120887	0.237032	0.57193	0.231306	0.581523	0.537085	0.169867	-0.586266	0.12666	-0.310249	0.454533	0.111353	0.792933	0.374622	0.360536	-0.523172	0.183351	0.296162	0.476313	0.147359	0.727676	0.937205	0.00059025	0.318187	0.442444	0.56352	0.145776	-0.3029	0.465845	-0.0861169	0.839327	-0.297273	0.47458	-0.00987526
Fbn1	Fbn1	blue	0.419442	0.300919	0.5347	0.172138	0.173354	0.681415	0.202655	0.630297	0.683663	0.061551	0.368149	0.369556	0.614008	0.105364	0.430073	0.28753	0.328352	0.42716	0.578818	0.132754	-0.491009	0.216628	-0.138954	0.742795	0.0268399	0.949699	0.56609	0.143541	-0.264418	0.526841	0.268748	0.519834	0.302351	0.466694	0.981439	1.57654e-05	0.526286	0.180285	0.656683	0.0769042	-0.0727159	0.864138	-0.0824562	0.846094	-0.13079	0.75755	0.200198
Prkar1b	Prkar1b	blue	0.418457	0.302175	0.474547	0.234781	0.349923	0.395485	0.262066	0.53066	0.870052	0.0049652	0.223233	0.595136	0.391682	0.337252	0.56885	0.141163	0.33208	0.421611	0.603519	0.113155	-0.2277	0.587591	-0.0333573	0.937501	0.168456	0.690069	0.651921	0.0798245	0.0261858	0.950924	0.48615	0.221908	0.406089	0.318152	0.924015	0.00103522	0.688072	0.0592325	0.696636	0.0548794	0.244682	0.559203	0.0592142	0.889233	0.104355	0.805751	0.431986
Timp2	Timp2	blue	0.417964	0.302803	0.580355	0.131484	0.204146	0.627729	0.340966	0.408511	0.689079	0.0587104	0.336595	0.414934	0.538852	0.168193	0.336742	0.414716	0.193166	0.646723	0.647616	0.0825189	-0.447579	0.266132	-0.165199	0.695841	0.116971	0.782672	0.564842	0.144624	-0.295564	0.477246	0.444183	0.270218	0.202416	0.630709	0.97751	2.79602e-05	0.509756	0.196876	0.626854	0.0962523	-0.0770134	0.85617	0.00991119	0.981418	-0.10491	0.804732	0.179289
Aloxe3	Aloxe3	blue	0.413327	0.308754	0.544303	0.163089	0.0478799	0.910362	0.353685	0.39007	0.580948	0.130995	0.523694	0.182835	0.707582	0.049603	0.151243	0.720713	0.13667	0.746917	0.58422	0.128318	-0.532728	0.17403	-0.0675698	0.873692	0.0185312	0.965262	0.64066	0.0869841	-0.361745	0.378577	0.267259	0.52224	0.186506	0.658326	0.932117	0.000742762	0.378037	0.355818	0.571726	0.138707	-0.219019	0.602283	0.083141	0.844828	-0.276448	0.507463	0.169498
Cyp2s1	Cyp2s1	blue	0.412173	0.310244	0.565496	0.144056	0.0575121	0.892402	0.317125	0.444054	0.474225	0.235145	0.537361	0.169604	0.525737	0.180823	0.264258	0.527101	0.0306795	0.942512	0.688443	0.0590395	-0.444228	0.270165	-0.355907	0.386887	0.256061	0.54046	0.343662	0.404571	-0.467132	0.243204	0.182794	0.664819	0.310939	0.453478	0.835196	0.00985281	0.238877	0.568853	0.229795	0.584062	-0.403149	0.322007	-0.069882	0.869397	-0.0876372	0.83652	-0.0911481
Zfp395	Zfp395	blue	0.411752	0.310787	0.596064	0.118885	0.350702	0.394362	0.181639	0.666844	0.679243	0.0639286	0.1492	0.724375	0.300711	0.469235	0.328721	0.42661	0.428499	0.289494	0.322878	0.435363	-0.435575	0.280717	-0.3359	0.415958	0.320689	0.438662	0.322441	0.436021	-0.323897	0.43383	0.560953	0.148027	0.234623	0.575959	0.897107	0.00251748	0.446686	0.267203	0.794077	0.0185974	0.0118132	0.977852	0.104644	0.80522	-0.31793	0.442834	0.264396
Plekha7	Plekha7	blue	0.410085	0.312947	0.478338	0.230534	0.150371	0.722275	0.160059	0.704975	0.730902	0.0394131	0.429419	0.288345	0.582429	0.129779	0.445351	0.268809	0.344019	0.40405	0.543803	0.163554	-0.464165	0.246616	-0.140475	0.740053	0.103985	0.80643	0.60893	0.109096	-0.175236	0.678097	0.223002	0.595527	0.451724	0.261184	0.974798	3.92635e-05	0.554875	0.153432	0.638972	0.0880881	-0.0491303	0.908029	0.0203015	0.961945	-0.139676	0.741493	0.305353
Pdzrn3	Pdzrn3	blue	-0.408304	0.315262	-0.0658565	0.876876	-0.251264	0.548333	0.0871177	0.837479	-0.0251447	0.952874	-0.404867	0.319751	-0.272644	0.513561	-0.387326	0.343128	-0.470119	0.239793	0.195289	0.643037	-0.464524	0.246202	-0.454855	0.257478	0.00525216	0.990152	0.0174369	0.967312	-0.131933	0.75548	0.603738	0.112989	-0.507432	0.199271	0.383244	0.348679	0.418838	0.301688	0.223311	0.595004	-0.167563	0.69165	0.265667	0.524816	-0.152828	0.717878	-0.0980123
Colgalt2	Colgalt2	blue	0.407236	0.316653	0.343409	0.404939	0.624758	0.0977067	0.703258	0.051649	0.17134	0.68497	-0.0559286	0.895352	-0.218461	0.603232	0.019195	0.964018	-0.151871	0.71959	0.181066	0.667849	0.816088	0.0134853	0.459985	0.251464	0.360788	0.379934	0.0228476	0.957176	0.093717	0.825307	0.596873	0.118255	-0.217987	0.604038	-0.390674	0.338608	-0.338458	0.41219	-0.158017	0.708612	0.455646	0.256546	0.145776	0.730518	0.443122	0.271502	0.0774813
Zfp933	Zfp933	blue	0.406772	0.317259	0.363318	0.376352	0.0863395	0.838916	0.140588	0.73985	0.756178	0.029934	0.608143	0.109682	0.54325	0.164069	0.306846	0.459757	0.341477	0.407762	0.366984	0.37119	-0.373837	0.361625	-0.0418219	0.921675	0.257899	0.537452	0.70989	0.0485311	-0.0222724	0.958253	0.131132	0.756931	0.679162	0.0639723	0.855733	0.00671784	0.477597	0.231362	0.594627	0.120008	-0.0136558	0.974399	0.344669	0.403103	-0.281668	0.499142	0.549707
Tpm3	Tpm3	blue	0.406345	0.317817	0.444135	0.270277	0.465906	0.244611	0.358837	0.382707	0.872151	0.00473622	0.0804975	0.849718	0.233876	0.577211	0.634838	0.0908263	0.236671	0.572535	0.672054	0.0679103	0.0122992	0.976941	0.0636348	0.881007	0.191579	0.649482	0.613965	0.105396	0.15693	0.710552	0.607758	0.109968	0.326868	0.429377	0.776751	0.0233672	0.689023	0.0587393	0.581728	0.130354	0.410606	0.312271	0.0185241	0.965275	0.365538	0.373222	0.415883
Prkag2	Prkag2	blue	0.403801	0.32115	0.53979	0.167309	0.351048	0.393862	0.431804	0.285378	0.756534	0.0298119	0.169579	0.688082	0.335776	0.416142	0.486911	0.221077	0.0988717	0.81582	0.771375	0.0249869	-0.172129	0.683576	-0.0902159	0.831761	0.181668	0.666793	0.546921	0.160668	-0.100826	0.812228	0.599827	0.115973	0.188487	0.654868	0.863419	0.00573491	0.587987	0.125274	0.508832	0.197827	0.140049	0.740822	-0.0336053	0.937037	0.246134	0.556799	0.197944
Dcaf12	Dcaf12	blue	0.403623	0.321383	0.486537	0.221485	0.336716	0.414755	0.430311	0.287233	0.601665	0.114565	0.131172	0.756858	0.456346	0.255723	0.622534	0.0992636	0.0562256	0.894799	0.883779	0.00359044	-0.0299971	0.943789	0.127052	0.764329	-0.131953	0.755446	0.504985	0.201809	-0.0695842	0.86995	0.361894	0.378366	0.047804	0.910504	0.684514	0.0610991	0.495276	0.212045	0.290629	0.484978	0.166122	0.694203	-0.410282	0.312691	0.543752	0.163601	-0.0266515
Armc2	Armc2	blue	0.403169	0.32198	0.427396	0.290873	0.047242	0.911553	0.396333	0.331029	0.694011	0.0561926	0.615436	0.104328	0.60698	0.110549	0.306457	0.460357	0.00187165	0.996491	0.756339	0.0298788	-0.302115	0.467059	0.00331316	0.993788	0.145506	0.731003	0.753961	0.0307022	-0.0977601	0.817864	0.211503	0.6151	0.452278	0.260527	0.868073	0.00518743	0.472763	0.236794	0.340128	0.409739	-0.112219	0.79135	0.15508	0.713854	0.0498793	0.906631	0.279871
Sgpp2	Sgpp2	blue	0.402789	0.32248	0.441785	0.273124	0.152708	0.718092	0.0819432	0.847043	0.739537	0.0359953	0.419707	0.300582	0.586187	0.126723	0.441406	0.273584	0.446322	0.26764	0.422028	0.297636	-0.479323	0.229438	-0.104609	0.805285	0.0834101	0.84433	0.619307	0.101548	-0.132466	0.754517	0.18001	0.669701	0.494493	0.212882	0.956377	0.000200801	0.561045	0.147946	0.721799	0.0432226	0.00108084	0.997973	0.0616894	0.884626	-0.228913	0.585547	0.392323
Cldn20	Cldn20	blue	0.402783	0.322488	0.422308	0.29728	0.0743749	0.86106	0.22879	0.585754	0.718982	0.0444446	0.599891	0.115924	0.515656	0.190864	0.327805	0.427976	0.187453	0.656672	0.554681	0.153607	-0.378742	0.354848	-0.162478	0.700673	0.300313	0.469853	0.637565	0.0890146	-0.122324	0.77292	0.185762	0.659626	0.608837	0.109166	0.891864	0.00291036	0.464132	0.246654	0.449691	0.263605	-0.127853	0.762876	0.239778	0.567351	-0.144572	0.73268	0.366262
Abcc2	Abcc2	blue	0.398565	0.328061	0.339494	0.410668	0.260798	0.532725	-0.185817	0.659529	0.575469	0.135548	0.233863	0.577233	0.519776	0.186726	0.759511	0.0288017	0.695645	0.0553732	0.271007	0.516194	-0.277298	0.506105	-0.0225671	0.957701	-0.112407	0.791006	0.332523	0.420954	-0.0455694	0.914676	-0.151569	0.72013	0.528275	0.17834	0.67156	0.0681892	0.439637	0.275739	0.559305	0.149482	0.128423	0.761842	-0.4001	0.326027	0.0268528	0.949675	0.21164
Cdyl	Cdyl	blue	0.396639	0.330621	0.566747	0.142973	0.130514	0.758051	0.372546	0.363417	0.642628	0.0857071	0.448663	0.264833	0.459148	0.25244	0.123509	0.770765	0.102299	0.809523	0.540112	0.167006	-0.479348	0.22941	-0.272854	0.513223	0.326312	0.430209	0.525416	0.181138	-0.351819	0.392751	0.476318	0.232792	0.268159	0.520785	0.933882	0.000687251	0.392253	0.336484	0.568621	0.141359	-0.19998	0.634915	0.271321	0.515689	-0.303782	0.464481	0.232114
Nr4a3	Nr4a3	blue	0.39535	0.332339	0.174368	0.679627	0.608441	0.10946	0.390322	0.339081	0.0245873	0.953917	-0.0167111	0.968673	-0.268747	0.519836	0.122257	0.773042	0.112508	0.790821	-0.168893	0.689297	0.938622	0.000551791	0.519739	0.186763	0.343341	0.40504	-0.173789	0.680648	0.206913	0.622969	0.183844	0.662981	0.0314762	0.941021	-0.681131	0.0629061	-0.534835	0.17201	-0.284024	0.495402	0.493111	0.214363	0.0498679	0.906653	0.382448	0.349766	0.116457
Lrrc32	Lrrc32	blue	0.394285	0.333762	0.662927	0.0731713	0.386766	0.343888	0.142128	0.737078	0.388968	0.340908	-0.0363055	0.931987	0.262354	0.530192	0.382249	0.350038	0.40022	0.325869	0.344455	0.403415	-0.410191	0.312809	-0.448608	0.264898	0.168541	0.689919	-0.0519373	0.902793	-0.572218	0.138289	0.454888	0.257439	-0.0648801	0.878691	0.717414	0.0451338	0.2159	0.607591	0.57458	0.136294	-0.13915	0.742443	-0.347268	0.399328	-0.176462	0.675939	-0.193336
Mrps26	Mrps26	blue	0.392345	0.336362	0.441038	0.274032	0.246269	0.556576	0.534711	0.172128	0.631532	0.0930506	0.266501	0.523465	0.53338	0.173403	0.482427	0.225998	-0.0708263	0.867644	0.922995	0.00107666	-0.0231065	0.956691	0.258775	0.536022	-0.147071	0.728192	0.693485	0.0564581	0.002002	0.996246	0.365821	0.372824	0.0663616	0.875937	0.691317	0.0575598	0.506649	0.200081	0.273014	0.512967	0.162364	0.700875	-0.220142	0.600376	0.502564	0.204336	0.0903899
Fcho1	Fcho1	blue	0.390941	0.338249	0.514183	0.192356	0.110769	0.794	0.417559	0.303321	0.685934	0.0603502	0.449973	0.263269	0.583805	0.128656	0.251346	0.548198	0.0481782	0.909806	0.71675	0.0454277	-0.407622	0.31615	-0.0631565	0.881896	0.0981875	0.817078	0.694355	0.0560193	-0.216866	0.605945	0.399885	0.326312	0.234912	0.575477	0.947437	0.000348899	0.508965	0.19769	0.525502	0.181054	-0.0955079	0.822009	0.119437	0.778177	-0.0601383	0.887512	0.230563
Dgkg	Dgkg	blue	0.388725	0.341236	0.51018	0.196441	-0.0127806	0.976039	0.287273	0.490264	0.526634	0.179944	0.542468	0.164798	0.761221	0.0282312	0.202489	0.630583	0.139091	0.742548	0.613698	0.10559	-0.570054	0.140131	-0.0787395	0.852973	-0.070536	0.868183	0.613112	0.106017	-0.377285	0.356854	0.133194	0.7532	0.200244	0.634459	0.926902	0.000923728	0.373162	0.362561	0.503408	0.203453	-0.27821	0.504649	-0.0407009	0.92377	-0.229719	0.58419	0.0862434
Cmtm3	Cmtm3	blue	0.387774	0.342522	0.545367	0.162102	0.425393	0.293388	-0.0658472	0.876893	0.444452	0.269894	-0.0856404	0.840208	0.288852	0.487773	0.605554	0.111619	0.636153	0.0899501	0.225111	0.59196	-0.339536	0.410607	-0.310111	0.454745	0.0289176	0.94581	-0.01465	0.972535	-0.370672	0.366027	0.253156	0.545222	0.104919	0.804716	0.663947	0.0725716	0.311423	0.452737	0.646366	0.0833113	0.0459474	0.91397	-0.471969	0.237693	-0.0900624	0.832044	-0.0612731
Slc27a2	Slc27a2	blue	0.386041	0.344872	0.572028	0.138451	0.0235867	0.955791	0.228736	0.585844	0.421861	0.297846	0.437797	0.277989	0.713968	0.0466712	0.214906	0.609286	0.194051	0.645185	0.560346	0.148562	-0.626622	0.0964124	-0.221249	0.598498	-0.0705837	0.868094	0.406187	0.318023	-0.535637	0.171244	0.135381	0.749245	0.087663	0.836472	0.901504	0.0022159	0.284598	0.494493	0.494413	0.212968	-0.363117	0.376636	-0.197465	0.639265	-0.274519	0.510553	-0.090521
Shroom3	Shroom3	blue	-0.385924	0.34503	-0.511173	0.195423	-0.430205	0.287365	0.122509	0.772584	-0.227175	0.588476	0.000769993	0.998556	0.0148241	0.972209	-0.350999	0.393932	-0.608827	0.109173	0.129694	0.759538	0.194709	0.644043	0.535749	0.171137	-0.471428	0.238306	0.387878	0.342381	0.4821	0.226358	-0.191166	0.650201	-0.248963	0.552124	-0.32323	0.434834	0.105164	0.804267	-0.382657	0.349481	0.124681	0.768635	0.200239	0.634468	0.34147	0.407773	0.101412
Anks6	Anks6	blue	0.385517	0.345583	0.335411	0.41668	0.0208251	0.960964	0.326207	0.430367	0.63324	0.091898	0.630749	0.0935826	0.66241	0.073476	0.0481713	0.909818	0.171248	0.685133	0.351316	0.393476	-0.311616	0.452443	0.254682	0.542719	0.0423946	0.920605	0.844424	0.00834967	-0.0203617	0.961832	0.16134	0.702696	0.389483	0.340212	0.713971	0.0466701	0.354957	0.388246	0.570128	0.140068	0.0161211	0.969778	0.418105	0.302623	-0.322629	0.435738	0.541993
Zfp608	Zfp608	blue	0.385517	0.345584	0.528565	0.178058	0.161442	0.702515	0.205917	0.62468	0.680066	0.063482	0.392515	0.336132	0.423077	0.296307	0.249018	0.552034	0.278822	0.503672	0.431563	0.285676	-0.509693	0.196941	-0.328602	0.426787	0.330532	0.423911	0.471521	0.2382	-0.30012	0.470153	0.401195	0.324581	0.388158	0.342002	0.954502	0.000227499	0.454701	0.25766	0.655046	0.0779005	-0.142526	0.736361	0.219222	0.601939	-0.335631	0.416355	0.292739
Morn2	Morn2	blue	-0.385201	0.346012	-0.529555	0.177096	0.0313055	0.941341	-0.295817	0.476851	-0.36204	0.37816	-0.650769	0.0805401	-0.478336	0.230537	0.181611	0.666894	-0.078455	0.853499	-0.254256	0.543417	0.543486	0.163848	0.358116	0.383733	-0.429237	0.288572	-0.314345	0.448278	0.554561	0.153715	-0.216357	0.606813	-0.293292	0.480801	-0.706673	0.0500288	-0.00229753	0.995692	-0.374483	0.360728	0.489601	0.21815	-0.393127	0.335312	0.646612	0.0831553	-0.115215
Tmem161a	Tmem161a	blue	0.384068	0.347555	0.541133	0.166047	0.174869	0.678744	0.320458	0.439009	0.696993	0.0547022	0.335018	0.417261	0.514616	0.191917	0.270758	0.516595	0.194612	0.644212	0.579577	0.132126	-0.472154	0.237483	-0.159645	0.705712	0.135767	0.748548	0.596409	0.118616	-0.25978	0.534383	0.464701	0.245997	0.215155	0.608861	0.977815	2.68436e-05	0.529799	0.176859	0.675594	0.0659319	-0.0594545	0.888785	0.116089	0.78428	-0.184451	0.661919	0.257752
Fam104b	Fam104b	blue	0.382905	0.349141	0.596858	0.118267	-0.00324057	0.993924	0.472506	0.237084	0.333309	0.419789	0.559419	0.149381	0.490203	0.217498	0.0392804	0.926425	-0.19583	0.642099	0.73026	0.0396746	-0.432402	0.284637	-0.386189	0.34467	0.299335	0.471372	0.2749	0.509942	-0.597476	0.117788	0.265489	0.525105	0.119379	0.778281	0.745419	0.0337745	0.0802727	0.850134	0.0808294	0.849104	-0.541708	0.165508	-0.00217425	0.995923	-0.123128	0.771458	-0.236384
Myh11	Myh11	blue	0.382752	0.349351	0.557749	0.150863	0.279771	0.50216	0.283592	0.496086	0.611687	0.107061	0.187725	0.656197	0.336552	0.414997	0.509076	0.197575	0.151623	0.720034	0.715642	0.0459205	-0.301789	0.467565	-0.31408	0.448682	0.204343	0.627389	0.317214	0.443918	-0.286412	0.491623	0.424424	0.294607	0.21535	0.608529	0.852951	0.00709838	0.46852	0.241615	0.403137	0.322023	-0.0763586	0.857383	-0.204453	0.6272	0.161726	0.70201	-0.0156579
Ophn1	Ophn1	blue	0.380762	0.352073	0.518131	0.188373	0.261276	0.531945	0.287364	0.490119	0.772498	0.0246429	0.267722	0.521492	0.347222	0.399394	0.38942	0.340298	0.21824	0.603607	0.585512	0.127269	-0.3609	0.379775	-0.241827	0.563942	0.298197	0.473141	0.534834	0.172011	-0.158446	0.707848	0.532822	0.173939	0.346553	0.400365	0.954328	0.000230086	0.587655	0.125541	0.636557	0.0896815	0.0306026	0.942656	0.149344	0.724116	-0.0646071	0.879198	0.315289
Cd6	Cd6	blue	0.380549	0.352365	0.385874	0.345098	-0.0183192	0.965659	0.0330892	0.938003	0.51058	0.19603	0.545699	0.161795	0.793859	0.0186532	0.424016	0.295122	0.369034	0.368316	0.478807	0.230011	-0.518573	0.187929	-0.00811175	0.984791	-0.185943	0.65931	0.565046	0.144447	-0.236234	0.573265	-0.178182	0.672913	0.412996	0.309181	0.834156	0.0100322	0.38671	0.343964	0.475006	0.234266	-0.194296	0.64476	-0.218635	0.602936	-0.158479	0.70779	0.131931
Krt26	Krt26	blue	0.379804	0.353388	0.490971	0.216668	0.12931	0.760232	0.125682	0.766816	0.676055	0.0656768	0.416463	0.304724	0.483193	0.225153	0.325453	0.431496	0.339513	0.410641	0.427539	0.290694	-0.531997	0.174733	-0.300675	0.469291	0.24889	0.552245	0.487351	0.220597	-0.268979	0.519463	0.275741	0.508595	0.448769	0.264707	0.961728	0.00013616	0.480499	0.228132	0.648028	0.0822592	-0.142669	0.736104	0.133996	0.751749	-0.308247	0.457603	0.289065
Zfp2	Zfp2	blue	0.379593	0.353677	0.544882	0.162552	0.342142	0.40679	0.345517	0.401869	0.750215	0.0320273	0.191582	0.649477	0.164809	0.696533	0.317176	0.443976	0.168136	0.690636	0.523473	0.183053	-0.264484	0.526734	-0.327919	0.427806	0.485794	0.222297	0.410925	0.311857	-0.178195	0.67289	0.687082	0.0597482	0.311003	0.45338	0.864069	0.00565635	0.507199	0.199511	0.593062	0.121238	0.0516353	0.903356	0.25814	0.537059	-0.077733	0.854837	0.310563
Klhl1	Klhl1	blue	0.379417	0.353919	0.659025	0.0754909	0.197829	0.638635	0.370739	0.365934	0.477715	0.23123	0.218632	0.602942	0.447821	0.265841	0.159856	0.705337	0.111829	0.792062	0.571227	0.139131	-0.520746	0.185758	-0.343713	0.404496	0.150756	0.721587	0.294753	0.478513	-0.553297	0.154854	0.526921	0.179663	-0.0662601	0.876125	0.889608	0.00309092	0.310988	0.453402	0.558125	0.150529	-0.252476	0.54634	-0.069944	0.869282	-0.231918	0.580494	-0.0801972
Shtn1	Shtn1	blue	0.379207	0.354208	0.645812	0.0836642	0.299737	0.470747	0.425387	0.293395	0.578833	0.132742	0.134177	0.751421	0.302486	0.466484	0.20609	0.624384	0.0919563	0.828551	0.587856	0.125379	-0.38761	0.342745	-0.324291	0.43324	0.270424	0.517132	0.323798	0.43398	-0.423239	0.296103	0.691239	0.0575995	-0.0264061	0.950512	0.868946	0.00508861	0.389909	0.339638	0.582562	0.129671	-0.0991698	0.815272	0.0375769	0.92961	-0.126555	0.765231	0.0369689
Fam122b	Fam122b	blue	-0.37893	0.354588	-0.475155	0.234098	-0.525881	0.180681	-0.505025	0.201767	0.208837	0.619667	0.0790153	0.852462	0.279109	0.503215	0.241804	0.56398	0.0497407	0.90689	0.144888	0.732112	-0.495411	0.211901	0.0245849	0.953922	-0.502978	0.203903	0.531098	0.175601	0.455952	0.256187	-0.459961	0.251492	0.396535	0.33076	0.470509	0.239349	0.75061	0.0318861	0.221896	0.5974	0.0226526	0.957541	-0.0121623	0.977198	0.05575	0.895685	0.337841
Ocel1	Ocel1	blue	0.378675	0.35494	0.619024	0.10175	0.273238	0.512607	0.288568	0.488222	0.548693	0.15904	0.101905	0.810247	0.468476	0.241666	0.33667	0.414822	0.253348	0.544908	0.56038	0.148532	-0.469597	0.240387	-0.221786	0.597587	0.00030865	0.999421	0.349443	0.396178	-0.421018	0.298916	0.500641	0.206356	-0.0597878	0.888165	0.899373	0.00235892	0.438909	0.276628	0.668911	0.0696956	-0.0703101	0.868602	-0.203609	0.628653	-0.112288	0.791223	-0.00953028
Pde8b	Pde8b	blue	0.377929	0.355966	0.512358	0.194213	-0.0348115	0.934781	0.248204	0.553377	0.450989	0.262058	0.548456	0.159258	0.740372	0.0356746	0.0461451	0.913601	0.192618	0.647675	0.422696	0.29679	-0.630341	0.0938602	-0.111751	0.792205	-0.0260731	0.951135	0.541381	0.165815	-0.455862	0.256292	0.133191	0.753205	0.156773	0.710832	0.870831	0.00487936	0.260217	0.533671	0.568845	0.141167	-0.329313	0.425727	0.0722296	0.86504	-0.459634	0.251873	0.113143
Ntrk3	Ntrk3	blue	0.377151	0.357039	0.555376	0.152983	0.217899	0.604188	0.384452	0.347032	0.69511	0.0556408	0.264316	0.527005	0.46145	0.249759	0.279966	0.501849	0.131663	0.75597	0.639671	0.0876298	-0.410132	0.312885	-0.146814	0.728654	0.136452	0.74731	0.579221	0.132421	-0.248317	0.553192	0.552959	0.155159	0.134628	0.750607	0.953385	0.000244453	0.540144	0.166976	0.644724	0.0843591	-0.0183293	0.96564	0.0873467	0.837056	-0.0882708	0.83535	0.218701
Xpo6	Xpo6	blue	0.376991	0.357259	0.364361	0.374881	0.259104	0.535486	0.180301	0.669191	0.873446	0.00459837	0.28776	0.489495	0.475963	0.233191	0.587925	0.125323	0.36	0.381052	0.570527	0.139728	-0.240171	0.566697	0.0864575	0.838698	0.0442963	0.917053	0.765044	0.0269808	0.145203	0.731547	0.324438	0.433019	0.492838	0.214657	0.908937	0.00176127	0.740676	0.0355586	0.694535	0.055929	0.279826	0.502071	0.0683403	0.87226	0.11112	0.793359	0.520901
Syn2	Syn2	blue	0.376394	0.358085	0.462504	0.248536	0.125618	0.766932	0.19082	0.650802	0.733776	0.0382544	0.414957	0.306655	0.556529	0.151951	0.336353	0.415289	0.30234	0.46671	0.499986	0.207046	-0.493899	0.213518	-0.133124	0.753326	0.123811	0.770216	0.648393	0.0820288	-0.166705	0.693171	0.303354	0.465142	0.401993	0.323529	0.984232	9.68609e-06	0.569115	0.140936	0.695779	0.0553062	-0.039584	0.925857	0.145325	0.731329	-0.226409	0.589768	0.367279
Gpr137b	Gpr137b	blue	0.375627	0.359144	0.473964	0.235439	0.278283	0.504532	0.356138	0.386556	0.698686	0.0538667	0.192433	0.647997	0.437392	0.278485	0.582405	0.129799	0.104953	0.804653	0.828532	0.0110383	-0.179953	0.669802	-0.0161426	0.969738	-0.000356272	0.999332	0.563901	0.145444	-0.0656537	0.877253	0.401748	0.323851	0.199546	0.635664	0.837213	0.0095106	0.602549	0.113892	0.419695	0.300597	0.11757	0.781579	-0.220567	0.599654	0.363585	0.375975	0.114432
Gspt2	Gspt2	blue	0.375424	0.359425	0.275772	0.508545	0.0278997	0.947715	0.244917	0.558815	0.756283	0.0298978	0.635873	0.090136	0.648676	0.0818505	0.337713	0.413287	0.185953	0.659292	0.543503	0.163833	-0.255824	0.540847	0.219022	0.602277	0.0371383	0.93043	0.901204	0.00223571	0.135884	0.748336	0.0640941	0.880152	0.60648	0.110924	0.800708	0.0169484	0.545272	0.162191	0.479209	0.229565	0.0801977	0.850273	0.268986	0.519451	-0.0317573	0.940495	0.552853
Gsta3	Gsta3	blue	0.373914	0.361518	0.615614	0.104199	0.217043	0.605645	0.260333	0.533482	0.54539	0.162081	0.23783	0.570598	0.355977	0.386786	0.121446	0.774519	0.252838	0.545745	0.360019	0.381025	-0.541549	0.165657	-0.402936	0.322286	0.313364	0.449774	0.289117	0.487357	-0.483983	0.224284	0.54125	0.165937	0.108097	0.798891	0.889979	0.00306074	0.325968	0.430725	0.685413	0.0606242	-0.196877	0.640283	0.147663	0.727131	-0.428652	0.289302	0.123548
Mfsd4b	Mfsd4b	blue	0.37249	0.363495	0.40076	0.325155	0.118438	0.779997	0.175082	0.678368	0.773291	0.0244019	0.495703	0.211589	0.450057	0.263168	0.346112	0.401005	0.267576	0.521728	0.475207	0.234039	-0.395266	0.332451	-0.171826	0.684112	0.306808	0.459816	0.645949	0.0835764	-0.0629748	0.882234	0.271788	0.514937	0.601915	0.114375	0.9232	0.00106825	0.552221	0.155827	0.585423	0.127342	-0.0276109	0.948256	0.291564	0.48351	-0.190014	0.652207	0.463478
Pou3f4	Pou3f4	blue	0.371595	0.364741	0.62881	0.0949062	0.168675	0.689682	0.320874	0.438382	0.504342	0.202478	0.305093	0.462457	0.348072	0.398162	0.152725	0.718063	0.0991311	0.815343	0.532543	0.174207	-0.514718	0.191814	-0.486997	0.220983	0.364497	0.374688	0.244124	0.560128	-0.532904	0.17386	0.49716	0.210038	0.134063	0.751627	0.88727	0.00328549	0.290292	0.485508	0.47856	0.230287	-0.31879	0.441532	0.0681581	0.872599	-0.27793	0.505096	-0.0249113
Noc4l	Noc4l	blue	0.371197	0.365295	0.487405	0.220537	0.454488	0.257911	0.518602	0.187901	0.759913	0.028667	0.0389433	0.927055	0.113396	0.789198	0.436821	0.279185	0.0113942	0.978638	0.716981	0.0453255	0.0520982	0.902492	-0.0228648	0.957143	0.30641	0.460428	0.504504	0.202309	0.0396972	0.925646	0.774711	0.023974	0.137385	0.745626	0.693139	0.0566328	0.559324	0.149465	0.446435	0.267505	0.307842	0.458225	0.103849	0.806679	0.360442	0.380425	0.279712
Rpl7l1	Rpl7l1	blue	0.370226	0.36665	0.357086	0.385202	0.260601	0.533045	0.248313	0.553198	0.768118	0.0260009	0.254883	0.542389	0.464808	0.245874	0.693143	0.0566311	0.205691	0.62507	0.767172	0.0263	-0.102911	0.808401	0.116413	0.783689	-0.0432556	0.918997	0.672758	0.0675139	0.133926	0.751875	0.24164	0.564252	0.404757	0.319895	0.794816	0.0184089	0.672236	0.0678078	0.421429	0.298394	0.238464	0.569542	-0.188122	0.655506	0.422828	0.296623	0.282234
Zfp839	Zfp839	blue	0.369768	0.36729	0.523669	0.18286	0.189631	0.652874	0.153794	0.71615	0.660897	0.0743728	0.290359	0.485403	0.43259	0.284403	0.423868	0.295309	0.300745	0.469183	0.538599	0.168432	-0.489583	0.21817	-0.33698	0.414365	0.203545	0.628763	0.412323	0.310049	-0.290942	0.484486	0.34313	0.405346	0.341624	0.407548	0.962932	0.000123818	0.516671	0.189841	0.602717	0.113764	-0.115674	0.785037	-0.034395	0.93556	-0.139041	0.742638	0.161183
Ankrd6	Ankrd6	blue	0.368142	0.369565	0.472631	0.236943	0.172849	0.682305	0.245789	0.55737	0.761978	0.0279807	0.354174	0.389369	0.476429	0.232668	0.302522	0.46643	0.265527	0.525044	0.498234	0.208898	-0.448262	0.265313	-0.1362	0.747766	0.185046	0.660878	0.649167	0.081542	-0.140499	0.74001	0.431175	0.286159	0.357702	0.384324	0.974068	4.27522e-05	0.588947	0.124505	0.723531	0.0424814	0.0176878	0.966842	0.220715	0.599402	-0.213907	0.610991	0.406373
Slc16a13	Slc16a13	blue	0.36735	0.370675	0.314382	0.448223	0.100669	0.812517	0.200831	0.633444	0.697653	0.0543757	0.581077	0.130889	0.339312	0.410936	0.401136	0.324658	0.124013	0.769848	0.544646	0.16277	-0.166791	0.693019	-0.154434	0.715007	0.424456	0.294567	0.559643	0.149183	0.0371973	0.930319	0.127645	0.763253	0.747981	0.0328342	0.715678	0.0459045	0.423589	0.295662	0.238261	0.56988	-0.0535394	0.899805	0.264823	0.526184	0.0512379	0.904097	0.387092
Fuom	Fuom	blue	0.366139	0.372377	0.677829	0.0647006	0.387535	0.342845	0.228202	0.586744	0.193254	0.64657	-0.0941915	0.824433	0.163636	0.698615	0.0423702	0.920651	0.327164	0.428936	0.0977153	0.817947	-0.376227	0.358315	-0.420295	0.299834	0.22574	0.590897	-0.198925	0.636738	-0.703144	0.0517036	0.564447	0.144967	-0.316098	0.445612	0.503977	0.202859	-0.0499454	0.906508	0.567402	0.142407	-0.190486	0.651385	-0.171282	0.685072	-0.431016	0.286356	-0.234993
Stim2	Stim2	blue	0.365615	0.373113	0.430795	0.286631	0.157805	0.708991	0.183745	0.663153	0.781552	0.0219774	0.381912	0.350498	0.498722	0.208382	0.343531	0.404761	0.324691	0.432639	0.457762	0.254062	-0.445112	0.269098	-0.10113	0.811671	0.162099	0.701347	0.680375	0.0633147	-0.0821179	0.84672	0.35281	0.391327	0.439745	0.275606	0.968067	7.94663e-05	0.611715	0.10704	0.738437	0.0364203	0.0474258	0.91121	0.224314	0.593306	-0.220289	0.600127	0.4646
Msl3l2	Msl3l2	blue	0.364268	0.375011	0.431465	0.285799	0.00300978	0.994357	0.449201	0.26419	0.557633	0.150967	0.610072	0.10825	0.549068	0.158697	-0.121924	0.773648	-0.0135398	0.974616	0.416703	0.304417	-0.379803	0.353389	0.0250934	0.95297	0.228232	0.586694	0.702114	0.0521986	-0.219874	0.600831	0.34894	0.396906	0.253606	0.544484	0.743514	0.0344841	0.26212	0.530573	0.486483	0.221543	-0.1655	0.695307	0.500244	0.206774	-0.399203	0.327215	0.383311
Ero1b	Ero1b	blue	0.364128	0.375209	0.469218	0.240819	0.186007	0.659197	0.23157	0.581078	0.758549	0.0291256	0.321965	0.436737	0.462102	0.249003	0.443901	0.270559	0.232885	0.578872	0.627329	0.0959241	-0.404245	0.320567	-0.17321	0.681668	0.155155	0.713719	0.603136	0.113446	-0.125962	0.766308	0.382326	0.349932	0.379382	0.353968	0.977408	2.83426e-05	0.626039	0.0968161	0.612962	0.106127	0.0095826	0.982034	0.0533413	0.900175	-0.0215194	0.959664	0.29822
Trim72	Trim72	blue	0.363038	0.376747	0.668067	0.07018	0.366588	0.371746	0.210416	0.61696	0.218547	0.603086	-0.121211	0.774946	0.301522	0.467978	0.24344	0.561263	0.320552	0.438868	0.306316	0.460574	-0.391372	0.337669	-0.33672	0.414749	-0.00977019	0.981682	-0.118418	0.780033	-0.662684	0.0733146	0.456396	0.255664	-0.351058	0.393848	0.585308	0.127435	0.0801601	0.850342	0.529899	0.176762	-0.164101	0.69779	-0.451893	0.260984	-0.189622	0.65289	-0.343
Wash1	Wash1	blue	0.362031	0.378173	0.465586	0.244978	0.5128	0.193763	0.397002	0.330138	0.715111	0.046158	-0.137389	0.745618	0.215959	0.607491	0.600228	0.115665	0.197471	0.639255	0.665947	0.071405	0.0464122	0.913102	0.135017	0.749903	-0.0194903	0.963465	0.482928	0.225445	0.0711023	0.867132	0.667977	0.0702316	-0.0171322	0.967883	0.662525	0.0734085	0.615474	0.1043	0.569737	0.140402	0.445318	0.268849	-0.208799	0.619732	0.448107	0.265499	0.212629
Ttc4	Ttc4	blue	0.359348	0.381979	0.523678	0.182851	0.362747	0.377159	0.172854	0.682296	0.74031	0.0356985	0.0437041	0.918159	0.296433	0.475891	0.484735	0.223458	0.393008	0.335472	0.462336	0.248731	-0.367703	0.370181	-0.234842	0.575594	0.1728	0.682392	0.41549	0.305972	-0.165594	0.695141	0.566058	0.143569	0.212347	0.613656	0.922431	0.00109999	0.619508	0.101405	0.782245	0.0217813	0.150014	0.722915	-0.0234849	0.955982	-0.0678996	0.873079	0.277566
Mmel1	Mmel1	blue	0.357636	0.384417	0.479371	0.229384	0.192127	0.648528	0.0463846	0.913154	0.671448	0.0682525	0.299854	0.470565	0.374195	0.361127	0.31357	0.44946	0.449325	0.264042	0.266436	0.523572	-0.529871	0.176789	-0.3494	0.396241	0.302322	0.46674	0.395923	0.331575	-0.257901	0.537451	0.340904	0.408601	0.432526	0.284482	0.923236	0.00106676	0.476243	0.232877	0.753128	0.030994	-0.0719184	0.865617	0.179619	0.670389	-0.405592	0.318801	0.346347
Il17rb	Il17rb	blue	0.356493	0.386048	0.46359	0.24728	-0.0956202	0.821802	0.408714	0.314728	0.483604	0.2247	0.712827	0.047187	0.567866	0.142008	-0.0377711	0.929247	-0.117366	0.781952	0.593711	0.120727	-0.470411	0.23946	-0.216756	0.606132	0.301531	0.467964	0.564927	0.14455	-0.369315	0.367924	0.20227	0.630962	0.349261	0.396441	0.807599	0.0153354	0.217323	0.605167	0.253528	0.544612	-0.41954	0.300794	0.326553	0.429849	-0.29894	0.471985	0.138546
Hpca	Hpca	blue	0.355729	0.387141	0.526202	0.180367	-0.0319632	0.94011	0.272515	0.513768	0.475241	0.234001	0.534699	0.17214	0.617203	0.103053	0.167902	0.69105	0.0571539	0.89307	0.624577	0.0978327	-0.592155	0.121954	-0.311498	0.452623	0.127345	0.763797	0.448007	0.265618	-0.467595	0.242673	0.174732	0.678986	0.244616	0.559312	0.918366	0.00127811	0.31475	0.447662	0.380885	0.351905	-0.410142	0.312872	-0.00450097	0.991561	-0.24322	0.561628	-0.0164322
Pcdh11x	Pcdh11x	blue	-0.354448	0.388976	-0.216473	0.606615	-0.320032	0.439654	-0.26126	0.531973	0.364798	0.374265	-0.181721	0.6667	0.0617626	0.884489	0.0135343	0.974626	-0.00334853	0.993722	0.140931	0.739233	-0.640909	0.0868216	-0.235568	0.574378	-0.213727	0.611298	0.488629	0.219206	0.240093	0.566826	0.245508	0.557835	0.072149	0.865189	0.719305	0.0443034	0.866566	0.00536079	0.617519	0.102826	0.0734856	0.86271	0.293909	0.479834	-0.215321	0.608578	0.41121
Poln	Poln	blue	-0.354083	0.389498	-0.389004	0.340859	-0.469926	0.240013	-0.767173	0.0262996	0.0300144	0.943757	0.0453528	0.91508	0.0609965	0.885915	-0.0140357	0.973687	0.382531	0.349652	-0.464205	0.246569	-0.681518	0.0626983	-0.376733	0.357615	-0.119985	0.777177	0.0696237	0.869877	0.136247	0.747681	-0.464553	0.246169	0.470488	0.239373	0.348829	0.397066	0.40155	0.324112	0.397556	0.329401	-0.181792	0.666576	0.216934	0.60583	-0.615114	0.104561	0.343063
Ccdc15	Ccdc15	blue	0.352798	0.391343	0.479339	0.22942	0.428477	0.289522	0.0458706	0.914113	0.671499	0.0682235	-0.0768059	0.856554	0.250409	0.549741	0.702926	0.051808	0.494364	0.21302	0.45805	0.253724	-0.255994	0.540569	-0.218688	0.602846	0.0672375	0.874309	0.262197	0.530448	-0.117011	0.782598	0.413537	0.308483	0.224918	0.592286	0.802657	0.0164819	0.596235	0.118752	0.67161	0.0681609	0.216818	0.606027	-0.31693	0.44435	0.145333	0.731314	0.145878
Ceacam1	Ceacam1	blue	0.352704	0.391478	0.565276	0.144247	0.338281	0.41245	0.0752693	0.859402	0.534334	0.172488	0.00407727	0.992355	0.303782	0.464482	0.284721	0.494298	0.514598	0.191935	0.169316	0.688547	-0.492486	0.215036	-0.316848	0.444474	0.14912	0.724516	0.192514	0.647855	-0.392046	0.336763	0.498336	0.20879	0.0493377	0.907642	0.809134	0.0149896	0.378055	0.355793	0.851106	0.0073582	0.0115482	0.978349	-0.0385753	0.927743	-0.404017	0.320866	0.162957
Tmem88	Tmem88	blue	-0.352391	0.391929	-0.592062	0.122027	-0.163838	0.698257	-0.38981	0.339772	-0.346863	0.399915	-0.280647	0.500765	-0.27452	0.510551	-0.253681	0.544362	0.106989	0.800922	-0.726363	0.0412859	0.304399	0.463529	0.475713	0.233471	-0.329215	0.425874	-0.0836843	0.843823	0.531142	0.175559	-0.373825	0.361641	-0.0719418	0.865574	-0.683459	0.0616596	-0.154378	0.715108	-0.0812414	0.848341	0.382928	0.34911	0.196183	0.641486	-0.0943533	0.824135	0.309994
Efcab2	Efcab2	blue	0.350041	0.395314	0.440553	0.274621	0.203947	0.628071	0.127897	0.762795	0.764097	0.0272875	0.31596	0.445822	0.335954	0.415879	0.423786	0.295413	0.322683	0.435657	0.463333	0.247577	-0.408429	0.315098	-0.297821	0.473727	0.330074	0.424594	0.501747	0.205193	-0.113954	0.788179	0.380008	0.353108	0.513593	0.192955	0.942223	0.000461526	0.590571	0.123209	0.638781	0.0882137	0.00432051	0.991899	0.178466	0.672414	-0.149911	0.7231	0.379021
Pam	Pam	blue	0.348647	0.39733	0.548486	0.15923	0.190444	0.651457	0.425356	0.293434	0.645384	0.0839371	0.250437	0.549695	0.42882	0.289093	0.279957	0.501862	0.0169663	0.968194	0.735555	0.0375479	-0.38362	0.348166	-0.187088	0.65731	0.138214	0.744131	0.534398	0.172427	-0.27087	0.516414	0.554499	0.153771	0.0878089	0.836203	0.927368	0.000906484	0.521731	0.184779	0.52002	0.186482	-0.0724491	0.864632	0.026523	0.950293	0.0193062	0.96381	0.11147
Tle1	Tle1	blue	0.345923	0.401279	0.283987	0.49546	0.0444745	0.91672	0.287237	0.49032	0.770026	0.0254038	0.595425	0.119384	0.520413	0.186091	0.212487	0.613417	0.134178	0.751419	0.474881	0.234406	-0.261348	0.53183	0.130094	0.758812	0.194757	0.64396	0.868176	0.00517562	0.12289	0.771891	0.226015	0.590433	0.583626	0.128801	0.799645	0.0172065	0.536655	0.170275	0.522882	0.183638	0.0806953	0.849352	0.459384	0.252165	-0.13919	0.742369	0.618185
Grik1	Grik1	blue	0.345699	0.401605	0.290179	0.485686	-0.0494308	0.907468	0.111132	0.793337	0.662606	0.0733605	0.676875	0.0652245	0.612093	0.106763	0.238298	0.569817	0.253991	0.543852	0.384384	0.347125	-0.428121	0.289966	-0.0190626	0.964266	0.159355	0.706229	0.729105	0.0401484	-0.0320101	0.940022	-0.0114895	0.978459	0.662762	0.0732687	0.82451	0.0117953	0.443446	0.27111	0.490804	0.216849	-0.114023	0.788053	0.317562	0.443391	-0.287956	0.489186	0.485913
Fam131b	Fam131b	blue	0.345429	0.401997	0.443556	0.270977	0.142345	0.736686	0.292359	0.482263	0.766468	0.026524	0.372709	0.363191	0.464978	0.245678	0.314216	0.448475	0.161626	0.702188	0.598691	0.116848	-0.406249	0.317942	-0.119707	0.777684	0.18298	0.664494	0.687495	0.0595325	-0.0952155	0.822547	0.431321	0.285977	0.365884	0.372736	0.968102	7.92099e-05	0.617897	0.102556	0.631402	0.0931392	0.0125104	0.976545	0.217631	0.604643	-0.100663	0.812528	0.385163
Fbln7	Fbln7	blue	0.345057	0.402539	0.576375	0.134788	0.439787	0.275556	0.260348	0.533457	0.510128	0.196494	-0.00314039	0.994112	-0.128419	0.761849	0.128595	0.76153	0.2409	0.565484	0.166821	0.692966	-0.208972	0.619436	-0.54809	0.159593	0.705032	0.0508034	-0.0298761	0.944016	-0.370297	0.366551	0.77238	0.0246789	0.1519	0.719538	0.595971	0.118958	0.191699	0.649273	0.540497	0.166644	-0.0230445	0.956807	0.29765	0.473993	-0.311329	0.452881	0.160288
Kcnj13	Kcnj13	blue	0.344771	0.402955	0.218625	0.602952	-0.212903	0.612706	0.105935	0.802852	0.36628	0.372179	0.863427	0.00573398	0.764855	0.027042	0.128514	0.761677	0.130949	0.757263	0.361964	0.378268	-0.356658	0.385812	0.115723	0.784949	-0.0153422	0.971238	0.618729	0.10196	-0.132808	0.753898	-0.400629	0.325328	0.605197	0.111888	0.552783	0.155318	0.115402	0.785535	0.12745	0.763606	-0.32664	0.429718	0.126835	0.764723	-0.243982	0.560364	0.228869
Tsen54	Tsen54	blue	0.343983	0.404102	0.461086	0.250183	0.449672	0.263628	0.558382	0.150301	0.578879	0.132704	-0.073532	0.862624	0.186521	0.658301	0.493159	0.214312	-0.0771033	0.856003	0.819159	0.0128525	0.160918	0.703447	0.149006	0.724721	0.00603725	0.98868	0.425403	0.293375	0.0152976	0.971322	0.65169	0.0799674	-0.123754	0.77032	0.525437	0.181118	0.462653	0.248365	0.268837	0.519691	0.321105	0.438034	-0.241434	0.564595	0.610355	0.108042	0.0223475
Htr4	Htr4	blue	0.343414	0.404933	0.577196	0.134103	0.0843539	0.842585	0.4686	0.241525	0.241515	0.564461	0.231767	0.580748	0.661933	0.0737583	0.173325	0.681465	-0.0933893	0.825911	0.76754	0.0261834	-0.386131	0.34475	-0.01259	0.976396	-0.298288	0.473	0.334829	0.41754	-0.539536	0.167549	0.255777	0.540925	-0.344983	0.402646	0.674232	0.0666891	0.177184	0.674667	0.251676	0.547656	-0.285071	0.493744	-0.453445	0.259144	0.0991692	0.815273	-0.373173
Grip1	Grip1	blue	0.343032	0.405489	0.317151	0.444015	0.358785	0.38278	0.347854	0.398478	0.79712	0.0178288	0.124157	0.769588	0.295528	0.477303	0.676146	0.0656265	0.117274	0.782119	0.770966	0.0251128	0.0942163	0.824387	0.209702	0.618183	0.0196181	0.963225	0.680061	0.0634843	0.275496	0.508986	0.418268	0.302416	0.332531	0.420942	0.676298	0.0655423	0.693147	0.0566287	0.387913	0.342334	0.414223	0.3076	-0.0958468	0.821385	0.569421	0.140673	0.356614
Nudt14	Nudt14	blue	0.34098	0.40849	0.503934	0.202904	0.523045	0.183476	-0.0251583	0.952848	0.490256	0.217441	-0.26826	0.520623	0.12527	0.767565	0.666156	0.0712833	0.59007	0.123609	0.256647	0.539501	-0.195585	0.642523	-0.266661	0.523208	0.0469352	0.912126	-0.0243316	0.954396	-0.233981	0.577035	0.418088	0.302645	0.0336631	0.936929	0.606045	0.11125	0.403769	0.321191	0.651189	0.0802789	0.223717	0.594317	-0.466142	0.24434	0.0873425	0.837064	-0.0159896
Cacna1c	Cacna1c	blue	0.340657	0.408963	0.436372	0.279736	0.115789	0.784829	0.13913	0.742479	0.716744	0.0454303	0.356115	0.386589	0.533874	0.172929	0.408767	0.314658	0.302537	0.466406	0.536978	0.169968	-0.503636	0.203215	-0.173031	0.681984	0.0796115	0.851358	0.605913	0.111349	-0.154665	0.714594	0.271342	0.515654	0.39406	0.334063	0.991931	1.30561e-06	0.612635	0.106366	0.664386	0.0723149	-0.0405685	0.924018	0.044061	0.917493	-0.145516	0.730985	0.308427
Zfp239	Zfp239	blue	0.339954	0.409994	0.587198	0.125908	0.0311764	0.941582	0.599425	0.116282	0.377568	0.356464	0.432377	0.284667	0.467581	0.24269	-0.0176264	0.966957	-0.300628	0.469364	0.807049	0.0154603	-0.385123	0.346118	-0.253176	0.54519	0.197137	0.639834	0.39635	0.331006	-0.515666	0.190855	0.463512	0.247371	-0.0739896	0.861775	0.763071	0.0276218	0.189008	0.653959	0.16754	0.691692	-0.403422	0.321647	0.0463611	0.913197	-0.037238	0.930243	-0.181037
Col9a2	Col9a2	blue	0.339629	0.41047	0.432428	0.284604	0.202794	0.630057	-0.0747855	0.860299	0.652699	0.0793426	0.228517	0.586214	0.411098	0.311633	0.415004	0.306595	0.579204	0.132435	0.196784	0.640445	-0.538389	0.168631	-0.28846	0.488392	0.159632	0.705736	0.376498	0.35794	-0.20992	0.61781	0.232126	0.580146	0.430103	0.287493	0.898984	0.00238571	0.51174	0.194843	0.810204	0.0147516	-0.00254584	0.995227	0.0416846	0.921932	-0.38138	0.351227	0.346993
Gm17296	Gm17296	blue	0.338399	0.412277	0.534894	0.171953	0.384361	0.347157	-0.0167378	0.968623	0.51214	0.194435	-0.0226172	0.957607	0.0955746	0.821886	0.294901	0.478282	0.562034	0.147077	0.0297951	0.944167	-0.420386	0.299719	-0.490043	0.217671	0.398632	0.327972	0.00780355	0.985369	-0.378456	0.35524	0.500967	0.206013	0.20285	0.629961	0.710486	0.0482562	0.297399	0.474384	0.770057	0.0253943	-0.00379758	0.99288	0.0569286	0.893489	-0.446149	0.267849	0.185481
Fam107b	Fam107b	blue	0.337983	0.412889	0.586757	0.126263	0.303467	0.464969	0.509093	0.197558	0.562164	0.146962	0.131703	0.755897	0.119726	0.77765	0.199185	0.636288	-0.105491	0.803667	0.685348	0.0606586	-0.210662	0.616539	-0.372166	0.363946	0.44398	0.270463	0.269348	0.518868	-0.330084	0.424578	0.748475	0.0326546	0.0357791	0.932971	0.751948	0.03141	0.357644	0.384406	0.343621	0.40463	-0.0933673	0.825951	0.11729	0.78209	0.0740716	0.861623	0.00820842
Trmt10b	Trmt10b	blue	0.336302	0.415365	0.542968	0.164331	0.43448	0.282066	0.267308	0.522161	0.67154	0.0682002	-0.0169409	0.968242	-0.0187863	0.964784	0.325441	0.431514	0.240989	0.565335	0.379275	0.354114	-0.220851	0.599173	-0.432048	0.285075	0.538732	0.168307	0.192999	0.647012	-0.212805	0.612873	0.772435	0.0246621	0.206192	0.624207	0.760277	0.0285453	0.452889	0.259803	0.617259	0.103014	0.103882	0.806617	0.196126	0.641585	-0.0951101	0.822741	0.242148
Ankrd36	Ankrd36	blue	0.335527	0.416508	0.0284433	0.946698	0.158109	0.708449	-0.0790664	0.852367	-0.0520125	0.902652	0.428645	0.289311	0.177586	0.673961	0.318696	0.441673	0.302597	0.466313	-0.129271	0.760303	0.440646	0.274509	0.293751	0.48008	0.104422	0.805627	-0.109781	0.795808	0.0838465	0.843523	-0.61247	0.106486	0.522831	0.183688	-0.402885	0.322354	-0.456174	0.255926	-0.400542	0.325443	0.0233546	0.956226	-0.232145	0.580114	0.189625	0.652884	-0.0121538
Rnf43	Rnf43	blue	0.335018	0.41726	0.333544	0.419441	-0.147107	0.728128	0.176435	0.675985	0.521913	0.184598	0.724658	0.0420029	0.73078	0.0394626	0.196507	0.640924	0.10481	0.804916	0.542479	0.164788	-0.501057	0.205918	-0.0493454	0.907628	0.0236382	0.955695	0.673805	0.0669271	-0.197722	0.63882	-0.105707	0.803271	0.504257	0.202566	0.826507	0.0114154	0.352567	0.391676	0.327485	0.428455	-0.30413	0.463943	0.118414	0.780041	-0.215893	0.607603	0.224568
Pcdh8	Pcdh8	blue	0.334993	0.417297	0.449135	0.26427	0.163181	0.699425	0.217854	0.604265	0.732527	0.0387554	0.280007	0.501783	0.508485	0.198183	0.310417	0.454277	0.287125	0.490498	0.484586	0.223621	-0.473234	0.236262	-0.078993	0.852503	0.0528599	0.901072	0.659458	0.075232	-0.129549	0.759799	0.418924	0.301579	0.260681	0.532914	0.970098	6.53517e-05	0.622016	0.0996285	0.772587	0.0246157	0.0559228	0.895363	0.142282	0.7368	-0.200379	0.634225	0.384115
Ssh3	Ssh3	blue	0.334753	0.417653	0.486399	0.221636	0.135853	0.748392	0.42695	0.291433	0.680358	0.0633234	0.326093	0.430538	0.486658	0.221352	0.186887	0.65766	0.0272659	0.948902	0.655782	0.0774518	-0.393926	0.334242	-0.0603405	0.887136	0.102165	0.80977	0.678468	0.0643508	-0.17982	0.670035	0.526408	0.180165	0.133724	0.75224	0.922266	0.00110689	0.545472	0.162006	0.594434	0.120159	-0.0204871	0.961597	0.189785	0.652605	-0.0856552	0.84018	0.274008
Tut1	Tut1	blue	0.331996	0.421736	0.441071	0.273992	0.0700857	0.869019	0.277093	0.506432	0.696683	0.054856	0.414478	0.307272	0.546028	0.161491	0.323641	0.434216	0.11722	0.782217	0.666367	0.0711612	-0.462036	0.24908	-0.135441	0.749138	0.0911076	0.830116	0.666601	0.0710255	-0.160809	0.703641	0.321466	0.437489	0.332075	0.421619	0.97707	2.9625e-05	0.587909	0.125337	0.548052	0.159628	-0.0893046	0.833442	0.0954628	0.822092	-0.0661115	0.876402	0.262987
Fmo1	Fmo1	blue	-0.33168	0.422205	-0.160048	0.704996	-0.287686	0.489611	-0.467	0.243355	0.243276	0.561535	-0.14235	0.736678	-0.193553	0.646051	-0.0824482	0.846109	0.167923	0.691014	-0.205171	0.625964	-0.720475	0.0437942	-0.684821	0.0609367	0.243977	0.560372	0.061611	0.884771	0.00946518	0.982254	0.193537	0.646078	0.296118	0.476382	0.621134	0.100251	0.593565	0.120841	0.555311	0.153041	-0.161083	0.703153	0.443537	0.270999	-0.576016	0.135089	0.345319
Csmd1	Csmd1	blue	0.330621	0.42378	0.368247	0.369418	0.0842578	0.842763	0.158526	0.707707	0.753315	0.0309283	0.403975	0.32092	0.591838	0.122205	0.378934	0.354583	0.293351	0.480707	0.517963	0.188541	-0.456916	0.255054	-0.00340608	0.993614	-0.000977882	0.998166	0.753808	0.0307558	-0.0295774	0.944575	0.233498	0.577845	0.421899	0.297799	0.963761	0.000115767	0.652304	0.0795871	0.693471	0.0564653	0.0491449	0.908002	0.128856	0.761057	-0.136055	0.748027	0.437174
Tmem64	Tmem64	blue	0.330066	0.424605	0.45727	0.254638	0.263223	0.52878	0.0709863	0.867347	0.670297	0.0689053	0.0774933	0.855281	0.465776	0.24476	0.585173	0.127544	0.429899	0.287747	0.515079	0.191448	-0.426499	0.291998	-0.135209	0.749555	-0.0891867	0.83366	0.455557	0.256652	-0.150181	0.722615	0.318419	0.442093	0.20172	0.63191	0.922183	0.00111036	0.644158	0.0847216	0.72718	0.0409449	0.11139	0.792865	-0.25764	0.537877	0.0208402	0.960936	0.180671
Olr1	Olr1	blue	0.327172	0.428923	0.397697	0.329214	-0.0409514	0.923302	0.0833588	0.844425	0.557629	0.15097	0.580794	0.131122	0.532154	0.174582	0.111759	0.792189	0.273794	0.511715	0.287069	0.490585	-0.59559	0.119255	-0.282209	0.498282	0.26355	0.528249	0.502765	0.204126	-0.289802	0.486278	0.107979	0.799107	0.506917	0.199803	0.871425	0.00481466	0.343749	0.404444	0.558661	0.150053	-0.28293	0.497136	0.303921	0.464267	-0.509261	0.197384	0.324812
BC068281	BC068281	blue	0.327093	0.429042	0.401442	0.324255	0.151363	0.720499	-0.119442	0.778167	0.388273	0.341848	0.325942	0.430764	0.232431	0.579633	0.0610787	0.885762	0.562415	0.146742	-0.199879	0.63509	-0.483201	0.225145	-0.416539	0.304627	0.443149	0.271469	0.0719926	0.86548	-0.371043	0.36551	0.141477	0.738249	0.445549	0.268571	0.576909	0.134343	0.0784922	0.853431	0.635793	0.090189	-0.19446	0.644475	0.304103	0.463985	-0.74709	0.0331594	0.303639
Begain	Begain	blue	0.325649	0.431203	0.503839	0.203003	-0.0785837	0.853261	0.387777	0.342517	0.404926	0.319673	0.500867	0.206117	0.735922	0.0374033	0.0771531	0.855911	-0.0629906	0.882205	0.70254	0.0519935	-0.567707	0.142145	-0.0924666	0.827611	-0.121937	0.773625	0.563533	0.145765	-0.451138	0.261881	0.183072	0.664332	0.00577575	0.989171	0.868973	0.00508552	0.308253	0.457595	0.37002	0.366937	-0.368475	0.369099	-0.0770588	0.856086	-0.167834	0.69117	-0.0712951
Tspan15	Tspan15	blue	0.325426	0.431536	0.437439	0.278427	0.323001	0.435178	0.0141025	0.973561	0.717318	0.0451762	0.123642	0.770522	0.132509	0.754439	0.348823	0.397075	0.503284	0.203583	0.143116	0.7353	-0.384271	0.347278	-0.381887	0.350533	0.453263	0.25936	0.302572	0.466352	-0.132607	0.754261	0.500992	0.205986	0.455816	0.256347	0.825967	0.0115174	0.508701	0.197961	0.798179	0.0175661	0.105157	0.804279	0.281559	0.499314	-0.360436	0.380434	0.457731
Cgn	Cgn	blue	0.325238	0.431818	0.38548	0.345633	0.409825	0.313283	0.163762	0.698392	0.817434	0.0132055	-0.043373	0.918778	0.290681	0.484897	0.670855	0.0685879	0.394535	0.333427	0.541867	0.16536	-0.154365	0.71513	0.0431219	0.919247	-0.0131144	0.975413	0.572671	0.137906	0.13636	0.747476	0.507014	0.199703	0.249317	0.551541	0.828661	0.0110145	0.768602	0.0258485	0.742894	0.0347173	0.419043	0.301427	-0.118746	0.779435	0.251356	0.548182	0.396807
Pigh	Pigh	blue	0.325023	0.432141	0.467286	0.243027	0.303992	0.464156	0.186374	0.658556	0.748334	0.0327058	0.0583211	0.890896	0.374714	0.360408	0.465827	0.244702	0.353521	0.390305	0.498616	0.208494	-0.378587	0.355061	-0.110698	0.794131	0.0371845	0.930343	0.538794	0.168248	-0.0916312	0.829151	0.527961	0.178647	0.175294	0.677995	0.934808	0.000659235	0.682472	0.0621863	0.802354	0.0165539	0.191607	0.649434	-0.0206017	0.961383	-0.0340282	0.936246	0.32349
Pdcd4	Pdcd4	blue	0.32392	0.433796	0.375712	0.359026	0.128791	0.761174	0.092604	0.827358	0.755602	0.0301326	0.319801	0.440002	0.544347	0.163048	0.479256	0.229512	0.357996	0.383904	0.515859	0.19066	-0.458071	0.2537	-0.0702021	0.868803	-0.00327028	0.993868	0.672074	0.067899	-0.0365455	0.931538	0.232254	0.579931	0.426929	0.291459	0.974112	4.25362e-05	0.684443	0.0611367	0.706058	0.0503184	0.0708927	0.867521	0.022422	0.957973	-0.0826108	0.845808	0.389545
Parp16	Parp16	blue	-0.323796	0.433982	-0.169519	0.688188	-0.166985	0.692675	-0.446739	0.26714	0.125196	0.7677	-0.488647	0.219186	0.12451	0.768945	0.294069	0.479584	0.259769	0.534402	0.0565724	0.894153	-0.566795	0.142931	-0.146419	0.729364	-0.61486	0.104745	0.149186	0.724399	0.103344	0.807605	0.0205769	0.961429	-0.230195	0.58339	0.515472	0.191051	0.714478	0.0464419	0.581722	0.130359	0.143084	0.735357	-0.389725	0.339886	-0.00917747	0.982793	0.0259512
Zcchc2	Zcchc2	blue	0.323152	0.434951	0.29558	0.477221	0.0343751	0.935597	0.0132538	0.975152	0.709378	0.0487673	0.535889	0.171004	0.463345	0.247563	0.361912	0.378341	0.348043	0.398205	0.347784	0.398578	-0.426561	0.29192	-0.173778	0.680667	0.261494	0.531591	0.606144	0.111175	-0.0147407	0.972365	0.0661945	0.876247	0.716098	0.0457172	0.858414	0.00636367	0.52172	0.18479	0.5451	0.16235	-0.0585944	0.890387	0.271134	0.51599	-0.249504	0.551232	0.486351
Ccna2	Ccna2	blue	0.321527	0.437397	0.552536	0.155541	0.196737	0.640525	0.291403	0.483763	0.513336	0.193217	0.20793	0.621223	0.278928	0.503502	-0.0396058	0.925817	0.199485	0.635771	0.238253	0.569893	-0.498332	0.208794	-0.336061	0.41572	0.345856	0.401377	0.314806	0.447578	-0.421298	0.29856	0.614269	0.105174	0.0505576	0.905366	0.799349	0.0172786	0.289349	0.486991	0.71135	0.0478599	-0.141313	0.738544	0.333241	0.419889	-0.523523	0.183004	0.226405
Rac3	Rac3	blue	0.320616	0.438772	0.48795	0.219943	-0.0809673	0.848848	0.304969	0.462648	0.456967	0.254993	0.556742	0.151761	0.601762	0.114492	0.125491	0.767164	-0.0388617	0.927208	0.668996	0.0696471	-0.574857	0.136061	-0.301524	0.467975	0.131342	0.756552	0.475557	0.233646	-0.438076	0.277646	0.172056	0.683705	0.239752	0.567395	0.89923	0.00236877	0.318835	0.441463	0.309312	0.45597	-0.431375	0.28591	0.0349659	0.934492	-0.200981	0.633185	-0.0229992
Helq	Helq	blue	0.320305	0.439241	0.315537	0.446466	0.408759	0.314669	0.122548	0.772513	0.819973	0.012688	-0.00388553	0.992715	0.229705	0.584214	0.786032	0.0207281	0.369722	0.367354	0.586672	0.126332	-0.0287182	0.946183	0.0483779	0.909433	0.0429584	0.919552	0.543638	0.163708	0.244078	0.560205	0.392205	0.336549	0.404708	0.31996	0.744156	0.0342441	0.760052	0.0286204	0.573819	0.136935	0.442422	0.272351	-0.163287	0.699235	0.423559	0.295699	0.39156
Elac2	Elac2	blue	0.318633	0.44177	0.372363	0.363672	0.279667	0.502324	0.237374	0.57136	0.809844	0.0148315	0.130038	0.758913	0.39841	0.328266	0.592362	0.12179	0.243251	0.561577	0.670951	0.0685339	-0.212442	0.613493	0.0519211	0.902823	-0.019935	0.962632	0.6851	0.0607894	0.112255	0.791283	0.433047	0.283837	0.297141	0.474786	0.884351	0.00353926	0.762811	0.0277068	0.633883	0.0914659	0.287114	0.490515	-0.0560072	0.895206	0.25479	0.542542	0.37361
Abca8a	Abca8a	blue	0.318228	0.442382	0.474535	0.234795	0.13593	0.748254	0.147987	0.72655	0.665552	0.0716347	0.270792	0.51654	0.470774	0.239049	0.277363	0.506001	0.315236	0.446923	0.422223	0.297388	-0.565574	0.143988	-0.242679	0.562527	0.120469	0.776296	0.52215	0.184363	-0.250125	0.550209	0.392233	0.336512	0.261016	0.53237	0.982508	1.32048e-05	0.559937	0.148923	0.758791	0.0290441	-0.0639438	0.880432	0.116851	0.782891	-0.307942	0.458073	0.294108
Crlf2	Crlf2	blue	0.317084	0.444116	0.481335	0.227205	0.229288	0.584915	0.499714	0.207333	0.610196	0.108159	0.128349	0.761975	0.451102	0.261924	0.297867	0.473656	-0.0404402	0.924257	0.774517	0.0240321	-0.227215	0.588408	0.0844898	0.842334	-0.0929989	0.82663	0.621475	0.10001	-0.130704	0.757707	0.572547	0.13801	-0.0991848	0.815245	0.798346	0.0175248	0.546693	0.160878	0.500654	0.206342	0.111183	0.793243	-0.0756478	0.858701	0.213508	0.611673	0.115206
Odf2l	Odf2l	blue	0.316827	0.444506	0.38468	0.346722	0.197429	0.639328	0.0601786	0.887437	0.695748	0.0553217	0.179777	0.670111	0.497475	0.209703	0.640899	0.0868282	0.369745	0.367323	0.595669	0.119194	-0.378408	0.355306	-0.0868527	0.837968	-0.0944551	0.823947	0.537507	0.169466	-0.0481368	0.909883	0.199551	0.635656	0.339904	0.410067	0.9108	0.00165772	0.679603	0.0637329	0.609049	0.109008	0.104915	0.804724	-0.248462	0.552951	0.134242	0.751304	0.214947
Mme	Mme	blue	-0.314024	0.448768	-0.168097	0.690706	-0.274179	0.511098	-0.453955	0.258541	0.154736	0.714468	-0.319054	0.441131	0.221919	0.597361	0.312203	0.451546	0.201152	0.63289	0.172328	0.683225	-0.661688	0.073903	-0.222196	0.596892	-0.580566	0.13131	0.218018	0.603985	0.0680941	0.872718	-0.0900822	0.832007	-0.0880083	0.835834	0.622834	0.0990525	0.744568	0.0340906	0.504411	0.202407	0.00169939	0.996814	-0.376671	0.357702	-0.0129734	0.975678	0.00420053
Ifi47	Ifi47	blue	0.313584	0.449438	0.529701	0.176954	0.413861	0.308066	-0.0217839	0.959168	0.0384966	0.92789	-0.123465	0.770844	-0.152537	0.718399	0.0947867	0.823337	0.437521	0.278326	-0.210172	0.617378	-0.183708	0.663219	-0.607463	0.110189	0.516137	0.190379	-0.564418	0.144993	-0.626266	0.096659	0.343663	0.404569	-0.0385384	0.927812	0.179953	0.669801	-0.279727	0.502229	0.301267	0.468373	-0.214618	0.609777	-0.138804	0.743065	-0.435641	0.280636	-0.256312
Dusp26	Dusp26	blue	0.313205	0.450017	0.504001	0.202834	0.0717716	0.86589	0.296751	0.475394	0.603347	0.113286	0.347042	0.399655	0.495431	0.21188	0.12734	0.763806	0.118212	0.780409	0.523408	0.183117	-0.563761	0.145566	-0.238497	0.569487	0.14486	0.732163	0.546937	0.160653	-0.327853	0.427905	0.443952	0.270497	0.158656	0.707474	0.962754	0.000125598	0.478758	0.230066	0.64048	0.0871012	-0.173941	0.68038	0.182075	0.666079	-0.303369	0.465119	0.209625
Kctd15	Kctd15	blue	0.313015	0.450306	0.503358	0.203505	-0.145932	0.730238	0.429684	0.288015	0.32572	0.431096	0.592991	0.121293	0.691641	0.057394	-0.0437567	0.918061	-0.18433	0.662131	0.702512	0.0520072	-0.569367	0.140719	-0.187181	0.657147	0.00485379	0.990899	0.491937	0.215626	-0.527153	0.179436	0.158908	0.707025	0.0306485	0.94257	0.813411	0.0140526	0.187577	0.656455	0.222512	0.596357	-0.510076	0.196547	0.0110768	0.979233	-0.220275	0.600149	-0.140026
Peli3	Peli3	blue	0.312244	0.451483	0.457905	0.253894	0.142428	0.736538	0.204273	0.62751	0.67562	0.0659171	0.24931	0.551553	0.499019	0.208067	0.248176	0.553424	0.281032	0.500152	0.440406	0.274801	-0.524213	0.182323	-0.123731	0.770361	0.040982	0.923245	0.602113	0.114224	-0.196088	0.641651	0.429501	0.288243	0.188185	0.655395	0.960999	0.000144	0.582876	0.129414	0.785119	0.020979	0.00686756	0.987124	0.134905	0.750106	-0.271673	0.515122	0.333747
Rpl8	Rpl8	blue	0.308702	0.456906	0.464326	0.24643	0.366732	0.371543	0.426384	0.292143	0.680915	0.063023	0.00307305	0.994238	0.159507	0.705959	0.479533	0.229204	-0.000737934	0.998616	0.766959	0.0263677	-0.0706925	0.867892	-0.118962	0.779041	0.190397	0.651539	0.434734	0.281753	-0.0365708	0.931491	0.668712	0.0698096	0.0859774	0.839585	0.743706	0.0344124	0.5886	0.124782	0.404639	0.32005	0.197491	0.63922	-0.0684312	0.872092	0.384301	0.347237	0.130818
Zcchc3	Zcchc3	blue	0.308583	0.457089	0.246383	0.556387	-0.0782158	0.853942	0.184884	0.661162	0.6702	0.0689605	0.682385	0.0622327	0.564399	0.145009	0.234094	0.576845	0.104964	0.804633	0.501755	0.205184	-0.352559	0.391687	0.00501186	0.990603	0.179461	0.670665	0.775222	0.0238212	0.041701	0.921901	0.022872	0.95713	0.662408	0.0734772	0.79987	0.0171517	0.479471	0.229273	0.372567	0.363388	-0.101278	0.811398	0.347027	0.399676	-0.141018	0.739075	0.475354
Gmip	Gmip	blue	0.307703	0.458439	0.479157	0.229622	0.164482	0.697113	0.294779	0.478473	0.699387	0.0535234	0.245471	0.557897	0.385076	0.346183	0.319533	0.440408	0.11476	0.786706	0.637251	0.0892223	-0.434048	0.2826	-0.241767	0.564042	0.184805	0.6613	0.548968	0.158789	-0.189624	0.652885	0.509816	0.196814	0.230942	0.582134	0.967953	8.03194e-05	0.605884	0.111371	0.598327	0.117129	-0.0365134	0.931598	0.105479	0.803688	-0.0545553	0.897912	0.233524
Ccnd1	Ccnd1	blue	0.306674	0.460022	0.440934	0.274159	0.12949	0.759907	0.345691	0.401617	0.726357	0.0412884	0.336086	0.415684	0.381248	0.351407	0.189654	0.652834	0.0711533	0.867037	0.568673	0.141314	-0.404118	0.320733	-0.165968	0.694477	0.25493	0.542312	0.648814	0.0817637	-0.124599	0.768784	0.534666	0.172171	0.286445	0.491571	0.934133	0.000679589	0.579585	0.13212	0.614238	0.105196	-0.013399	0.97488	0.32361	0.434262	-0.155263	0.713527	0.377208
Zfp458	Zfp458	blue	0.304698	0.463068	0.38376	0.347976	0.230433	0.582989	0.289906	0.486115	0.75215	0.0313387	0.188443	0.654945	0.345627	0.40171	0.550247	0.157621	0.0981416	0.817163	0.762809	0.0277074	-0.201031	0.633099	-0.0665076	0.875666	0.0906035	0.831046	0.60799	0.109795	0.0436581	0.918245	0.426108	0.292489	0.315485	0.446544	0.86148	0.00597355	0.692676	0.0568677	0.456898	0.255075	0.15437	0.715122	-0.0500853	0.906247	0.310374	0.454342	0.256223
Rufy2	Rufy2	blue	0.304565	0.463272	0.464504	0.246225	0.178159	0.672952	0.235251	0.574909	0.71117	0.0479423	0.243989	0.560352	0.320812	0.438475	0.356139	0.386555	0.158369	0.707986	0.590979	0.122886	-0.42446	0.294562	-0.316361	0.445213	0.273073	0.512871	0.491807	0.215766	-0.174847	0.678783	0.490262	0.217435	0.323544	0.434361	0.957691	0.000183376	0.602775	0.11372	0.58362	0.128807	-0.0404311	0.924274	0.128416	0.761855	-0.0679077	0.873064	0.254611
Samd5	Samd5	blue	0.304401	0.463525	0.332443	0.421073	-0.034244	0.935843	0.084864	0.841642	0.651977	0.0797896	0.515734	0.190786	0.629506	0.0944296	0.362569	0.377411	0.248065	0.553607	0.527134	0.179454	-0.52176	0.18475	-0.105198	0.804204	0.0128677	0.975876	0.672147	0.0678578	-0.105036	0.804502	0.0429457	0.919576	0.505319	0.201461	0.937568	0.00058024	0.564041	0.145322	0.53244	0.174307	-0.128602	0.761516	0.0681867	0.872546	-0.158038	0.708576	0.318203
Lrrc71	Lrrc71	blue	-0.304172	0.463879	-0.541001	0.166171	-0.406159	0.31806	-0.19144	0.649724	-0.431985	0.285154	0.220494	0.599778	-0.25603	0.54051	-0.528298	0.178319	-0.293259	0.480851	-0.52581	0.180751	0.257075	0.5388	0.198312	0.6378	0.107733	0.799558	-0.105106	0.804374	0.323276	0.434764	-0.496586	0.210649	0.209401	0.6187	-0.677402	0.0649348	-0.422543	0.296983	-0.545121	0.16233	-0.102705	0.808779	0.50984	0.196789	-0.195037	0.643474	0.174331
Gusb	Gusb	blue	0.304013	0.464125	0.377488	0.356574	0.192308	0.648214	-0.184926	0.661088	0.516516	0.189997	0.0990181	0.815551	0.524336	0.182201	0.525374	0.18118	0.674636	0.066464	0.167084	0.692499	-0.52915	0.177489	-0.129304	0.760244	-0.187944	0.655816	0.316278	0.445339	-0.206282	0.624054	0.0389348	0.927071	0.253487	0.54468	0.796739	0.0179239	0.486631	0.221382	0.79696	0.0178687	0.0518641	0.902929	-0.301023	0.468751	-0.263901	0.527679	0.192305
Grin3a	Grin3a	blue	0.303542	0.464852	0.531509	0.175204	0.110476	0.794537	0.177424	0.674246	0.54221	0.165039	0.230692	0.582554	0.467736	0.242512	0.233943	0.577099	0.23204	0.580289	0.480543	0.228083	-0.619023	0.101751	-0.353482	0.39036	0.095936	0.821221	0.378637	0.354991	-0.416629	0.304511	0.393596	0.334685	0.111596	0.792488	0.965162	0.000102962	0.465005	0.245647	0.659925	0.0749524	-0.205726	0.625009	-0.0226149	0.957611	-0.294611	0.478735	0.0745304
Trmt44	Trmt44	blue	-0.303313	0.465205	-0.0909055	0.830489	-0.212433	0.61351	-0.264538	0.526646	0.283072	0.496911	-0.166278	0.693927	-0.293537	0.480417	-0.165615	0.695103	0.00229351	0.9957	-0.0957453	0.821572	-0.61026	0.108112	-0.685757	0.0604432	0.38451	0.346953	0.0804404	0.849824	0.00123882	0.997677	0.426929	0.291459	0.20481	0.626584	0.604092	0.112722	0.572688	0.137891	0.503996	0.202839	-0.129457	0.759967	0.566843	0.14289	-0.496657	0.210573	0.344146
Ankrd61	Ankrd61	blue	0.301341	0.468259	0.546757	0.160819	0.024179	0.954682	0.301081	0.468661	0.33737	0.413791	0.257109	0.538745	0.65969	0.0750931	0.121484	0.774449	0.0764303	0.85725	0.5826	0.12964	-0.604617	0.112325	-0.153114	0.717367	-0.210577	0.616685	0.385298	0.34588	-0.536447	0.170473	0.267877	0.521241	-0.191485	0.649646	0.842123	0.00870962	0.30077	0.469143	0.505506	0.201267	-0.305212	0.462274	-0.248639	0.55266	-0.209343	0.618799	-0.171337
Fgf13	Fgf13	blue	0.299874	0.470534	0.481326	0.227214	0.170722	0.686061	0.226929	0.58889	0.689547	0.0584684	0.22023	0.600227	0.355721	0.387152	0.308569	0.457109	0.18937	0.653329	0.544859	0.162573	-0.482717	0.225678	-0.306949	0.459599	0.220237	0.600214	0.491213	0.216408	-0.220633	0.599542	0.505779	0.200983	0.251017	0.548741	0.975717	3.51489e-05	0.594304	0.120261	0.65663	0.076936	-0.0502223	0.905991	0.124987	0.768078	-0.151893	0.719551	0.249328
Capn12	Capn12	blue	-0.298934	0.471995	-0.037098	0.930505	-0.276956	0.506651	-0.073582	0.862531	0.279229	0.503023	-0.206396	0.623857	0.0629124	0.88235	-0.0440404	0.917531	-0.173379	0.681371	0.336766	0.414681	-0.66926	0.0694962	-0.381928	0.350477	-0.160332	0.704489	0.34811	0.398107	-0.0206308	0.961328	0.398099	0.328679	-0.15401	0.715764	0.756003	0.0299941	0.747865	0.0328765	0.499319	0.207751	-0.10259	0.808988	0.152528	0.718415	-0.150837	0.72144	0.121374
Mterf2	Mterf2	blue	0.298074	0.473334	0.497159	0.210039	0.354583	0.388782	0.314404	0.448188	0.63839	0.0884709	-0.000394472	0.99926	0.0771616	0.855895	0.449569	0.263751	0.0788645	0.852741	0.647082	0.0828569	-0.185358	0.660332	-0.357128	0.385141	0.348319	0.397804	0.261594	0.531428	-0.16654	0.693463	0.656326	0.0771209	0.157256	0.709969	0.775333	0.023788	0.527132	0.179457	0.425265	0.293549	0.0679835	0.872923	-0.0369188	0.93084	0.208895	0.619567	0.0809847
Ppp2r3c	Ppp2r3c	blue	0.296155	0.476323	0.393482	0.334836	0.0794019	0.851746	0.0108306	0.979694	0.667595	0.0704516	0.329697	0.425155	0.491534	0.21606	0.347828	0.398515	0.399918	0.326269	0.35583	0.386996	-0.585719	0.127102	-0.249721	0.550874	0.107284	0.800381	0.525699	0.18086	-0.180053	0.669626	0.219819	0.600924	0.424706	0.294253	0.970313	6.39633e-05	0.58026	0.131562	0.734682	0.0378935	-0.0717303	0.865966	0.102874	0.808469	-0.32251	0.435917	0.346881
Epha4	Epha4	blue	-0.295296	0.477665	-0.1295	0.759888	-0.553009	0.155113	-0.227353	0.588175	0.136733	0.746803	0.129788	0.759367	0.417296	0.303657	-0.10208	0.809926	-0.121907	0.773679	0.282833	0.49729	-0.856623	0.00659883	-0.270317	0.517305	-0.406421	0.317717	0.451198	0.261809	-0.0926253	0.827318	-0.111104	0.793387	-0.00105445	0.998023	0.749655	0.0322284	0.61805	0.102446	0.382946	0.349086	-0.351282	0.393525	0.0505701	0.905343	-0.321261	0.437798	0.0609056
Chodl	Chodl	blue	0.294946	0.478212	0.564076	0.145291	0.358305	0.383464	0.139798	0.741274	0.504068	0.202764	-0.0639554	0.88041	0.0449268	0.915876	0.216681	0.606261	0.335319	0.416816	0.213526	0.611641	-0.416636	0.304502	-0.538928	0.168122	0.425588	0.293143	0.0318492	0.940323	-0.416271	0.30497	0.669728	0.069229	0.0582393	0.891048	0.754364	0.0305618	0.338245	0.412503	0.687604	0.0594758	-0.0526774	0.901412	0.0845534	0.842216	-0.335074	0.417178	0.0935911
Exosc3	Exosc3	blue	0.294082	0.479563	0.52386	0.182671	0.183613	0.663386	0.219537	0.601404	0.347962	0.398322	0.186134	0.658976	0.171461	0.684756	-0.194053	0.645182	0.234517	0.576138	-0.00341476	0.993597	-0.478166	0.230726	-0.40492	0.319681	0.437034	0.278923	0.110282	0.794893	-0.507365	0.19934	0.554535	0.153738	0.0119234	0.977646	0.614364	0.105105	0.0723059	0.864898	0.646382	0.0833009	-0.216802	0.606054	0.397848	0.329013	-0.705053	0.0507937	0.173894
Phlda3	Phlda3	blue	0.29372	0.48013	0.409311	0.313951	-0.079961	0.850711	0.410599	0.312279	0.512682	0.193882	0.510667	0.195941	0.698495	0.0539607	0.0525491	0.901652	-0.0800241	0.850594	0.669865	0.0691511	-0.485322	0.222814	0.05166	0.90331	-0.106995	0.800909	0.739943	0.035839	-0.243281	0.561527	0.241296	0.564825	0.0910347	0.830251	0.858335	0.00637385	0.420407	0.299691	0.438296	0.277378	-0.205764	0.624945	0.123008	0.771676	-0.146349	0.729489	0.160368
Heph	Heph	blue	0.292028	0.482782	0.542759	0.164526	0.0454925	0.914819	0.397809	0.329065	0.466484	0.243947	0.351486	0.393232	0.390958	0.338224	-0.0960938	0.82093	-0.036482	0.931657	0.470348	0.239532	-0.553279	0.15487	-0.344366	0.403545	0.286368	0.491693	0.402977	0.322232	-0.472938	0.236596	0.53938	0.167695	0.0258316	0.951587	0.85607	0.00667259	0.290734	0.484813	0.521697	0.184813	-0.311485	0.452643	0.295897	0.476727	-0.413958	0.307941	0.0947663
Prss53	Prss53	blue	0.291786	0.48316	0.42918	0.288643	0.33818	0.412599	0.21121	0.615601	0.588613	0.124772	-0.0525205	0.901705	0.250568	0.549479	0.661788	0.0738443	0.177463	0.674178	0.716029	0.0457482	-0.149458	0.723912	-0.146489	0.729236	-0.0114753	0.978486	0.309385	0.455857	-0.0821589	0.846644	0.409977	0.313087	0.102288	0.809544	0.729444	0.040009	0.581433	0.130597	0.39231	0.336409	0.155646	0.712844	-0.39274	0.335831	0.426286	0.292265	-0.0164268
Olfml2b	Olfml2b	blue	0.291417	0.483741	0.310327	0.454414	-0.0647841	0.878869	0.390096	0.339386	0.62458	0.0978309	0.649991	0.0810258	0.440721	0.274417	0.0717591	0.865913	-0.144118	0.733497	0.619439	0.101454	-0.295374	0.477543	-0.0797723	0.85106	0.327459	0.428494	0.720211	0.043909	-0.0465692	0.912809	0.2501	0.55025	0.500988	0.20599	0.767615	0.0261598	0.407866	0.315832	0.251151	0.54852	-0.17439	0.679588	0.457492	0.254378	-0.0929285	0.82676	0.372792
Cep44	Cep44	blue	0.291147	0.484164	0.258765	0.536039	0.13003	0.758928	-0.17252	0.682887	0.639286	0.0878818	0.319948	0.439781	0.386671	0.344017	0.288788	0.487875	0.646105	0.0834773	-0.0649661	0.878531	-0.458104	0.253661	-0.111191	0.793229	0.173668	0.680861	0.475649	0.233543	-0.00892231	0.983272	0.0899793	0.832197	0.589373	0.124164	0.738076	0.0365604	0.459707	0.251788	0.830283	0.0107185	0.103219	0.807834	0.300863	0.469	-0.534893	0.171954	0.607473
Efhd2	Efhd2	blue	0.290381	0.485368	0.343019	0.405509	0.00542653	0.989825	0.186653	0.658069	0.657781	0.0762395	0.406537	0.317566	0.670475	0.0688038	0.264539	0.526644	0.224528	0.592945	0.507552	0.199147	-0.5036	0.203253	0.0776995	0.854899	-0.145151	0.73164	0.780221	0.0223575	-0.0721115	0.865259	0.190863	0.650728	0.27531	0.509286	0.92615	0.000951951	0.603452	0.113206	0.678548	0.0643071	0.00168839	0.996834	0.102232	0.809646	-0.181793	0.666574	0.376761
Tmeff2	Tmeff2	blue	0.290233	0.485601	0.374428	0.360804	0.0908634	0.830567	0.0752616	0.859416	0.720248	0.0438927	0.335709	0.416241	0.459726	0.251766	0.295913	0.476701	0.350729	0.394323	0.3596	0.38162	-0.5367	0.170232	-0.187627	0.656368	0.147675	0.72711	0.611235	0.107393	-0.10454	0.805411	0.30659	0.460152	0.429916	0.287725	0.96632	9.3113e-05	0.616618	0.103474	0.762664	0.0277551	-0.00334706	0.993724	0.23414	0.576768	-0.319747	0.440085	0.44982
Dleu7	Dleu7	blue	0.289707	0.486427	0.446354	0.267602	0.12704	0.764351	0.314372	0.448238	0.66469	0.0721368	0.268344	0.520487	0.421758	0.297977	0.114477	0.787223	0.136979	0.74636	0.456081	0.256034	-0.465539	0.245033	-0.117418	0.781856	0.142155	0.737029	0.625335	0.0973048	-0.177648	0.673851	0.539064	0.167993	0.149369	0.724071	0.911914	0.0015978	0.54398	0.163389	0.721935	0.0431638	-0.000435329	0.999184	0.297225	0.474655	-0.278404	0.504339	0.365946
Fstl5	Fstl5	blue	0.289495	0.486762	0.533895	0.172909	0.0482138	0.909739	0.290344	0.485426	0.512372	0.194199	0.315319	0.446797	0.449544	0.26378	0.0993673	0.814909	0.0597216	0.888288	0.547306	0.160313	-0.606857	0.110642	-0.375487	0.359339	0.182007	0.666199	0.40709	0.316844	-0.44778	0.265891	0.442833	0.271852	0.0912046	0.829937	0.947756	0.000342659	0.40888	0.314512	0.550952	0.156978	-0.293838	0.479945	0.103018	0.808203	-0.304235	0.463782	0.0524353
Bnc2	Bnc2	blue	-0.289264	0.487126	-0.10221	0.809686	-0.468198	0.241983	-0.393859	0.334333	0.175862	0.676994	0.0425454	0.920324	0.262335	0.530224	0.00227431	0.995736	0.0655502	0.877445	0.136824	0.746639	-0.905244	0.0019787	-0.508747	0.197913	-0.211971	0.6143	0.263512	0.528311	-0.134197	0.751385	-0.0825005	0.846012	0.143618	0.734396	0.78717	0.0204179	0.633982	0.0913992	0.469561	0.240428	-0.353928	0.389721	0.0538133	0.899295	-0.424359	0.29469	0.084562
Tprn	Tprn	blue	0.288629	0.488126	0.373875	0.361571	0.103537	0.807251	0.146879	0.728537	0.648553	0.0819284	0.256686	0.539436	0.543674	0.163674	0.546822	0.16076	0.20323	0.629307	0.703584	0.0514931	-0.402122	0.323358	-0.0794847	0.851593	-0.117101	0.782434	0.586935	0.12612	-0.0826835	0.845674	0.187036	0.657401	0.288007	0.489105	0.916939	0.00134486	0.654464	0.078257	0.498688	0.208418	0.00578613	0.989151	-0.220632	0.599544	0.165239	0.69577	0.147958
Chchd1	Chchd1	blue	0.28734	0.490158	0.383903	0.34778	0.364992	0.37399	0.301022	0.468753	0.746118	0.0335164	0.0355807	0.933342	0.0551225	0.896855	0.544962	0.162477	0.0851002	0.841206	0.66481	0.0720669	-0.0396133	0.925803	-0.192502	0.647877	0.341268	0.408069	0.418252	0.302436	0.0819497	0.847031	0.606932	0.110586	0.325092	0.432038	0.73012	0.039732	0.633817	0.0915102	0.401257	0.324499	0.240586	0.566006	0.0505236	0.905429	0.35688	0.385495	0.272152
Nagpa	Nagpa	blue	0.287192	0.490392	0.438662	0.27693	-0.137905	0.744687	0.356648	0.385827	0.335509	0.416535	0.51844	0.188063	0.760739	0.0283912	-0.0914228	0.829535	-0.0357334	0.933057	0.516856	0.189654	-0.59222	0.121902	0.0111123	0.979166	-0.181709	0.666721	0.596081	0.118872	-0.430019	0.287597	0.139508	0.741797	-0.0483358	0.909511	0.782092	0.0218245	0.234376	0.576374	0.436225	0.279918	-0.352275	0.392095	0.0559246	0.89536	-0.353058	0.39097	0.0207278
Fsd1l	Fsd1l	blue	0.28677	0.491059	0.319763	0.440061	0.0491274	0.908034	0.0355254	0.933446	0.715235	0.0461025	0.366848	0.37138	0.574564	0.136307	0.449428	0.263919	0.349424	0.396206	0.483269	0.225069	-0.50094	0.206041	-0.0719451	0.865568	-0.0382238	0.9284	0.680351	0.0633274	-0.0258902	0.951478	0.129979	0.75902	0.466747	0.243646	0.960914	0.000144938	0.673551	0.0670694	0.670775	0.0686336	0.0209089	0.960807	0.0323888	0.939313	-0.12165	0.774146	0.390317
Htr1f	Htr1f	blue	-0.286494	0.491494	-0.0560537	0.895119	-0.191932	0.648868	-0.233594	0.577683	0.0959426	0.821208	-0.37841	0.355304	0.0681133	0.872682	0.312889	0.450498	-0.0633313	0.881571	0.421894	0.297805	-0.51444	0.192096	-0.361709	0.378628	-0.41133	0.311334	0.0578001	0.891866	-0.051294	0.903992	0.10231	0.809503	-0.229183	0.585092	0.561506	0.147541	0.644799	0.0843105	0.239767	0.567369	-0.0893029	0.833445	-0.468474	0.241669	0.244577	0.559378	-0.251015
Fgfbp3	Fgfbp3	blue	0.285693	0.492761	0.388545	0.341479	0.0544432	0.89812	-0.0146959	0.972449	0.628218	0.0953124	0.323854	0.433895	0.525462	0.181093	0.375799	0.358906	0.397436	0.329561	0.382169	0.350147	-0.608801	0.109192	-0.256018	0.54053	0.0427859	0.919874	0.49922	0.207855	-0.207815	0.621421	0.158998	0.706865	0.398459	0.328201	0.968082	7.93613e-05	0.571581	0.13883	0.699664	0.053388	-0.107372	0.80022	0.00946931	0.982246	-0.290002	0.485963	0.276262
Fam65b	Fam65b	blue	-0.285684	0.492774	-0.084535	0.84225	-0.571092	0.139246	-0.265319	0.52538	0.0897178	0.83268	0.178493	0.672366	0.354463	0.388954	-0.188881	0.654181	-0.103105	0.808043	0.188393	0.655032	-0.934626	0.000664689	-0.458535	0.253157	-0.23153	0.581146	0.317468	0.443533	-0.22453	0.592941	-0.105247	0.804114	0.0541672	0.898635	0.755159	0.0302857	0.514794	0.191737	0.365537	0.373223	-0.490404	0.217281	0.136064	0.748012	-0.494519	0.212854	0.0197804
Tspo	Tspo	blue	0.285019	0.493827	0.209886	0.617869	0.471619	0.238089	0.237994	0.570325	-0.114977	0.78631	-0.0653627	0.877793	-0.341849	0.407218	-0.237539	0.571085	0.190165	0.651943	-0.509933	0.196694	0.549032	0.15873	0.166657	0.693256	0.4849	0.223276	-0.372164	0.363949	-0.0918318	0.828781	0.283381	0.496421	-0.0951899	0.822594	-0.572515	0.138038	-0.629638	0.0943395	-0.0419105	0.92151	0.232024	0.580316	0.297416	0.474357	-0.223281	0.595055	0.102447
B3gnt7	B3gnt7	blue	0.284469	0.494698	0.397672	0.329247	0.152536	0.7184	0.174498	0.679397	0.674181	0.0667174	0.30963	0.455483	0.189986	0.652256	0.357855	0.384105	0.126963	0.764491	0.529991	0.176672	-0.339598	0.410516	-0.417502	0.303394	0.460805	0.250509	0.386092	0.344802	-0.128585	0.761548	0.400895	0.324977	0.505708	0.201057	0.84916	0.00763872	0.51804	0.188464	0.411587	0.311001	-0.092348	0.827829	0.21195	0.614335	-0.0463026	0.913307	0.263489
Agbl4	Agbl4	blue	0.284211	0.495106	0.215576	0.608143	-0.138202	0.744151	0.0395891	0.925848	0.466114	0.244372	0.740121	0.0357708	0.436222	0.279921	0.139861	0.74116	0.135245	0.74949	0.288597	0.488176	-0.362601	0.377365	-0.217727	0.604481	0.369061	0.368279	0.463307	0.247608	-0.104763	0.805002	-0.16297	0.699799	0.761504	0.0281373	0.617302	0.102983	0.2103	0.61716	0.170305	0.686798	-0.311605	0.45246	0.350084	0.395253	-0.302	0.467237	0.326816
Pex11b	Pex11b	blue	0.283849	0.495679	0.427989	0.290132	0.277818	0.505275	0.573495	0.137209	0.539306	0.167765	0.0380327	0.928757	0.3044	0.463527	0.346852	0.39993	-0.191811	0.649079	0.865543	0.00548062	-0.00505748	0.990517	0.131661	0.755974	-0.0687513	0.871497	0.528956	0.177677	-0.0427334	0.919972	0.594528	0.120086	-0.157452	0.70962	0.617196	0.103059	0.487128	0.22084	0.266316	0.523765	0.175664	0.677343	-0.162223	0.701125	0.490821	0.21683	0.00936522
NEWGENE_1562258	NEWGENE_1562258	blue	-0.283055	0.496939	-0.562615	0.146567	-0.443556	0.270977	-0.0618181	0.884386	-0.234431	0.576281	0.297339	0.474478	-0.0442641	0.917113	-0.192905	0.647176	-0.465579	0.244986	0.00603863	0.988678	0.325122	0.431993	0.389641	0.339999	-0.146294	0.729587	0.227803	0.587416	0.523617	0.182911	-0.560175	0.148713	0.285936	0.492375	-0.46966	0.240316	-0.0986262	0.816272	-0.668061	0.0701832	-0.00697337	0.986925	0.240988	0.565337	0.337946	0.412943	0.137107
Basp1	Basp1	blue	0.282499	0.497821	0.374765	0.360337	-0.00904177	0.983048	0.34088	0.408637	0.664258	0.0723894	0.454444	0.257964	0.564999	0.144488	0.201988	0.631447	-0.00773002	0.985507	0.679289	0.0639032	-0.439108	0.276384	-0.0336029	0.937042	0.040702	0.923768	0.760986	0.0283092	-0.101004	0.811902	0.320322	0.439216	0.280784	0.500547	0.929799	0.000820012	0.580877	0.131053	0.499209	0.207866	-0.0860924	0.839373	0.199377	0.635956	-0.0653262	0.877861	0.305429
Prr18	Prr18	blue	0.282412	0.49796	0.291145	0.484167	0.0356409	0.93323	-0.0148352	0.972188	0.694091	0.0561522	0.468372	0.241785	0.37814	0.355676	0.312069	0.45175	0.347296	0.399287	0.288235	0.488746	-0.466818	0.243563	-0.267555	0.521762	0.32462	0.432746	0.541193	0.165991	-0.0417415	0.921826	0.139721	0.741413	0.684712	0.0609944	0.866819	0.00533144	0.529839	0.17682	0.584318	0.128239	-0.0718334	0.865775	0.326465	0.42998	-0.319521	0.440426	0.488626
Zfp28	Zfp28	blue	0.282037	0.498555	0.431356	0.285934	0.0683021	0.872331	0.371567	0.36478	0.625563	0.0971467	0.392299	0.336422	0.309403	0.45583	0.213786	0.611198	-0.102439	0.809267	0.709662	0.0486362	-0.353578	0.390223	-0.31352	0.449536	0.356489	0.386055	0.508076	0.198606	-0.191896	0.64893	0.4501	0.263117	0.330157	0.424471	0.867309	0.0052749	0.484158	0.224091	0.320221	0.439368	-0.178958	0.671549	0.225373	0.591516	0.00768372	0.985594	0.171625
Mief2	Mief2	blue	0.281815	0.498907	0.415053	0.306533	0.341603	0.407579	0.0480416	0.91006	0.606038	0.111255	-0.0394102	0.926182	0.139175	0.742398	0.661479	0.0740269	0.326363	0.430133	0.523898	0.182633	-0.22851	0.586225	-0.348652	0.397323	0.189959	0.652302	0.182927	0.664587	-0.111704	0.79229	0.377827	0.356108	0.289504	0.486747	0.75021	0.0320292	0.560153	0.148733	0.459833	0.251641	0.104305	0.805842	-0.273269	0.512557	0.22751	0.58791	0.0644133
Snrpn	Snrpn	blue	0.281273	0.499768	0.40186	0.323703	0.141638	0.737959	0.315578	0.446403	0.738556	0.0363742	0.248496	0.552895	0.432229	0.284851	0.287187	0.490399	0.105924	0.802874	0.613055	0.106059	-0.385364	0.345791	-0.0512734	0.904031	0.0720209	0.865427	0.706506	0.0501076	-0.046506	0.912927	0.503097	0.203778	0.216675	0.60627	0.940022	0.000515434	0.671646	0.0681407	0.657964	0.0761293	0.0876951	0.836413	0.185477	0.660124	-0.0355389	0.933421	0.372255
Zwilch	Zwilch	blue	0.281125	0.500005	0.497242	0.20995	0.108547	0.798067	0.0615146	0.884951	0.384884	0.346445	0.247559	0.554443	0.262817	0.529439	-0.0490885	0.908107	0.338485	0.412151	0.0326951	0.93874	-0.617355	0.102945	-0.503643	0.203208	0.382249	0.350038	0.122039	0.773438	-0.515521	0.191001	0.381091	0.351623	0.171075	0.685437	0.743559	0.0344673	0.172453	0.683004	0.669105	0.0695849	-0.293781	0.480034	0.278653	0.503941	-0.70962	0.0486557	0.155745
Hacd1	Hacd1	blue	-0.281112	0.500025	-0.0665081	0.875665	-0.377644	0.356359	-0.450737	0.262358	0.164743	0.696651	-0.0636034	0.881065	0.131223	0.756767	0.0629251	0.882326	0.143533	0.734548	0.0682194	0.872485	-0.877396	0.00419412	-0.640167	0.0873058	-0.0997467	0.814212	0.0995299	0.81461	-0.177482	0.674144	-0.0218553	0.959034	0.152016	0.71933	0.756615	0.0297841	0.603385	0.113257	0.479614	0.229113	-0.339211	0.411085	0.00800277	0.984995	-0.426749	0.291684	0.038241
Zic1	Zic1	blue	0.278434	0.504291	0.446485	0.267445	0.143448	0.734701	0.314742	0.447675	0.625562	0.0971473	0.21527	0.608665	0.365972	0.372611	0.405526	0.318888	0.000398515	0.999253	0.778381	0.0228894	-0.34932	0.396356	-0.235876	0.573864	0.116871	0.782853	0.48628	0.221765	-0.175335	0.677923	0.432659	0.284318	0.189362	0.653342	0.894889	0.00267922	0.584593	0.128015	0.397455	0.329536	-0.0673199	0.874156	-0.0765474	0.857033	0.177708	0.673746	0.0709791
Grm5	Grm5	blue	0.278105	0.504816	0.437868	0.277902	0.122836	0.771988	0.145765	0.730538	0.676165	0.0656158	0.259417	0.534976	0.353544	0.390272	0.339813	0.410201	0.21475	0.609553	0.519555	0.186947	-0.51113	0.195467	-0.356771	0.385651	0.237642	0.570913	0.466725	0.24367	-0.205367	0.625627	0.405576	0.318822	0.348097	0.398126	0.975244	3.723e-05	0.596933	0.118209	0.615464	0.104308	-0.0927094	0.827163	0.11492	0.786415	-0.163024	0.699702	0.249666
Zfp394	Zfp394	blue	0.277197	0.506266	0.352768	0.391387	-0.0208519	0.960914	0.128766	0.761219	0.636808	0.0895154	0.471806	0.237877	0.521239	0.185268	0.111238	0.793142	0.243607	0.560987	0.325169	0.431922	-0.573986	0.136794	-0.157354	0.709795	0.157883	0.708852	0.645392	0.083932	-0.159867	0.705318	0.240157	0.56672	0.412284	0.3101	0.91629	0.00137595	0.500077	0.20695	0.6822	0.0623317	-0.124468	0.769021	0.356356	0.386244	-0.443435	0.271123	0.440242
Zmat4	Zmat4	blue	0.276076	0.508059	0.445159	0.26904	0.0464039	0.913118	0.0866457	0.838351	0.479042	0.22975	0.227436	0.588036	0.631354	0.0931716	0.227102	0.588597	0.336587	0.414945	0.372933	0.36288	-0.649308	0.0814539	-0.125676	0.766827	-0.195771	0.6422	0.473704	0.235731	-0.349051	0.396746	0.208805	0.619721	0.0380966	0.928638	0.904783	0.002007	0.464466	0.246269	0.741028	0.0354241	-0.134281	0.751234	-0.122298	0.772967	-0.341856	0.407208	0.116481
Nrros	Nrros	blue	0.274691	0.510277	0.320758	0.438557	0.0648081	0.878825	-0.23998	0.567014	0.311972	0.451898	0.247416	0.55468	0.498198	0.208936	0.165044	0.696117	0.675851	0.0657893	-0.186601	0.65816	-0.584878	0.127784	-0.157653	0.709263	-0.0615131	0.884954	0.192544	0.647804	-0.325819	0.430948	-0.0913789	0.829616	0.261647	0.531343	0.595065	0.119665	0.174854	0.67877	0.743846	0.0343601	-0.122177	0.773187	-0.0247124	0.953683	-0.676281	0.065552	0.232161
Dnajc21	Dnajc21	blue	-0.273011	0.512972	-0.0894088	0.83325	-0.309482	0.455708	-0.168677	0.689678	0.357012	0.385308	-0.0508019	0.90491	0.0619444	0.884151	-0.138185	0.744183	-0.0304083	0.94302	0.10319	0.807887	-0.706367	0.050173	-0.37448	0.360733	0.00140786	0.99736	0.428828	0.289083	0.056434	0.894411	0.330885	0.423386	0.0965463	0.820098	0.757616	0.0294421	0.723021	0.0426989	0.620485	0.100711	-0.0832521	0.844622	0.453651	0.258901	-0.425809	0.292865	0.389767
Vwa5b2	Vwa5b2	blue	0.272024	0.514558	0.33279	0.420558	-0.0261224	0.951043	0.0970862	0.819104	0.640683	0.0869686	0.414693	0.306995	0.648062	0.0822378	0.366994	0.371176	0.238861	0.568879	0.55606	0.15237	-0.548332	0.159371	-0.0611019	0.885719	-0.109904	0.795583	0.69115	0.0576451	-0.105714	0.803259	0.0986116	0.816298	0.367719	0.370158	0.961617	0.000137332	0.622163	0.0995251	0.596438	0.118594	-0.0824747	0.84606	-0.00707699	0.986731	-0.122421	0.772744	0.285278
Slc37a1	Slc37a1	blue	0.271698	0.515081	0.235143	0.57509	-0.0536888	0.899527	0.141458	0.738282	0.652233	0.0796308	0.618198	0.10234	0.392755	0.335812	0.250792	0.549111	0.0800044	0.850631	0.475552	0.233652	-0.325895	0.430834	-0.170996	0.685577	0.350887	0.394094	0.628782	0.0949252	0.0286809	0.946253	0.077802	0.854709	0.718796	0.0445259	0.769149	0.0256771	0.463844	0.246987	0.298564	0.47257	-0.134265	0.751261	0.377752	0.356211	-0.118585	0.779729	0.435326
Rps17	Rps17	blue	0.27132	0.51569	0.489592	0.21816	0.458853	0.252785	0.203204	0.62935	0.624472	0.097906	-0.188388	0.655041	-0.0713801	0.866616	0.440437	0.274764	0.248824	0.552355	0.413847	0.308083	-0.178143	0.672981	-0.411472	0.31115	0.398157	0.328603	0.122757	0.772133	-0.158912	0.707018	0.754612	0.0304753	0.103149	0.807963	0.713889	0.0467069	0.51649	0.190023	0.587953	0.125301	0.181504	0.667081	-0.00162804	0.996947	0.0763414	0.857415	0.148627
Fut11	Fut11	blue	0.271051	0.516123	0.476902	0.232139	-0.00112398	0.997893	0.502217	0.2047	0.318107	0.442565	0.318574	0.441857	0.569432	0.140663	-0.187202	0.657111	-0.128533	0.761642	0.4905	0.217178	-0.443035	0.271607	0.0419269	0.921479	-0.103804	0.806761	0.520563	0.185941	-0.414897	0.306732	0.427091	0.291256	-0.268969	0.519478	0.67253	0.0676421	0.197678	0.638896	0.459017	0.252593	-0.218279	0.603542	0.135479	0.749067	-0.294691	0.478611	0.0172821
Necab3	Necab3	blue	0.270824	0.516489	0.360706	0.38005	0.0706718	0.867931	0.101737	0.810556	0.699282	0.0535745	0.287352	0.490139	0.546074	0.161449	0.413633	0.308359	0.283532	0.496182	0.53936	0.167714	-0.51659	0.189923	-0.101382	0.811208	-0.0543411	0.898311	0.655947	0.0773514	-0.0795008	0.851563	0.247123	0.555163	0.330761	0.423572	0.985023	8.30518e-06	0.688011	0.059264	0.687764	0.0593925	0.015064	0.971759	0.00567257	0.989364	-0.0968474	0.819543	0.324068
Zfp772	Zfp772	blue	0.27074	0.516623	0.570152	0.140048	0.151904	0.719531	0.213937	0.610939	0.418644	0.301935	0.151818	0.719684	0.207631	0.621736	0.0479894	0.910158	0.138618	0.743402	0.341449	0.407803	-0.575604	0.135434	-0.589192	0.124309	0.388905	0.340993	0.107768	0.799495	-0.554523	0.153749	0.553991	0.154228	0.0414515	0.922367	0.830227	0.0107286	0.27227	0.514163	0.552732	0.155364	-0.314312	0.448329	0.129629	0.759655	-0.424699	0.294262	-0.0208184
Agpat2	Agpat2	blue	0.267948	0.521127	0.276744	0.50699	-0.141733	0.737789	0.172727	0.682521	0.540219	0.166905	0.691946	0.0572385	0.468428	0.241721	0.116894	0.782812	0.00624728	0.988287	0.478203	0.230685	-0.432483	0.284535	-0.233262	0.57824	0.326556	0.429845	0.574539	0.136328	-0.135506	0.749019	0.027538	0.948392	0.624635	0.097792	0.772112	0.0247609	0.347531	0.398945	0.240905	0.565475	-0.311144	0.453164	0.359695	0.381487	-0.237333	0.571429	0.30345
Eppin	Eppin	blue	0.267811	0.521348	0.247062	0.555264	-0.121081	0.775182	0.154188	0.715447	0.635246	0.0905538	0.626591	0.0964336	0.611751	0.107014	0.252779	0.545842	0.0926778	0.827222	0.552794	0.155308	-0.444029	0.270405	-0.0264727	0.950387	0.0625055	0.883107	0.763447	0.0274988	-0.00886642	0.983376	0.00630025	0.988187	0.568459	0.141498	0.859185	0.00626401	0.52997	0.176693	0.39661	0.330659	-0.143563	0.734496	0.230826	0.582328	-0.124271	0.76938	0.387129
Ryr2	Ryr2	blue	0.265656	0.524834	0.344016	0.404054	0.0179134	0.96642	0.163442	0.69896	0.690308	0.0580767	0.364224	0.375073	0.576752	0.134473	0.356464	0.38609	0.185442	0.660185	0.597237	0.117973	-0.501518	0.205434	-0.0642751	0.879816	-0.0496062	0.907141	0.716333	0.0456128	-0.0665288	0.875626	0.230037	0.583655	0.339643	0.41045	0.975156	3.7627e-05	0.669992	0.0690789	0.6151	0.104571	-0.0234746	0.956001	0.0610732	0.885772	-0.0746546	0.860542	0.32594
Adcy7	Adcy7	blue	0.264774	0.526263	0.435643	0.280633	0.0852683	0.840895	0.351969	0.392536	0.640607	0.0870184	0.279877	0.50199	0.426546	0.29194	0.0993474	0.814946	0.0421565	0.92105	0.538653	0.168381	-0.467986	0.242226	-0.129392	0.760084	0.124292	0.769342	0.6344	0.0911194	-0.186599	0.658163	0.536923	0.17002	0.117602	0.781521	0.917005	0.00134174	0.550762	0.157151	0.647139	0.0828208	-0.044192	0.917248	0.274117	0.511197	-0.214098	0.610665	0.308039
Ftsj1	Ftsj1	blue	0.264135	0.5273	0.516462	0.190051	0.360694	0.380067	0.252024	0.547084	0.61416	0.105254	-0.0906594	0.830943	0.044162	0.917304	0.273415	0.512323	0.199307	0.636077	0.40317	0.321979	-0.328199	0.427388	-0.408244	0.31534	0.362589	0.377383	0.220912	0.599069	-0.248034	0.553659	0.772994	0.024492	0.0429803	0.919511	0.805529	0.0158094	0.508667	0.197997	0.671907	0.0679933	0.0778061	0.854701	0.119456	0.778141	-0.115733	0.784931	0.177683
Nr5a2	Nr5a2	blue	-0.263923	0.527643	-0.106717	0.801419	-0.308548	0.457142	-0.600079	0.11578	0.150355	0.722304	-0.116501	0.783529	0.0817236	0.847449	0.122994	0.771702	0.354897	0.388331	-0.155093	0.713831	-0.827398	0.0112485	-0.607941	0.109832	-0.0913598	0.829651	0.0108132	0.979727	-0.122484	0.772629	-0.113627	0.788776	0.237505	0.571142	0.654649	0.0781438	0.549466	0.158333	0.557174	0.151376	-0.242322	0.56312	-0.00529279	0.990076	-0.514487	0.192048	0.122778
Moap1	Moap1	blue	-0.263402	0.528489	-0.249985	0.550439	-0.400335	0.325717	-0.167746	0.691326	0.365469	0.37332	0.16368	0.698538	0.164109	0.697776	-0.199625	0.635529	-0.0467046	0.912556	0.0126098	0.976359	-0.547685	0.159965	-0.0618666	0.884296	-0.0654395	0.877651	0.643109	0.0853963	0.293651	0.480237	0.100041	0.813671	0.288747	0.487939	0.590605	0.123182	0.661256	0.0741598	0.517923	0.188582	0.0152835	0.971348	0.630382	0.0938321	-0.412109	0.310326	0.611678
Mrps12	Mrps12	blue	0.26299	0.529158	0.412194	0.310216	0.195375	0.642887	0.418757	0.301792	0.511814	0.194768	0.0613489	0.885259	0.433411	0.283387	0.442692	0.272023	-0.0796757	0.851239	0.864074	0.00565568	-0.170089	0.687181	0.0720018	0.865463	-0.214925	0.609254	0.513752	0.192794	-0.103606	0.807125	0.411693	0.310863	-0.115115	0.786059	0.71541	0.0460244	0.540889	0.166276	0.313151	0.450098	0.0860472	0.839456	-0.336824	0.414595	0.443814	0.270665	-0.0636354
Pbx3	Pbx3	blue	-0.262219	0.530412	-0.150531	0.721989	-0.489499	0.218261	-0.474469	0.234869	0.0800067	0.850626	0.066662	0.875379	0.434267	0.282329	0.111234	0.79315	0.167839	0.691162	0.112897	0.790109	-0.853356	0.00704213	-0.297895	0.473612	-0.492333	0.2152	0.273402	0.512343	-0.103021	0.808199	-0.351493	0.393221	0.107854	0.799337	0.672759	0.0675137	0.560773	0.148185	0.40802	0.315631	-0.319002	0.44121	-0.208563	0.620136	-0.325959	0.430737	-0.000577689
Tenm3	Tenm3	blue	0.261872	0.530977	0.426831	0.291581	0.0899279	0.832292	0.285035	0.4938	0.682993	0.0619076	0.294081	0.479565	0.363263	0.37643	0.206396	0.623858	0.0647731	0.87889	0.577457	0.133886	-0.471693	0.238006	-0.258918	0.53579	0.232866	0.578903	0.580386	0.131458	-0.169324	0.688534	0.5038	0.203043	0.26396	0.527584	0.959222	0.00016438	0.596596	0.118471	0.593893	0.120584	-0.0746849	0.860486	0.251274	0.548317	-0.154554	0.714793	0.298706
B3galt2	B3galt2	blue	-0.261331	0.531856	-0.128845	0.761076	-0.331781	0.422056	-0.178391	0.672545	0.388246	0.341884	-0.0397323	0.92558	0.240824	0.565609	0.0414246	0.922418	-0.0134329	0.974816	0.265415	0.525225	-0.675015	0.066253	-0.173262	0.681576	-0.278642	0.50396	0.57522	0.135756	0.15745	0.709624	0.179937	0.66983	0.079407	0.851737	0.79003	0.0196511	0.832891	0.0102532	0.597281	0.117939	-0.00177797	0.996666	0.214991	0.609141	-0.199215	0.636237	0.354019
Ino80b	Ino80b	blue	0.260713	0.532862	0.466417	0.244024	0.144149	0.733442	-0.0476541	0.910784	0.497513	0.209663	0.13243	0.754581	0.322322	0.4362	0.250985	0.548792	0.44448	0.269861	0.187718	0.656209	-0.643035	0.0854444	-0.475929	0.233229	0.194008	0.64526	0.19515	0.643277	-0.399262	0.327137	0.325434	0.431524	0.218014	0.603992	0.881081	0.00383824	0.418125	0.302598	0.746099	0.0335234	-0.170365	0.686693	0.0178505	0.966537	-0.470004	0.239924	0.145639
Creg2	Creg2	blue	-0.260034	0.533969	0.00207432	0.996111	-0.444283	0.270097	-0.191152	0.650225	0.0374171	0.929908	-0.0269477	0.949497	0.371736	0.364545	-0.169837	0.687626	-0.0616687	0.884664	0.195808	0.642136	-0.893478	0.00278546	-0.352277	0.392093	-0.413867	0.308059	0.256415	0.539879	-0.298192	0.473149	0.0308297	0.942231	-0.252512	0.546282	0.713592	0.0468409	0.492174	0.215372	0.469637	0.240341	-0.384515	0.346947	-0.0597934	0.888154	-0.431419	0.285856	-0.09829
Rps27a.ps1	Rps27a.ps1	blue	-0.259616	0.53465	-0.0633493	0.881537	-0.0734508	0.862774	-0.288315	0.48862	0.409546	0.313646	-0.305677	0.461558	-0.259323	0.535129	0.0589983	0.889635	0.152718	0.718075	-0.0356842	0.933149	-0.550252	0.157615	-0.564876	0.144594	0.24335	0.561413	0.155869	0.712445	0.10918	0.796908	0.486557	0.221463	0.179706	0.670235	0.670718	0.0686659	0.735979	0.0373808	0.660621	0.0745373	0.0821654	0.846632	0.399725	0.326524	-0.334173	0.41851	0.404736
Ccdc184	Ccdc184	blue	0.259402	0.534999	0.499362	0.207705	0.00447549	0.991609	0.454362	0.258061	0.45602	0.256106	0.30917	0.456187	0.515321	0.191204	0.0262517	0.950801	-0.145825	0.73043	0.699809	0.0533169	-0.508082	0.1986	-0.171641	0.684437	0.00918408	0.982781	0.523595	0.182933	-0.392033	0.336779	0.468021	0.242187	-0.0970667	0.81914	0.871097	0.00485032	0.39905	0.327418	0.434196	0.282418	-0.25546	0.541443	0.0578011	0.891864	-0.127023	0.764381	-0.0119279
Bcat2	Bcat2	blue	-0.259076	0.535531	-0.0609616	0.88598	-0.311586	0.452488	-0.0205788	0.961426	0.326199	0.430379	-0.0264139	0.950497	0.0803601	0.849972	-0.224846	0.592407	-0.174134	0.680039	0.194856	0.643787	-0.641655	0.0863371	-0.29594	0.476659	-0.0152958	0.971325	0.471558	0.238159	0.0356791	0.933158	0.401112	0.32469	-0.0174728	0.967245	0.71362	0.0468283	0.668102	0.0701596	0.541294	0.165896	-0.0959294	0.821233	0.478703	0.230128	-0.361878	0.37839	0.340518
Sfrp4	Sfrp4	blue	-0.257581	0.537974	-0.256134	0.54034	-0.446213	0.267772	-0.631793	0.092874	0.132344	0.754737	0.109938	0.795521	0.279794	0.502122	0.242159	0.563391	0.295717	0.477008	-0.0323209	0.939441	-0.708995	0.0489451	-0.343532	0.404761	-0.292538	0.481981	0.200109	0.634691	0.0701632	0.868875	-0.483937	0.224334	0.433842	0.282854	0.556673	0.151823	0.54438	0.163018	0.321633	0.437237	-0.233392	0.578022	-0.117232	0.782196	-0.284305	0.494957	0.147915
Oard1	Oard1	blue	-0.257575	0.537982	0.0465229	0.912895	-0.171345	0.684962	-0.222115	0.59703	0.186469	0.658391	-0.358932	0.382571	0.061511	0.884957	0.0890711	0.833873	0.0552832	0.896555	0.214302	0.610317	-0.724114	0.0422333	-0.485029	0.223135	-0.242427	0.562945	0.10303	0.808182	-0.179815	0.670043	0.329122	0.426012	-0.249988	0.550434	0.725847	0.0415022	0.662084	0.0736687	0.575661	0.135387	-0.122491	0.772617	-0.140263	0.740437	-0.198982	0.636639	-0.0557949
Nr1i3	Nr1i3	blue	0.257293	0.538444	0.343022	0.405505	0.162242	0.701092	0.237373	0.571362	0.762693	0.0277457	0.207397	0.622139	0.350982	0.393957	0.473877	0.235536	0.111708	0.792284	0.691733	0.0573474	-0.298729	0.472313	-0.102358	0.809416	0.0991975	0.815221	0.650001	0.0810197	0.0527032	0.901364	0.424245	0.294833	0.344458	0.403411	0.913865	0.00149622	0.737173	0.0369121	0.535404	0.171466	0.128523	0.76166	0.0617297	0.884551	0.177656	0.673837	0.334445
Mal	Mal	blue	0.256845	0.539176	0.355849	0.386969	0.116156	0.784159	-0.0644661	0.879461	0.646951	0.0829401	0.20318	0.629392	0.437641	0.278179	0.322578	0.435814	0.501576	0.205372	0.200268	0.634418	-0.590266	0.123452	-0.212652	0.613135	0.0518393	0.902975	0.487955	0.219938	-0.142803	0.735863	0.256184	0.540259	0.351542	0.393151	0.923424	0.0010591	0.594047	0.120463	0.859074	0.0062783	0.0256941	0.951845	0.11832	0.780212	-0.406401	0.317744	0.409176
Cdh24	Cdh24	blue	0.25595	0.540641	0.372107	0.364028	-0.120722	0.775836	0.0526042	0.901549	0.48486	0.22332	0.519765	0.186737	0.579411	0.132263	0.0863689	0.838862	0.222597	0.596213	0.330122	0.424522	-0.69772	0.0543428	-0.303926	0.464259	0.116619	0.783314	0.488978	0.218826	-0.341656	0.407501	0.0767031	0.856745	0.375762	0.358958	0.908439	0.00178961	0.381388	0.351217	0.55888	0.149859	-0.344416	0.403472	0.194343	0.644678	-0.501029	0.205947	0.21872
Plxdc1	Plxdc1	blue	0.255318	0.541676	0.256922	0.53905	0.0609381	0.886024	-0.175401	0.677807	0.62001	0.101048	0.282509	0.497805	0.515655	0.190865	0.586973	0.126089	0.506823	0.199901	0.350277	0.394974	-0.488244	0.219624	-0.146467	0.729276	-0.0809249	0.848927	0.48512	0.223036	-0.0243508	0.95436	-0.062006	0.884036	0.535906	0.170987	0.858355	0.00637135	0.61838	0.10221	0.612979	0.106114	0.0160597	0.969893	-0.16442	0.697223	-0.0925971	0.82737	0.299375
Rpl6.ps1	Rpl6.ps1	blue	0.255237	0.541808	0.440028	0.275262	0.199509	0.635728	0.102095	0.809899	0.559831	0.149017	0.00654769	0.987723	0.434474	0.282074	0.514921	0.191608	0.289843	0.486215	0.580533	0.131337	-0.459348	0.252207	-0.18904	0.653905	-0.153375	0.7169	0.381396	0.351204	-0.218922	0.602448	0.339185	0.411123	0.0407192	0.923736	0.892777	0.00283932	0.617181	0.10307	0.629495	0.094437	0.0275245	0.948418	-0.336558	0.414987	0.0750234	0.859858	0.0255454
Zfp53	Zfp53	blue	0.2552	0.54187	0.260531	0.533159	0.274584	0.510448	-0.120279	0.776642	0.726503	0.0412273	-0.0112325	0.978941	0.397292	0.329752	0.725846	0.0415026	0.586941	0.126115	0.355268	0.3878	-0.307399	0.458908	0.0326939	0.938743	-0.189243	0.653551	0.527901	0.178706	0.149848	0.723212	0.181781	0.666594	0.362476	0.377543	0.816813	0.0133341	0.770498	0.0252575	0.786014	0.020733	0.355006	0.388175	-0.241539	0.56442	0.110407	0.794663	0.399346
Fcgr2a	Fcgr2a	blue	0.254954	0.542273	0.199078	0.636474	-0.119983	0.777182	-0.0438298	0.917924	0.540795	0.166364	0.652504	0.0794632	0.440755	0.274375	0.189086	0.653823	0.250515	0.549567	0.231905	0.580517	-0.446757	0.267118	-0.222989	0.595549	0.310003	0.454911	0.514381	0.192155	-0.0574154	0.892582	-0.113752	0.788547	0.761821	0.0280326	0.715431	0.0460148	0.347117	0.399546	0.356669	0.385798	-0.226095	0.590297	0.359565	0.38167	-0.366072	0.37247	0.425588
Nucb2	Nucb2	blue	0.25434	0.54328	0.414734	0.306943	0.115638	0.785103	0.0119119	0.977667	0.626913	0.096211	0.184088	0.662554	0.408093	0.315535	0.313784	0.449133	0.389684	0.339942	0.327115	0.429009	-0.61173	0.10703	-0.317549	0.44341	0.0993935	0.814861	0.433705	0.283023	-0.233917	0.577142	0.33814	0.412657	0.278209	0.50465	0.967018	8.7492e-05	0.588487	0.124873	0.785712	0.0208158	-0.0588042	0.889996	0.0683916	0.872165	-0.339887	0.410091	0.283696
Mctp1	Mctp1	blue	0.253983	0.543865	0.355091	0.388054	-0.182935	0.664573	0.0693738	0.870341	0.390905	0.338296	0.546045	0.161476	0.724479	0.0420789	0.205693	0.625066	0.136467	0.747283	0.524203	0.182333	-0.667398	0.070565	-0.203337	0.629122	-0.121869	0.773748	0.494808	0.212545	-0.362268	0.377837	-0.113295	0.789383	0.292585	0.481908	0.871038	0.00485678	0.360339	0.380571	0.372355	0.363683	-0.406225	0.317973	-0.114598	0.787002	-0.256831	0.539199	0.00449301
Tcirg1	Tcirg1	blue	0.253852	0.544081	0.420337	0.29978	0.0913752	0.829623	0.0912063	0.829934	0.547537	0.160101	0.14112	0.738892	0.572384	0.138149	0.393358	0.335003	0.297618	0.474042	0.52243	0.184086	-0.573169	0.137485	-0.129287	0.760275	-0.216695	0.606236	0.493274	0.214188	-0.246773	0.555742	0.249359	0.551472	0.0647109	0.879005	0.937795	0.000574028	0.596464	0.118574	0.690557	0.0579487	-0.0461168	0.913654	-0.232182	0.580052	-0.102526	0.809106	0.0955052
Kdm4d	Kdm4d	blue	-0.253717	0.544302	-0.134701	0.750475	-0.231738	0.580796	-0.477228	0.231774	0.321366	0.43764	-0.195609	0.642482	0.135765	0.748551	0.387795	0.342494	0.257234	0.538539	0.18163	0.66686	-0.660073	0.0748642	-0.38764	0.342704	-0.277187	0.506282	0.243052	0.561907	0.112055	0.79165	-0.0389417	0.927058	0.220301	0.600105	0.732759	0.0386622	0.809635	0.0148778	0.524329	0.182208	-0.0121585	0.977205	-0.181596	0.66692	-0.0611409	0.885646	0.159339
Epb41l4b	Epb41l4b	blue	0.253554	0.544569	0.244918	0.558813	0.0782264	0.853923	-0.193623	0.645929	0.672321	0.0677597	0.28394	0.495535	0.474244	0.235123	0.517883	0.188621	0.567051	0.14271	0.230808	0.582359	-0.50534	0.201439	-0.144122	0.73349	-0.00203708	0.99618	0.524054	0.182479	0.0152803	0.971354	0.00629095	0.988205	0.58331	0.12906	0.871979	0.00475474	0.638145	0.0886321	0.73058	0.0395444	0.0698641	0.86943	0.00594863	0.988847	-0.232535	0.579459	0.44475
Nectin3	Nectin3	blue	0.253315	0.544962	0.337688	0.413323	-0.039668	0.925701	-0.0268422	0.949695	0.530711	0.175975	0.377121	0.35708	0.618538	0.102097	0.184772	0.661358	0.400338	0.325713	0.229831	0.584001	-0.670118	0.0690068	-0.132772	0.753962	-0.0760213	0.858008	0.550483	0.157405	-0.230676	0.58258	0.0781055	0.854147	0.304901	0.462754	0.896138	0.00258736	0.477331	0.231659	0.750659	0.0318685	-0.139929	0.741037	0.102596	0.808979	-0.485593	0.222517	0.321434
Mad2l2	Mad2l2	blue	0.253041	0.545412	0.0925668	0.827426	0.12351	0.770763	-0.362293	0.377802	0.433532	0.283238	0.183265	0.663994	0.52945	0.177198	0.730065	0.0397546	0.713773	0.046759	0.0988802	0.815804	-0.218351	0.603419	0.183954	0.662789	-0.362916	0.37692	0.357206	0.38503	0.154696	0.714538	-0.418509	0.302108	0.520136	0.186367	0.466336	0.244117	0.427912	0.290228	0.4794	0.229352	0.218825	0.602613	-0.448364	0.265191	0.0667844	0.875151	0.266025
Arl6ip6	Arl6ip6	blue	0.252557	0.546207	0.389425	0.34029	0.324965	0.432229	0.392918	0.335593	0.604421	0.112473	-0.104608	0.805285	0.308791	0.456768	0.458605	0.253075	0.0465209	0.912899	0.715196	0.0461198	-0.0920775	0.828328	0.145632	0.730777	-0.183455	0.663661	0.538502	0.168524	0.0276338	0.948213	0.583119	0.129215	-0.141523	0.738167	0.688972	0.0587653	0.629004	0.0947729	0.513314	0.193239	0.314028	0.448762	-0.220809	0.599243	0.402518	0.322837	0.126594
Trim59	Trim59	blue	-0.252197	0.546798	-0.0768348	0.856501	-0.134616	0.750627	-0.506345	0.200396	0.307705	0.458437	-0.313219	0.449994	-0.0426014	0.920219	0.315451	0.446595	0.334601	0.417877	0.0139104	0.973921	-0.671236	0.0683721	-0.556263	0.152189	-0.0814384	0.847977	0.0677881	0.873286	0.0263796	0.950561	0.12791	0.762772	0.184478	0.661871	0.70523	0.0507096	0.744765	0.0340171	0.618275	0.102285	-0.00716791	0.986561	-0.0739501	0.861848	-0.223831	0.594123	0.174493
Plcb4	Plcb4	blue	-0.250891	0.548947	-0.0551981	0.896714	-0.50501	0.201782	-0.146619	0.729004	0.129449	0.759982	0.141019	0.739074	0.366758	0.371507	0.0168162	0.968476	-0.232146	0.580111	0.488112	0.219767	-0.778131	0.0229624	-0.387583	0.342781	-0.308844	0.456687	0.348892	0.396976	-0.162188	0.701188	-0.0900708	0.832028	0.0185803	0.96517	0.752261	0.0312995	0.583838	0.128629	0.186425	0.658467	-0.43201	0.285122	-0.0997077	0.814283	-0.101452	0.811079	-0.122228
Rnf207	Rnf207	blue	0.250167	0.550139	0.355469	0.387512	-0.12571	0.766766	-0.0168514	0.96841	0.386781	0.343867	0.429995	0.287627	0.736088	0.0373375	0.169844	0.687613	0.321953	0.436755	0.316256	0.445373	-0.719403	0.0442607	-0.133432	0.752769	-0.218298	0.603508	0.482199	0.226249	-0.361981	0.378243	-0.0770079	0.85618	0.198561	0.637369	0.85795	0.00642402	0.367515	0.370445	0.599156	0.116489	-0.297446	0.474311	-0.100515	0.8128	-0.434115	0.282517	0.0980498
Zfp287	Zfp287	blue	0.249813	0.550723	0.419346	0.301041	0.407211	0.316685	0.174376	0.679612	0.679259	0.06392	-0.2113	0.615448	0.170875	0.685791	0.52451	0.18203	0.3241	0.433526	0.472003	0.237654	-0.229167	0.585119	-0.106282	0.802217	0.00362186	0.993209	0.382669	0.349464	-0.0208896	0.960843	0.645763	0.083695	0.00515708	0.990331	0.7891	0.0198984	0.690661	0.0578956	0.752293	0.0312881	0.334222	0.418438	-0.142766	0.735928	0.15208	0.719217	0.239489
Otud7b	Otud7b	blue	0.249469	0.55129	0.337654	0.413374	0.338441	0.412215	0.0251364	0.952889	0.771054	0.0250856	-0.0722708	0.864963	0.214375	0.610192	0.651069	0.0803537	0.426007	0.292616	0.454102	0.258368	-0.270408	0.517158	-0.142142	0.737051	0.0555369	0.896082	0.46105	0.250224	0.0926221	0.827324	0.456831	0.255153	0.311524	0.452583	0.858814	0.00631183	0.782135	0.0218123	0.743841	0.0343619	0.323611	0.434261	-0.098421	0.816649	0.144828	0.732221	0.369489
Trim30c	Trim30c	blue	0.247891	0.553895	0.159843	0.705361	0.0122933	0.976952	-0.239764	0.567375	0.620925	0.100399	0.3698	0.367246	0.571551	0.138856	0.468765	0.241335	0.607341	0.11028	0.127124	0.764198	-0.472936	0.236598	0.0317929	0.940428	-0.124236	0.769443	0.600932	0.115126	0.0922317	0.828044	-0.167146	0.692389	0.619611	0.101331	0.771055	0.0250853	0.574847	0.13607	0.711185	0.0479358	0.09903	0.815529	0.0303321	0.943162	-0.283452	0.496309	0.516724
Zfp541	Zfp541	blue	0.245654	0.557594	0.404289	0.320509	0.232823	0.578976	0.215467	0.608329	0.544874	0.162559	0.155912	0.712368	-0.0616543	0.884691	0.303225	0.465342	0.0216986	0.959328	0.482303	0.226134	-0.19207	0.648628	-0.547472	0.160161	0.624761	0.0977048	0.125126	0.767825	-0.183098	0.664288	0.518672	0.18783	0.390425	0.338943	0.660439	0.0746454	0.367238	0.370832	0.23672	0.572452	-0.107856	0.799332	0.191997	0.648755	0.0406269	0.923908	0.111274
Pla2g4b	Pla2g4b	blue	0.244597	0.559345	0.306325	0.460559	-0.125975	0.766285	0.0756306	0.858733	0.519402	0.1871	0.594989	0.119725	0.437562	0.278276	0.145557	0.730911	0.103058	0.80813	0.411991	0.310479	-0.542887	0.164406	-0.3657	0.372994	0.321213	0.437871	0.466723	0.243673	-0.222176	0.596927	0.050048	0.906317	0.581339	0.130673	0.832242	0.0103678	0.373094	0.362656	0.337702	0.413302	-0.346101	0.401021	0.285089	0.493716	-0.325972	0.430719	0.248303
Cebpa	Cebpa	blue	0.241465	0.564544	0.403766	0.321196	0.0208395	0.960937	0.0512138	0.904142	0.312074	0.451743	0.234563	0.57606	0.498355	0.20877	-0.091137	0.830062	0.363746	0.375747	0.00398766	0.992523	-0.634596	0.0909879	-0.153069	0.717446	-0.0405374	0.924076	0.311932	0.451959	-0.425094	0.293764	0.219994	0.600627	-0.0200827	0.962355	0.684391	0.0611641	0.199311	0.636071	0.750664	0.0318668	-0.19088	0.650698	0.148929	0.724859	-0.693223	0.0565906	0.182538
Mab21l2	Mab21l2	blue	0.240757	0.565722	0.399381	0.326979	-0.159974	0.705126	0.241013	0.565295	0.307539	0.458692	0.427915	0.290224	0.792137	0.019098	0.0781172	0.854125	0.0123823	0.976786	0.590535	0.123238	-0.634713	0.0909095	-0.019209	0.963992	-0.338984	0.411418	0.545855	0.161651	-0.416058	0.305243	0.0253379	0.952512	-0.0649209	0.878615	0.816785	0.0133399	0.322857	0.435395	0.408282	0.31529	-0.351058	0.393848	-0.193722	0.645757	-0.206443	0.623776	-0.0950234
Fam227a	Fam227a	blue	0.240521	0.566115	0.548667	0.159064	0.0313267	0.941301	0.358711	0.382885	0.359717	0.381454	0.24694	0.555465	0.334064	0.418671	-0.129627	0.759659	-0.0580731	0.891357	0.440162	0.275099	-0.602548	0.113892	-0.445866	0.268189	0.257652	0.537857	0.256859	0.539154	-0.570468	0.139778	0.550869	0.157054	-0.102599	0.808972	0.822583	0.0121694	0.241442	0.564583	0.489989	0.217731	-0.380102	0.352979	0.196619	0.640731	-0.431683	0.285529	-0.0469587
Mthfsd	Mthfsd	blue	0.240445	0.56624	0.356669	0.385797	0.280335	0.501261	0.117175	0.7823	0.663067	0.0730888	0.0314416	0.941086	0.0892532	0.833537	0.584764	0.127876	0.185847	0.659478	0.585245	0.127486	-0.198557	0.637375	-0.342344	0.406495	0.289089	0.4874	0.294839	0.47838	-0.014539	0.972743	0.438328	0.277338	0.368757	0.368704	0.769768	0.0254841	0.620094	0.100988	0.405489	0.318937	0.109047	0.797152	-0.0782697	0.853843	0.253363	0.544883	0.170875
Xrcc2	Xrcc2	blue	0.239844	0.567241	0.483631	0.224671	0.20457	0.626999	0.0217204	0.959287	0.486525	0.221498	0.0606942	0.886478	0.115192	0.785918	0.179745	0.670167	0.343757	0.404432	0.172677	0.682609	-0.554213	0.154028	-0.603021	0.113533	0.413844	0.308088	0.0771708	0.855878	-0.410851	0.311953	0.49956	0.207495	0.200098	0.63471	0.814932	0.0137284	0.367257	0.370807	0.670874	0.0685772	-0.170133	0.687103	0.145216	0.731523	-0.451223	0.261779	0.132922
Tyr	Tyr	blue	0.239174	0.568357	0.238738	0.569085	0.0649359	0.878587	-0.171453	0.684771	0.594329	0.120242	0.225901	0.590626	0.546135	0.161393	0.635798	0.0901863	0.492831	0.214665	0.399346	0.327026	-0.45923	0.252344	-0.0728681	0.863855	-0.204859	0.626501	0.49599	0.211283	0.00191107	0.996417	-0.087678	0.836444	0.456618	0.255404	0.834102	0.0100415	0.641681	0.0863203	0.592804	0.121441	0.0571913	0.893	-0.281472	0.499452	0.010083	0.981096	0.246526
Smim5	Smim5	blue	0.23917	0.568364	0.242122	0.563451	-0.0130369	0.975559	-0.0746645	0.860523	0.552251	0.155799	0.362963	0.376854	0.573426	0.137267	0.154111	0.715584	0.482333	0.226102	0.0591074	0.889431	-0.562036	0.147075	0.0246903	0.953724	-0.0841203	0.843017	0.611694	0.107055	-0.0670006	0.874749	0.047734	0.910635	0.370039	0.366911	0.777531	0.0231379	0.469162	0.240883	0.808404	0.0151535	0.0170668	0.968006	0.235839	0.573925	-0.530798	0.175891	0.508343
Pnpla1	Pnpla1	blue	0.238674	0.569191	0.0907137	0.830843	-0.0562825	0.894693	-0.115042	0.786192	0.509995	0.19663	0.42008	0.300107	0.709658	0.048638	0.598898	0.116688	0.371479	0.364903	0.442098	0.272744	-0.279053	0.503303	0.280342	0.50125	-0.410256	0.312725	0.675904	0.0657604	0.180747	0.668408	-0.375369	0.359501	0.511881	0.194699	0.627271	0.0959644	0.535904	0.17099	0.357817	0.384159	0.096319	0.820516	-0.298068	0.473342	0.173807	0.680615	0.283744
Carmil3	Carmil3	blue	0.238097	0.570153	0.417988	0.302774	-0.0705253	0.868203	0.282805	0.497336	0.544167	0.163215	0.439025	0.276486	0.483299	0.225036	0.0744427	0.860935	-0.0363785	0.931851	0.595542	0.119292	-0.589558	0.124016	-0.301971	0.467283	0.173372	0.681383	0.553081	0.155049	-0.308111	0.457812	0.337861	0.413068	0.231171	0.581749	0.946636	0.000364864	0.471121	0.238654	0.463645	0.247216	-0.29696	0.475068	0.221221	0.598546	-0.255022	0.542161	0.158396
Kcnd3	Kcnd3	blue	0.237961	0.570381	0.437396	0.278479	-0.0165816	0.968915	0.202487	0.630588	0.553592	0.154588	0.33825	0.412496	0.471297	0.238454	0.110906	0.79375	0.101686	0.810648	0.493378	0.214077	-0.64136	0.0865284	-0.32435	0.433151	0.131887	0.755564	0.503385	0.203477	-0.330783	0.423539	0.367537	0.370413	0.18803	0.655666	0.972821	4.9175e-05	0.501292	0.205671	0.60636	0.111014	-0.242675	0.562533	0.173474	0.681203	-0.336426	0.415183	0.179242
Lmnb1	Lmnb1	blue	0.237908	0.570468	0.356548	0.385971	0.00833428	0.984374	0.175049	0.678427	0.6419	0.0861779	0.417642	0.303215	0.296205	0.476245	0.177781	0.673617	0.0732389	0.863167	0.47749	0.231481	-0.481728	0.22677	-0.387205	0.343293	0.401115	0.324687	0.497209	0.209985	-0.160319	0.704512	0.352278	0.392091	0.483521	0.224792	0.901774	0.00219821	0.514861	0.191669	0.467685	0.24257	-0.186594	0.658172	0.358013	0.383879	-0.240178	0.566685	0.325629
Phactr4	Phactr4	blue	-0.236229	0.573274	-0.201283	0.632665	-0.229472	0.584606	-0.213179	0.612234	0.46605	0.244445	-0.0851494	0.841115	0.188956	0.65405	0.0897773	0.83257	0.123942	0.769979	0.108348	0.798431	-0.506506	0.200229	0.0316466	0.940702	-0.287312	0.490202	0.656336	0.077115	0.364684	0.374425	0.185028	0.660909	0.162483	0.700664	0.673023	0.0673653	0.855703	0.00672181	0.694709	0.0558415	0.241028	0.565271	0.318061	0.442635	-0.183407	0.663747	0.578717
Lipt2	Lipt2	blue	-0.233176	0.578385	-0.1768	0.675343	-0.341042	0.4084	-0.0232965	0.956335	0.347842	0.398496	0.194991	0.643553	-0.03601	0.93254	-0.335235	0.416939	-0.20183	0.631721	0.0213352	0.960009	-0.446853	0.267002	-0.231569	0.58108	0.269792	0.51815	0.510196	0.196424	0.210361	0.617055	0.289864	0.486182	0.308385	0.457392	0.517404	0.189103	0.520343	0.186161	0.376792	0.357534	-0.068338	0.872265	0.831348	0.0105269	-0.439778	0.275566	0.576207
Kif6	Kif6	blue	0.233116	0.578484	0.147209	0.727944	-0.0388684	0.927195	-0.119841	0.77744	0.63115	0.0933097	0.402311	0.323109	0.651441	0.0801222	0.537895	0.169098	0.417124	0.303878	0.400004	0.326154	-0.42136	0.298482	0.119534	0.778	-0.249784	0.550771	0.713953	0.0466781	0.138737	0.743187	-0.184005	0.662699	0.55933	0.14946	0.805716	0.015766	0.65136	0.0801724	0.559975	0.148889	0.0855256	0.84042	-0.0983264	0.816823	-0.0174317	0.967322	0.413267
Cpne1	Cpne1	blue	-0.232947	0.578769	-0.128517	0.76167	-0.0760413	0.857971	0.020153	0.962223	0.419754	0.300522	-0.282792	0.497356	-0.00340012	0.993625	0.0219996	0.958764	-0.0718421	0.865759	0.211384	0.615303	-0.291763	0.483197	0.0676216	0.873596	-0.21498	0.609161	0.554474	0.153793	0.348001	0.398264	0.489755	0.217984	-0.115656	0.78507	0.534654	0.172183	0.78255	0.0216951	0.594601	0.120028	0.343912	0.404206	0.307358	0.458971	0.0168895	0.968338	0.461335
Mpp4	Mpp4	blue	0.231298	0.581535	0.381265	0.351385	0.0118306	0.97782	0.342999	0.405539	0.52246	0.184055	0.245036	0.558618	0.601003	0.115071	0.282097	0.49846	-0.047757	0.910592	0.776325	0.0234931	-0.423602	0.295645	0.0347999	0.934803	-0.249246	0.551658	0.652567	0.0794242	-0.166479	0.693571	0.299146	0.471665	-0.0258896	0.951479	0.86416	0.00564536	0.573828	0.136928	0.443715	0.270784	-0.0650885	0.878303	-0.159359	0.706221	0.134446	0.750935	0.0473722
Amigo2	Amigo2	blue	0.229679	0.584257	0.494462	0.212915	0.227048	0.588689	0.331064	0.42312	0.580785	0.131129	0.00919544	0.98276	0.177699	0.673762	0.218708	0.602811	0.0282676	0.947026	0.577365	0.133962	-0.39442	0.333581	-0.354569	0.388802	0.234713	0.575809	0.340955	0.408527	-0.26952	0.518589	0.706604	0.0500612	-0.0167435	0.968612	0.864491	0.00560569	0.540077	0.167039	0.573771	0.136976	-0.0272796	0.948876	0.0807816	0.849192	-0.0443783	0.9169	0.0983608
Ankra2	Ankra2	blue	0.22915	0.585147	0.354811	0.388455	0.234359	0.576401	-0.123349	0.771056	0.298466	0.472724	-0.157638	0.709288	0.450033	0.263198	0.610187	0.108166	0.506227	0.200519	0.323896	0.433832	-0.365938	0.37266	-0.0577862	0.891892	-0.435287	0.281071	0.113185	0.789584	-0.244315	0.559811	0.0277289	0.948035	-0.100628	0.812592	0.591664	0.122342	0.401144	0.324649	0.546295	0.161245	0.0769082	0.856365	-0.712926	0.0471423	0.109819	0.795739	-0.170192
Nasp	Nasp	blue	0.228555	0.586149	0.410594	0.312286	0.102529	0.809101	0.326186	0.430399	0.667056	0.0707624	0.22881	0.58572	0.296276	0.476136	0.148415	0.725781	0.00679327	0.987263	0.565669	0.143906	-0.435127	0.281269	-0.244667	0.559229	0.245026	0.558633	0.571665	0.138759	-0.146537	0.729151	0.590768	0.123053	0.186484	0.658364	0.921076	0.00115744	0.597926	0.117439	0.5935	0.120893	-0.0364641	0.93169	0.301828	0.467504	-0.141382	0.73842	0.308007
Ptpn6	Ptpn6	blue	-0.228295	0.586587	-0.124742	0.768524	-0.208017	0.621073	-0.0961269	0.820869	0.486246	0.221803	-0.069515	0.870079	0.0612932	0.885363	-0.0166597	0.968769	-0.0117865	0.977902	0.168052	0.690786	-0.512936	0.193624	-0.148359	0.725881	-0.0443739	0.916908	0.591421	0.122534	0.271187	0.515904	0.378506	0.355172	0.155447	0.713197	0.715152	0.0461394	0.820078	0.0126669	0.64412	0.0847459	0.148492	0.725643	0.476349	0.232758	-0.227671	0.58764	0.548412
Stard6	Stard6	blue	0.226707	0.589264	0.352475	0.391808	0.138385	0.743822	-0.121288	0.774806	0.505481	0.201293	0.200151	0.63462	0.107302	0.800348	0.134482	0.75087	0.464226	0.246546	-0.0552934	0.896536	-0.525353	0.1812	-0.534669	0.172168	0.493721	0.213709	0.135861	0.748378	-0.264055	0.527429	0.314737	0.447682	0.461389	0.249831	0.724984	0.0418655	0.326266	0.430278	0.683705	0.0615284	-0.130036	0.758917	0.355341	0.387695	-0.612363	0.106565	0.35934
Pde3a	Pde3a	blue	0.226354	0.589861	0.487139	0.220828	0.151013	0.721126	0.126234	0.765813	0.460526	0.250834	0.00547974	0.989726	0.380703	0.352155	0.354521	0.38887	0.211131	0.615737	0.535534	0.171342	-0.557501	0.151084	-0.354882	0.388354	-0.0541563	0.898655	0.253417	0.544795	-0.387233	0.343255	0.401795	0.323789	-0.0543805	0.898237	0.892817	0.00283617	0.511299	0.195294	0.596392	0.11863	-0.133469	0.752703	-0.275626	0.508779	-0.0773129	0.855615	-0.0846964
Arhgef16	Arhgef16	blue	0.224817	0.592456	0.161136	0.703058	-0.261657	0.531326	-0.00246055	0.995386	0.421882	0.29782	0.701534	0.0524789	0.718392	0.0447033	0.222994	0.59554	0.13414	0.751488	0.436052	0.28013	-0.50116	0.20581	-0.00592565	0.98889	-0.105075	0.80443	0.63855	0.0883656	-0.0857658	0.839976	-0.333289	0.419818	0.565933	0.143677	0.717285	0.045191	0.356571	0.385937	0.241493	0.564497	-0.297701	0.473914	0.0497792	0.906818	-0.185256	0.660511	0.224876
Arhgap6	Arhgap6	blue	0.224468	0.593046	0.399146	0.327291	0.0370439	0.930606	0.112964	0.789987	0.618488	0.102132	0.250686	0.549284	0.427559	0.29067	0.284222	0.495088	0.192966	0.64707	0.510439	0.196175	-0.60101	0.115066	-0.32436	0.433136	0.0994076	0.814835	0.498223	0.20891	-0.227852	0.587335	0.345814	0.401438	0.262851	0.529384	0.994183	4.89846e-07	0.614564	0.10496	0.639724	0.0875954	-0.134774	0.750342	0.0740196	0.861719	-0.210353	0.617069	0.214533
Fam126b	Fam126b	blue	0.224337	0.593267	0.170549	0.686367	0.106501	0.801815	-0.000295489	0.999446	0.765318	0.0268927	0.211592	0.614947	0.530552	0.176129	0.521348	0.185159	0.407556	0.316236	0.40427	0.320534	-0.326285	0.430251	0.219607	0.601285	-0.227655	0.587665	0.816688	0.0133601	0.262703	0.529626	0.139367	0.742051	0.421607	0.298168	0.838154	0.00935372	0.79806	0.0175955	0.756093	0.0299631	0.32883	0.426448	0.0386646	0.927576	0.032683	0.938763	0.578867
Med12l	Med12l	blue	0.224317	0.593301	0.350059	0.395289	0.0987269	0.816086	0.0957595	0.821546	0.718342	0.0447253	0.222084	0.597081	0.345336	0.402133	0.283529	0.496187	0.266719	0.523114	0.400554	0.325428	-0.521619	0.18489	-0.250663	0.549322	0.179628	0.670372	0.575032	0.135914	-0.0773827	0.855486	0.424531	0.294473	0.357531	0.384567	0.970014	6.5897e-05	0.678986	0.0640686	0.748074	0.0328004	0.0252192	0.952734	0.250902	0.548929	-0.249575	0.551116	0.426971
Efna3	Efna3	blue	0.224213	0.593478	0.340169	0.409678	0.0299869	0.943808	0.0562405	0.894771	0.518021	0.188483	0.197456	0.63928	0.603407	0.11324	0.19329	0.646507	0.354938	0.388273	0.284096	0.495288	-0.596944	0.1182	0.00876196	0.983572	-0.244356	0.559743	0.582969	0.129338	-0.183434	0.663699	0.212809	0.612866	0.0666771	0.87535	0.857976	0.00642071	0.534915	0.171933	0.809002	0.0150191	0.0025655	0.99519	0.00257021	0.995181	-0.353674	0.390086	0.286723
Cbln4	Cbln4	blue	0.223519	0.594651	0.246723	0.555824	-0.0987808	0.815987	-0.0291229	0.945425	0.596628	0.118446	0.46389	0.246933	0.608544	0.109383	0.210424	0.616947	0.334526	0.417987	0.284023	0.495404	-0.615982	0.103933	-0.0807883	0.84918	-0.037914	0.928979	0.670612	0.0687259	-0.0810818	0.848637	0.0229735	0.95694	0.460932	0.250361	0.898566	0.00241461	0.554197	0.154043	0.680116	0.0634549	-0.102153	0.809791	0.209195	0.619053	-0.401204	0.324569	0.436405
Mal2	Mal2	blue	-0.222955	0.595607	-0.101565	0.810871	-0.302005	0.46723	-0.348694	0.397261	0.415287	0.306232	-0.00594494	0.988853	0.196	0.641804	0.21443	0.610099	0.15082	0.721471	0.219872	0.600835	-0.729643	0.0399271	-0.387632	0.342714	-0.137402	0.745596	0.422596	0.296916	0.101112	0.811704	0.0558219	0.895551	0.304771	0.462954	0.842459	0.00865657	0.827287	0.0112692	0.574457	0.136398	-0.082028	0.846886	0.117181	0.782289	-0.223051	0.595444	0.310821
Map3k7cl	Map3k7cl	blue	0.222732	0.595984	0.421389	0.298446	0.14733	0.727728	-0.194197	0.644931	0.141222	0.738709	0.0430359	0.919407	0.133765	0.752166	0.303693	0.464619	0.418927	0.301576	0.0689471	0.871133	-0.481701	0.226799	-0.657469	0.076428	0.248961	0.552128	-0.310497	0.454154	-0.558841	0.149894	0.0464339	0.913061	0.168197	0.690528	0.510484	0.196129	0.046236	0.913431	0.308928	0.456558	-0.359577	0.381654	-0.327417	0.428557	-0.321211	0.437874	-0.271661
Aff2	Aff2	blue	0.222625	0.596166	0.339145	0.411181	0.0593839	0.888917	0.142508	0.736393	0.695042	0.0556747	0.235696	0.574165	0.474243	0.235124	0.29828	0.473012	0.219163	0.602039	0.495997	0.211276	-0.522804	0.183715	-0.107939	0.799181	-0.0140267	0.973703	0.671261	0.0683581	-0.0620419	0.88397	0.3646	0.374544	0.258165	0.537019	0.975091	3.79186e-05	0.703012	0.0517669	0.730748	0.0394758	0.0394119	0.926179	0.137912	0.744675	-0.160272	0.704596	0.377754
Prkg2	Prkg2	blue	0.222441	0.596477	0.328738	0.426585	0.144153	0.733433	0.0135855	0.97453	0.713754	0.046768	0.114238	0.78766	0.397176	0.329906	0.500576	0.206424	0.355947	0.386829	0.475293	0.233943	-0.481718	0.226782	-0.177025	0.674947	-0.0189134	0.964546	0.552251	0.1558	-0.0232737	0.956378	0.319882	0.43988	0.322052	0.436606	0.963251	0.000120682	0.755622	0.0301256	0.738072	0.0365616	0.112402	0.791015	-0.038053	0.92872	-0.0439337	0.91773	0.335762
Sowahc	Sowahc	blue	0.220855	0.599165	0.434605	0.281913	0.307754	0.458361	0.301979	0.467269	0.645872	0.0836256	-0.0178468	0.966544	-0.0418628	0.921599	0.147654	0.727146	0.0869354	0.837816	0.365636	0.373084	-0.263502	0.528327	-0.378905	0.354623	0.496432	0.210812	0.306093	0.460916	-0.131947	0.755456	0.820617	0.0125587	0.13756	0.74531	0.755356	0.0302175	0.512133	0.194442	0.619799	0.101198	0.10375	0.80686	0.378967	0.354538	-0.151247	0.720707	0.327793
Col1a1	Col1a1	blue	0.220708	0.599415	0.446057	0.267959	0.198151	0.638078	-0.019952	0.9626	0.139966	0.740972	-0.1599	0.705259	0.40343	0.321637	0.439695	0.275667	0.341798	0.407293	0.363603	0.37595	-0.420965	0.298983	-0.224075	0.59371	-0.350162	0.395141	-0.0675504	0.873728	-0.481813	0.226676	0.101867	0.810316	-0.28545	0.493145	0.5487	0.159034	0.221538	0.598007	0.408001	0.315656	-0.135936	0.748243	-0.73956	0.0359864	0.0409966	0.923217	-0.40871
Itgbl1	Itgbl1	blue	0.220186	0.6003	0.207868	0.62133	0.145979	0.730153	-0.0972117	0.818873	0.706893	0.0499257	0.100549	0.812738	0.517029	0.18948	0.596099	0.118858	0.516252	0.190263	0.353379	0.390508	-0.38844	0.341621	0.12555	0.767056	-0.28376	0.49582	0.669362	0.0694378	0.166017	0.69439	0.111759	0.79219	0.349422	0.396208	0.845057	0.0082522	0.77895	0.0227241	0.800108	0.0170938	0.301205	0.468469	-0.139047	0.742628	0.012594	0.976389	0.458729
Cpt1b	Cpt1b	blue	0.219491	0.601481	0.418399	0.302249	-0.111586	0.792506	0.304438	0.463468	0.403039	0.322151	0.503525	0.203331	0.323473	0.434469	-0.0461595	0.913574	-0.177823	0.673544	0.557487	0.151096	-0.532042	0.17469	-0.499681	0.207368	0.418223	0.302473	0.33219	0.421448	-0.420765	0.299237	0.309291	0.456001	0.279914	0.501932	0.803198	0.0163538	0.25887	0.535868	0.205141	0.626016	-0.482496	0.225921	0.29518	0.477847	-0.283234	0.496654	0.0139576
Stard4	Stard4	blue	0.218547	0.603086	0.191013	0.650466	-0.0273225	0.948796	-0.159623	0.705752	0.650284	0.0808431	0.376409	0.358064	0.538797	0.168245	0.468939	0.241138	0.448827	0.264637	0.313002	0.450327	-0.520347	0.186156	-0.0949063	0.823116	-0.0554403	0.896262	0.613133	0.106002	0.0477975	0.910516	-0.0694633	0.870175	0.601084	0.115009	0.876031	0.00433116	0.649454	0.081362	0.636833	0.089499	0.0116137	0.978226	0.0339771	0.936342	-0.189722	0.652715	0.436181
Gpr182	Gpr182	blue	0.217586	0.604719	0.382691	0.349434	0.0961141	0.820893	0.104472	0.805536	0.314759	0.447648	0.170391	0.686647	0.179091	0.671315	0.423214	0.296134	0.0170237	0.968087	0.602453	0.113965	-0.292176	0.482549	-0.496559	0.210677	0.233809	0.577322	0.0160453	0.96992	-0.334074	0.418657	0.15042	0.722188	0.233386	0.578032	0.60973	0.108503	0.268938	0.519529	0.0435082	0.918525	-0.293361	0.480692	-0.307225	0.459175	0.193498	0.646146	-0.257664
Sh3yl1	Sh3yl1	blue	0.217134	0.605489	0.462529	0.248508	0.300775	0.469136	0.373794	0.361684	0.47336	0.23612	-0.0419672	0.921404	-0.0980448	0.817341	0.264045	0.527445	-0.12449	0.768981	0.613199	0.105954	-0.129492	0.759902	-0.479674	0.229047	0.483656	0.224643	0.0833082	0.844518	-0.242424	0.56295	0.71409	0.0466162	0.0464476	0.913036	0.618793	0.101915	0.366312	0.372133	0.218185	0.603701	-0.0527143	0.901344	0.0437144	0.91814	0.201802	0.631769	-0.0573181
Prex2	Prex2	blue	-0.214276	0.610361	0.0134633	0.974759	-0.257791	0.53763	0.178099	0.673058	0.33253	0.420944	-0.0252213	0.95273	0.0646204	0.879174	-0.136286	0.74761	-0.388633	0.34136	0.499218	0.207857	-0.498838	0.208259	-0.285086	0.49372	0.00314317	0.994107	0.469227	0.240809	0.0134384	0.974806	0.489606	0.218145	-0.0991967	0.815223	0.702015	0.0522465	0.659963	0.0749295	0.323597	0.434282	-0.118553	0.779787	0.332961	0.420304	-0.0407483	0.923681	0.161858
Ifitm10	Ifitm10	blue	0.213828	0.611126	0.347319	0.399253	0.00171261	0.996789	-0.0673458	0.874108	0.553895	0.154315	0.241233	0.56493	0.523459	0.183067	0.338649	0.41191	0.382796	0.349291	0.350895	0.394083	-0.674643	0.0664596	-0.271449	0.515482	-0.0636329	0.88101	0.458005	0.253777	-0.232095	0.580197	0.138324	0.743932	0.288378	0.488521	0.958981	0.000167277	0.586057	0.126828	0.715317	0.0460659	-0.130261	0.758509	-0.0553194	0.896488	-0.312145	0.451635	0.213517
Echs1	Echs1	blue	0.213157	0.612272	0.183343	0.663859	0.554282	0.153966	0.344224	0.403751	0.2002	0.634535	-0.385221	0.345986	-0.140167	0.740609	0.0943802	0.824085	0.179746	0.670164	-0.0836502	0.843886	0.506221	0.200524	0.526189	0.180379	-0.0733202	0.863017	0.10954	0.796249	0.214857	0.609369	0.554402	0.153858	-0.380873	0.351922	-0.216627	0.606352	0.000193259	0.999638	0.339564	0.410565	0.6598	0.0750268	0.0166764	0.968738	0.22745	0.588011	0.246283
Zfp105	Zfp105	blue	0.21302	0.612506	0.374876	0.360183	0.0645437	0.879316	0.0326517	0.938822	0.604661	0.112292	0.162587	0.700479	0.457425	0.254457	0.397834	0.329032	0.285515	0.493041	0.497263	0.209928	-0.593948	0.120541	-0.269806	0.518129	-0.0415305	0.92222	0.475933	0.233225	-0.193405	0.646308	0.277312	0.506082	0.225594	0.591144	0.980028	1.96179e-05	0.657591	0.0763546	0.67678	0.0652768	-0.0661999	0.876237	-0.0908586	0.830575	-0.135364	0.749276	0.180343
Sap30l	Sap30l	blue	0.212735	0.612993	0.384198	0.347378	0.0758589	0.858309	0.0729195	0.86376	0.45856	0.253128	0.182771	0.664859	0.324351	0.433149	-0.0640019	0.880324	0.329526	0.42541	0.0300936	0.943609	-0.591744	0.122279	-0.255607	0.541202	0.172183	0.683481	0.355047	0.388118	-0.307168	0.459262	0.413822	0.308115	0.102823	0.808562	0.759136	0.0289277	0.343431	0.404908	0.806945	0.0154841	-0.096015	0.821075	0.349374	0.396279	-0.657797	0.0762303	0.341632
Agtr1a	Agtr1a	blue	0.210456	0.616892	0.444727	0.269562	0.32489	0.43234	-0.052311	0.902096	0.491792	0.215782	-0.174242	0.679849	0.0431609	0.919174	0.274553	0.510498	0.488309	0.219553	0.0565345	0.894224	-0.47067	0.239166	-0.483883	0.224393	0.271545	0.515327	0.0383481	0.928168	-0.30537	0.46203	0.563703	0.145616	0.0734659	0.862746	0.738696	0.0363196	0.433622	0.283126	0.813953	0.0139365	0.0511915	0.904183	0.0338422	0.936594	-0.385741	0.345279	0.182431
Sh3tc2	Sh3tc2	blue	-0.208558	0.620146	0.0896932	0.832725	-0.414196	0.307634	0.0727517	0.864071	0.0122242	0.977082	0.19751	0.639187	-0.0469332	0.912129	-0.427082	0.291267	-0.451337	0.261645	0.266649	0.523227	-0.670125	0.0690032	-0.765158	0.0269443	0.390716	0.338551	0.00526639	0.990126	-0.418061	0.30268	0.283441	0.496326	0.00552989	0.989632	0.557487	0.151097	0.190285	0.651735	0.015311	0.971296	-0.649896	0.0810855	0.424399	0.29464	-0.443641	0.270873	-0.150365
Chrm3	Chrm3	blue	0.208185	0.620785	0.422736	0.296739	0.139339	0.742102	-0.134321	0.751162	0.405803	0.318525	-0.00535902	0.989952	0.341491	0.407742	0.39572	0.331846	0.463567	0.247306	0.249561	0.551138	-0.628882	0.0948566	-0.449377	0.26398	-0.0185181	0.965287	0.103577	0.807177	-0.394014	0.334125	0.211341	0.615377	0.104094	0.806228	0.832133	0.010387	0.446263	0.267712	0.67305	0.0673498	-0.150153	0.722666	-0.287077	0.490573	-0.280972	0.500247	-0.0283886
Gp1ba	Gp1ba	blue	0.206186	0.624218	0.298961	0.471953	-0.273722	0.511831	-0.0313988	0.941166	0.125516	0.767117	0.648235	0.0821284	0.495101	0.212232	-0.0490009	0.90827	0.0722441	0.865013	0.22648	0.589648	-0.631594	0.0930091	-0.470336	0.239546	0.21813	0.603794	0.12614	0.765984	-0.523923	0.182609	-0.261128	0.532188	0.402917	0.322311	0.588199	0.125104	-0.0250488	0.953053	0.0818911	0.847139	-0.671797	0.0680551	0.0667147	0.875281	-0.508445	0.198225	-0.122491
Bmper	Bmper	blue	0.205868	0.624764	0.39175	0.33716	-0.15003	0.722887	0.172399	0.683099	0.34283	0.405785	0.370145	0.366763	0.687811	0.0593683	0.188397	0.655025	0.0115658	0.978316	0.65055	0.0806768	-0.659013	0.0754987	-0.193423	0.646277	-0.239297	0.568153	0.461675	0.249498	-0.41125	0.311437	0.0494514	0.90743	0.0219991	0.958765	0.879724	0.00396691	0.405235	0.319269	0.369745	0.367322	-0.37788	0.356034	-0.243015	0.561969	-0.123833	0.770176	-0.138359
Agr3	Agr3	blue	-0.205423	0.625531	-0.0973793	0.818565	-0.472378	0.237229	-0.217414	0.605012	0.128436	0.761818	0.181035	0.667903	0.420889	0.29908	0.191849	0.649012	-0.139794	0.741281	0.499782	0.207261	-0.660722	0.074477	-0.273398	0.51235	-0.392137	0.33664	0.346908	0.399849	-0.0693386	0.870406	-0.282709	0.497487	0.138022	0.744476	0.664501	0.0722472	0.55894	0.149806	0.0918957	0.828663	-0.365386	0.373437	-0.262516	0.529929	0.0564064	0.894462	-0.134175
Cadps2	Cadps2	blue	0.203947	0.628071	0.293922	0.479813	-0.00803746	0.98493	-0.0494872	0.907363	0.612762	0.106273	0.283169	0.496758	0.506251	0.200493	0.246808	0.555684	0.391416	0.337608	0.255016	0.542171	-0.642073	0.0860658	-0.174806	0.678855	-0.0187593	0.964835	0.574554	0.136316	-0.122641	0.772344	0.181368	0.667319	0.348418	0.397661	0.938515	0.000554626	0.611597	0.107127	0.794584	0.018468	-0.043378	0.918768	0.157647	0.709272	-0.40763	0.316139	0.40431
Il22ra2	Il22ra2	blue	-0.203048	0.62962	-0.157073	0.710297	-0.284734	0.494278	0.104368	0.805726	0.294356	0.479134	0.056278	0.894701	0.218534	0.603108	-0.249062	0.551961	-0.208573	0.62012	0.173428	0.681285	-0.356262	0.386379	0.196992	0.640083	-0.254526	0.542975	0.679154	0.063977	0.259668	0.534566	0.259476	0.534879	-0.072398	0.864727	0.459691	0.251806	0.563409	0.145873	0.444859	0.269403	0.122391	0.772798	0.474297	0.235063	-0.190959	0.650562	0.460286
Tgfb1i1	Tgfb1i1	blue	0.202767	0.630103	0.169539	0.688153	-0.136077	0.747987	0.058845	0.88992	0.531058	0.17564	0.456233	0.255856	0.706365	0.0501736	0.442066	0.272782	0.126039	0.766168	0.641952	0.086144	-0.411928	0.31056	0.12869	0.761356	-0.318307	0.442262	0.734133	0.0381122	0.0492995	0.907713	-0.165742	0.694877	0.389412	0.340309	0.792633	0.0189694	0.595393	0.119409	0.339344	0.410889	-0.0607139	0.886441	-0.176053	0.676657	0.140995	0.739118	0.204835
Adrb1	Adrb1	blue	0.201086	0.633004	0.446483	0.267447	-0.0112323	0.978941	0.290014	0.485945	0.455118	0.257169	0.206237	0.624131	0.50397	0.202866	0.163472	0.698907	-0.0360908	0.932388	0.675156	0.0661745	-0.583427	0.128964	-0.240531	0.566098	-0.0857124	0.840075	0.467726	0.242523	-0.362267	0.377838	0.384219	0.34735	-0.0668683	0.874995	0.921514	0.00113866	0.504762	0.202041	0.488348	0.219511	-0.232815	0.57899	-0.0934331	0.82583	-0.0879237	0.835991	-0.0422224
Otx2	Otx2	blue	-0.20108	0.633015	-0.105843	0.803022	-0.000383327	0.999281	0.197555	0.63911	-0.698712	0.0538543	-0.345372	0.40208	-0.508916	0.197739	-0.50008	0.206947	-0.508467	0.198203	-0.230871	0.582253	0.424563	0.294433	-0.0463126	0.913288	0.0931569	0.826339	-0.693945	0.0562261	-0.215611	0.608084	0.0878453	0.836136	-0.660406	0.0746655	-0.809206	0.0149736	-0.701116	0.0526813	-0.685726	0.0604595	-0.168892	0.689298	-0.102752	0.808692	0.155232	0.713581	-0.589555
Ska3	Ska3	blue	0.201022	0.633115	0.385904	0.345058	-0.0772732	0.855689	0.0404529	0.924233	0.460017	0.251427	0.308579	0.457095	0.558067	0.150581	0.121328	0.774732	0.240758	0.56572	0.351683	0.392947	-0.743356	0.0345434	-0.297565	0.474125	-0.0424837	0.920439	0.44943	0.263916	-0.365884	0.372735	0.188077	0.655583	0.154264	0.715311	0.944577	0.000408106	0.470627	0.239216	0.67011	0.0690113	-0.271316	0.515697	0.0452387	0.915293	-0.446983	0.266846	0.139551
Vps37d	Vps37d	blue	0.200819	0.633465	0.269702	0.518295	0.0974809	0.818378	0.176644	0.675618	0.684769	0.0609643	0.169523	0.688181	0.404466	0.320277	0.533542	0.173248	0.0871513	0.837417	0.735579	0.0375382	-0.297987	0.473468	-0.0369395	0.930801	-0.0826256	0.845781	0.64234	0.0858932	0.0876734	0.836453	0.285289	0.493399	0.288749	0.487936	0.867723	0.00522731	0.753889	0.0307274	0.453794	0.258731	0.12332	0.771109	-0.110536	0.794428	0.296611	0.475612	0.239909
Fam83b	Fam83b	blue	0.199501	0.635742	0.480015	0.228668	0.138686	0.743278	0.0772153	0.855796	0.382894	0.349157	0.0710504	0.867228	0.103814	0.806742	-0.0230559	0.956786	0.243425	0.561288	0.10606	0.802624	-0.597632	0.117667	-0.612533	0.10644	0.420142	0.300028	0.0437996	0.917981	-0.494715	0.212645	0.539253	0.167815	0.0687774	0.871448	0.75806	0.0292913	0.263066	0.529035	0.646602	0.0831616	-0.256318	0.540039	0.245898	0.55719	-0.58526	0.127473	0.0914292
Arrdc2	Arrdc2	blue	0.19939	0.635935	0.312038	0.451797	0.221784	0.597591	-0.0125747	0.976425	0.698164	0.0541235	-0.0494686	0.907398	0.344934	0.402717	0.518384	0.188119	0.431345	0.285947	0.385943	0.345004	-0.431533	0.285715	-0.0959899	0.821121	-0.112373	0.791068	0.518681	0.187822	0.0237197	0.955542	0.389694	0.339927	0.194031	0.64522	0.901687	0.00220387	0.776891	0.0233261	0.837863	0.00940212	0.248684	0.552585	-0.0917414	0.828948	-0.0285799	0.946442	0.358425
Kcnj5	Kcnj5	blue	-0.198292	0.637834	0.00794532	0.985103	-0.431293	0.286012	-0.317599	0.443334	0.171772	0.684207	0.12563	0.766911	0.336719	0.41475	-0.0473705	0.911313	0.0877579	0.836297	0.139094	0.742544	-0.929372	0.000834798	-0.517157	0.189351	-0.166271	0.69394	0.250454	0.549667	-0.26119	0.532087	-0.0585759	0.890421	0.117236	0.782188	0.808478	0.0151368	0.533349	0.173433	0.491149	0.216476	-0.424538	0.294465	0.0625546	0.883016	-0.519465	0.187037	0.0443147
Hdac6	Hdac6	blue	-0.1979	0.638512	-0.506754	0.199972	-0.316899	0.444397	-0.00327642	0.993857	-0.196608	0.640749	0.280088	0.501654	-0.0623014	0.883487	-0.125723	0.766741	-0.404408	0.320353	-0.0018541	0.996524	0.460001	0.251445	0.475177	0.234073	-0.111922	0.791891	0.214361	0.610216	0.549512	0.158291	-0.514837	0.191693	0.290164	0.485709	-0.536509	0.170414	-0.150511	0.722026	-0.663966	0.0725606	0.0936072	0.825509	0.210556	0.616722	0.408153	0.315458	0.160117
Mcmdc2	Mcmdc2	blue	0.197463	0.639269	0.204087	0.62783	0.0436671	0.918228	-0.381225	0.35144	0.30771	0.458428	0.188595	0.654679	0.33698	0.414366	0.538702	0.168335	0.581121	0.130853	0.076264	0.857559	-0.446609	0.267296	-0.346953	0.399784	-0.00417297	0.992176	0.0329331	0.938295	-0.187965	0.655779	-0.285004	0.49385	0.498886	0.208208	0.560503	0.148423	0.292676	0.481766	0.377059	0.357166	-0.152257	0.718899	-0.343299	0.4051	-0.180997	0.667969	0.0301696
Pank2	Pank2	blue	0.196948	0.640161	0.251906	0.547278	-0.0504817	0.905507	0.129158	0.760509	0.697091	0.054654	0.41292	0.309279	0.449742	0.263544	0.195675	0.642367	0.139867	0.74115	0.448204	0.265383	-0.507022	0.199695	-0.126021	0.7662	0.130614	0.75787	0.730017	0.0397742	0.00995135	0.981342	0.266487	0.523489	0.456832	0.255152	0.932201	0.00074004	0.657041	0.0766871	0.617405	0.102909	-0.0332652	0.937674	0.359089	0.382347	-0.236084	0.573516	0.48957
Nr2c1	Nr2c1	blue	0.196622	0.640726	0.265995	0.524284	0.188521	0.654808	-0.0923616	0.827804	0.725882	0.0414875	0.0199637	0.962578	0.350341	0.394882	0.500907	0.206076	0.50866	0.198003	0.277954	0.505057	-0.459556	0.251964	-0.0989043	0.81576	-0.0617572	0.884499	0.549804	0.158024	0.0718892	0.865671	0.315852	0.445987	0.329288	0.425765	0.903086	0.00211343	0.779223	0.022645	0.881372	0.00381097	0.252131	0.546907	0.0157206	0.970529	-0.139522	0.741772	0.472926
Cd101	Cd101	blue	0.195639	0.642429	0.388085	0.342102	0.179985	0.669746	0.114766	0.786696	0.593802	0.120655	-0.0233972	0.956146	0.341242	0.408106	0.242241	0.563253	0.309097	0.4563	0.325891	0.43084	-0.51235	0.194221	-0.152549	0.718378	-0.0468963	0.912198	0.466552	0.243869	-0.159572	0.705842	0.521463	0.185046	0.000162131	0.999696	0.880025	0.00393813	0.626567	0.0964506	0.850108	0.00750114	0.110849	0.793854	0.0552893	0.896544	-0.245537	0.557788	0.288874
Aard	Aard	blue	-0.19497	0.64359	-0.204826	0.626558	-0.179011	0.671456	-0.591348	0.122593	0.40696	0.317013	-0.106289	0.802204	0.141622	0.737987	0.477013	0.232015	0.459016	0.252595	0.00326894	0.993871	-0.551885	0.156132	-0.258651	0.536225	-0.222987	0.595552	0.309	0.456449	0.282421	0.497945	-0.179981	0.669753	0.476413	0.232687	0.652479	0.0794786	0.79853	0.0174796	0.582669	0.129584	0.130578	0.757935	-0.0780441	0.85426	-0.113487	0.789032	0.386796
Nkrf	Nkrf	blue	0.194884	0.64374	0.111693	0.792312	-0.171447	0.68478	0.037911	0.928985	0.60823	0.109617	0.626873	0.0962388	0.504266	0.202558	0.260352	0.533451	0.102329	0.809468	0.444152	0.270256	-0.381641	0.35087	-0.0378656	0.92907	0.12208	0.773364	0.726891	0.0410655	0.123048	0.771603	-0.100471	0.812881	0.710254	0.0483629	0.755909	0.0300266	0.528639	0.177986	0.313308	0.449859	-0.109085	0.797082	0.308808	0.456743	-0.108311	0.7985	0.466983
Mtap	Mtap	blue	-0.194446	0.644499	-0.118485	0.779911	-0.191144	0.650239	-0.155448	0.713197	0.530236	0.176435	-0.0496951	0.906975	0.138836	0.743008	0.0930035	0.826621	0.0927431	0.827101	0.175878	0.676967	-0.532969	0.173798	-0.110115	0.795198	-0.114979	0.786306	0.628915	0.0948338	0.294079	0.479568	0.29767	0.473962	0.220043	0.600543	0.760096	0.0286058	0.866573	0.00536007	0.696289	0.0550522	0.180845	0.668235	0.38745	0.342961	-0.205371	0.625619	0.570062
Ramp3	Ramp3	blue	-0.194436	0.644516	0.112703	0.790465	-0.154539	0.71482	0.203084	0.629557	0.259559	0.534743	-0.126256	0.765774	-0.14119	0.738766	-0.201003	0.633148	-0.397795	0.329083	0.415968	0.305359	-0.46986	0.240088	-0.521583	0.184926	0.250382	0.549785	0.200931	0.633273	-0.150736	0.721623	0.649985	0.0810296	-0.164493	0.697094	0.633713	0.0915798	0.512354	0.194217	0.274058	0.511292	-0.199547	0.635662	0.361434	0.379018	-0.118408	0.780051	0.0363394
Cenpj	Cenpj	blue	-0.194243	0.644851	-0.236495	0.572828	-0.290685	0.484891	-0.670226	0.0689452	0.277614	0.505599	0.0398533	0.925354	0.223768	0.59423	0.295131	0.477924	0.514551	0.191983	-0.208402	0.620413	-0.641112	0.0866895	-0.253842	0.544097	-0.221791	0.597579	0.260767	0.532774	0.186436	0.658448	-0.363901	0.375528	0.515226	0.1913	0.563725	0.145597	0.609993	0.108309	0.565905	0.143701	-0.011632	0.978192	0.0217304	0.959268	-0.389458	0.340246	0.394977
Fam129c	Fam129c	blue	0.194124	0.645058	0.323377	0.434613	0.212416	0.613537	-0.0269434	0.949506	0.0994203	0.814812	-0.169531	0.688167	0.309617	0.455502	0.602968	0.113573	0.243336	0.561435	0.468194	0.241988	-0.160178	0.704764	-0.114789	0.786653	-0.367478	0.370496	-0.103897	0.80659	-0.289713	0.486419	-0.0463816	0.913159	-0.179072	0.671348	0.351345	0.393435	0.195715	0.642298	0.113719	0.788607	-0.0446893	0.916319	-0.874359	0.00450287	0.401073	0.324741	-0.464622
Slc17a9	Slc17a9	blue	-0.19225	0.648315	-0.445693	0.268397	-0.229959	0.583786	-0.0947672	0.823373	-0.424292	0.294774	0.166467	0.693594	-0.284743	0.494263	-0.457156	0.254772	-0.232614	0.579327	-0.528776	0.177853	0.43602	0.280169	0.300179	0.47006	0.132841	0.753838	-0.169592	0.68806	0.309533	0.45563	-0.421117	0.298789	0.142383	0.736618	-0.787659	0.0202855	-0.528538	0.178085	-0.560188	0.148701	0.00777972	0.985414	0.421406	0.298424	-0.0942611	0.824305	0.138384
Bcs1l	Bcs1l	blue	0.191921	0.648887	0.120956	0.775409	-0.159008	0.706848	-0.0688323	0.871346	0.568107	0.1418	0.589292	0.124229	0.470858	0.238952	0.313763	0.449165	0.197389	0.639397	0.371079	0.36546	-0.427513	0.290727	-0.148279	0.726025	0.148638	0.725382	0.599558	0.116179	0.0617493	0.884514	-0.161763	0.701945	0.744507	0.034113	0.750199	0.0320331	0.495494	0.211812	0.318179	0.442456	-0.155338	0.713392	0.225185	0.591835	-0.155418	0.713249	0.405287
Rph3a	Rph3a	blue	0.191741	0.649199	0.412349	0.310016	-0.0847434	0.841865	0.213483	0.611715	0.41723	0.303742	0.277143	0.506352	0.58371	0.128734	0.182599	0.665162	-0.0022611	0.99576	0.658382	0.0758775	-0.642471	0.0858086	-0.240437	0.566254	-0.151042	0.721075	0.471271	0.238484	-0.376929	0.357345	0.23083	0.582323	-0.00639115	0.988017	0.926913	0.00092329	0.487119	0.220849	0.454915	0.257408	-0.300105	0.470176	-0.151025	0.721105	-0.11844	0.779993	-0.0696016
Eid2	Eid2	blue	0.191347	0.649886	0.380857	0.351943	-0.103445	0.80742	0.17163	0.684458	0.491111	0.216517	0.347846	0.39849	0.561781	0.147299	0.0850091	0.841374	0.0740731	0.86162	0.502961	0.20392	-0.688941	0.0587814	-0.244334	0.559781	-0.0338866	0.936511	0.549841	0.15799	-0.320182	0.439427	0.261458	0.53165	0.12303	0.771636	0.959807	0.00015747	0.509638	0.196997	0.587543	0.125631	-0.267571	0.521736	0.101575	0.810853	-0.327982	0.427713	0.140561
Tbx4	Tbx4	blue	-0.188052	0.655626	-0.139903	0.741085	-0.325835	0.430924	-0.619079	0.10171	0.199726	0.635353	0.0396178	0.925794	0.270649	0.51677	0.245116	0.558485	0.436299	0.279826	-0.111471	0.792717	-0.760457	0.0284851	-0.391289	0.337779	-0.235659	0.574225	0.167819	0.691197	-0.0161538	0.969717	-0.331294	0.42278	0.3788	0.354768	0.634614	0.0909758	0.553625	0.154558	0.524344	0.182193	-0.183721	0.663196	-0.0901172	0.831943	-0.423405	0.295894	0.194162
Arhgef39	Arhgef39	blue	0.186915	0.657612	0.325573	0.431316	-0.0248482	0.953429	0.0397671	0.925515	0.580007	0.131771	0.240626	0.565939	0.542555	0.164717	0.248865	0.552287	0.268632	0.520022	0.410997	0.311764	-0.6517	0.0799614	-0.164124	0.69775	-0.113213	0.789532	0.586044	0.126839	-0.172649	0.682658	0.232358	0.579756	0.20152	0.632256	0.9691	7.20591e-05	0.635809	0.0901785	0.735597	0.0375314	-0.0794738	0.851613	0.0435053	0.91853	-0.285754	0.492664	0.275097
Ipo8	Ipo8	blue	0.186529	0.658285	0.352042	0.392431	-0.00901453	0.983099	0.0487984	0.908648	0.532215	0.174523	0.197337	0.639488	0.53319	0.173586	0.191709	0.649256	0.280509	0.500985	0.357106	0.385174	-0.669774	0.069203	-0.172941	0.682142	-0.127981	0.762643	0.532352	0.174391	-0.234255	0.576577	0.267563	0.521748	0.109673	0.796005	0.942136	0.00046357	0.582998	0.129315	0.766128	0.0266329	-0.0936539	0.825423	0.0338928	0.9365	-0.350135	0.395179	0.236517
Tgm1	Tgm1	blue	0.18616	0.65893	0.299477	0.471151	-0.248357	0.553126	0.037983	0.92885	0.308781	0.456784	0.502188	0.204731	0.717575	0.0450628	0.189806	0.652569	0.0709297	0.867452	0.545123	0.162329	-0.685163	0.0607561	-0.20973	0.618135	-0.209445	0.618624	0.455471	0.256752	-0.364556	0.374605	-0.171579	0.684547	0.221437	0.598179	0.832183	0.0103782	0.356542	0.385978	0.296892	0.475174	-0.445122	0.269085	-0.194014	0.64525	-0.203291	0.629201	-0.0827944
Hcrtr2	Hcrtr2	blue	-0.184773	0.661356	0.0822634	0.846451	-0.37674	0.357606	-0.0915652	0.829272	0.115977	0.784485	0.00491434	0.990786	0.413585	0.308422	-0.0300362	0.943716	-0.107822	0.799396	0.402423	0.322962	-0.828139	0.0111108	-0.343221	0.405214	-0.401117	0.324684	0.299001	0.471891	-0.303871	0.464343	0.0711977	0.866955	-0.226248	0.590039	0.778702	0.022796	0.538462	0.168562	0.404603	0.320097	-0.372674	0.36324	-0.174428	0.679521	-0.236682	0.572515	-0.163323
Pth2r	Pth2r	blue	0.182627	0.665111	0.404081	0.320782	0.0178007	0.966631	-0.146092	0.72995	0.303109	0.465521	0.0950255	0.822897	0.423656	0.295576	0.296821	0.475285	0.39356	0.334733	0.250144	0.550178	-0.713882	0.0467101	-0.475394	0.233829	-0.0664947	0.875689	0.0860058	0.839533	-0.48277	0.225619	0.0852502	0.840929	0.0835203	0.844126	0.817029	0.0132894	0.359421	0.381876	0.5819	0.130213	-0.304224	0.463798	-0.301686	0.467724	-0.357945	0.383977	-0.119855
Pigl	Pigl	blue	0.180997	0.66797	0.288674	0.488054	0.28222	0.498264	-0.0500483	0.906316	0.705572	0.0505476	-0.112562	0.790722	0.148678	0.725309	0.638146	0.0886312	0.397026	0.330106	0.427037	0.291323	-0.313344	0.449805	-0.248446	0.552979	0.0734852	0.862711	0.368424	0.36917	0.0721989	0.865097	0.413736	0.308227	0.313643	0.449349	0.839083	0.0092003	0.775896	0.0236203	0.682938	0.0619371	0.2585	0.536471	-0.125091	0.76789	0.138704	0.743247	0.304682
Srrm5	Srrm5	blue	0.179174	0.67117	0.297663	0.473973	0.0770926	0.856023	-0.273561	0.512088	0.355059	0.3881	0.0305813	0.942696	0.443066	0.27157	0.290652	0.484942	0.640751	0.0869243	-0.0466814	0.912599	-0.647709	0.08246	-0.220198	0.60028	-0.191943	0.648848	0.196814	0.640392	-0.282197	0.4983	0.0300905	0.943614	0.12721	0.764042	0.716328	0.0456152	0.394676	0.333239	0.820123	0.0126579	-0.0467617	0.912449	-0.184299	0.662184	-0.505048	0.201743	0.165827
Vstm5	Vstm5	blue	-0.17881	0.671808	0.0876687	0.836462	-0.28625	0.49188	0.157038	0.710359	0.280016	0.50177	0.0156521	0.970657	0.172557	0.682821	-0.0807988	0.84916	-0.369018	0.368338	0.580178	0.13163	-0.600746	0.115267	-0.367743	0.370124	-0.0651649	0.878161	0.402239	0.323204	-0.138627	0.743385	0.398136	0.32863	-0.134651	0.750564	0.768478	0.0258874	0.619013	0.101758	0.285782	0.49262	-0.256541	0.539673	0.146843	0.728602	-0.0394853	0.926042	-0.00849531
Chst15	Chst15	blue	0.178189	0.672901	0.258422	0.536599	-0.323473	0.434469	0.140547	0.739925	0.238637	0.569253	0.583332	0.129042	0.82661	0.011396	0.0516008	0.90342	-0.0450961	0.915559	0.560776	0.148183	-0.639365	0.0878302	-0.00722293	0.986457	-0.347132	0.399524	0.57224	0.138271	-0.336321	0.415337	-0.228494	0.586252	0.114098	0.787916	0.742868	0.034727	0.280039	0.501733	0.232249	0.579939	-0.44765	0.266046	-0.149623	0.723615	-0.202474	0.630609	-0.0771471
Dusp12	Dusp12	blue	0.178066	0.673116	0.500575	0.206425	-0.00871678	0.983657	0.461699	0.24947	0.264436	0.526811	0.188787	0.654344	0.284227	0.495081	-0.0236353	0.9557	-0.330016	0.42468	0.739604	0.0359693	-0.455562	0.256645	-0.432205	0.28488	0.164287	0.697459	0.201762	0.631837	-0.532382	0.174363	0.509458	0.197182	-0.210025	0.617629	0.731465	0.0391843	0.245798	0.557355	0.155145	0.713737	-0.422004	0.297665	-0.0498722	0.906644	-0.0149205	0.972028	-0.302384
Saxo2	Saxo2	blue	0.177726	0.673714	0.00429313	0.99195	-0.0141787	0.973419	0.500292	0.206724	-0.261722	0.53122	0.349367	0.396288	0.240666	0.565873	-0.342647	0.406052	-0.387165	0.343346	0.0918025	0.828835	0.512792	0.19377	0.695984	0.0552039	-0.187772	0.656115	0.182864	0.664697	0.0444703	0.916728	-0.18393	0.662831	-0.253481	0.544689	-0.549577	0.158232	-0.554299	0.15395	-0.500001	0.207031	0.0175187	0.967159	0.0628587	0.88245	0.21722	0.605342	-0.105958
Synpr	Synpr	blue	-0.177543	0.674037	0.00791399	0.985162	-0.421936	0.297752	-0.278394	0.504355	0.231424	0.581324	0.157605	0.709347	0.375157	0.359795	0.012707	0.976177	0.0652685	0.877969	0.228499	0.586243	-0.89345	0.00278759	-0.457858	0.253949	-0.190483	0.65139	0.335415	0.416674	-0.203874	0.628197	-0.0579831	0.891525	0.155963	0.712277	0.841953	0.00873662	0.591363	0.12258	0.479767	0.228944	-0.383374	0.348502	0.0493617	0.907597	-0.42677	0.291658	0.0758612
Dmrta1	Dmrta1	blue	-0.177534	0.674053	-0.0273174	0.948805	-0.157597	0.709361	0.161433	0.702531	0.466274	0.244188	-0.060867	0.886156	0.0493665	0.907588	0.0497179	0.906933	-0.296436	0.475885	0.5329	0.173864	-0.352338	0.392004	-0.139539	0.74174	-0.0261969	0.950903	0.576964	0.134296	0.213212	0.612177	0.488853	0.218963	0.0217522	0.959228	0.690849	0.0577991	0.780579	0.0222549	0.367532	0.370421	0.0917132	0.829	0.305949	0.461138	0.136992	0.746336	0.306808
Zfp354a	Zfp354a	blue	-0.177345	0.674385	-0.0375372	0.929684	-0.326964	0.429233	-0.246598	0.556032	0.407112	0.316815	0.0868821	0.837914	0.297535	0.474172	0.0850237	0.841347	0.107782	0.799468	0.227607	0.587746	-0.780543	0.0222652	-0.334338	0.418266	-0.151113	0.720947	0.495595	0.211704	0.0152816	0.971352	0.0936719	0.82539	0.233112	0.578491	0.873603	0.00458184	0.764196	0.0272551	0.616344	0.103672	-0.142967	0.735567	0.198764	0.637017	-0.343268	0.405146	0.317931
Htr2a	Htr2a	blue	-0.176588	0.675716	0.130934	0.757291	-0.0666882	0.87533	-0.186482	0.658367	0.213236	0.612137	-0.374869	0.360194	0.0604542	0.886924	0.195352	0.642928	0.108428	0.798285	0.266302	0.523787	-0.65746	0.0764337	-0.495157	0.212172	-0.208001	0.6211	0.0457986	0.914248	-0.222928	0.595651	0.35537	0.387655	-0.245347	0.558102	0.720717	0.0436895	0.627242	0.095984	0.558758	0.149967	-0.0990112	0.815564	-0.249722	0.550873	-0.115148	0.785999	-0.117112
Zfp964	Zfp964	blue	0.176435	0.675986	0.487336	0.220612	-0.00119558	0.997758	0.467312	0.242998	0.332555	0.420907	0.189915	0.65238	0.307844	0.458222	-0.169865	0.687577	-0.24308	0.561861	0.565233	0.144285	-0.510187	0.196434	-0.329655	0.425217	0.162952	0.69983	0.332617	0.420816	-0.479276	0.229489	0.61261	0.106385	-0.231687	0.580883	0.764922	0.0270202	0.284841	0.494109	0.389998	0.339518	-0.321384	0.437613	0.18883	0.654271	-0.252408	0.546452	-0.0766408
Nedd1	Nedd1	blue	0.176059	0.676647	0.305123	0.462411	0.378997	0.354497	0.15244	0.718572	0.641958	0.0861405	-0.261052	0.53231	0.0664824	0.875712	0.635488	0.0903923	0.201112	0.632959	0.583662	0.128772	-0.0853717	0.840704	-0.0917517	0.828929	-0.0119536	0.977589	0.34441	0.40348	0.118331	0.780191	0.566485	0.1432	0.0572951	0.892807	0.683071	0.0618661	0.726746	0.0411259	0.529772	0.176885	0.37469	0.360441	-0.243875	0.560541	0.433364	0.283446	0.171794
Cachd1	Cachd1	blue	0.175154	0.678241	0.422935	0.296487	-0.0930712	0.826497	0.482376	0.226055	0.333046	0.420178	0.296426	0.475901	0.482128	0.226327	-0.00938057	0.982412	-0.337143	0.414125	0.804825	0.0159725	-0.463427	0.247469	-0.175533	0.677573	-0.0559448	0.895322	0.47257	0.237012	-0.38451	0.346952	0.393769	0.334452	-0.176666	0.675579	0.77824	0.0229305	0.356282	0.38635	0.212828	0.612834	-0.335464	0.416602	-0.0306367	0.942592	0.03092	0.942062	-0.164722
Sema3c	Sema3c	blue	0.173261	0.681579	0.352706	0.391475	-0.102064	0.809954	0.244072	0.560215	0.508318	0.198356	0.386191	0.344668	0.423813	0.295379	-0.0873687	0.837015	-0.0123047	0.976931	0.404792	0.319849	-0.620799	0.100488	-0.267559	0.521755	0.1775	0.674112	0.56091	0.148064	-0.271065	0.5161	0.38944	0.340271	0.173186	0.681712	0.890741	0.00299935	0.452862	0.259834	0.571222	0.139135	-0.250312	0.549901	0.397031	0.330099	-0.439132	0.276355	0.276652
Klf8	Klf8	blue	0.173021	0.682002	0.277446	0.505868	0.0270488	0.949308	0.0853917	0.840667	0.697814	0.0542961	0.216746	0.606149	0.413226	0.308884	0.376444	0.358015	0.182442	0.665437	0.548358	0.159348	-0.503512	0.203345	-0.169662	0.687936	0.00914762	0.982849	0.643445	0.0851801	0.000140624	0.999736	0.314655	0.447806	0.337372	0.413787	0.973264	4.68263e-05	0.75968	0.028745	0.642564	0.0857485	0.0331908	0.937813	0.0966616	0.819885	-0.0487238	0.908787	0.355157
Thbs1	Thbs1	blue	0.172486	0.682946	0.499879	0.207159	-0.0579916	0.891509	0.468913	0.241167	0.256517	0.539712	0.262081	0.530637	0.291605	0.483446	-0.203873	0.628199	-0.321713	0.437118	0.602275	0.1141	-0.532614	0.174139	-0.447071	0.266741	0.242901	0.562157	0.236386	0.57301	-0.572091	0.138398	0.544388	0.16301	-0.198007	0.638327	0.739718	0.0359256	0.191042	0.650417	0.242167	0.563376	-0.470208	0.239691	0.164369	0.697315	-0.253836	0.544107	-0.19702
Exnef	Exnef	blue	0.172091	0.683644	0.513179	0.193376	0.0372917	0.930143	0.10553	0.803596	0.229489	0.584577	0.0890298	0.833949	0.204425	0.627248	-0.0100464	0.981164	0.0977125	0.817952	0.290518	0.485152	-0.676601	0.0653753	-0.686049	0.0602894	0.272476	0.513831	-0.0535541	0.899778	-0.663326	0.0729364	0.416902	0.304162	-0.0807633	0.849226	0.765048	0.0269797	0.190691	0.651028	0.450908	0.262155	-0.459839	0.251635	-0.0253292	0.952528	-0.45998	0.25147	-0.218667
Sdhaf4	Sdhaf4	blue	0.170562	0.686344	0.402025	0.323486	0.237462	0.571213	-0.00759029	0.985769	0.255074	0.542076	-0.276717	0.507034	0.350336	0.39489	0.360804	0.379912	0.391254	0.337827	0.258649	0.536228	-0.439698	0.275664	-0.123858	0.77013	-0.373748	0.361748	0.0826836	0.845673	-0.346018	0.401142	0.300815	0.469075	-0.34738	0.399165	0.609446	0.108714	0.379724	0.353497	0.662542	0.0733981	0.0560999	0.895033	-0.529227	0.177415	-0.0676914	0.873466	-0.167946
Lrrc3b	Lrrc3b	blue	-0.167944	0.690976	-0.119517	0.778031	-0.376478	0.357968	-0.396476	0.330838	0.346386	0.400607	0.166239	0.693997	0.398702	0.32788	0.100129	0.813509	0.270105	0.517646	0.0435211	0.918501	-0.782197	0.0217948	-0.21016	0.617399	-0.268094	0.52089	0.502151	0.204769	0.0669668	0.874812	-0.159761	0.705505	0.335347	0.416774	0.773175	0.0244371	0.682867	0.0619753	0.630835	0.0935241	-0.126122	0.766017	0.161619	0.7022	-0.44741	0.266334	0.382118
Zbtb8a	Zbtb8a	blue	0.16782	0.691196	0.353526	0.390298	0.0685587	0.871855	0.261691	0.531271	0.643182	0.0853492	0.198137	0.638102	0.188929	0.654097	0.173288	0.681531	-0.0340494	0.936207	0.5654	0.144139	-0.429805	0.287865	-0.360493	0.380352	0.326164	0.430432	0.491253	0.216364	-0.118679	0.779558	0.567939	0.141945	0.254764	0.542585	0.900163	0.00230523	0.6161	0.103848	0.505765	0.200998	-0.0716596	0.866098	0.308152	0.457749	-0.0937759	0.825198	0.279161
Lysmd4	Lysmd4	blue	0.166055	0.694323	0.183075	0.664327	0.192048	0.648666	0.112719	0.790435	0.546886	0.1607	0.00390676	0.992675	0.208559	0.620143	0.700489	0.0529854	0.0676109	0.873615	0.72293	0.0427377	-0.0222676	0.958262	-0.0106607	0.980013	-0.091382	0.82961	0.399018	0.327461	0.185788	0.659581	0.177759	0.673656	0.269445	0.51871	0.582015	0.130119	0.634384	0.0911301	0.175799	0.677106	0.218018	0.603985	-0.358254	0.383536	0.620053	0.101017	0.0686954
L3mbtl1	L3mbtl1	blue	0.163616	0.698652	0.27247	0.513841	-0.154032	0.715726	-0.129947	0.759078	0.449184	0.26421	0.385805	0.345192	0.549484	0.158317	0.201079	0.633016	0.319596	0.440312	0.269113	0.519246	-0.748023	0.032819	-0.329852	0.424924	-0.0214281	0.959835	0.429011	0.288854	-0.27297	0.513037	-0.0299342	0.943907	0.375944	0.358706	0.905056	0.00199016	0.478732	0.230095	0.595862	0.119042	-0.294309	0.479208	0.0433964	0.918734	-0.449526	0.263801	0.195103
Adamts19	Adamts19	blue	0.162806	0.70009	0.232052	0.58027	-0.170364	0.686695	-0.0319239	0.940183	0.544084	0.163293	0.4436	0.270923	0.580502	0.131363	0.236203	0.573316	0.208053	0.621012	0.419613	0.300702	-0.665305	0.071778	-0.205667	0.625111	-0.0444054	0.916849	0.608151	0.109676	-0.131951	0.755448	0.00261405	0.995099	0.42919	0.288631	0.936098	0.0006215	0.584129	0.128392	0.550469	0.157418	-0.213589	0.611534	0.107859	0.799327	-0.290853	0.484627	0.286435
Atg4a	Atg4a	blue	-0.162667	0.700338	-0.11619	0.784097	-0.297313	0.474517	-0.410613	0.312262	0.0468022	0.912374	-0.0762923	0.857506	0.527749	0.178853	0.197249	0.639639	0.329875	0.42489	0.0207859	0.961038	-0.629956	0.0941222	0.0875392	0.836701	-0.773318	0.0243938	0.304685	0.463087	-0.0212195	0.960225	-0.357906	0.384033	-0.11502	0.786232	0.475265	0.233975	0.469606	0.240377	0.505893	0.200865	-0.0445841	0.916516	-0.417282	0.303676	-0.202996	0.629709	0.0117249
Rab37	Rab37	blue	0.162636	0.700392	0.228606	0.586064	0.0360272	0.932507	-0.0814608	0.847935	0.565291	0.144234	0.111637	0.792414	0.509134	0.197515	0.592709	0.121516	0.324831	0.432429	0.537472	0.169499	-0.470437	0.239431	-0.0760427	0.857969	-0.288261	0.488706	0.515383	0.191141	-0.00218204	0.995909	0.041546	0.922191	0.266123	0.524078	0.863213	0.00575997	0.718151	0.0448092	0.560635	0.148307	0.0600257	0.887722	-0.327973	0.427726	0.130562	0.757965	0.155718
Htr2b	Htr2b	blue	-0.161701	0.702055	-0.163114	0.699543	-0.15865	0.707485	0.151041	0.721075	0.484166	0.224083	0.0246321	0.953834	0.109142	0.796977	-0.028008	0.947512	-0.211876	0.614462	0.32771	0.42812	-0.180114	0.66952	0.217641	0.604627	-0.126471	0.765383	0.762078	0.0279478	0.453234	0.259393	0.364795	0.374268	0.106644	0.801554	0.500757	0.206234	0.725328	0.0417205	0.414628	0.307079	0.300703	0.469248	0.490739	0.216919	0.0798453	0.850925	0.579903
Ccdc102a	Ccdc102a	blue	0.160577	0.704054	0.238335	0.569756	-0.0445304	0.916616	0.118627	0.779652	0.606663	0.110787	0.422944	0.296476	0.157966	0.708705	0.0768572	0.856459	0.031268	0.941411	0.339647	0.410445	-0.424744	0.294205	-0.407835	0.315872	0.518855	0.187647	0.467147	0.243186	-0.0562102	0.894828	0.331563	0.422379	0.575769	0.135296	0.789866	0.0196948	0.48039	0.228251	0.404198	0.320628	-0.166796	0.69301	0.547501	0.160135	-0.300941	0.468879	0.431533
Trpc7	Trpc7	blue	0.160268	0.704603	0.171575	0.684555	-0.0494552	0.907423	-0.0639964	0.880334	0.61629	0.103711	0.256941	0.539019	0.612119	0.106744	0.364974	0.374016	0.363699	0.375814	0.351166	0.393693	-0.541009	0.166163	0.0898736	0.832392	-0.298224	0.473099	0.73288	0.0386136	0.0734694	0.86274	0.0387679	0.927383	0.318717	0.441641	0.878127	0.00412191	0.714366	0.0464921	0.740576	0.0355965	0.10205	0.809981	0.00545241	0.989777	-0.167998	0.690881	0.432159
Fxyd7	Fxyd7	blue	0.159895	0.705267	0.381644	0.350866	-0.181549	0.667001	0.0505099	0.905455	0.322768	0.435529	0.373532	0.362047	0.524576	0.181965	0.082865	0.845338	0.069596	0.869928	0.459216	0.25236	-0.770529	0.0252477	-0.465617	0.244943	0.0224738	0.957876	0.302722	0.46612	-0.490655	0.217009	0.0887985	0.834376	0.150228	0.722532	0.900353	0.00229241	0.35756	0.384525	0.410947	0.311829	-0.491241	0.216377	-0.0462956	0.91332	-0.374611	0.360551	-0.0881493
Kazald1	Kazald1	blue	-0.159637	0.705726	0.095497	0.822029	-0.30292	0.465813	-0.156457	0.711395	0.0871634	0.837394	0.0452747	0.915226	0.0967325	0.819755	0.100098	0.813567	-0.157038	0.710359	0.416366	0.304848	-0.665814	0.0714822	-0.709928	0.0485132	0.0653816	0.877758	-0.0330912	0.937999	-0.341747	0.407367	0.0411074	0.92301	0.0807731	0.849208	0.65666	0.0769179	0.39223	0.336516	0.0699629	0.869247	-0.507048	0.199668	-0.15788	0.708857	-0.0936548	0.825421	-0.290815
Tpk1	Tpk1	blue	-0.158237	0.708221	-0.0348595	0.934691	-0.338282	0.412449	-0.249243	0.551663	0.419067	0.301397	0.184747	0.661401	0.221137	0.598687	0.0586492	0.890285	0.0785801	0.853268	0.2063	0.624023	-0.755634	0.0301213	-0.44958	0.263738	0.0520857	0.902516	0.44276	0.271941	0.00230062	0.995686	0.079243	0.85204	0.388892	0.341011	0.854734	0.0068529	0.702532	0.0519976	0.523965	0.182567	-0.217874	0.604229	0.320113	0.439532	-0.384839	0.346506	0.343006
Lypd6b	Lypd6b	blue	-0.157559	0.709429	0.00453987	0.991488	-0.290536	0.485124	-0.0583995	0.89075	0.359191	0.382202	0.0478186	0.910477	0.338007	0.412854	-0.0786182	0.853197	-0.00413621	0.992245	0.240498	0.566152	-0.70181	0.0523452	-0.143127	0.735279	-0.251209	0.548423	0.569501	0.140605	-0.00562029	0.989462	0.234338	0.576437	-0.0170414	0.968054	0.790645	0.0194888	0.685756	0.0604437	0.641857	0.0862058	-0.0783019	0.853783	0.252279	0.546664	-0.349393	0.396252	0.310026
Jade3	Jade3	blue	0.157113	0.710224	0.0453098	0.91516	-0.0350842	0.934271	-0.0315178	0.940943	0.35879	0.382773	0.182455	0.665413	0.728899	0.0402329	0.419627	0.300684	0.318704	0.441661	0.332076	0.421618	-0.222394	0.596557	0.556119	0.152317	-0.733281	0.0384524	0.693936	0.0562303	0.199696	0.635406	-0.26275	0.529548	0.0682061	0.87251	0.462583	0.248445	0.484358	0.223871	0.463941	0.246874	0.251868	0.54734	-0.368538	0.369011	0.162133	0.701286	0.239636
Cenpo	Cenpo	blue	-0.156937	0.710538	-0.342624	0.406086	-0.214254	0.610398	0.088155	0.835564	-0.558183	0.150477	0.10835	0.798428	-0.142541	0.736333	-0.53056	0.176122	-0.364771	0.374303	-0.381807	0.350643	0.452699	0.260028	0.445405	0.268744	-0.111752	0.792203	-0.181046	0.667884	0.150678	0.721727	-0.374551	0.360635	-0.219399	0.601637	-0.838834	0.00924134	-0.640713	0.0869491	-0.620776	0.100504	-0.0414716	0.92233	0.191228	0.650093	0.00712174	0.986647	-0.107373
Stox1	Stox1	blue	0.156666	0.711022	0.209255	0.618949	0.0968601	0.81952	-0.102418	0.809305	0.664084	0.0724913	0.0528425	0.901105	0.434817	0.281651	0.594783	0.119886	0.402292	0.323135	0.449486	0.26385	-0.449489	0.263846	-0.0562173	0.894814	-0.220522	0.599731	0.571475	0.13892	0.0956054	0.821829	0.153903	0.715956	0.316923	0.44436	0.891418	0.00294552	0.805731	0.0157627	0.705028	0.0508053	0.189697	0.652758	-0.186179	0.658898	0.0706517	0.867968	0.327624
Dctd	Dctd	blue	-0.155457	0.713181	-0.138491	0.74363	-0.441999	0.272863	-0.172446	0.683018	0.396826	0.330372	0.385472	0.345645	0.295658	0.4771	0.0572476	0.892895	-0.0922348	0.828038	0.334112	0.418601	-0.603533	0.113145	-0.27448	0.510615	0.021114	0.960423	0.578702	0.13285	0.144032	0.733652	-0.111113	0.793371	0.526157	0.180412	0.73798	0.0365976	0.647789	0.0824096	0.260159	0.533765	-0.23748	0.571183	0.354267	0.389235	-0.194892	0.643726	0.362216
Lmln	Lmln	blue	0.154936	0.714111	0.344559	0.403263	0.205927	0.624664	0.00315132	0.994091	0.609636	0.108573	-0.0205708	0.961441	0.0249487	0.953241	0.172681	0.682602	0.338947	0.411471	0.11704	0.782546	-0.479348	0.229409	-0.461531	0.249666	0.397162	0.329925	0.258476	0.536511	-0.144014	0.733685	0.600046	0.115804	0.258102	0.537121	0.814799	0.0137565	0.556926	0.151597	0.791979	0.0191392	0.0562271	0.894796	0.349824	0.395628	-0.409879	0.313214	0.401668
Fxyd4	Fxyd4	blue	0.154741	0.714459	0.144268	0.733228	-0.186767	0.65787	-0.114714	0.786791	0.502104	0.204819	0.462018	0.2491	0.63008	0.0940377	0.136191	0.747782	0.345411	0.402024	0.164351	0.697346	-0.634996	0.0907205	-0.00898812	0.983148	-0.146652	0.728945	0.665665	0.0715689	-0.0393423	0.926309	-0.10683	0.801212	0.436104	0.280067	0.807234	0.0154182	0.511071	0.195528	0.65988	0.0749793	-0.108104	0.798879	0.216383	0.606768	-0.467458	0.24283	0.450911
Mterf3	Mterf3	blue	0.153564	0.716561	0.26348	0.528363	0.0615758	0.884837	-0.163595	0.698688	0.615681	0.104151	0.126028	0.766187	0.29587	0.476769	0.458707	0.252956	0.408198	0.315399	0.313458	0.449631	-0.570638	0.139633	-0.385221	0.345986	0.102393	0.809351	0.371267	0.365198	-0.0830177	0.845055	0.192704	0.647525	0.439353	0.276086	0.917831	0.00130288	0.678468	0.0643511	0.67304	0.0673556	-0.0228894	0.957097	-0.00359064	0.993268	-0.190784	0.650866	0.292839
Tnfaip8	Tnfaip8	blue	0.153297	0.717039	0.296554	0.475702	-0.0974029	0.818521	0.19057	0.651239	0.560444	0.148476	0.420374	0.299734	0.273427	0.512304	-0.0115353	0.978373	-0.0371235	0.930457	0.414683	0.307008	-0.543792	0.163564	-0.394835	0.333027	0.388359	0.34173	0.507067	0.199648	-0.178809	0.671811	0.372747	0.363137	0.393073	0.335385	0.868048	0.00519024	0.480535	0.228091	0.45333	0.25928	-0.251148	0.548524	0.487317	0.220633	-0.357192	0.38505	0.33241
Rgs6	Rgs6	blue	-0.153073	0.71744	0.0923144	0.827891	-0.31599	0.445777	-0.261208	0.532057	0.21348	0.611719	0.0218454	0.959053	0.303976	0.464181	0.0828997	0.845274	0.0969629	0.819331	0.258262	0.53686	-0.873817	0.00455947	-0.545214	0.162245	-0.17051	0.686436	0.19937	0.63597	-0.292531	0.481992	0.0491183	0.908051	0.0432709	0.918968	0.843781	0.00844926	0.5752	0.135773	0.49646	0.210782	-0.3703	0.366547	-0.0885929	0.834755	-0.364192	0.375118	-0.0460107
Tkfc	Tkfc	blue	-0.152764	0.717992	-0.313613	0.449393	-0.0421975	0.920974	-0.259741	0.534446	-0.208004	0.621095	-0.173572	0.681029	-0.148595	0.725458	0.435276	0.281085	-0.05252	0.901706	0.120473	0.776289	0.362093	0.378084	0.132115	0.755151	-0.269693	0.51831	-0.223877	0.594046	0.322173	0.436424	-0.484959	0.223212	0.126027	0.766189	-0.381179	0.351502	-0.00821832	0.984591	-0.540486	0.166654	0.130267	0.758499	-0.564429	0.144984	0.700791	0.0528388	-0.27001
Fmod	Fmod	blue	-0.152763	0.717995	-0.232682	0.579213	0.213415	0.611831	0.249243	0.551664	-0.131187	0.756831	-0.358579	0.383074	-0.669447	0.0693895	-0.0899525	0.832247	-0.425057	0.293811	-0.0205877	0.961409	0.747726	0.0329271	0.18788	0.655928	0.298606	0.472505	-0.220286	0.600131	0.421902	0.297795	0.332578	0.420872	-0.156797	0.710789	-0.628822	0.0948975	-0.163459	0.698929	-0.499182	0.207895	0.389442	0.340268	0.21069	0.616491	0.580682	0.131214	0.0274136
Mgmt	Mgmt	blue	-0.152621	0.718248	-0.145477	0.731055	0.166459	0.693606	0.256783	0.539278	-0.0893554	0.833348	-0.434684	0.281815	-0.336719	0.41475	-0.290733	0.484814	-0.235175	0.575036	-0.164748	0.696642	0.398137	0.328629	0.402334	0.323079	-0.110421	0.794637	0.0403363	0.924451	0.29274	0.481664	0.455188	0.257086	-0.513431	0.193121	-0.383377	0.348498	-0.0239879	0.95504	0.0506631	0.905169	0.452504	0.260259	0.243863	0.560562	0.163152	0.699475	0.164268
Fer1l5	Fer1l5	blue	0.152091	0.719197	0.155698	0.71275	-0.151474	0.720301	-0.257345	0.538359	0.38801	0.342202	0.44505	0.269173	0.417105	0.303901	0.0458392	0.914172	0.459114	0.25248	-0.120306	0.776593	-0.642883	0.085542	-0.276217	0.507833	0.150412	0.722202	0.350888	0.394093	-0.167842	0.691156	-0.133954	0.751825	0.549059	0.158705	0.673499	0.0670986	0.297896	0.47361	0.607385	0.110246	-0.227795	0.587429	0.326923	0.429296	-0.705691	0.0504917	0.413363
C1s	C1s	blue	-0.151466	0.720316	0.0821629	0.846637	0.00582901	0.989071	-0.316663	0.444755	0.333832	0.419014	-0.303684	0.464633	-0.159499	0.705973	0.0505846	0.905316	0.330845	0.423447	-0.154413	0.715046	-0.629035	0.0947515	-0.603398	0.113247	0.206219	0.624162	0.0132762	0.97511	-0.112839	0.790216	0.445396	0.268756	0.0818754	0.847168	0.66363	0.0727579	0.570799	0.139496	0.757862	0.0293587	-7.95155e-05	0.999851	0.256266	0.540123	-0.514891	0.191639	0.282003
Rasgef1b	Rasgef1b	blue	0.15043	0.722171	0.171975	0.683848	-0.0521182	0.902455	-0.1162	0.784079	0.659341	0.0753019	0.290023	0.485931	0.486089	0.221974	0.441175	0.273865	0.339545	0.410593	0.3991	0.327351	-0.547535	0.160103	-0.13071	0.757696	-0.0775958	0.855091	0.637685	0.0889351	0.0657351	0.877101	0.0444776	0.916714	0.504069	0.202764	0.926346	0.000944552	0.742363	0.0349173	0.64298	0.0854794	0.0224076	0.958	0.0467804	0.912415	-0.125386	0.767354	0.413038
Atmin	Atmin	blue	0.150344	0.722324	0.257933	0.537398	0.0689427	0.871141	-0.104007	0.806388	0.675159	0.0661733	0.119003	0.778968	0.318165	0.442477	0.398933	0.327573	0.392095	0.336696	0.308239	0.457617	-0.569709	0.140426	-0.291661	0.483358	0.072964	0.863677	0.491353	0.216256	-0.0251381	0.952886	0.284985	0.49388	0.397209	0.329862	0.951575	0.000273685	0.739636	0.0359571	0.773706	0.0242764	0.0554642	0.896218	0.106973	0.80095	-0.229153	0.585143	0.40445
Lyl1	Lyl1	blue	-0.150258	0.722478	-0.386438	0.344333	-0.287663	0.489648	-0.0775524	0.855171	-0.0592892	0.889093	0.33911	0.411232	-0.0899184	0.83231	-0.471001	0.238791	-0.119681	0.777732	-0.456232	0.255858	0.136774	0.74673	0.281492	0.49942	0.190078	0.652096	0.258024	0.537249	0.383833	0.347875	-0.243385	0.561354	0.361554	0.378848	-0.324159	0.433438	-0.156935	0.710543	-0.115011	0.786248	0.0581764	0.891165	0.772631	0.0246024	-0.370591	0.366141	0.538021
Kcnn1	Kcnn1	blue	0.150176	0.722626	0.4631	0.247846	-0.10085	0.812184	0.46897	0.241102	0.252089	0.546977	0.296553	0.475704	0.298027	0.473406	-0.263571	0.528216	-0.347596	0.398852	0.57179	0.138652	-0.542043	0.165195	-0.419088	0.30137	0.244037	0.560272	0.279437	0.502691	-0.541783	0.165438	0.529169	0.177471	-0.180678	0.66853	0.728463	0.040413	0.190382	0.651566	0.243	0.561994	-0.473926	0.235481	0.243592	0.56101	-0.298642	0.47245	-0.146501
Brf2	Brf2	blue	0.149392	0.724029	0.26129	0.531923	0.253077	0.545352	0.027355	0.948735	0.727362	0.0408693	-0.128896	0.760984	0.187087	0.657312	0.562591	0.146589	0.318049	0.442654	0.466751	0.24364	-0.311566	0.452519	-0.130903	0.757346	-0.0167805	0.968542	0.496331	0.210919	0.131055	0.757072	0.486092	0.221971	0.216954	0.605795	0.856595	0.00660263	0.837144	0.0095222	0.733625	0.0383148	0.3181	0.442576	-0.0556196	0.895928	0.150381	0.722258	0.366862
Mafb	Mafb	blue	0.148985	0.724759	0.0730986	0.863428	-0.0646723	0.879077	-0.14441	0.732971	0.387253	0.343227	0.198609	0.637286	0.712422	0.047371	0.554031	0.154192	0.365956	0.372634	0.405608	0.31878	-0.34448	0.403379	0.321632	0.437239	-0.650806	0.080517	0.59975	0.116032	0.12146	0.774492	-0.325184	0.4319	0.202453	0.630646	0.594723	0.119933	0.553654	0.154531	0.436592	0.279467	0.128696	0.761346	-0.47567	0.233519	0.179854	0.669976	0.14857
Crip1	Crip1	blue	-0.148441	0.725734	-0.223133	0.595304	0.230916	0.582177	0.168046	0.690796	-0.135888	0.748329	-0.363532	0.37605	-0.738189	0.0365165	-0.0417633	0.921785	-0.360637	0.380148	-0.0731903	0.863257	0.726726	0.0411341	0.0522221	0.902261	0.408391	0.315148	-0.330365	0.42416	0.38451	0.346954	0.303309	0.465212	-0.0622612	0.883562	-0.625502	0.0971885	-0.187015	0.657436	-0.517653	0.188853	0.343373	0.404992	0.198735	0.637067	0.544193	0.163191	0.00397278
Pced1b	Pced1b	blue	0.14842	0.725773	0.43088	0.286525	0.0593231	0.88903	0.340255	0.409553	0.42021	0.299943	0.133876	0.751965	0.0873295	0.837088	0.0752903	0.859363	-0.212014	0.614226	0.628325	0.0952385	-0.410981	0.311786	-0.546774	0.160803	0.393391	0.334958	0.200867	0.633383	-0.359	0.382475	0.593564	0.120843	0.0434975	0.918545	0.772478	0.024649	0.389474	0.340225	0.254577	0.542891	-0.284683	0.494358	0.144469	0.732867	-0.0369169	0.930844	-0.0703644
Nell1	Nell1	blue	0.14768	0.7271	0.319523	0.440422	-0.138016	0.744487	0.0027452	0.994853	0.447869	0.265784	0.297513	0.474206	0.574995	0.135945	0.205238	0.625849	0.181259	0.667511	0.455515	0.2567	-0.740679	0.0355574	-0.288662	0.488073	-0.132277	0.754858	0.47402	0.235375	-0.303968	0.464194	0.101586	0.810833	0.175535	0.677571	0.955478	0.000213324	0.544131	0.163248	0.579947	0.13182	-0.278697	0.503872	-0.0621927	0.883689	-0.297285	0.474562	0.0856212
N4bp2	N4bp2	blue	0.147601	0.727242	0.371474	0.36491	0.000904169	0.998305	0.0355619	0.933378	0.46838	0.241776	0.138786	0.743099	0.359452	0.381831	0.0421641	0.921036	0.254649	0.542774	0.216892	0.605902	-0.704816	0.0509062	-0.364849	0.374192	0.0781839	0.854001	0.364581	0.37457	-0.332206	0.421425	0.390487	0.338859	0.0775136	0.855243	0.897651	0.00247883	0.488478	0.21937	0.768477	0.0258878	-0.171581	0.684545	0.186814	0.657788	-0.521778	0.184732	0.218679
Pagr1	Pagr1	blue	0.147294	0.727792	0.394576	0.333372	-0.0576333	0.892177	0.51992	0.186583	0.394028	0.334105	0.27714	0.506357	0.30126	0.468385	-0.165115	0.695991	-0.363489	0.376111	0.657502	0.076408	-0.415159	0.306396	-0.22657	0.589495	0.182188	0.665881	0.48234	0.226094	-0.311457	0.452685	0.582905	0.129391	-0.11592	0.784589	0.743525	0.03448	0.354654	0.38868	0.289268	0.487119	-0.265132	0.525683	0.303023	0.465654	-0.12147	0.774474	0.0331979
Slc29a1	Slc29a1	blue	0.147201	0.72796	0.414496	0.307248	-0.208198	0.620762	0.158276	0.708151	0.24205	0.563571	0.385411	0.345728	0.494151	0.213248	-0.158351	0.708017	-0.0342848	0.935766	0.378795	0.354775	-0.792556	0.0189893	-0.46859	0.241535	0.0831464	0.844818	0.277568	0.505674	-0.588749	0.124663	0.204927	0.626384	0.000620102	0.998837	0.842862	0.00859296	0.233431	0.577957	0.419257	0.301154	-0.55833	0.150347	0.118947	0.779069	-0.544299	0.163093	-0.0981008
Cd163	Cd163	blue	0.147175	0.728005	0.474464	0.234875	0.0118437	0.977795	0.0933119	0.826053	0.28795	0.489195	0.0517859	0.903075	0.317067	0.444141	0.0997763	0.814157	0.106252	0.802271	0.40685	0.317156	-0.703643	0.051465	-0.558999	0.149754	0.0613361	0.885283	0.0917012	0.829022	-0.57101	0.139316	0.378587	0.35506	-0.120604	0.77605	0.848487	0.00773725	0.348074	0.39816	0.514289	0.192249	-0.374285	0.361003	-0.149	0.724732	-0.328445	0.427021	-0.197299
Rpia	Rpia	blue	0.147084	0.728169	0.307278	0.459092	0.0357307	0.933062	-0.0282898	0.946985	0.612354	0.106572	0.185306	0.660422	0.210937	0.616068	0.250426	0.549713	0.251444	0.548038	0.315086	0.447152	-0.588091	0.125191	-0.482112	0.226346	0.303078	0.46557	0.370534	0.36622	-0.156697	0.710967	0.36493	0.374078	0.405232	0.319273	0.928678	0.000859168	0.613265	0.105906	0.645198	0.0840555	-0.11277	0.790343	0.243139	0.561763	-0.317436	0.443582	0.320522
Zfp446	Zfp446	blue	0.146133	0.729876	0.188383	0.655049	-0.264419	0.526839	0.0783405	0.853711	0.353022	0.391022	0.468669	0.241446	0.782693	0.0216549	0.237854	0.570558	0.0221169	0.958544	0.612026	0.106812	-0.567379	0.142428	0.069913	0.86934	-0.422682	0.296808	0.655754	0.0774686	-0.14638	0.729433	-0.2055	0.625399	0.177212	0.674618	0.779376	0.0226009	0.471377	0.238364	0.301221	0.468445	-0.257429	0.538221	-0.215142	0.608883	-0.01926	0.963896	0.0281383
Slc9a4	Slc9a4	blue	-0.143996	0.733717	0.0493449	0.907628	-0.207976	0.621144	-0.119677	0.77774	0.0917017	0.829021	-0.10414	0.806144	0.20233	0.630857	0.342313	0.406539	-0.133573	0.752514	0.575458	0.135556	-0.466495	0.243934	-0.376347	0.358149	-0.29998	0.470369	0.0672709	0.874247	-0.16718	0.692329	-0.0371654	0.930379	-0.0774384	0.855382	0.558969	0.14978	0.48388	0.224397	0.0295001	0.944719	-0.264266	0.527086	-0.509391	0.197251	0.298963	0.471949	-0.359329
Gng13	Gng13	blue	0.143921	0.733852	0.295897	0.476726	-0.261422	0.531709	0.138618	0.743401	0.349987	0.395392	0.49895	0.20814	0.605412	0.111726	-0.147892	0.72672	0.0110729	0.97924	0.34051	0.409179	-0.739033	0.0361896	-0.214063	0.610724	-0.0248838	0.953362	0.542497	0.164771	-0.357565	0.384519	0.1002	0.813378	0.147733	0.727005	0.840844	0.0089141	0.339811	0.410204	0.495481	0.211826	-0.405963	0.318316	0.264155	0.527268	-0.540708	0.166446	0.160407
Adamtsl4	Adamtsl4	blue	-0.143907	0.733876	-0.0105063	0.980302	-0.260465	0.533267	-0.113327	0.789324	0.386859	0.343761	-0.00409421	0.992323	0.417518	0.303374	0.192535	0.647819	0.0389	0.927136	0.418712	0.301849	-0.649569	0.0812901	-0.0783549	0.853685	-0.435986	0.280211	0.584937	0.127736	0.0624544	0.883202	0.10323	0.807814	0.0067894	0.98727	0.82037	0.0126082	0.792131	0.0190995	0.568427	0.141526	-0.0166668	0.968756	-0.0642079	0.879941	-0.0578287	0.891813	0.19899
Kitlg	Kitlg	blue	0.143801	0.734066	0.285126	0.493657	-0.074699	0.86046	-0.0869865	0.837721	0.463214	0.247714	0.255533	0.541323	0.403073	0.322106	0.381208	0.351462	0.20937	0.618753	0.474126	0.235256	-0.621145	0.100243	-0.432182	0.284909	0.0377036	0.929373	0.319357	0.440674	-0.238424	0.569608	0.0533749	0.900112	0.357874	0.384077	0.88956	0.00309482	0.543893	0.16347	0.426753	0.29168	-0.261162	0.532132	-0.135276	0.749436	-0.125625	0.76692	0.0432615
Rpl26.ps2	Rpl26.ps2	blue	0.143645	0.734347	0.400655	0.325295	-0.146099	0.729937	0.396714	0.330521	0.335644	0.416336	0.312949	0.450407	0.489867	0.217862	-0.0473539	0.911344	-0.279194	0.50308	0.721396	0.0433958	-0.573659	0.13707	-0.249326	0.551527	-0.0379477	0.928916	0.468391	0.241763	-0.407149	0.316766	0.362438	0.377596	-0.12707	0.764296	0.834659	0.00994508	0.38375	0.347988	0.289887	0.486146	-0.381181	0.351499	0.0307981	0.94229	-0.108094	0.798896	-0.118379
Cetn3	Cetn3	blue	-0.143513	0.734586	-0.485636	0.22247	-0.227579	0.587794	-0.0342698	0.935794	-0.191263	0.650031	0.242735	0.562434	-0.0537236	0.899462	-0.0368677	0.930936	-0.285166	0.493594	-0.0603418	0.887133	0.537044	0.169905	0.547826	0.159835	-0.14858	0.725486	0.176614	0.67567	0.570934	0.139381	-0.551803	0.156206	0.298641	0.472451	-0.598131	0.11728	-0.188746	0.654416	-0.634164	0.0912772	0.178001	0.673231	0.12047	0.776294	0.442462	0.272302	0.167198
Hecw1	Hecw1	blue	0.143312	0.734946	0.314539	0.447983	-0.0647203	0.878988	0.0730749	0.863471	0.570729	0.139555	0.254144	0.543601	0.437426	0.278443	0.153946	0.715879	0.156928	0.710555	0.421224	0.298654	-0.669591	0.0693073	-0.29035	0.485417	0.0389195	0.9271	0.546977	0.160616	-0.194871	0.643762	0.315196	0.446984	0.224635	0.592764	0.977595	2.7646e-05	0.626164	0.0967297	0.675702	0.0658719	-0.151062	0.721039	0.180875	0.668184	-0.32533	0.43168	0.27525
Cd83	Cd83	blue	0.143122	0.735288	0.381283	0.351359	-0.120943	0.775434	0.0110276	0.979325	0.347131	0.399526	0.234185	0.576694	0.516821	0.18969	0.139883	0.741121	0.159568	0.70585	0.4199	0.300336	-0.779963	0.0224317	-0.416115	0.30517	-0.0845156	0.842286	0.306671	0.460026	-0.457163	0.254764	0.150429	0.722171	0.0550904	0.896914	0.92105	0.00115855	0.436629	0.279421	0.544723	0.162699	-0.378554	0.355106	-0.121091	0.775165	-0.360842	0.379857	-0.0630472
Ccdc73	Ccdc73	blue	0.141607	0.738015	0.0812132	0.848394	0.00839593	0.984258	0.0201884	0.962157	0.615768	0.104088	0.164622	0.696865	0.588857	0.124577	0.535808	0.171081	0.244881	0.558874	0.536117	0.170786	-0.271086	0.516067	0.339573	0.410553	-0.473706	0.23573	0.806581	0.0155672	0.290715	0.484843	-0.000922391	0.998271	0.256671	0.539461	0.726179	0.0413628	0.77066	0.0252073	0.551423	0.15655	0.296664	0.47553	-0.187101	0.657287	0.260032	0.533972	0.3869
Arnt2	Arnt2	blue	0.139542	0.741735	0.192401	0.648052	0.102193	0.809718	-0.152498	0.718469	0.675938	0.0657413	0.025551	0.952113	0.400603	0.325363	0.532319	0.174423	0.475699	0.233487	0.316319	0.445277	-0.489866	0.217863	-0.0690805	0.870886	-0.186166	0.658921	0.568489	0.141472	0.106736	0.801384	0.189635	0.652868	0.326825	0.429441	0.893437	0.00278864	0.811034	0.0145686	0.815338	0.0136428	0.222184	0.596912	-0.0788767	0.852718	-0.0715372	0.866325	0.421829
Sec31b	Sec31b	blue	0.139026	0.742666	0.334719	0.417703	-0.0573403	0.892722	0.17807	0.67311	0.48397	0.224298	0.168004	0.690869	0.538994	0.168059	0.216058	0.607322	0.0410659	0.923088	0.611889	0.106913	-0.602155	0.114192	-0.134792	0.750309	-0.225926	0.590583	0.562327	0.14682	-0.219756	0.601032	0.293142	0.481034	-0.0222528	0.95829	0.926508	0.000938435	0.617898	0.102555	0.569712	0.140424	-0.128706	0.761328	-0.101146	0.811641	-0.0773794	0.855492	0.0713294
Prr5l	Prr5l	blue	0.138843	0.742995	0.200805	0.633489	-0.0105107	0.980294	-0.214715	0.609612	0.382766	0.349332	0.0753026	0.859341	0.593253	0.121087	0.309564	0.455583	0.539882	0.167222	0.0888782	0.834229	-0.607248	0.110349	0.0384781	0.927925	-0.442107	0.272733	0.435171	0.281214	-0.122103	0.773321	-0.0545331	0.897953	0.0801266	0.850404	0.721745	0.0432455	0.508256	0.19842	0.793991	0.0186194	0.044935	0.91586	-0.224742	0.592583	-0.342776	0.405864	0.226429
Frg1	Frg1	blue	0.138808	0.743059	0.217037	0.605654	-0.126556	0.76523	-0.0857385	0.840026	0.52899	0.177644	0.368579	0.368953	0.45589	0.256259	0.0677409	0.873374	0.317017	0.444218	0.134688	0.750498	-0.685722	0.0604617	-0.237375	0.571358	0.0777521	0.854801	0.541495	0.165708	-0.135428	0.74916	0.118567	0.779762	0.403054	0.322131	0.870242	0.00494417	0.520207	0.186295	0.719999	0.0440012	-0.151655	0.719977	0.34016	0.409692	-0.566719	0.142997	0.439238
Dclre1c	Dclre1c	blue	-0.138543	0.743537	-0.124757	0.768497	-0.00859521	0.983885	-0.543738	0.163615	0.428514	0.289474	-0.274835	0.510045	0.120612	0.776037	0.400045	0.3261	0.624914	0.0975981	-0.195174	0.643236	-0.507889	0.198799	-0.114189	0.787749	-0.283709	0.495902	0.30316	0.465442	0.264815	0.526197	0.0204787	0.961613	0.26684	0.522918	0.599991	0.115847	0.760564	0.0284495	0.853735	0.00698972	0.322292	0.436245	-0.0246252	0.953846	-0.272534	0.513738	0.494617
Arhgap28	Arhgap28	blue	0.137918	0.744665	0.165171	0.695891	-0.19278	0.647393	-0.127918	0.762757	0.533071	0.1737	0.477723	0.231221	0.49838	0.208743	0.192535	0.647819	0.269908	0.517964	0.259308	0.535154	-0.652934	0.0791975	-0.252704	0.545965	0.0723511	0.864814	0.560854	0.148114	-0.0807988	0.84916	-0.0574832	0.892456	0.565834	0.143763	0.870969	0.00486425	0.540224	0.166901	0.54596	0.161554	-0.212699	0.613054	0.243076	0.561868	-0.404667	0.320013	0.386221
Tnfrsf9	Tnfrsf9	blue	-0.136162	0.747835	-0.47212	0.237522	-0.0415051	0.922267	-0.236387	0.57301	-0.191818	0.649067	0.0555754	0.89601	-0.3835	0.348329	0.01219	0.977146	-0.0165975	0.968885	-0.415985	0.305336	0.602219	0.114143	0.291	0.484395	0.182952	0.664543	-0.153537	0.716611	0.555194	0.153147	-0.448827	0.264637	0.438646	0.276948	-0.715701	0.0458941	-0.281535	0.499352	-0.525267	0.181285	0.263822	0.527808	0.224977	0.592186	0.256007	0.540548	0.252402
Lrrc57	Lrrc57	blue	0.135129	0.7497	0.221084	0.598777	0.174914	0.678663	0.0159266	0.970143	0.653293	0.0789767	-0.00349163	0.993453	0.117504	0.7817	0.604346	0.112529	0.175268	0.678041	0.57501	0.135932	-0.24523	0.558296	-0.274064	0.511282	0.134756	0.750374	0.380873	0.351921	0.111216	0.793183	0.336133	0.415615	0.38223	0.350063	0.780411	0.0223029	0.738928	0.0362301	0.420736	0.299274	0.154036	0.715719	-0.0972011	0.818893	0.294121	0.479502	0.226939
Cdh11	Cdh11	blue	0.134992	0.749949	0.247401	0.554704	0.0002018	0.999622	0.116446	0.78363	0.56972	0.140417	0.126881	0.76464	0.513282	0.193271	0.194035	0.645213	0.197553	0.639113	0.398673	0.327918	-0.522499	0.184017	0.0609708	0.885963	-0.25626	0.540133	0.686831	0.0598796	-0.0225684	0.957699	0.31471	0.447724	0.0445332	0.916611	0.860873	0.00604951	0.675454	0.0660094	0.759494	0.0288072	0.100163	0.813447	0.0787673	0.852921	-0.181382	0.667294	0.353003
Gpr82	Gpr82	blue	-0.134944	0.750034	-0.18622	0.658825	-0.178771	0.671878	-0.454279	0.258158	0.504628	0.20218	0.00559322	0.989513	0.292592	0.481897	0.340203	0.409629	0.459046	0.25256	-0.0241248	0.954784	-0.542654	0.164624	-0.005548	0.989598	-0.300528	0.46952	0.575414	0.135594	0.35617	0.386511	-0.103634	0.807073	0.439629	0.275748	0.690708	0.0578716	0.825369	0.0116309	0.749282	0.0323628	0.236931	0.572101	0.13242	0.7546	-0.240254	0.566558	0.602307
Ar	Ar	blue	0.134396	0.751025	0.208371	0.620466	0.00579489	0.989135	-0.219494	0.601477	0.570759	0.13953	0.133902	0.751919	0.438661	0.276931	0.335232	0.416944	0.520392	0.186111	0.126126	0.766009	-0.643905	0.0848839	-0.181202	0.667609	-0.11201	0.791731	0.482569	0.225841	-0.0538343	0.899256	0.106777	0.801309	0.340725	0.408863	0.88124	0.00382336	0.656423	0.0770619	0.847642	0.00786211	0.0414027	0.922459	0.0476215	0.910845	-0.392737	0.335835	0.408307
Chrd	Chrd	blue	0.133937	0.751855	0.373965	0.361446	-0.146769	0.728735	0.265466	0.525142	0.414715	0.306966	0.345983	0.401192	0.394306	0.333734	0.0134307	0.97482	-0.174512	0.679373	0.633311	0.0918496	-0.627271	0.0959643	-0.422207	0.297409	0.152764	0.717993	0.421681	0.298075	-0.37231	0.363746	0.341893	0.407154	0.104314	0.805826	0.901316	0.00222829	0.4427	0.272014	0.335527	0.416509	-0.399747	0.326495	0.144597	0.732636	-0.201472	0.632338	-0.0101384
Ttll13	Ttll13	blue	0.133848	0.752016	0.309258	0.456053	0.00470203	0.991184	0.195442	0.642771	0.637824	0.0888438	0.202281	0.630943	0.280607	0.500829	0.161584	0.702262	0.017936	0.966377	0.524238	0.182298	-0.5181	0.188403	-0.299161	0.471642	0.188697	0.654502	0.563734	0.145589	-0.0969216	0.819407	0.492805	0.214692	0.235519	0.574461	0.942525	0.000454431	0.671174	0.0684075	0.591878	0.122173	-0.063672	0.880937	0.288068	0.489009	-0.16073	0.703782	0.319168
Ankrd54	Ankrd54	blue	-0.133726	0.752236	0.132693	0.754105	-0.135476	0.749073	0.204677	0.626814	0.190696	0.651018	-0.0579782	0.891534	-0.0596743	0.888376	-0.448578	0.264935	-0.243071	0.561875	0.0807506	0.84925	-0.484377	0.223851	-0.346867	0.399909	0.225098	0.591981	0.225652	0.591046	-0.205237	0.625851	0.630121	0.09401	-0.240402	0.566311	0.505993	0.200761	0.311961	0.451915	0.456578	0.25545	-0.16193	0.701646	0.569324	0.140756	-0.491911	0.215654	0.192812
Cdc14b	Cdc14b	blue	-0.132788	0.753934	0.204766	0.626661	0.127239	0.763989	-0.169501	0.688221	0.105617	0.803436	-0.513525	0.193024	-0.261894	0.530941	-0.0356757	0.933165	0.214969	0.609179	-0.134833	0.750235	-0.508573	0.198093	-0.625508	0.097185	0.152302	0.71882	-0.276902	0.506737	-0.333974	0.418805	0.584672	0.12795	-0.322897	0.435335	0.459977	0.251473	0.323595	0.434285	0.610641	0.107831	-0.0511351	0.904289	0.0133328	0.975004	-0.411228	0.311466	-0.063589
Scube3	Scube3	blue	0.132725	0.754048	0.429442	0.288317	0.0174702	0.96725	0.135197	0.749577	0.426956	0.291425	0.0994996	0.814666	0.221501	0.59807	0.0914896	0.829412	0.0486422	0.90894	0.437483	0.278372	-0.648842	0.0817466	-0.573097	0.137545	0.233743	0.577433	0.212151	0.613991	-0.425455	0.29331	0.488767	0.219055	0.0420979	0.92116	0.900081	0.0023108	0.461145	0.250113	0.533444	0.173341	-0.295909	0.476708	0.0871095	0.837494	-0.306072	0.460948	-0.00416458
H2afx	H2afx	blue	-0.132013	0.755337	-0.0321089	0.939837	-0.213107	0.612358	-0.160106	0.704893	0.433387	0.283417	0.0401646	0.924772	0.246263	0.556586	-0.0569572	0.893436	0.175825	0.67706	0.0276422	0.948197	-0.644004	0.0848207	-0.13191	0.755523	-0.119824	0.777471	0.557469	0.151113	0.0987244	0.816091	0.237925	0.570441	0.15026	0.722475	0.740842	0.0354951	0.684211	0.0612599	0.760388	0.028508	0.0454094	0.914974	0.409708	0.313435	-0.475573	0.233628	0.513854
Poglut1	Poglut1	blue	0.131799	0.755724	0.221921	0.597357	-0.00273751	0.994867	-0.0420841	0.921185	0.677861	0.0646828	0.185372	0.660308	0.403066	0.322116	0.340429	0.409297	0.300438	0.469659	0.375772	0.358944	-0.575248	0.135733	-0.181481	0.667121	-0.0168992	0.96832	0.620953	0.100379	0.0198537	0.962784	0.258336	0.536739	0.367551	0.370393	0.963393	0.000119293	0.767363	0.0262395	0.750237	0.0320196	0.052868	0.901057	0.148306	0.725976	-0.203213	0.629335	0.434941
Prrt2	Prrt2	blue	0.131638	0.756015	0.325007	0.432164	-0.0651352	0.878217	-0.0420428	0.921263	0.501204	0.205764	0.23481	0.575646	0.347717	0.398677	0.146423	0.729355	0.234864	0.575556	0.295486	0.477368	-0.725208	0.0417707	-0.477148	0.231864	0.162081	0.701379	0.357968	0.383944	-0.293608	0.480305	0.265411	0.525231	0.284423	0.49477	0.94619	0.000373965	0.537496	0.169476	0.650054	0.0809864	-0.250262	0.549984	0.167742	0.691333	-0.442193	0.272629	0.20757
Grm1	Grm1	blue	-0.130442	0.758182	0.0443982	0.916863	-0.223849	0.594094	0.0321437	0.939772	0.448246	0.265332	0.0223686	0.958073	0.278204	0.504659	0.146122	0.729897	-0.132057	0.755256	0.548654	0.159076	-0.583647	0.128785	-0.211313	0.615426	-0.18875	0.654409	0.568298	0.141636	0.0461906	0.913516	0.29569	0.47705	0.0471845	0.91166	0.852546	0.00715492	0.796844	0.0178977	0.467877	0.24235	-0.0582444	0.891038	0.0873415	0.837066	0.0143995	0.973005	0.194561
Trhde	Trhde	blue	-0.12877	0.761212	0.0657023	0.877162	-0.383534	0.348284	-0.203194	0.629369	0.147632	0.727186	0.119037	0.778906	0.493114	0.214361	0.136736	0.746798	0.0160544	0.969903	0.407607	0.31617	-0.815694	0.0135679	-0.341751	0.407361	-0.406804	0.317217	0.297934	0.473551	-0.269113	0.519246	-0.142056	0.737206	-0.0123304	0.976883	0.785389	0.0209045	0.53261	0.174143	0.346546	0.400375	-0.394093	0.334019	-0.283803	0.495752	-0.18386	0.662952	-0.157331
Fam131c	Fam131c	blue	0.128052	0.762514	0.294034	0.479638	-0.0793079	0.85192	0.341551	0.407654	0.551752	0.156252	0.302844	0.465931	0.36771	0.370171	-0.0404645	0.924212	-0.150641	0.721793	0.548575	0.159148	-0.485612	0.222496	-0.144191	0.733365	0.112883	0.790135	0.658554	0.075774	-0.11831	0.78023	0.482842	0.22554	0.105545	0.803568	0.856175	0.00665861	0.558047	0.150599	0.504489	0.202325	-0.116675	0.783212	0.384827	0.346522	-0.198616	0.637274	0.30176
Taf5	Taf5	blue	0.127836	0.762907	0.178362	0.672597	0.100255	0.813278	0.182726	0.664939	0.668974	0.0696597	0.081253	0.84832	0.272116	0.51441	0.532318	0.174424	-0.00097218	0.998177	0.739003	0.0362012	-0.184092	0.662547	-0.00600391	0.988743	-0.0614049	0.885155	0.627749	0.095635	0.212854	0.61279	0.328456	0.427005	0.275199	0.509462	0.772474	0.0246504	0.785806	0.02079	0.369799	0.367246	0.209429	0.618652	-0.0704659	0.868313	0.424658	0.294312	0.267368
Stab1	Stab1	blue	0.127195	0.764069	0.113403	0.789186	0.104846	0.80485	-0.319833	0.439954	0.486618	0.221396	-0.0561215	0.894993	0.47828	0.230599	0.548983	0.158775	0.668183	0.0701134	0.068489	0.871984	-0.440505	0.27468	0.117576	0.781567	-0.45316	0.259481	0.443278	0.271313	0.109012	0.797216	-0.0705342	0.868186	0.214903	0.60929	0.666048	0.0713463	0.643596	0.0850826	0.816357	0.013429	0.282251	0.498216	-0.302163	0.466985	-0.126205	0.765867	0.347029
Gabra5	Gabra5	blue	0.126551	0.765238	0.287634	0.489693	-0.186748	0.657904	-0.0137753	0.974175	0.429286	0.288511	0.338877	0.411575	0.581741	0.130343	0.127238	0.763991	0.173139	0.681793	0.392761	0.335803	-0.770712	0.0251913	-0.282122	0.498419	-0.118788	0.779358	0.495189	0.212138	-0.298055	0.473363	0.075296	0.859353	0.196053	0.641712	0.941809	0.000471375	0.521844	0.184667	0.589984	0.123677	-0.303894	0.464308	0.0259348	0.951394	-0.386515	0.344228	0.131822
Rfesd	Rfesd	blue	-0.125979	0.766277	0.0139869	0.973778	-0.298753	0.472277	-0.444524	0.269807	0.248462	0.552951	0.114951	0.786359	0.230603	0.582704	0.15576	0.712639	0.291221	0.484049	0.0389253	0.927089	-0.815339	0.0136425	-0.584686	0.127939	-0.00447838	0.991603	0.138853	0.742978	-0.187723	0.656201	-0.124376	0.769189	0.357741	0.384268	0.757653	0.0294295	0.519614	0.186888	0.488888	0.218924	-0.332529	0.420945	0.0242221	0.954601	-0.470158	0.239748	0.117307
Zfp521	Zfp521	blue	0.124769	0.768475	0.180616	0.668638	-0.179143	0.671223	-0.153925	0.715917	0.480524	0.228104	0.370745	0.365925	0.581795	0.130299	0.162397	0.700816	0.353298	0.390625	0.185513	0.660061	-0.7193	0.0443056	-0.155375	0.713327	-0.131743	0.755825	0.564714	0.144735	-0.127769	0.763027	-0.04987	0.906649	0.372615	0.363321	0.871	0.0048609	0.543537	0.163802	0.688224	0.0591534	-0.163976	0.698011	0.135721	0.748631	-0.478678	0.230155	0.353943
Chd1l	Chd1l	blue	-0.124714	0.768575	-0.00400814	0.992485	0.0141503	0.973472	-0.514705	0.191828	0.308312	0.457503	-0.353077	0.390943	0.10871	0.797769	0.362897	0.376947	0.593983	0.120514	-0.15875	0.707307	-0.598025	0.117362	-0.285928	0.492388	-0.279991	0.501809	0.102122	0.809848	0.0211972	0.960267	0.0783856	0.853628	0.0764584	0.857198	0.615604	0.104206	0.649191	0.0815273	0.815985	0.0135068	0.164944	0.696293	-0.193263	0.646554	-0.3135	0.449566	0.241105
Morc4	Morc4	blue	-0.124358	0.769221	-0.0679888	0.872913	-0.247175	0.555077	-0.438839	0.276713	0.416783	0.304314	0.0598131	0.888118	0.335241	0.416931	0.268339	0.520495	0.392005	0.336817	0.0535597	0.899768	-0.735038	0.0377525	-0.260347	0.533458	-0.230783	0.582402	0.432588	0.284405	0.081672	0.847545	-0.0984002	0.816687	0.367562	0.370379	0.80319	0.0163558	0.741322	0.035312	0.695711	0.0553401	-0.033021	0.938131	0.0508771	0.90477	-0.359711	0.381464	0.376745
Mapk6	Mapk6	blue	0.124171	0.769561	0.22414	0.5936	0.10103	0.811853	0.0304865	0.942873	0.703107	0.0517213	0.0350007	0.934427	0.303056	0.465603	0.501091	0.205882	0.21786	0.604254	0.548	0.159676	-0.409224	0.314064	-0.143579	0.734466	-0.0512612	0.904053	0.585328	0.127418	0.105598	0.803471	0.355143	0.38798	0.287786	0.489454	0.916151	0.00138264	0.838816	0.00924417	0.645795	0.0836747	0.174803	0.67886	-0.0202354	0.962069	0.117381	0.781925	0.343666
Inha	Inha	blue	-0.124018	0.769839	0.0677586	0.873341	-0.0654415	0.877647	-0.145019	0.731878	0.49792	0.209231	-0.108281	0.798554	-0.0458368	0.914176	0.0394285	0.926148	0.15126	0.720684	0.0869874	0.837719	-0.600768	0.115251	-0.475963	0.233191	0.227274	0.588309	0.322446	0.436014	0.0199523	0.962599	0.491958	0.215603	0.206684	0.623363	0.7949	0.0183875	0.71481	0.0462928	0.718451	0.0446772	0.0214838	0.95973	0.431146	0.286195	-0.39505	0.33274	0.431641
Kcnj6	Kcnj6	blue	0.123711	0.770397	0.278945	0.503476	-0.05192	0.902825	-0.139898	0.741094	0.487695	0.220222	0.191088	0.650337	0.382949	0.349082	0.139378	0.742032	0.384793	0.346568	0.123748	0.770331	-0.737059	0.0369566	-0.372131	0.363995	0.057548	0.892335	0.37414	0.361204	-0.242176	0.563362	0.19963	0.635519	0.272989	0.513007	0.898048	0.0024508	0.532584	0.174168	0.777922	0.0230234	-0.159362	0.706217	0.170597	0.686283	-0.551188	0.156764	0.301165
Adam4	Adam4	blue	0.123132	0.771451	0.19494	0.643641	-0.115563	0.785241	-0.141163	0.738815	0.416619	0.304524	0.198122	0.638128	0.670589	0.0687394	0.32487	0.43237	0.371716	0.364572	0.311062	0.45329	-0.655918	0.0773686	0.00376886	0.992933	-0.447005	0.266821	0.543347	0.163978	-0.123489	0.770802	-0.0905827	0.831084	0.137157	0.746038	0.827093	0.0113055	0.581859	0.130246	0.671932	0.067979	-0.0638365	0.880631	-0.231954	0.580433	-0.226058	0.590361	0.17243
Dhrs9	Dhrs9	blue	-0.123028	0.77164	-0.18363	0.663356	-0.39978	0.326451	-0.374728	0.360388	0.343438	0.404897	0.30099	0.468803	0.485781	0.222311	0.310931	0.45349	0.191048	0.650406	0.252404	0.546458	-0.591825	0.122214	-0.060575	0.886699	-0.35689	0.385481	0.563841	0.145495	0.200211	0.634516	-0.406976	0.316992	0.49601	0.211262	0.673848	0.066903	0.66343	0.0728755	0.340447	0.409271	-0.110923	0.79372	-0.0438696	0.91785	-0.0919369	0.828587	0.298765
Zfp78	Zfp78	blue	0.121736	0.77399	0.274339	0.51084	-0.139417	0.74196	0.0398727	0.925318	0.527278	0.179314	0.301759	0.467611	0.516612	0.1899	0.191924	0.648881	0.125029	0.768002	0.483295	0.225041	-0.694069	0.0561636	-0.259731	0.534463	-0.0670214	0.874711	0.56837	0.141575	-0.189955	0.652309	0.180485	0.668868	0.237611	0.570965	0.975122	3.778e-05	0.629575	0.0943825	0.593774	0.120677	-0.204407	0.627279	0.0768402	0.856491	-0.257726	0.537736	0.207818
P2ry13	P2ry13	blue	-0.119722	0.777657	0.0497659	0.906843	-0.354195	0.389337	-0.286136	0.49206	0.288791	0.487871	0.174707	0.679029	0.374735	0.360379	0.0271339	0.949149	0.169887	0.687538	0.152949	0.717662	-0.880803	0.0038644	-0.447492	0.266235	-0.125945	0.766338	0.343839	0.404312	-0.203167	0.629414	-0.0243513	0.954359	0.214297	0.610325	0.854641	0.00686557	0.578839	0.132737	0.572535	0.138021	-0.334722	0.417698	0.109812	0.795751	-0.508036	0.198647	0.160853
Nfatc4	Nfatc4	blue	0.1193	0.778426	0.457392	0.254495	0.159979	0.705118	0.242758	0.562396	0.37677	0.357565	-0.129309	0.760235	0.0816795	0.847531	0.00375659	0.992956	0.0238277	0.95534	0.351919	0.392609	-0.506393	0.200346	-0.467609	0.242658	0.204008	0.627966	0.13576	0.748561	-0.4103	0.312667	0.72181	0.0432175	-0.230923	0.582165	0.758337	0.0291975	0.405177	0.319345	0.602524	0.11391	-0.128854	0.761059	0.0999794	0.813784	-0.273643	0.511958	-0.0128549
Rnd1	Rnd1	blue	0.118516	0.779854	0.280226	0.501435	-0.121426	0.774555	0.0766321	0.856876	0.557096	0.151445	0.319596	0.440313	0.396382	0.330963	0.152981	0.717605	0.0620704	0.883917	0.484997	0.22317	-0.652798	0.0792819	-0.362546	0.377444	0.123681	0.770452	0.528933	0.1777	-0.181172	0.667663	0.269777	0.518175	0.313752	0.449182	0.966757	8.95699e-05	0.615307	0.104421	0.540981	0.166189	-0.224578	0.592861	0.212272	0.613785	-0.265152	0.525651	0.243462
Slc39a8	Slc39a8	blue	0.118384	0.780096	0.382539	0.349642	-0.0292908	0.945111	0.0554523	0.89624	0.394403	0.333604	0.113859	0.788353	0.33092	0.423335	-0.0229857	0.956917	0.183493	0.663596	0.227907	0.587242	-0.733516	0.0383587	-0.430367	0.287164	0.0862743	0.839037	0.290248	0.485577	-0.409028	0.314319	0.40973	0.313407	-0.00719324	0.986513	0.875857	0.00434876	0.435748	0.280504	0.711644	0.0477255	-0.24895	0.552146	0.164289	0.697457	-0.537024	0.169924	0.121085
Lamp5	Lamp5	blue	-0.118204	0.780423	0.0247068	0.953694	-0.243529	0.561115	-0.35636	0.386238	0.394262	0.333793	0.0582987	0.890937	0.263573	0.528213	0.195246	0.643112	0.282085	0.498479	0.132459	0.754529	-0.794734	0.0184298	-0.45597	0.256165	-0.0751958	0.859539	0.330943	0.423301	-0.0718257	0.865789	0.0361778	0.932226	0.309761	0.455282	0.863716	0.00569894	0.696791	0.0548024	0.643523	0.0851299	-0.170458	0.686528	0.0858865	0.839753	-0.397121	0.329979	0.258494
Tifab	Tifab	blue	0.117991	0.780812	0.420475	0.299605	0.0226928	0.957466	0.480478	0.228154	0.328258	0.4273	0.107024	0.800857	0.147528	0.727372	-0.246033	0.556966	-0.295464	0.477403	0.479953	0.228737	-0.417516	0.303376	-0.323558	0.434341	0.258761	0.536046	0.30707	0.459413	-0.382623	0.349527	0.71759	0.0450562	-0.244261	0.559901	0.671613	0.0681593	0.28488	0.494046	0.378251	0.355523	-0.233858	0.577241	0.338432	0.412229	-0.250756	0.549169	0.0110139
Akain1	Akain1	blue	-0.116912	0.78278	-0.0430864	0.919313	-0.17924	0.671053	-0.290779	0.484742	0.527602	0.178997	-0.00155741	0.99708	0.29839	0.472841	0.324723	0.432591	0.274025	0.511345	0.241272	0.564864	-0.64012	0.0873363	-0.18947	0.653154	-0.228342	0.586509	0.552028	0.156001	0.175369	0.677863	0.0862537	0.839075	0.308873	0.456644	0.860786	0.00606044	0.871794	0.00477462	0.700502	0.0529795	0.0848731	0.841625	0.0699477	0.869275	-0.161317	0.702738	0.41606
Spag4	Spag4	blue	-0.116807	0.782971	-0.0895827	0.832929	-0.256297	0.540073	-0.637791	0.0888652	0.154143	0.715527	0.0616851	0.884633	0.269538	0.518561	0.212241	0.613837	0.552968	0.155151	-0.262049	0.530688	-0.718166	0.0448025	-0.372352	0.363687	-0.183676	0.663275	0.0746657	0.860521	-0.0825845	0.845857	-0.366015	0.372551	0.385549	0.34554	0.540354	0.166779	0.40366	0.321335	0.548717	0.159018	-0.183567	0.663466	-0.082184	0.846598	-0.543399	0.16393	0.195526
Vsnl1	Vsnl1	blue	0.115891	0.784642	0.219396	0.601642	-0.102841	0.808529	-0.0489687	0.90833	0.592216	0.121906	0.274497	0.510588	0.463917	0.246902	0.323413	0.434558	0.211231	0.615566	0.45826	0.253479	-0.635625	0.0903009	-0.253744	0.544258	-0.0407654	0.92365	0.574493	0.136367	-0.070255	0.868705	0.132759	0.753987	0.37576	0.35896	0.966989	8.77232e-05	0.704607	0.0510052	0.602879	0.113641	-0.110277	0.7949	0.0606216	0.886613	-0.178132	0.673	0.290032
Vash2	Vash2	blue	0.114653	0.786903	0.501223	0.205744	0.102598	0.808975	0.261635	0.531362	0.214532	0.609924	-0.102877	0.808462	0.0976485	0.81807	-0.0172094	0.967739	-0.0873997	0.836958	0.439708	0.275652	-0.534175	0.172641	-0.5885	0.124863	0.190213	0.65186	-0.0378447	0.929109	-0.588287	0.125033	0.623195	0.0987997	-0.323387	0.434597	0.700089	0.0531803	0.254052	0.543752	0.39105	0.338102	-0.329942	0.424791	-0.0858882	0.83975	-0.213367	0.611914	-0.289117
Ptgfrn	Ptgfrn	blue	-0.112428	0.790967	0.156767	0.710843	-0.240852	0.565563	0.113857	0.788357	0.229436	0.584666	-0.00987809	0.98148	0.312815	0.450611	0.0902822	0.831638	-0.262425	0.530078	0.655418	0.0776739	-0.613673	0.105608	-0.32324	0.434818	-0.256404	0.539898	0.336152	0.415586	-0.231184	0.581727	0.258104	0.537118	-0.20528	0.625777	0.77413	0.0241485	0.582875	0.129415	0.264321	0.526998	-0.280304	0.50131	-0.185059	0.660855	0.0738508	0.862032	-0.188697
Sstr1	Sstr1	blue	0.112258	0.791277	0.425797	0.29288	-0.0503214	0.905806	0.292916	0.481389	0.328053	0.427607	0.0974219	0.818487	0.380655	0.35222	-0.0171794	0.967795	-0.12432	0.769291	0.571142	0.139203	-0.627739	0.0956415	-0.342432	0.406366	-0.0440459	0.917521	0.332084	0.421606	-0.448311	0.265254	0.479611	0.229117	-0.235111	0.575143	0.848142	0.00778813	0.423546	0.295715	0.471373	0.238368	-0.300541	0.469499	-0.0228042	0.957257	-0.203909	0.628136	-0.119233
Il5ra	Il5ra	blue	0.111625	0.792436	0.111095	0.793404	0.00482085	0.990961	-0.279802	0.50211	0.552799	0.155304	0.129398	0.760074	0.377649	0.356353	0.636704	0.0895845	0.437232	0.278681	0.349922	0.395486	-0.448389	0.265161	-0.181972	0.66626	-0.145601	0.730832	0.411568	0.311025	0.0949165	0.823098	-0.101517	0.810959	0.506302	0.200441	0.781371	0.0220289	0.698747	0.0538367	0.514582	0.191952	0.0647287	0.878972	-0.239863	0.56721	0.0610791	0.885761	0.254271
Hist1h1b	Hist1h1b	blue	0.111224	0.793169	0.32319	0.434894	-0.196833	0.640361	-0.0142554	0.973275	0.355914	0.386876	0.34264	0.406062	0.455745	0.25643	-0.00686294	0.987132	0.130403	0.758253	0.297658	0.473981	-0.811331	0.0145035	-0.476372	0.232732	0.0829871	0.845112	0.332711	0.420676	-0.424902	0.294006	0.143098	0.735332	0.192935	0.647125	0.904695	0.00201242	0.399857	0.32635	0.540358	0.166774	-0.432037	0.285088	0.143063	0.735394	-0.538074	0.168929	0.0742155
Lgr5	Lgr5	blue	-0.109972	0.795459	0.00439965	0.991751	-0.386741	0.343921	-0.309705	0.455367	0.282417	0.497951	0.222044	0.597149	0.487927	0.219969	0.118614	0.779676	0.185281	0.660467	0.214096	0.610668	-0.84324	0.00853362	-0.309882	0.455096	-0.284164	0.495181	0.421989	0.297684	-0.133428	0.752775	-0.175452	0.677716	0.242565	0.562716	0.830057	0.0107594	0.599659	0.116102	0.518874	0.187628	-0.30183	0.467501	-0.0172566	0.96765	-0.389842	0.339728	0.146306
Nkain3	Nkain3	blue	0.109773	0.795823	0.35476	0.388528	0.0376517	0.92947	0.00500641	0.990613	0.0130531	0.975528	-0.116709	0.783149	0.353679	0.390078	0.361231	0.379305	0.0865222	0.838579	0.495716	0.211575	-0.425621	0.293101	-0.312612	0.45092	-0.345132	0.40243	-0.119252	0.778513	-0.495031	0.212306	0.0173881	0.967404	-0.310624	0.453959	0.491248	0.216369	0.18446	0.661902	0.13827	0.74403	-0.297643	0.474004	-0.762712	0.0277395	0.16761	0.691567	-0.568411
Ctse	Ctse	blue	-0.109548	0.796235	0.168827	0.689413	-0.00946505	0.982254	-0.152207	0.718988	-0.00128424	0.997592	-0.423735	0.295477	0.186014	0.659186	0.273343	0.512439	0.125528	0.767095	0.292612	0.481866	-0.502946	0.203936	-0.288454	0.488401	-0.488348	0.219511	-0.100556	0.812724	-0.318348	0.4422	0.151027	0.721101	-0.474233	0.235135	0.48243	0.225994	0.390871	0.338342	0.366075	0.372466	-0.105501	0.803648	-0.652672	0.0793595	0.0793026	0.85193	-0.407999
Nfam1	Nfam1	blue	-0.108101	0.798884	0.165354	0.695566	-0.25229	0.546647	-0.0111617	0.979073	0.294066	0.479588	0.0197635	0.962953	0.326242	0.430314	-0.0200801	0.96236	-0.0570705	0.893225	0.395455	0.3322	-0.78744	0.0203446	-0.394989	0.332821	-0.170947	0.685663	0.365421	0.373386	-0.264909	0.526044	0.289838	0.486222	-0.112402	0.791014	0.872878	0.00465851	0.609614	0.10859	0.543552	0.163787	-0.277741	0.505398	0.0401488	0.924802	-0.299565	0.471015	0.0185352
Napb	Napb	blue	-0.107467	0.800045	0.0254187	0.952361	-0.276455	0.507453	-0.137718	0.745025	0.465665	0.244888	0.132162	0.755066	0.361389	0.379082	0.175333	0.677927	0.0564638	0.894355	0.39753	0.329436	-0.709566	0.0486807	-0.269152	0.519184	-0.172016	0.683776	0.564359	0.145044	0.0211531	0.96035	0.119181	0.778642	0.233484	0.577868	0.908025	0.00181343	0.786079	0.0207153	0.560835	0.148131	-0.120879	0.77555	0.116176	0.784122	-0.184168	0.662414	0.27685
Rbm25l1	Rbm25l1	blue	0.10661	0.801616	0.268656	0.519983	-0.0406164	0.923928	0.168127	0.690653	0.611586	0.107135	0.256806	0.53924	0.202393	0.63075	0.129383	0.760101	-0.0364513	0.931714	0.503828	0.203014	-0.501616	0.205331	-0.392889	0.335632	0.317134	0.444039	0.507075	0.19964	-0.0884181	0.835078	0.451814	0.261078	0.340319	0.409458	0.902515	0.00215005	0.62795	0.0954968	0.482828	0.225555	-0.131857	0.755619	0.367278	0.370776	-0.171024	0.685528	0.317043
Cyp3a9	Cyp3a9	blue	0.106342	0.802108	0.180738	0.668424	-0.205629	0.625175	0.086769	0.838123	0.407379	0.316467	0.318667	0.441717	0.719479	0.0442274	0.141354	0.73847	0.0865081	0.838605	0.477301	0.231692	-0.596872	0.118256	0.129649	0.759618	-0.44957	0.263749	0.714058	0.0466307	-0.0928928	0.826825	-0.00661948	0.987589	0.0466974	0.91257	0.807276	0.0154087	0.558354	0.150326	0.540484	0.166656	-0.107744	0.799538	-0.0687628	0.871476	-0.156601	0.711138	0.183127
Nox4	Nox4	blue	0.10519	0.804219	0.253992	0.54385	-0.183291	0.66395	-0.0409579	0.92329	0.441775	0.273135	0.401097	0.32471	0.327696	0.428141	0.0840193	0.843204	0.0999352	0.813865	0.328339	0.42718	-0.691217	0.057611	-0.529207	0.177434	0.275121	0.509588	0.344816	0.402889	-0.275549	0.508902	0.123141	0.771435	0.436906	0.279081	0.874426	0.00449587	0.448165	0.265429	0.424016	0.295122	-0.383979	0.347676	0.256442	0.539836	-0.41723	0.303741	0.180971
Muc15	Muc15	blue	0.104967	0.804628	0.0897776	0.832569	-0.0133402	0.97499	-0.0901475	0.831887	0.600778	0.115244	0.117594	0.781535	0.534654	0.172183	0.577457	0.133885	0.29867	0.472406	0.507676	0.199018	-0.385113	0.346133	0.145321	0.731334	-0.413858	0.30807	0.691248	0.0575952	0.214424	0.610109	-0.0137352	0.97425	0.297256	0.474607	0.798362	0.0175208	0.80327	0.0163369	0.575806	0.135265	0.211899	0.614422	-0.236614	0.572629	0.19884	0.636886	0.324131
Pdzd3	Pdzd3	blue	0.1046	0.805301	0.0549884	0.897104	0.369822	0.367214	0.171374	0.68491	-0.187639	0.656349	-0.212476	0.613436	-0.545082	0.162367	0.152512	0.718443	-0.151731	0.719842	-0.00542849	0.989822	0.685834	0.0604025	-0.0816939	0.847504	0.451754	0.261148	-0.552714	0.15538	0.0374951	0.929763	0.13407	0.751616	-0.0109208	0.979525	-0.586966	0.126095	-0.435831	0.280402	-0.587751	0.125464	0.131755	0.755803	-0.166006	0.694411	0.517864	0.188641	-0.295448
Lpin3	Lpin3	blue	0.104352	0.805756	0.0563655	0.894538	-0.268986	0.51945	-0.0818748	0.847169	0.5283	0.178316	0.544299	0.163093	0.577668	0.13371	0.24216	0.563388	0.144284	0.7332	0.39609	0.331352	-0.540421	0.166715	-0.0501123	0.906197	-0.083484	0.844193	0.712116	0.0475104	0.0818477	0.847219	-0.187568	0.656471	0.591798	0.122236	0.803509	0.0162806	0.587079	0.126004	0.394486	0.333494	-0.15305	0.717481	0.187385	0.656791	-0.180694	0.668502	0.400066
Thsd7b	Thsd7b	blue	-0.103521	0.80728	0.14775	0.726975	-0.424118	0.294994	-0.0516542	0.90332	0.156792	0.710797	0.265102	0.525731	0.413363	0.308707	-0.106065	0.802614	-0.150946	0.721246	0.411638	0.310935	-0.867625	0.00523851	-0.516566	0.189946	-0.0987607	0.816024	0.283451	0.49631	-0.401803	0.323779	0.0283259	0.946917	0.0263848	0.950552	0.829382	0.0108823	0.426237	0.292327	0.297218	0.474666	-0.564574	0.144857	0.0311567	0.941619	-0.382026	0.350343	-0.128703
Micalcl	Micalcl	blue	-0.101836	0.810374	0.013682	0.97435	0.00713287	0.986626	-0.375235	0.359687	0.482847	0.225534	-0.244928	0.558795	0.109843	0.795695	0.30149	0.468027	0.488374	0.219483	-0.0472318	0.911572	-0.59542	0.119387	-0.260787	0.532742	-0.140273	0.740417	0.319386	0.44063	0.112747	0.790385	0.247767	0.5541	0.180705	0.668482	0.749185	0.0323977	0.77858	0.0228316	0.884912	0.00348955	0.210888	0.616153	0.0747595	0.860347	-0.327524	0.428397	0.436891
B3galt5	B3galt5	blue	0.101476	0.811035	0.230921	0.582169	0.110626	0.794262	-0.118083	0.780644	0.659792	0.0750319	-0.0363961	0.931818	0.25358	0.544527	0.431717	0.285486	0.39528	0.332433	0.301501	0.468011	-0.536136	0.170768	-0.262298	0.530283	-0.0071921	0.986515	0.459298	0.252266	0.0192389	0.963936	0.35618	0.386496	0.279699	0.502273	0.922385	0.0011019	0.795109	0.0183345	0.813199	0.0140981	0.14846	0.725701	0.0349133	0.934591	-0.1514	0.720434	0.383723
Actrt3	Actrt3	blue	0.100692	0.812474	0.200495	0.634024	-0.283465	0.496289	-0.0970687	0.819136	0.336305	0.415361	0.449936	0.263312	0.583455	0.128941	0.21057	0.616697	0.110379	0.794714	0.448479	0.265054	-0.712891	0.0471581	-0.324741	0.432565	-0.109213	0.796848	0.414285	0.30752	-0.270128	0.51761	-0.180877	0.668181	0.353509	0.390322	0.840532	0.00896434	0.440635	0.274522	0.31903	0.441168	-0.418252	0.302436	-0.093302	0.826071	-0.242197	0.563327	0.0138378
Top2a	Top2a	blue	0.0998706	0.813984	0.0722919	0.864924	-0.137269	0.745835	-0.254853	0.542438	0.506314	0.200428	0.307746	0.458374	0.529555	0.177095	0.204821	0.626566	0.483031	0.225331	0.0148378	0.972183	-0.614398	0.10508	-0.00817908	0.984665	-0.179982	0.669751	0.601096	0.115	0.0542612	0.89846	-0.106954	0.800986	0.444589	0.269729	0.760196	0.0285724	0.572185	0.138318	0.760761	0.028384	0.0205546	0.961471	0.190849	0.650753	-0.480468	0.228165	0.524082
Cplx2	Cplx2	blue	0.0988433	0.815872	0.345016	0.402598	-0.149898	0.723123	0.0457968	0.914251	0.360358	0.380544	0.212177	0.613947	0.483171	0.225177	0.130771	0.757586	0.0658455	0.876896	0.492592	0.214921	-0.763079	0.0276192	-0.412192	0.310218	-0.0890345	0.83394	0.348292	0.397843	-0.405561	0.318842	0.193804	0.645615	0.0364683	0.931683	0.933207	0.000708141	0.496023	0.211248	0.505225	0.201559	-0.363728	0.375773	-0.0944366	0.823981	-0.282307	0.498125	-0.0580611
Tmem194	Tmem194	blue	0.0986872	0.816159	0.221645	0.597827	0.141838	0.737599	-0.10466	0.805192	0.490572	0.2171	-0.132619	0.75424	0.293193	0.480955	0.201462	0.632355	0.482761	0.225629	0.00874328	0.983607	-0.501009	0.205969	-0.0416033	0.922084	-0.184476	0.661875	0.405078	0.319474	-0.0366452	0.931352	0.359189	0.382205	-0.0020522	0.996152	0.711058	0.0479938	0.589664	0.123932	0.93524	0.000646448	0.22618	0.590154	0.0683081	0.87232	-0.38093	0.351843	0.398428
Lrrcc1	Lrrcc1	blue	0.096941	0.819371	0.264439	0.526806	-0.0109955	0.979385	-0.094739	0.823424	0.512079	0.194497	0.129705	0.759517	0.216157	0.607154	0.371158	0.365351	0.200939	0.633258	0.421627	0.298143	-0.577418	0.133919	-0.524669	0.181873	0.181545	0.667008	0.264666	0.526438	-0.176374	0.676093	0.222982	0.595561	0.364579	0.374572	0.884127	0.0035593	0.607888	0.109872	0.476806	0.232246	-0.176878	0.675206	-0.0160449	0.969921	-0.123359	0.771037	0.120023
Nlrp3	Nlrp3	blue	0.0965054	0.820173	0.216735	0.606168	-0.121626	0.77419	0.155376	0.713325	0.581343	0.130671	0.340858	0.408669	0.331816	0.422003	-0.0349644	0.934495	0.0107168	0.979908	0.34954	0.396039	-0.56368	0.145636	-0.219607	0.601285	0.192427	0.648007	0.639861	0.0875057	-0.0610141	0.885882	0.375376	0.359491	0.303052	0.465609	0.871665	0.00478856	0.585367	0.127387	0.599543	0.116191	-0.11339	0.789209	0.504997	0.201796	-0.380724	0.352125	0.450592
Fam84b	Fam84b	blue	0.0964671	0.820243	0.307809	0.458277	0.288553	0.488245	0.329303	0.425742	0.45791	0.253888	-0.306529	0.460245	0.0393196	0.926352	0.375607	0.359172	-0.0880513	0.835755	0.65577	0.0774592	-0.0825923	0.845842	-0.0737311	0.862254	-0.0766247	0.85689	0.292024	0.482788	-0.00284347	0.994669	0.672169	0.0678452	-0.258964	0.535714	0.578858	0.132721	0.593481	0.120908	0.377898	0.356009	0.252032	0.54707	-0.221534	0.598015	0.440804	0.274316	-0.0164307
Eln	Eln	blue	0.0960569	0.820998	0.38462	0.346804	-0.136032	0.74807	0.0906777	0.830909	0.261499	0.531582	0.145659	0.730728	0.489174	0.218613	0.0795117	0.851543	0.0241192	0.954794	0.49778	0.20938	-0.759197	0.0289071	-0.404026	0.320853	-0.161619	0.7022	0.26255	0.529873	-0.502314	0.204599	0.218492	0.603178	-0.137728	0.745007	0.874942	0.0044425	0.409908	0.313176	0.469345	0.240675	-0.402227	0.32322	-0.19794	0.638442	-0.272582	0.51366	-0.19388
Tmem54	Tmem54	blue	-0.0957941	0.821482	0.106706	0.80144	-0.324892	0.432337	-0.0334061	0.93741	0.362807	0.377075	0.208801	0.619728	0.326837	0.429425	0.0511799	0.904205	-0.116164	0.784145	0.485438	0.222687	-0.746721	0.0332944	-0.442952	0.271708	-0.0293187	0.945059	0.434698	0.281798	-0.17142	0.684828	0.157114	0.710224	0.171929	0.68393	0.895644	0.00262344	0.636929	0.0894354	0.385538	0.345555	-0.33961	0.410498	0.128243	0.762168	-0.214688	0.609658	0.0854164
Rras	Rras	blue	0.0956231	0.821797	0.426438	0.292074	0.272333	0.51406	0.0467901	0.912396	0.287393	0.490074	-0.341095	0.408321	-0.0805271	0.849663	0.274966	0.509835	0.172174	0.683497	0.30387	0.464346	-0.397932	0.328901	-0.596226	0.118759	0.189087	0.653822	-0.165447	0.695402	-0.401985	0.323538	0.602524	0.113911	-0.204128	0.627759	0.627061	0.0961089	0.37236	0.363676	0.481675	0.226829	-0.0771192	0.855974	-0.243056	0.561901	-0.0561769	0.89489	-0.20315
Vamp8	Vamp8	blue	-0.0950086	0.822928	-0.0423079	0.920767	0.190605	0.651177	0.161998	0.701526	-0.444761	0.269521	-0.318439	0.442063	-0.691489	0.0574717	-0.45242	0.260358	-0.279712	0.502254	-0.428469	0.289531	0.48963	0.218119	-0.156882	0.710637	0.494063	0.213342	-0.668456	0.0699564	-0.109584	0.79617	0.299774	0.470689	-0.34644	0.400529	-0.732166	0.0389008	-0.631286	0.093218	-0.446546	0.267372	-0.000603533	0.998868	0.255695	0.541059	-0.0417668	0.921778	-0.235256
Pard6g	Pard6g	blue	0.0937416	0.825261	0.213635	0.611455	0.00394506	0.992603	-0.161486	0.702436	0.588879	0.124559	0.073665	0.862377	0.353406	0.390471	0.45399	0.2585	0.353073	0.390949	0.372223	0.363867	-0.603386	0.113256	-0.302789	0.466017	-0.0691077	0.870835	0.439945	0.275363	-0.0451092	0.915535	0.173112	0.681842	0.330177	0.424441	0.934517	0.000667965	0.749868	0.0321518	0.683949	0.0613989	0.00163149	0.996941	-0.0776452	0.854999	-0.125081	0.767907	0.263824
Prkcg	Prkcg	blue	0.0934419	0.825814	0.25651	0.539725	-0.294828	0.478397	0.207117	0.622618	0.304976	0.462638	0.478976	0.229823	0.504559	0.202252	0.05484	0.897381	-0.260357	0.533443	0.70544	0.0506102	-0.590711	0.123098	-0.326022	0.430644	0.00467628	0.991232	0.448318	0.265246	-0.314274	0.448386	0.0397501	0.925547	0.185667	0.659792	0.800419	0.0170184	0.381445	0.351138	0.0961187	0.820884	-0.490377	0.217311	0.00725601	0.986395	-0.0596583	0.888406	-0.108506
Pigf	Pigf	blue	0.0928336	0.826935	0.0287095	0.946199	-0.295192	0.477828	-0.206451	0.623764	0.0573471	0.89271	0.577153	0.134139	0.306558	0.4602	0.131274	0.756675	0.0618199	0.884383	0.152909	0.717733	-0.33862	0.411952	-0.340415	0.409318	0.188967	0.654031	0.0545501	0.897921	-0.187459	0.656662	-0.516387	0.190127	0.609499	0.108675	0.292953	0.481332	-0.0236962	0.955586	-0.201736	0.631882	-0.495297	0.212022	-0.015777	0.970423	-0.179893	0.669907	-0.0684394
Rerg	Rerg	blue	0.092643	0.827286	0.305665	0.461576	-0.0916506	0.829115	0.0642865	0.879794	0.512451	0.194118	0.205021	0.626223	0.353278	0.390654	0.0813964	0.848055	0.0986339	0.816257	0.392748	0.33582	-0.702595	0.0519672	-0.396303	0.331069	0.0991128	0.815377	0.457247	0.254665	-0.247284	0.554898	0.362957	0.376862	0.17195	0.683893	0.959134	0.000165427	0.59611	0.118849	0.641278	0.0865819	-0.212129	0.61403	0.213004	0.612534	-0.36787	0.369946	0.218773
Hmgxb4	Hmgxb4	blue	0.0917959	0.828847	0.22123	0.598529	-0.0555357	0.896085	0.0654204	0.877686	0.64203	0.0860939	0.203899	0.628153	0.354937	0.388275	0.188409	0.655005	0.129356	0.760149	0.42337	0.295938	-0.580609	0.131274	-0.215433	0.608387	0.0505622	0.905357	0.634526	0.0910345	-0.0140914	0.973582	0.360967	0.37968	0.286239	0.491897	0.95333	0.000245317	0.73627	0.0372663	0.685377	0.0606431	-0.0124605	0.976639	0.274626	0.51038	-0.227274	0.588308	0.411846
Slc37a2	Slc37a2	blue	-0.0903305	0.831549	-0.0801799	0.850306	-0.110488	0.794515	-0.609757	0.108484	0.326281	0.430256	-0.0233955	0.956149	0.0908551	0.830582	0.426528	0.291961	0.553874	0.154333	-0.133026	0.753502	-0.557305	0.151259	-0.441432	0.273553	0.00387712	0.99273	0.0765325	0.857061	0.0707595	0.867768	-0.212575	0.613267	0.544643	0.162773	0.581003	0.13095	0.554378	0.153879	0.521093	0.185413	-0.026343	0.95063	-0.0672561	0.874275	-0.294726	0.478556	0.279815
Atp5s	Atp5s	blue	0.0903167	0.831575	0.0840003	0.843239	0.0108515	0.979655	-0.271303	0.515717	0.638751	0.088233	0.090108	0.83196	0.408081	0.315551	0.566922	0.142822	0.492189	0.215356	0.269934	0.517922	-0.492454	0.21507	-0.0684379	0.872079	-0.209036	0.619326	0.565293	0.144232	0.183104	0.664276	0.00167431	0.996861	0.465513	0.245063	0.844455	0.00834476	0.809171	0.0149814	0.724271	0.0421668	0.190331	0.651654	-0.0888413	0.834297	-0.0552927	0.896537	0.443106
Itih4	Itih4	blue	-0.0897894	0.832548	0.179875	0.669938	-0.230161	0.583447	-0.174905	0.678681	0.266168	0.524005	0.0100376	0.981181	0.297797	0.473764	0.0614252	0.885117	0.117254	0.782155	0.263773	0.527888	-0.852466	0.00716606	-0.537231	0.169728	-0.107947	0.799166	0.212835	0.612823	-0.33561	0.416386	0.181174	0.667659	-0.0018203	0.996587	0.873848	0.00455622	0.56118	0.147828	0.575094	0.135862	-0.333798	0.419065	-0.037623	0.929523	-0.403451	0.321609	-0.0163434
Ccnt1	Ccnt1	blue	-0.089301	0.833449	-0.0350067	0.934416	-0.361223	0.379318	-0.197817	0.638656	0.354035	0.389567	0.407317	0.316547	0.159115	0.706656	-0.0116619	0.978136	-0.0104899	0.980333	0.176522	0.675833	-0.613804	0.105512	-0.50503	0.201762	0.310621	0.453964	0.348508	0.39753	-0.0258342	0.951582	-0.0485784	0.909059	0.59858	0.116934	0.691284	0.0575767	0.467084	0.243259	0.247377	0.554743	-0.352144	0.392284	0.450384	0.262779	-0.391266	0.337811	0.316118
Simc1	Simc1	blue	0.0892643	0.833516	0.213987	0.610855	-0.0522784	0.902157	0.0124991	0.976567	0.630062	0.0940501	0.188534	0.654787	0.340955	0.408527	0.340054	0.409847	0.127395	0.763706	0.524194	0.182342	-0.556201	0.152245	-0.285164	0.493596	0.0384628	0.927953	0.561906	0.147189	-0.0133371	0.974996	0.272363	0.514012	0.347408	0.399124	0.957294	0.000188535	0.759362	0.0288518	0.570612	0.139656	-0.0454613	0.914877	0.101247	0.811455	-0.064163	0.880024	0.299578
Arl16	Arl16	blue	0.0886356	0.834677	0.187125	0.657246	0.0977236	0.817931	-0.149666	0.723539	0.661278	0.0741463	-0.0458569	0.914139	0.295523	0.477311	0.476191	0.232935	0.421396	0.298436	0.301896	0.467398	-0.516175	0.190341	-0.175463	0.677696	-0.106353	0.802087	0.506596	0.200136	0.083561	0.844051	0.29104	0.484333	0.282767	0.497395	0.904037	0.00205336	0.8284	0.0110625	0.819173	0.0128497	0.200555	0.633921	-0.0171247	0.967897	-0.100426	0.812963	0.406109
Tbc1d32	Tbc1d32	blue	0.0877231	0.836361	0.192159	0.648472	0.149754	0.72338	-0.188832	0.654267	0.597112	0.11807	-0.128957	0.760872	0.215488	0.608294	0.628752	0.0949455	0.410851	0.311954	0.379002	0.354489	-0.425598	0.29313	-0.253908	0.543989	-0.101964	0.810138	0.339663	0.41042	0.0622449	0.883592	0.230674	0.582584	0.27853	0.504138	0.826802	0.0113599	0.786864	0.0205011	0.655645	0.0775353	0.183478	0.663621	-0.241741	0.564085	0.105607	0.803455	0.228822
P2rx2	P2rx2	blue	-0.0870705	0.837566	-0.411969	0.310507	-0.227448	0.588015	0.0958934	0.821299	-0.117155	0.782336	0.343571	0.404703	0.0348834	0.934647	-0.260206	0.533688	-0.282175	0.498335	-0.148363	0.725874	0.458263	0.253475	0.63772	0.088912	-0.0979734	0.817472	0.344475	0.403386	0.523985	0.182548	-0.393783	0.334433	0.242037	0.563593	-0.519407	0.187094	-0.208308	0.620574	-0.428522	0.289465	0.189044	0.653897	0.406453	0.317675	0.166802	0.692999	0.349082
Drd5	Drd5	blue	-0.0859692	0.8396	-0.0329621	0.938241	-0.202608	0.630379	-0.38454	0.346913	0.481368	0.227168	0.0817143	0.847466	0.327618	0.428257	0.269742	0.518232	0.394521	0.333447	0.0735115	0.862662	-0.705678	0.0504976	-0.244857	0.558914	-0.167971	0.690927	0.479531	0.229206	0.0990377	0.815515	-0.0248069	0.953506	0.397318	0.329717	0.831463	0.0105063	0.759893	0.0286736	0.733428	0.0383937	0.00485015	0.990906	0.120577	0.776099	-0.362924	0.37691	0.438389
Fam71e1	Fam71e1	blue	-0.0855725	0.840333	0.150953	0.721234	-0.312855	0.45055	0.165068	0.696073	0.286954	0.490768	0.194834	0.643826	0.347756	0.398619	-0.243498	0.561166	-0.234664	0.575891	0.399218	0.327195	-0.706173	0.050264	-0.273081	0.51286	-0.0702121	0.868784	0.497883	0.209271	-0.232208	0.580008	0.33444	0.418115	-0.0991742	0.815264	0.794021	0.0186117	0.500369	0.206642	0.451513	0.261435	-0.310815	0.453667	0.313068	0.450226	-0.373039	0.362732	0.121503
Bicdl2	Bicdl2	blue	0.0855698	0.840338	0.238737	0.569085	-0.294009	0.479678	0.175056	0.678414	0.388245	0.341885	0.526675	0.179904	0.410329	0.31263	-0.107662	0.799688	-0.184826	0.661262	0.489556	0.2182	-0.647681	0.0824782	-0.39146	0.33755	0.220721	0.599394	0.494013	0.213396	-0.276472	0.507425	0.157516	0.709507	0.312211	0.451533	0.834823	0.00991682	0.390669	0.338614	0.269797	0.518143	-0.459037	0.252569	0.365066	0.373887	-0.352752	0.39141	0.141851
Rnaseh2c	Rnaseh2c	blue	-0.0855237	0.840423	0.210313	0.617138	-0.332359	0.421197	0.160016	0.705052	0.0631577	0.881894	0.279026	0.503346	0.041492	0.922292	-0.351214	0.393623	-0.414726	0.306952	0.360499	0.380344	-0.633835	0.091498	-0.740612	0.0355827	0.418813	0.301721	0.021812	0.959115	-0.493478	0.21397	0.292583	0.481912	0.0304032	0.943029	0.597016	0.118144	0.141165	0.738812	0.00742022	0.986088	-0.667943	0.0702515	0.348123	0.398089	-0.399462	0.326872	-0.196223
Pou4f1	Pou4f1	blue	0.0843995	0.842501	0.176248	0.676316	-0.401885	0.323671	0.0548994	0.89727	0.2839	0.495598	0.605808	0.111428	0.648065	0.0822355	-0.036819	0.931027	-0.0907464	0.830782	0.471721	0.237973	-0.713342	0.046954	-0.226036	0.590397	-0.0939891	0.824806	0.539824	0.167277	-0.284266	0.495018	-0.166504	0.693527	0.296447	0.475869	0.795346	0.0182745	0.348048	0.398197	0.233982	0.577034	-0.507083	0.199632	0.119555	0.777961	-0.336694	0.414786	0.0526264
Dzip1	Dzip1	blue	0.0830621	0.844973	0.186753	0.657895	-0.0190644	0.964263	-0.0877806	0.836255	0.640356	0.087182	0.111874	0.791979	0.377126	0.357073	0.313174	0.450063	0.315972	0.445804	0.316939	0.444336	-0.603674	0.113038	-0.182788	0.66483	-0.0709461	0.867422	0.592286	0.12185	0.0264912	0.950352	0.263136	0.528922	0.30363	0.464716	0.944679	0.000405888	0.781441	0.0220091	0.788292	0.0201148	0.07115	0.867043	0.135188	0.749594	-0.235483	0.57452	0.430296
Ahsa2	Ahsa2	blue	0.0823418	0.846306	0.120922	0.775472	0.0782181	0.853938	0.191417	0.649763	0.563268	0.145996	0.0553186	0.896489	0.22536	0.591539	-0.0221732	0.958439	0.124564	0.768848	0.142058	0.737203	-0.248924	0.552189	0.195232	0.643135	-0.0256992	0.951835	0.680468	0.0632641	0.200223	0.634494	0.492687	0.214819	0.0670449	0.874667	0.583204	0.129146	0.57031	0.139913	0.729498	0.0399869	0.314241	0.448438	0.482453	0.225969	-0.244381	0.559702	0.616462
Tle6	Tle6	blue	0.0821254	0.846706	-0.0557528	0.89568	0.00840173	0.984248	-0.253409	0.544807	-0.331406	0.422612	0.211803	0.614586	-0.219891	0.600801	-0.0736611	0.862384	0.180216	0.669341	-0.475406	0.233816	0.210351	0.617071	-0.222456	0.596451	0.408958	0.31441	-0.55038	0.157499	-0.152191	0.719018	-0.456465	0.255584	0.356868	0.385513	-0.499101	0.20798	-0.61697	0.103221	-0.437906	0.277854	-0.254177	0.543547	0.0202793	0.961987	-0.223342	0.594951	-0.160764
Shroom2	Shroom2	blue	0.079831	0.850952	0.208311	0.620568	-0.0646113	0.879191	-0.183444	0.663681	0.53633	0.170584	0.154729	0.71448	0.35579	0.387054	0.205527	0.625352	0.387369	0.34307	0.145302	0.731369	-0.712683	0.0472526	-0.337168	0.414089	0.0231953	0.956524	0.433898	0.282785	-0.124236	0.769443	0.187192	0.657128	0.327726	0.428094	0.912593	0.00156193	0.637462	0.0890826	0.789355	0.0198304	-0.080761	0.84923	0.17592	0.676893	-0.468456	0.241688	0.371003
Cdh8	Cdh8	blue	-0.0783171	0.853755	0.113055	0.78982	-0.391028	0.338131	-0.0961042	0.820911	0.271388	0.515581	0.279855	0.502025	0.469517	0.240479	0.0172506	0.967662	-0.0464787	0.912978	0.418152	0.302564	-0.835225	0.00984773	-0.402096	0.323393	-0.162021	0.701485	0.414398	0.307375	-0.264841	0.526155	-0.012143	0.977234	0.138667	0.743314	0.877224	0.00421121	0.54468	0.16274	0.390488	0.338858	-0.432711	0.284253	0.0287987	0.946032	-0.32488	0.432355	0.0127847
Prkcb	Prkcb	blue	0.0777668	0.854774	0.17364	0.680909	-0.018	0.966257	-0.109435	0.796442	0.660152	0.0748169	0.124562	0.768851	0.325955	0.430744	0.359	0.382474	0.303921	0.464266	0.342337	0.406505	-0.58309	0.129239	-0.247059	0.55527	0.00554434	0.989605	0.564194	0.145188	0.0489328	0.908397	0.252138	0.546896	0.386984	0.343592	0.949104	0.000317149	0.797347	0.0177723	0.735016	0.0377611	0.0578631	0.891749	0.143435	0.734724	-0.188946	0.654068	0.429842
Opn4	Opn4	blue	0.0775394	0.855195	0.104452	0.805573	0.212047	0.61417	-0.363799	0.375673	-0.334874	0.417473	-0.307225	0.459175	-0.0582515	0.891025	0.337495	0.413607	0.449048	0.264373	-0.283791	0.495771	0.0414183	0.922429	-0.183324	0.663892	-0.184527	0.661786	-0.663898	0.0726006	-0.304581	0.463247	-0.34023	0.409589	-0.159302	0.706324	-0.280243	0.501407	-0.33983	0.410175	-0.0950844	0.822788	-0.0704303	0.868379	-0.760498	0.0284716	0.0534757	0.899924	-0.504987
Ccdc62	Ccdc62	blue	-0.0773803	0.85549	-0.0547767	0.897499	-0.0840448	0.843156	-0.392661	0.335937	0.48386	0.224419	-0.103201	0.807868	0.349196	0.396536	0.446094	0.267915	0.479645	0.22908	0.10769	0.799637	-0.562623	0.14656	-0.0316595	0.940678	-0.410204	0.312791	0.49493	0.212414	0.215307	0.608603	-0.0297116	0.944324	0.252835	0.545751	0.747138	0.0331419	0.822984	0.0120911	0.774636	0.0239963	0.222169	0.596937	-0.128545	0.76162	-0.129533	0.759829	0.406568
Scube1	Scube1	blue	0.076726	0.856702	0.16867	0.689692	-0.416873	0.304199	0.0663208	0.876013	0.0588085	0.889988	0.502214	0.204703	0.813376	0.0140602	-0.0180715	0.966123	-0.101876	0.8103	0.496222	0.211036	-0.659744	0.0750604	0.00648541	0.98784	-0.499075	0.208008	0.462634	0.248386	-0.365166	0.373746	-0.348301	0.39783	-0.0309168	0.942068	0.618357	0.102226	0.201254	0.632714	0.129045	0.760714	-0.507539	0.19916	-0.271666	0.515133	-0.190883	0.650694	-0.218157
Cdh19	Cdh19	blue	-0.0762446	0.857594	0.122369	0.772838	-0.0853795	0.84069	0.0473121	0.911422	0.54237	0.164889	-0.0245145	0.954054	0.106421	0.801962	0.0940201	0.824748	-0.0295643	0.944599	0.39448	0.333502	-0.553261	0.154886	-0.340731	0.408854	0.0955775	0.821881	0.490215	0.217486	0.0242792	0.954494	0.511475	0.195115	0.123443	0.770885	0.866334	0.00538782	0.772397	0.0246738	0.610472	0.107955	0.00622739	0.988324	0.313988	0.448822	-0.157604	0.709349	0.339008
Tas2r137	Tas2r137	blue	-0.0753607	0.859233	-0.111094	0.793406	-0.351997	0.392495	-0.306362	0.460503	0.432779	0.284169	0.340855	0.408672	0.468469	0.241674	0.114202	0.787726	0.260015	0.533999	0.083647	0.843892	-0.662639	0.0733412	-0.0660605	0.876496	-0.201399	0.632465	0.644351	0.0845979	0.158224	0.708244	-0.205829	0.624832	0.491138	0.216489	0.742315	0.0349356	0.647808	0.0823977	0.579532	0.132164	-0.0756238	0.858745	0.27647	0.507428	-0.406095	0.318143	0.509405
Mchr1	Mchr1	blue	0.0751477	0.859628	0.133656	0.752363	-0.196788	0.640437	-0.186296	0.658693	0.448921	0.264525	0.302566	0.466362	0.562513	0.146657	0.130673	0.757763	0.357863	0.384093	0.131515	0.756238	-0.727383	0.0408604	-0.118887	0.779179	-0.200872	0.633374	0.56355	0.14575	-0.0945722	0.823732	-0.0458418	0.914167	0.307101	0.459365	0.840507	0.0089683	0.56286	0.146353	0.722975	0.0427185	-0.124153	0.769594	0.135316	0.749363	-0.4949	0.212446	0.368985
Chrna4	Chrna4	blue	0.0750053	0.859892	0.239785	0.56734	-0.35942	0.381876	0.052544	0.901661	0.160678	0.703873	0.422333	0.297249	0.726932	0.0410482	0.00810354	0.984807	-0.053699	0.899508	0.50658	0.200153	-0.762069	0.0279508	-0.178699	0.672004	-0.361839	0.378444	0.431943	0.285206	-0.418752	0.301798	-0.163017	0.699715	-0.0135043	0.974683	0.77613	0.0235509	0.316713	0.444679	0.279172	0.503114	-0.507751	0.198941	-0.201341	0.632563	-0.270195	0.517502	-0.176451
Glra3	Glra3	blue	0.0732298	0.863184	0.225572	0.591181	-0.238544	0.569407	-0.0831607	0.844791	0.405225	0.319281	0.353011	0.391038	0.499371	0.207695	0.0337861	0.936699	0.179483	0.670626	0.262257	0.53035	-0.804309	0.0160929	-0.355966	0.386802	-0.0173989	0.967384	0.45693	0.255037	-0.2772	0.506261	0.0631248	0.881955	0.267783	0.521393	0.909871	0.00170886	0.498585	0.208526	0.59697	0.11818	-0.33386	0.418973	0.176761	0.675411	-0.518162	0.188342	0.206248
Bpifb4	Bpifb4	blue	0.0718907	0.865669	0.0100095	0.981233	-0.00209294	0.996076	-0.567217	0.142568	0.266056	0.524186	0.0541413	0.898683	0.275162	0.509521	0.567339	0.142462	0.68025	0.063382	-0.10998	0.795444	-0.409205	0.314089	-0.220184	0.600305	-0.165508	0.695293	0.047608	0.91087	0.0162449	0.969546	-0.404395	0.320369	0.510576	0.196035	0.445184	0.269011	0.372357	0.36368	0.435581	0.28071	0.00984061	0.98155	-0.349585	0.395974	-0.170225	0.68694	0.154146
Gng4	Gng4	blue	0.0716643	0.866089	0.340351	0.409412	-0.160775	0.703701	0.229966	0.583775	0.297531	0.474179	0.161863	0.701765	0.507489	0.199212	0.024002	0.955013	-0.137176	0.746003	0.617538	0.102813	-0.667293	0.0706258	-0.242129	0.56344	-0.224095	0.593677	0.42439	0.294651	-0.386218	0.344632	0.293219	0.480914	-0.203274	0.62923	0.853586	0.00701033	0.468203	0.241978	0.421227	0.298651	-0.321523	0.437404	-0.11643	0.783659	-0.143188	0.73517	-0.131729
Ccr10	Ccr10	blue	0.0716035	0.866202	0.247285	0.554896	0.18681	0.657794	0.315636	0.446314	0.418367	0.30229	-0.233865	0.577229	0.182368	0.665566	0.384291	0.347251	-0.129438	0.760001	0.720134	0.0439423	-0.111549	0.792575	0.0507082	0.905085	-0.262939	0.529242	0.393974	0.334178	0.0343363	0.93567	0.515013	0.191516	-0.273227	0.512625	0.576695	0.134521	0.611768	0.107002	0.323004	0.435173	0.224355	0.593238	-0.309142	0.45623	0.498717	0.208387	-0.0456476
Zfp92	Zfp92	blue	-0.0715927	0.866222	0.192783	0.647387	-0.0917007	0.829023	0.135374	0.749257	0.259533	0.534786	-0.159943	0.705183	0.271927	0.514713	0.206438	0.623786	-0.174319	0.679713	0.649814	0.0811368	-0.491738	0.215841	-0.222413	0.596524	-0.326002	0.430674	0.304579	0.463251	-0.180493	0.668853	0.342503	0.406262	-0.300876	0.468979	0.71822	0.0447787	0.603568	0.113118	0.329501	0.425447	-0.112484	0.790864	-0.31064	0.453934	0.199096	0.636443	-0.192182
Ptgs1	Ptgs1	blue	-0.0715845	0.866237	0.167617	0.691555	-0.168679	0.689675	0.0427219	0.919994	0.415552	0.305892	0.0925058	0.827539	0.096539	0.820111	-0.14195	0.737398	-0.058396	0.890756	0.239762	0.567377	-0.672089	0.0678907	-0.498016	0.20913	0.248779	0.552429	0.359172	0.382229	-0.176703	0.675514	0.4812	0.227354	0.114561	0.78707	0.827054	0.0113128	0.565458	0.144089	0.572104	0.138386	-0.214483	0.610008	0.466399	0.244045	-0.456536	0.2555	0.276577
Ctnna3	Ctnna3	blue	0.0712592	0.866841	0.0582626	0.891005	-0.275003	0.509777	-0.329852	0.424924	0.36301	0.376788	0.434392	0.282175	0.543576	0.163765	0.237269	0.571536	0.375955	0.358691	0.116026	0.784396	-0.685844	0.0603974	-0.223039	0.595464	-0.121295	0.774792	0.428712	0.289227	-0.0888153	0.834345	-0.336707	0.414768	0.54614	0.161388	0.73901	0.0361982	0.452665	0.260068	0.47199	0.237669	-0.257363	0.538329	0.0311541	0.941624	-0.417713	0.303125	0.270442
Mcu	Mcu	blue	0.0706491	0.867973	0.183253	0.664015	-0.0578813	0.891715	0.265418	0.52522	0.620149	0.100949	0.219819	0.600924	0.282586	0.497682	0.0309979	0.941916	-0.0990366	0.815517	0.487809	0.220097	-0.408252	0.315329	-0.0671798	0.874416	0.0953969	0.822213	0.721326	0.0434261	0.07789	0.854546	0.490053	0.217661	0.185395	0.660267	0.822986	0.0120907	0.67807	0.0645687	0.557593	0.151002	0.0510991	0.904356	0.444923	0.269325	-0.12532	0.767474	0.456246
Zfp612	Zfp612	blue	0.0702068	0.868794	0.0508739	0.904776	0.0105812	0.980162	-0.34235	0.406486	0.584264	0.128282	0.0526997	0.901371	0.392683	0.335907	0.427033	0.291329	0.60865	0.109305	0.0169206	0.96828	-0.528042	0.178568	-0.0142675	0.973252	-0.228435	0.586352	0.536437	0.170482	0.177091	0.674831	-0.00181626	0.996595	0.413332	0.308747	0.766281	0.0265838	0.732112	0.038923	0.862934	0.00579404	0.233176	0.578385	0.0338261	0.936624	-0.292531	0.481993	0.546622
Pradc1	Pradc1	blue	0.0701628	0.868876	0.0920637	0.828353	-0.00622734	0.988324	-0.157846	0.708918	0.685483	0.0605872	0.10459	0.80532	0.364383	0.374849	0.508481	0.198188	0.342887	0.405702	0.385943	0.345005	-0.476627	0.232446	-0.091407	0.829564	-0.13386	0.751995	0.634981	0.0907306	0.205013	0.626236	0.131309	0.75661	0.44387	0.270597	0.892436	0.0028657	0.863761	0.0056935	0.687928	0.0593073	0.181882	0.666418	0.0204402	0.961685	0.000383149	0.999282	0.464262
Ppp2r3a	Ppp2r3a	blue	-0.069966	0.869241	-0.0504193	0.905624	-0.102745	0.808704	-0.290287	0.485515	0.607699	0.110012	0.00841078	0.984231	0.281111	0.500026	0.367385	0.370626	0.363262	0.376432	0.174853	0.678773	-0.5492	0.158576	-0.0936226	0.825481	-0.187103	0.657283	0.612374	0.106557	0.276398	0.507544	0.107651	0.799709	0.395622	0.331976	0.828867	0.0109766	0.88797	0.00322637	0.767834	0.0260905	0.211866	0.614478	0.14851	0.725611	-0.162606	0.700445	0.557925
Ypel5	Ypel5	blue	0.0697744	0.869597	0.107774	0.799483	-1.14055e-06	0.999998	-0.199649	0.635487	0.673907	0.0668703	0.089635	0.832832	0.345495	0.401901	0.46716	0.243172	0.403952	0.320952	0.294035	0.479637	-0.529616	0.177037	-0.146654	0.728941	-0.0955768	0.821882	0.588611	0.124774	0.158302	0.708105	0.147706	0.727053	0.442064	0.272785	0.902468	0.00215307	0.839109	0.00919613	0.75511	0.0303026	0.16118	0.702982	0.0618865	0.884259	-0.118795	0.779346	0.482381
P2ry4	P2ry4	blue	0.0687861	0.871432	0.338357	0.412339	-0.154702	0.714529	-0.0109965	0.979383	0.180473	0.668889	0.1405	0.74001	0.432925	0.283989	-0.155559	0.712998	0.167048	0.692564	0.120483	0.776271	-0.816318	0.0134372	-0.391385	0.337651	-0.0932674	0.826135	0.194905	0.643703	-0.530194	0.176476	0.211194	0.615629	-0.150982	0.721181	0.759703	0.0287371	0.266988	0.522678	0.628097	0.0953957	-0.392063	0.33674	0.0470475	0.911916	-0.653442	0.0788846	-0.0381989
Nr2c2ap	Nr2c2ap	blue	-0.0672141	0.874353	0.084146	0.842969	0.0625828	0.882963	0.0193522	0.963724	0.557796	0.150821	-0.144948	0.732006	-0.140472	0.74006	0.346838	0.399951	-0.0472893	0.911465	0.478349	0.230523	-0.272775	0.513351	-0.413874	0.308049	0.262909	0.52929	0.305037	0.462544	0.160421	0.704331	0.512837	0.193725	0.262253	0.530357	0.70673	0.0500022	0.761817	0.0280338	0.368569	0.368967	0.123177	0.771368	0.164999	0.696195	0.207451	0.622046	0.259872
Hs3st3b1	Hs3st3b1	blue	0.0667642	0.875189	0.338565	0.412034	-3.71549e-05	0.99993	0.149101	0.724552	0.110138	0.795155	-0.125942	0.766344	0.381294	0.351344	0.279968	0.501846	-0.0711745	0.866998	0.63815	0.0886289	-0.442257	0.272551	-0.216362	0.606803	-0.395784	0.33176	0.09399	0.824804	-0.406965	0.317006	0.19238	0.648089	-0.400791	0.325115	0.597676	0.117633	0.34109	0.408329	0.211928	0.614373	-0.227031	0.588719	-0.620995	0.100349	0.220161	0.600344	-0.463285
Ano3	Ano3	blue	-0.0659336	0.876732	0.09994	0.813857	-0.270487	0.517031	-0.258625	0.536268	0.359472	0.381803	0.149019	0.724698	0.386336	0.344471	0.110684	0.794157	0.229948	0.583804	0.187442	0.656692	-0.841794	0.00876192	-0.413333	0.308746	-0.124553	0.768868	0.371389	0.365028	-0.185373	0.660305	0.0313927	0.941177	0.222962	0.595594	0.888918	0.00314753	0.618627	0.102033	0.633983	0.0913983	-0.260353	0.53345	0.0720661	0.865343	-0.457297	0.254607	0.190351
Galnt5	Galnt5	blue	-0.0655076	0.877524	0.0833194	0.844498	-0.288355	0.488557	-0.0429661	0.919538	0.347094	0.39958	0.253264	0.545045	0.292559	0.481949	-0.246768	0.555751	0.0403847	0.924361	0.0662449	0.876154	-0.72746	0.0408285	-0.295908	0.476709	0.0740477	0.861667	0.475742	0.233439	-0.141633	0.737967	0.226952	0.588851	0.167422	0.691901	0.753989	0.0306924	0.473695	0.235742	0.615384	0.104365	-0.235495	0.5745	0.518944	0.187558	-0.646419	0.0832776	0.37905
Sgcd	Sgcd	blue	-0.0647997	0.87884	-0.0541799	0.898611	-0.375162	0.359788	-0.456308	0.255768	0.170243	0.686909	0.316199	0.44546	0.444341	0.270028	0.248088	0.553569	0.289994	0.485977	0.102536	0.809088	-0.696022	0.0551849	-0.332821	0.420513	-0.207953	0.621183	0.22714	0.588534	-0.114259	0.787623	-0.478878	0.229932	0.460565	0.250788	0.615134	0.104546	0.398352	0.328343	0.273392	0.51236	-0.355856	0.386959	-0.158114	0.70844	-0.308485	0.457239	0.0566596
Far2	Far2	blue	-0.0644667	0.879459	0.0926875	0.827204	-0.356126	0.386573	0.00327304	0.993863	0.228368	0.586464	0.201122	0.632941	0.617502	0.102839	0.0598201	0.888105	-0.0782275	0.853921	0.507108	0.199606	-0.713856	0.0467218	-0.0667497	0.875216	-0.50135	0.20561	0.542726	0.164557	-0.179828	0.670022	-0.0478995	0.910326	-0.0953514	0.822297	0.781995	0.0218519	0.553139	0.154996	0.391194	0.337908	-0.275856	0.50841	-0.172894	0.682226	-0.127178	0.764101	-0.0351557
Esyt1	Esyt1	blue	-0.0632224	0.881773	-0.0234033	0.956135	-0.230621	0.582673	-0.236385	0.573012	0.519287	0.187214	0.16811	0.690682	0.392154	0.336617	0.371799	0.364456	0.190112	0.652035	0.385714	0.345316	-0.607777	0.109955	-0.179715	0.67022	-0.210784	0.61633	0.586869	0.126173	0.148757	0.725168	-0.0454298	0.914936	0.414031	0.307847	0.861219	0.0060061	0.814035	0.013919	0.5248	0.181744	-0.0222246	0.958343	0.00896342	0.983194	-0.0554753	0.896197	0.336329
Wdfy4	Wdfy4	blue	0.0625119	0.883095	-0.0513467	0.903894	0.0104166	0.98047	-0.293916	0.479823	0.656919	0.076761	0.0886456	0.834658	0.402435	0.322946	0.62706	0.0961096	0.494857	0.212492	0.239961	0.567046	-0.320302	0.439245	0.161847	0.701795	-0.311839	0.452101	0.676067	0.0656703	0.414419	0.307347	-0.101909	0.81024	0.535936	0.170959	0.708443	0.0492013	0.843178	0.00854339	0.66383	0.0726403	0.364216	0.375084	-0.0738469	0.86204	0.0978071	0.817778	0.571061
Camk1d	Camk1d	blue	0.0617547	0.884504	0.221276	0.598452	-0.16165	0.702146	-0.144094	0.73354	0.462425	0.248629	0.229451	0.58464	0.421403	0.298428	0.20681	0.623146	0.242306	0.563146	0.312694	0.450796	-0.765592	0.0268046	-0.409412	0.31382	-0.0180131	0.966233	0.406765	0.317267	-0.217893	0.604197	0.100468	0.812887	0.297886	0.473626	0.942665	0.000451157	0.605584	0.111596	0.618056	0.102442	-0.245669	0.557568	0.05433	0.898332	-0.371837	0.364403	0.189625
Gorab	Gorab	blue	0.0614561	0.88506	0.159635	0.705731	-0.0303272	0.943171	-0.133626	0.752418	0.642804	0.085593	0.107813	0.799412	0.322106	0.436525	0.377562	0.356472	0.302815	0.465976	0.348458	0.397604	-0.590919	0.122933	-0.260867	0.532612	-0.0167687	0.968565	0.544003	0.163368	0.0486702	0.908887	0.226997	0.588776	0.381884	0.350536	0.944976	0.000399493	0.803701	0.0162355	0.716964	0.0453329	0.0485376	0.909135	0.104118	0.806184	-0.16714	0.6924	0.402336
Hmgb1.ps4	Hmgb1.ps4	blue	-0.0597922	0.888157	-0.0353419	0.933789	-0.00921976	0.982714	-0.318747	0.441596	0.586247	0.126675	-0.127628	0.763283	0.25018	0.550119	0.409089	0.31424	0.465853	0.244672	0.0892337	0.833573	-0.499702	0.207346	-0.0309067	0.942087	-0.264896	0.526065	0.550026	0.157822	0.283688	0.495935	0.149246	0.724291	0.287998	0.48912	0.767364	0.0262392	0.873129	0.00463195	0.852142	0.00721153	0.319705	0.440147	0.0573077	0.892783	-0.152836	0.717863	0.548432
[truncated: 12,402 more rows]
[truncated: 7 more columns]
