# Supplementary material for: Gene expression within the periaqueductal gray is linked to vocal behavior and early-onset parkinsonism in Pink1 knockout rats
Source: BMC Genomics. 2020 Sep 17;21:625. doi: 10.1186/s12864-020-07037-4 (PMC7495669; doi:10.1186/s12864-020-07037-4)
Supplement: Supplementary file 3 — Additional file 3: Table S3. Gene modules identified by WGCNA for all rats. [file 12864_2020_7037_MOESM3_ESM.xlsx]

## Sheet: S3. WGCNA (Combo)
Table S3. Gene modules identified by WGCNA for all rats.
	geneSymbol	moduleColor	GS.condition	p.GS.condition	MM.pink	p.MM.pink	MM.red	p.MM.red	MM.brown	p.MM.brown	MM.green	p.MM.green	MM.turquoise	p.MM.turquoise	MM.yellow	p.MM.yellow	MM.blue	p.MM.blue	MM.grey	p.MM.grey	MM.black	p.MM.black
Spata17	Spata17	black	-0.415681	0.10931	-0.428709	0.0975447	-0.37388	0.153706	0.191298	0.47788	0.269523	0.312744	-0.357806	0.173613	-0.211848	0.430897	0.458219	0.0742658	0.427443	0.0986466	0.824851	8.41735e-05
Rilp	Rilp	black	-0.356402	0.175428	-0.403346	0.121336	-0.0380746	0.888665	0.0604555	0.823996	0.270104	0.311661	-0.156375	0.563035	-0.00210295	0.993833	0.167671	0.534798	0.236298	0.378268	0.481541	0.0589463
Kcnrg	Kcnrg	black	-0.254573	0.341353	-0.339708	0.197989	-0.206006	0.444005	0.149144	0.581441	0.433304	0.0936175	-0.490788	0.053568	-0.0524313	0.847081	0.509426	0.0438435	0.388478	0.137015	0.762622	0.000591729
Foxf1	Foxf1	black	0.250067	0.350258	0.198769	0.460517	0.25845	0.333796	-0.106379	0.694972	-0.444965	0.0841597	0.403593	0.121087	0.223395	0.405589	-0.395588	0.129354	-0.412112	0.1127	-0.683427	0.00351522
Adgb	Adgb	black	-0.24935	0.351686	-0.350285	0.183488	-0.415624	0.109364	0.319286	0.228043	0.413282	0.111581	-0.439697	0.0883432	-0.137576	0.61139	0.647313	0.00671335	0.404431	0.120243	0.94374	4.11956e-08
Cfap70	Cfap70	black	0.238611	0.373479	0.168599	0.532506	0.189418	0.482298	0.382639	0.143535	0.65482	0.0059082	0.0564237	0.83558	0.0415052	0.878699	0.311999	0.239429	0.116354	0.667832	0.755799	0.000707416
Tmem88	Tmem88	black	-0.226156	0.399656	-0.270103	0.311663	-0.315722	0.233568	0.270386	0.311136	0.241892	0.366744	-0.2489	0.352586	-0.266089	0.319187	0.449019	0.0810381	0.425973	0.0999373	0.70803	0.00214723
Cd24	Cd24	black	-0.21232	0.429849	-0.308606	0.244849	-0.247487	0.355415	0.2713	0.30944	0.495804	0.0508071	-0.471249	0.0653892	-0.182738	0.498153	0.606107	0.012818	0.593781	0.0153049	0.947903	2.43225e-08
Zfp771	Zfp771	black	-0.200633	0.456236	-0.0499509	0.854241	0.304644	0.251273	-0.116556	0.667286	-0.230244	0.390958	0.606157	0.0128086	0.361674	0.168674	-0.505003	0.046021	-0.575705	0.0196149	-0.802083	0.000185637
Ak9	Ak9	black	-0.199784	0.458183	-0.254907	0.340699	-0.347175	0.187676	0.16058	0.552449	0.305696	0.249558	-0.572761	0.0203976	-0.30776	0.246212	0.562671	0.0232649	0.634937	0.00822928	0.919448	4.75905e-07
Spta1	Spta1	black	0.198722	0.460625	0.0792564	0.770464	-0.0344224	0.899291	0.532095	0.0338712	0.707839	0.00215588	-0.23158	0.388139	0.0776659	0.774959	0.697224	0.00268163	0.467517	0.0678479	0.888733	4.19893e-06
Ttc21a	Ttc21a	black	0.184883	0.493035	0.00439503	0.987112	-0.0565194	0.835304	0.492779	0.0524594	0.636539	0.00801902	-0.143964	0.594775	-0.00173285	0.994918	0.576746	0.0193437	0.30606	0.248966	0.866843	1.3896e-05
Ccdc114	Ccdc114	black	0.182779	0.498055	0.0793976	0.770065	-0.125251	0.643946	0.462503	0.0712561	0.54076	0.0305531	-0.155357	0.565612	-0.115027	0.671423	0.560657	0.0238728	0.262542	0.325924	0.888824	4.17597e-06
Stpg1	Stpg1	black	0.174745	0.517445	0.0663393	0.807153	-0.293872	0.269266	0.441442	0.0869411	0.270797	0.310372	-0.253224	0.344006	-0.231866	0.387536	0.608697	0.0123382	0.407558	0.117131	0.833225	6.1162e-05
Cfap206	Cfap206	black	-0.17289	0.52197	-0.125257	0.643928	-0.318842	0.228727	0.0844565	0.755817	0.209783	0.435508	-0.459793	0.0731497	-0.36193	0.168351	0.400924	0.123801	0.478215	0.0609751	0.797207	0.000217079
Lrrc46	Lrrc46	black	0.166421	0.537891	0.00698512	0.979517	-0.0517417	0.849071	0.191162	0.478197	0.542003	0.0300982	-0.354255	0.17823	-0.211052	0.432671	0.406753	0.117927	0.32055	0.226103	0.754756	0.00072662
Vip	Vip	black	0.165715	0.539642	-0.0742688	0.784581	0.11239	0.678575	0.358052	0.173295	0.641433	0.00740312	-0.225479	0.401106	0.0535105	0.843969	0.502024	0.0475322	0.287769	0.279798	0.732504	0.00125057
Drc1	Drc1	black	0.165038	0.541324	0.105997	0.696019	-0.255234	0.340058	0.569578	0.021271	0.527987	0.0355365	-0.222704	0.407081	-0.00039835	0.998832	0.740033	0.00104688	0.382822	0.143327	0.898195	2.31328e-06
Slc2a4	Slc2a4	black	0.162064	0.548736	0.203834	0.448928	0.521397	0.0383361	-0.142557	0.598419	-0.114855	0.671888	0.613753	0.0114424	0.378153	0.148685	-0.587323	0.01675	-0.610276	0.0120527	-0.824577	8.50329e-05
Nek11	Nek11	black	-0.159527	0.555092	-0.270833	0.310305	-0.280224	0.293158	0.234942	0.38109	0.394513	0.130493	-0.339666	0.198048	-0.127334	0.638398	0.480849	0.0593642	0.28344	0.287417	0.742425	0.000988183
Ttc12	Ttc12	black	-0.155412	0.565472	-0.240107	0.370399	-0.305361	0.250104	0.450293	0.0800752	0.449135	0.0809501	-0.329473	0.212711	-0.0299694	0.912269	0.695898	0.00275404	0.466335	0.0686399	0.923035	3.4934e-07
Efcab1	Efcab1	black	-0.150825	0.577139	-0.187169	0.487608	-0.230916	0.389537	0.197344	0.463805	0.467875	0.0676092	-0.401136	0.123583	-0.142591	0.598331	0.479015	0.0604827	0.353983	0.178587	0.897378	2.4409e-06
Mns1	Mns1	black	0.146678	0.587774	0.103675	0.702393	-0.37552	0.151765	0.410496	0.114259	0.37783	0.14906	-0.446406	0.0830404	-0.173113	0.521425	0.733953	0.00120903	0.48055	0.0595458	0.914845	6.93478e-07
Rsph10b	Rsph10b	black	-0.145907	0.58976	-0.270784	0.310396	-0.401692	0.123016	0.270028	0.311803	0.364511	0.165111	-0.557444	0.0248673	-0.23523	0.380488	0.672142	0.00434209	0.588974	0.016371	0.941845	5.16868e-08
Cfap69	Cfap69	black	0.144859	0.592464	0.0796856	0.769252	-0.303606	0.252973	0.521241	0.0384045	0.429975	0.0964511	-0.355266	0.176907	-0.0299066	0.912452	0.788642	0.000282964	0.535603	0.0324965	0.900307	2.00914e-06
Lrriq1	Lrriq1	black	-0.135684	0.616345	-0.272062	0.308029	-0.248786	0.352813	0.328961	0.213466	0.512474	0.0423883	-0.39782	0.12701	-0.117546	0.664613	0.610759	0.0119664	0.452207	0.0786431	0.948291	2.31064e-08
Spag8	Spag8	black	0.130959	0.628786	0.146975	0.58701	-0.230513	0.390389	0.393489	0.131584	0.53108	0.0342771	-0.276346	0.30017	-0.134808	0.618644	0.585939	0.0170731	0.328492	0.214158	0.861143	1.83418e-05
Pik3c2g	Pik3c2g	black	-0.130934	0.628852	-0.249018	0.35235	-0.447367	0.0823001	0.135317	0.617307	0.207366	0.440935	-0.623831	0.00980957	-0.404606	0.120067	0.565953	0.0223005	0.619957	0.010414	0.928949	2.02847e-07
Map3k19	Map3k19	black	-0.125489	0.643308	-0.226914	0.398035	-0.248903	0.352579	0.223174	0.406064	0.510593	0.0432817	-0.345616	0.189801	-0.187298	0.487304	0.45703	0.0751172	0.245207	0.360007	0.917394	5.64463e-07
Mdh1b	Mdh1b	black	0.122194	0.652117	-0.106388	0.694949	-0.132219	0.625459	0.408588	0.116118	0.577961	0.0190309	-0.423108	0.102487	-0.020516	0.939885	0.704984	0.00228827	0.571406	0.0207659	0.84509	3.77199e-05
Vwa3a	Vwa3a	black	0.116373	0.667781	0.109723	0.685834	-0.265459	0.320378	0.397305	0.127548	0.496949	0.0501921	-0.362538	0.167583	-0.138222	0.6097	0.65622	0.00576689	0.438524	0.089295	0.907801	1.18663e-06
Ccdc170	Ccdc170	black	0.113459	0.675671	0.0866888	0.749553	-0.21226	0.429981	0.502203	0.0474407	0.618215	0.0106951	-0.279446	0.294556	0.0517903	0.84893	0.714234	0.00188177	0.3587	0.172462	0.859813	1.95353e-05
Traip	Traip	black	-0.113206	0.676358	-0.0887097	0.743895	-0.41081	0.113955	0.296649	0.264554	0.18181	0.500375	-0.308717	0.24467	-0.202547	0.45186	0.542112	0.0300587	0.345165	0.190417	0.753454	0.000751208
Spag6	Spag6	black	-0.109278	0.687047	-0.181771	0.500468	-0.469501	0.0665321	0.374282	0.153229	0.359275	0.171725	-0.424203	0.101508	-0.187819	0.48607	0.69025	0.00308025	0.480422	0.0596231	0.904504	1.50395e-06
Cfap100	Cfap100	black	0.107553	0.691761	0.0167591	0.95088	-0.333205	0.207265	0.243233	0.364009	0.329092	0.213272	-0.456785	0.0752936	-0.350897	0.18267	0.544118	0.0293362	0.479209	0.0603635	0.884355	5.43552e-06
Dnah1	Dnah1	black	-0.103345	0.7033	-0.169967	0.529138	-0.28636	0.282264	0.213326	0.427613	0.42518	0.100639	-0.490314	0.0538344	-0.317038	0.231518	0.548609	0.0277668	0.585888	0.0170852	0.957105	6.39487e-09
Cfap43	Cfap43	black	-0.100701	0.710583	-0.157243	0.560844	-0.33239	0.208446	0.168196	0.533501	0.317566	0.230699	-0.58892	0.0163832	-0.346271	0.188906	0.577013	0.0192747	0.643122	0.00719941	0.921553	3.97638e-07
Wdr63	Wdr63	black	-0.0975769	0.719216	-0.232188	0.386859	-0.332615	0.20812	0.237978	0.374785	0.324411	0.220245	-0.571276	0.0208016	-0.266078	0.319208	0.638049	0.00782489	0.675188	0.00410491	0.948851	2.14432e-08
Als2cr12	Als2cr12	black	-0.0949147	0.7266	-0.265208	0.320852	-0.492164	0.0528	0.277386	0.298279	0.184431	0.494112	-0.597778	0.0144606	-0.286122	0.282682	0.709415	0.00208551	0.667901	0.00469044	0.885801	4.99691e-06
Ppp1r32	Ppp1r32	black	-0.0902649	0.739549	-0.206477	0.44294	-0.148436	0.583256	0.403687	0.120992	0.568749	0.0215031	-0.308412	0.245161	-0.0245656	0.928045	0.622945	0.00994532	0.479961	0.0599037	0.943405	4.29064e-08
Dnah5	Dnah5	black	-0.0877464	0.74659	-0.216206	0.421251	-0.224341	0.40355	0.480214	0.0597495	0.549224	0.0275568	-0.265065	0.321123	0.103217	0.703653	0.685022	0.00340938	0.393758	0.131296	0.871871	1.07624e-05
Ccdc40	Ccdc40	black	0.085913	0.751728	-0.0985404	0.71655	-0.289229	0.277256	0.227544	0.396691	0.442157	0.0863713	-0.513393	0.0419567	-0.287455	0.280346	0.567538	0.0218457	0.439953	0.0881368	0.904714	1.48177e-06
Dnah2	Dnah2	black	0.085472	0.752966	-0.018763	0.945014	-0.223531	0.405294	0.372057	0.155882	0.530186	0.0346376	-0.379917	0.146645	-0.189635	0.481787	0.626408	0.00942322	0.451829	0.0789241	0.974975	1.54253e-10
Rgs22	Rgs22	black	0.0845296	0.755612	-0.0443748	0.870377	-0.2824	0.289265	0.449019	0.0810383	0.526336	0.036223	-0.398449	0.126356	-0.0584367	0.829792	0.734151	0.00120346	0.45731	0.0749163	0.968585	7.45171e-10
Lrrc9	Lrrc9	black	0.0824425	0.761481	-0.0529291	0.845645	-0.402529	0.122164	0.404718	0.119955	0.404482	0.120192	-0.518248	0.0397311	-0.108259	0.689831	0.779768	0.000367874	0.529871	0.0347654	0.955401	8.36255e-09
Dnah6	Dnah6	black	0.0822867	0.76192	-0.0728934	0.788485	-0.284361	0.285786	0.242053	0.366414	0.435284	0.0919606	-0.547686	0.0280841	-0.270484	0.310955	0.610411	0.0120285	0.506119	0.0454637	0.959818	4.07732e-09
Dnaaf3	Dnaaf3	black	-0.0797908	0.768955	-0.181815	0.500364	-0.159638	0.554814	0.419484	0.105778	0.54867	0.0277458	-0.289016	0.277626	-0.0107675	0.96843	0.631153	0.00874327	0.420637	0.104723	0.920544	4.33694e-07
Cfap57	Cfap57	black	0.077889	0.774328	0.0513071	0.850325	-0.295502	0.266494	0.458801	0.0738513	0.543058	0.0297163	-0.380474	0.146005	-0.0867204	0.749465	0.737492	0.00111233	0.43865	0.0891925	0.927301	2.37106e-07
Cfap54	Cfap54	black	-0.0726834	0.789082	-0.230603	0.390199	-0.206058	0.443888	0.174683	0.517595	0.418507	0.106678	-0.220703	0.411417	-0.126064	0.641776	0.309869	0.242823	-0.00398881	0.988303	0.769115	0.000496554
Ak7	Ak7	black	-0.0708934	0.794171	-0.187536	0.486739	-0.282937	0.28831	0.260239	0.33034	0.397995	0.126827	-0.527386	0.0357849	-0.237416	0.375949	0.628544	0.00911206	0.650973	0.00631061	0.970444	4.8864e-10
Dnah7	Dnah7	black	0.069775	0.797355	-0.0184511	0.945927	-0.217254	0.41895	0.315067	0.234592	0.565406	0.022459	-0.422432	0.103096	-0.137818	0.610756	0.605665	0.0129013	0.410403	0.114349	0.89966	2.09846e-06
Ccdc113	Ccdc113	black	-0.0642774	0.813047	-0.166812	0.536922	-0.370124	0.158212	0.189827	0.481333	0.250878	0.348645	-0.591414	0.0158228	-0.345539	0.189906	0.604397	0.0131428	0.632025	0.00862267	0.896479	2.58823e-06
Osbpl3	Osbpl3	black	0.0583964	0.829908	0.0578587	0.831453	0.124903	0.644872	0.225646	0.400748	0.685625	0.00337001	-0.180546	0.50341	-0.15765	0.559817	0.325139	0.219152	0.365548	0.163822	0.762284	0.000597068
Ccdc180	Ccdc180	black	-0.0570631	0.83374	-0.117429	0.664929	-0.489843	0.0541002	0.214466	0.425089	0.238235	0.374254	-0.556526	0.0251575	-0.397237	0.127619	0.602107	0.0135874	0.49687	0.0502347	0.94111	5.63249e-08
Dnah11	Dnah11	black	-0.0553836	0.838573	-0.203279	0.450191	0.00820927	0.975929	0.526658	0.0360881	0.697524	0.00266551	-0.0803625	0.767342	0.142395	0.598839	0.588986	0.0163681	0.413093	0.111761	0.845962	3.63476e-05
Nek5	Nek5	black	-0.0552419	0.838981	-0.247555	0.355279	-0.430133	0.0963154	0.373224	0.154486	0.290548	0.274972	-0.533664	0.0332508	-0.123482	0.64867	0.760619	0.000623947	0.612763	0.0116137	0.902016	1.78834e-06
Aurkb	Aurkb	black	0.0551116	0.839356	0.0532858	0.844617	-0.419494	0.105769	0.17102	0.526549	0.290371	0.275278	-0.537769	0.0316692	-0.386627	0.139059	0.53886	0.0312588	0.412757	0.112082	0.905169	1.43473e-06
Cfap44	Cfap44	black	-0.0510557	0.851051	-0.114912	0.671733	-0.384943	0.140937	0.10598	0.696068	0.333697	0.206553	-0.603535	0.0133087	-0.394885	0.130097	0.515145	0.041143	0.472615	0.0645053	0.945097	3.48527e-08
Enkur	Enkur	black	-0.0502874	0.853269	-0.246118	0.358168	-0.23967	0.371297	0.393597	0.131468	0.472019	0.0648901	-0.367321	0.161633	0.0033781	0.990094	0.661962	0.00521551	0.395514	0.129431	0.921351	4.04647e-07
Gpc3	Gpc3	black	-0.0465453	0.86409	0.0294711	0.913722	-0.313973	0.23631	0.349435	0.184626	0.419247	0.105995	-0.322861	0.222586	-0.09531	0.725502	0.595476	0.0149423	0.334329	0.205642	0.750004	0.000819673
Drc7	Drc7	black	0.046331	0.86471	-0.118663	0.661603	-0.134641	0.619083	0.322851	0.2226	0.476547	0.0620112	-0.339918	0.197694	-0.162198	0.5484	0.546602	0.0284601	0.430453	0.0960402	0.937368	8.58235e-08
Hydin	Hydin	black	0.0459037	0.865947	-0.0135933	0.960151	-0.3791	0.147587	0.332954	0.207628	0.395032	0.129942	-0.446854	0.0826945	-0.259998	0.330805	0.641459	0.00739991	0.458128	0.0743309	0.97109	4.19255e-10
Iqca1	Iqca1	black	0.0456677	0.866631	-0.0925734	0.733111	-0.209119	0.436996	0.396864	0.128011	0.438142	0.0896062	-0.367381	0.161559	-0.0937174	0.729927	0.654224	0.00596916	0.577818	0.0190675	0.924798	2.98467e-07
Spef2	Spef2	black	-0.0413264	0.879219	-0.123498	0.648625	-0.465386	0.0692812	0.21317	0.427959	0.305807	0.249377	-0.632468	0.00856181	-0.342767	0.193722	0.658841	0.00550974	0.616007	0.01106	0.955428	8.32747e-09
Lrrc34	Lrrc34	black	-0.0403051	0.882184	-0.101956	0.707122	-0.262313	0.326362	0.319257	0.228087	0.408591	0.116115	-0.460363	0.0727485	-0.146151	0.58913	0.652356	0.00616346	0.585254	0.0172347	0.904747	1.47833e-06
Ush2a	Ush2a	black	-0.0393341	0.885004	-0.124917	0.644836	-0.292074	0.272343	0.308719	0.244667	0.250734	0.348932	-0.422201	0.103304	-0.24107	0.368425	0.602839	0.013444	0.666873	0.00477815	0.87744	8.00763e-06
Caps2	Caps2	black	0.0361924	0.894139	-0.0783305	0.77308	-0.213174	0.427951	0.317322	0.231078	0.390885	0.134387	-0.196322	0.46617	-0.0667171	0.806074	0.446727	0.0827923	0.0687834	0.80018	0.771284	0.000467734
Casq2	Casq2	black	0.0358716	0.895073	-0.145508	0.590787	-0.252486	0.34546	0.445829	0.0834876	0.488834	0.0546732	-0.364043	0.165696	-0.0822695	0.761968	0.700554	0.00250661	0.463157	0.0708047	0.94976	1.89601e-08
Zbbx	Zbbx	black	0.0352919	0.89676	-0.156141	0.563627	-0.163967	0.543986	0.465195	0.0694112	0.49018	0.0539102	-0.298626	0.26123	0.0570244	0.833852	0.68695	0.00328489	0.474914	0.0630384	0.879727	7.06292e-06
Cfap52	Cfap52	black	0.0345574	0.898898	-0.116965	0.666181	-0.199585	0.458641	0.366527	0.162611	0.489786	0.0541327	-0.293175	0.270455	-0.175482	0.51565	0.557478	0.0248568	0.395268	0.129691	0.95065	1.67688e-08
Ccdc190	Ccdc190	black	0.0284798	0.916615	-0.204093	0.44834	-0.189781	0.481442	0.423859	0.101815	0.421689	0.103767	-0.352821	0.180117	-0.00908992	0.973347	0.674136	0.0041856	0.517981	0.0398515	0.900975	1.92029e-06
Mei4	Mei4	black	0.0282845	0.917185	-0.0827903	0.760502	-0.23905	0.372573	0.16238	0.547945	0.438083	0.089654	-0.44797	0.0818379	-0.330639	0.210999	0.448861	0.0811582	0.38239	0.143817	0.934768	1.13294e-07
Cfap126	Cfap126	black	0.0279071	0.918286	-0.0644001	0.812696	-0.248757	0.352871	0.41073	0.114032	0.469231	0.0667105	-0.440914	0.0873638	-0.123606	0.648336	0.726118	0.00144769	0.643494	0.00715516	0.946108	3.06846e-08
Dnai1	Dnai1	black	0.0273621	0.919877	-0.0976416	0.719037	-0.0772403	0.776163	0.423349	0.102271	0.618238	0.0106913	-0.23245	0.386308	-0.0707519	0.794573	0.577717	0.0190935	0.440093	0.088024	0.938344	7.70898e-08
Prc1	Prc1	black	-0.0250653	0.926585	-0.189145	0.482941	-0.388545	0.136941	0.142417	0.598782	0.282802	0.28855	-0.68347	0.00351235	-0.31805	0.229949	0.61074	0.0119699	0.604957	0.0130357	0.923344	3.3995e-07
Lrrc6	Lrrc6	black	-0.0243275	0.928741	-0.137952	0.610406	-0.427441	0.0986485	0.27395	0.30455	0.382322	0.143895	-0.593564	0.015352	-0.181835	0.500315	0.699332	0.00256977	0.53433	0.0329905	0.911279	9.15246e-07
Dnah12	Dnah12	black	-0.0209203	0.938702	-0.119916	0.65823	-0.302774	0.254342	0.258371	0.333948	0.483751	0.0576267	-0.509728	0.0436976	-0.225674	0.400688	0.608933	0.0122953	0.457414	0.0748414	0.98287	1.10942e-11
Lrrc36	Lrrc36	black	0.0207765	0.939123	-0.2229	0.406657	-0.0644115	0.812663	0.519423	0.0392063	0.54498	0.02903	-0.224943	0.402257	0.176907	0.512192	0.688941	0.00316014	0.469787	0.0663444	0.834893	5.72746e-05
Ccdc146	Ccdc146	black	-0.0170479	0.950034	-0.0644521	0.812547	-0.444788	0.0842975	0.150058	0.579099	0.255027	0.340463	-0.667669	0.00471014	-0.393662	0.131399	0.615137	0.0112063	0.644833	0.00699769	0.921469	4.00565e-07
Col15a1	Col15a1	black	-0.0142695	0.95817	0.14412	0.594373	0.20357	0.44953	0.0323102	0.905444	-0.109002	0.6878	0.454871	0.0766809	0.234195	0.38265	-0.263559	0.323983	-0.332505	0.208279	-0.664327	0.00500106
Bcl2l15	Bcl2l15	black	0.0133476	0.960871	-0.0822544	0.76201	-0.115154	0.671077	0.0740623	0.785167	0.455924	0.0759154	-0.432361	0.0944145	-0.363149	0.166815	0.336932	0.201914	0.351354	0.182062	0.823113	8.97557e-05
Mcart1	Mcart1	black	0.012916	0.962135	0.0514447	0.849928	0.400799	0.123929	-0.15098	0.576743	-0.212556	0.429324	0.372602	0.155229	0.326595	0.216975	-0.399138	0.125641	-0.282581	0.288944	-0.722481	0.00157081
Ccdc189	Ccdc189	black	-0.00982799	0.971184	-0.156926	0.561644	-0.285915	0.283045	0.311244	0.240627	0.210011	0.434997	-0.259761	0.331261	-0.216141	0.421395	0.48685	0.0558124	0.475005	0.0629809	0.774027	0.000433269
Ttc29	Ttc29	black	0.00889231	0.973926	-0.0468547	0.863194	-0.4968	0.050272	0.115135	0.671129	0.179145	0.506783	-0.567934	0.0217331	-0.384185	0.141788	0.512219	0.0425085	0.305362	0.250102	0.831085	6.64707e-05
Mr1	Mr1	black	-0.00218979	0.993578	-0.159377	0.555471	-0.346692	0.188333	0.369374	0.159123	0.402357	0.122338	-0.497851	0.0497116	-0.154531	0.567706	0.726152	0.00144658	0.595456	0.0149466	0.927729	2.27751e-07
Slc39a12	Slc39a12	blue	-0.674562	0.00415278	-0.842971	4.12394e-05	-0.223708	0.404913	0.210361	0.434216	0.222785	0.406905	-0.22774	0.396273	0.196885	0.464867	0.431073	0.0955099	0.338418	0.199807	0.390626	0.134668
F3	F3	blue	-0.642601	0.00726185	-0.60716	0.0126212	-0.180324	0.503943	0.400627	0.124106	0.311764	0.239802	-0.0366726	0.892742	0.332244	0.208658	0.516183	0.0406669	0.291773	0.27286	0.307864	0.246043
Mx2	Mx2	blue	-0.641539	0.00739019	-0.684463	0.00344613	-0.274549	0.303451	0.367521	0.161387	0.188178	0.485221	-0.0660812	0.807891	0.285379	0.28399	0.507552	0.0447564	0.28955	0.276699	0.253465	0.34353
Retsat	Retsat	blue	-0.641514	0.00739324	-0.738954	0.00107427	-0.0855467	0.752756	0.393009	0.132097	0.162437	0.547802	0.0871915	0.748145	0.31623	0.232775	0.397868	0.12696	0.337013	0.2018	0.232751	0.385675
Uba5	Uba5	blue	-0.629774	0.00893669	-0.653311	0.00606351	-0.474049	0.0635877	0.362082	0.168158	0.114959	0.671606	-0.216961	0.419592	0.238032	0.374675	0.604973	0.0130326	0.259749	0.331285	0.330507	0.211192
Ivns1abp	Ivns1abp	blue	-0.629346	0.00899744	-0.635365	0.00817275	-0.317421	0.230923	0.373334	0.154355	0.235573	0.379775	-0.184555	0.493816	0.272022	0.308104	0.581248	0.0182042	0.317493	0.230812	0.42322	0.102386
Ccdc122	Ccdc122	blue	-0.620256	0.0103663	-0.770598	0.000476698	-0.351858	0.181393	0.228709	0.394211	0.12563	0.642935	-0.333683	0.206573	0.148503	0.583083	0.531453	0.0341273	0.476509	0.062035	0.424554	0.101194
Lacc1	Lacc1	blue	-0.61475	0.0112719	-0.718356	0.00172065	-0.222498	0.407525	0.170894	0.526859	0.101644	0.707981	-0.254783	0.340941	0.17184	0.524539	0.423772	0.101892	0.485717	0.0564703	0.307683	0.246336
Sqrdl	Sqrdl	blue	-0.614388	0.0113336	-0.636058	0.00808168	-0.23804	0.374658	0.288642	0.278276	0.0382525	0.888148	-0.0190818	0.944081	0.29067	0.274761	0.390686	0.134603	0.264078	0.322996	0.107977	0.6906
Ddah1	Ddah1	blue	0.60787	0.0124898	0.603271	0.0133599	0.0816424	0.763734	0.582077	0.0180002	0.469949	0.0662378	-0.0455313	0.867026	0.188739	0.483897	0.613533	0.0114803	0.370658	0.157566	0.53135	0.0341687
Slfn4	Slfn4	blue	0.601841	0.0136399	0.395357	0.129597	0.0575517	0.832336	0.466169	0.0687519	0.266792	0.317863	-0.0229017	0.932908	0.256889	0.336827	0.49238	0.0526802	0.275601	0.301527	0.190396	0.479996
RT1.T24.3	RT1.T24.3	blue	0.597381	0.0145428	0.504612	0.0462172	-0.0280556	0.917853	0.684255	0.00345995	0.51777	0.0399463	-0.00426833	0.987483	0.254113	0.342257	0.690129	0.00308759	0.160901	0.551645	0.556361	0.0252098
Ranbp3l	Ranbp3l	blue	-0.585146	0.0172605	-0.650549	0.00635624	-0.376824	0.150235	0.35525	0.176929	0.0422095	0.876656	-0.138885	0.60797	0.208595	0.438171	0.529212	0.0350335	0.381842	0.144441	0.270968	0.310056
Ska2	Ska2	blue	-0.584475	0.0174202	-0.531361	0.0341642	0.041375	0.879077	0.294914	0.267491	0.358351	0.172911	0.00739247	0.978323	0.268756	0.314176	0.354167	0.178345	0.398986	0.125798	0.29438	0.2684
Neurod4	Neurod4	blue	-0.58022	0.0184598	-0.717829	0.00174059	-0.470704	0.065744	0.221942	0.40873	0.190656	0.479385	-0.409516	0.115211	-0.0331717	0.902934	0.559888	0.0241079	0.355179	0.17702	0.594825	0.0150809
Clca1	Clca1	blue	-0.578159	0.0189802	-0.697834	0.00264885	-0.544807	0.0290911	0.194924	0.469413	-0.0608255	0.822935	-0.400633	0.1241	-0.0479413	0.860051	0.529911	0.0347489	0.395022	0.129952	0.466403	0.0685948
Creb3l1	Creb3l1	blue	0.573175	0.020286	0.450002	0.0802942	-0.0390923	0.885707	0.546712	0.0284217	0.481988	0.0586775	-0.0681425	0.802007	0.0413644	0.879108	0.584521	0.0174091	0.217859	0.417622	0.570799	0.0209325
Capn6	Capn6	blue	0.571898	0.0206315	0.535429	0.0325638	0.0751874	0.781976	0.546725	0.0284173	0.462498	0.0712595	-0.121838	0.653071	0.0834038	0.758776	0.617834	0.0107573	0.525459	0.0365914	0.537319	0.0318397
Nhlh2	Nhlh2	blue	-0.569604	0.0212636	-0.653326	0.00606197	-0.297317	0.263428	0.188242	0.48507	0.341679	0.195232	-0.234121	0.382805	0.156407	0.562956	0.413252	0.111609	0.0218441	0.936001	0.448093	0.0817441
Tmem192	Tmem192	blue	-0.565692	0.0223759	-0.617226	0.0108572	-0.288251	0.278957	0.408152	0.116546	0.227549	0.396681	-0.0726447	0.789192	0.34104	0.196122	0.541831	0.0301611	0.154203	0.568538	0.276901	0.29916
Syt17	Syt17	blue	-0.565338	0.0224787	-0.52911	0.0350753	-0.0346639	0.898588	0.423105	0.10249	0.214669	0.424641	0.195244	0.46867	0.370454	0.157812	0.374672	0.152766	0.312715	0.238294	0.118742	0.661391
Rcor1	Rcor1	blue	0.565165	0.022529	0.424058	0.101636	-0.0975349	0.719333	0.25392	0.342636	0.122712	0.650729	-0.38303	0.143092	-0.0591861	0.827639	0.508032	0.0445208	0.563121	0.0231308	0.367232	0.161743
Rhobtb3	Rhobtb3	blue	-0.556495	0.0251672	-0.718881	0.00170097	-0.26193	0.327094	0.368796	0.159827	0.21107	0.432631	-0.232208	0.386816	0.318475	0.229294	0.610662	0.0119838	0.453103	0.0779791	0.395604	0.129336
Mpzl2	Mpzl2	blue	-0.553254	0.0262121	-0.758699	0.000656167	-0.171908	0.524373	0.182818	0.497962	0.287773	0.27979	-0.232901	0.385361	0.0965952	0.721936	0.391607	0.133605	0.294339	0.268469	0.429348	0.0969917
Pnlip	Pnlip	blue	0.54867	0.0277459	0.432755	0.094081	0.0189088	0.944588	0.475195	0.062861	0.258445	0.333805	-0.0562657	0.836034	0.0633786	0.815619	0.494923	0.0512845	0.398704	0.12609	0.496149	0.0506213
Erich3	Erich3	blue	-0.547162	0.0282653	-0.625982	0.00948631	-0.56289	0.0231997	0.346757	0.188244	0.172611	0.522651	-0.386275	0.139451	0.0860573	0.751324	0.691933	0.00297996	0.350012	0.183852	0.583457	0.0176647
Zfp617	Zfp617	blue	0.546466	0.0285074	0.328031	0.214841	-0.0279337	0.918209	0.678737	0.0038419	0.379296	0.147361	-0.0395291	0.884438	0.489812	0.054118	0.723934	0.00152063	0.264729	0.32176	0.362044	0.168206
Lrrn1	Lrrn1	blue	0.537664	0.0317089	0.43479	0.092372	0.0448567	0.86898	0.805272	0.000167199	0.472783	0.0643973	0.0679677	0.802506	0.585006	0.0172935	0.793418	0.000244446	0.321293	0.224968	0.346731	0.18828
Lbr	Lbr	blue	0.534475	0.0329338	0.47966	0.0600878	-0.0397768	0.883718	0.429647	0.0967338	0.357648	0.173815	-0.0407964	0.880757	0.145609	0.590526	0.473069	0.0642138	0.214171	0.425741	0.235054	0.380857
Ctrl	Ctrl	blue	0.530673	0.034441	0.330535	0.211153	-0.0269653	0.921036	0.59345	0.0153766	0.309286	0.243756	-0.033166	0.902951	0.139149	0.607281	0.60711	0.0126304	0.378901	0.147818	0.433594	0.0933739
Vegfc	Vegfc	blue	0.529013	0.0351149	0.35713	0.174485	0.101373	0.708728	0.572028	0.0205962	0.443895	0.0849974	-0.0308859	0.909596	0.467752	0.0676907	0.609018	0.0122799	0.293797	0.269393	0.356916	0.174762
Tspan18	Tspan18	blue	0.528918	0.0351537	0.415001	0.109951	-0.136094	0.61527	0.477343	0.0615154	0.377851	0.149036	-0.197003	0.464594	-0.0133951	0.960732	0.608237	0.0124224	0.298551	0.261357	0.646389	0.00681822
Plk1	Plk1	blue	-0.527207	0.0358595	-0.57568	0.0196215	-0.0455842	0.866873	0.39091	0.134361	0.311459	0.240285	-0.00969083	0.971586	0.218786	0.415594	0.467795	0.0676623	0.589331	0.0162899	0.370897	0.157277
Birc5	Birc5	blue	0.525989	0.0363683	0.456324	0.075626	0.499747	0.0487123	-0.068352	0.80141	0.0684611	0.801099	0.466074	0.068816	0.22903	0.393531	-0.462349	0.0713632	-0.613378	0.0115071	-0.34246	0.194146
Erich5	Erich5	blue	-0.520862	0.0385704	-0.462835	0.0710264	-0.744736	0.00093405	0.192357	0.475399	-0.180031	0.504647	-0.519029	0.0393818	-0.191502	0.477402	0.630434	0.00884365	0.49773	0.0497757	0.533353	0.0333732
Chrm5	Chrm5	blue	0.520362	0.0387906	0.302275	0.255164	0.145643	0.590439	0.645103	0.00696633	0.576688	0.0193588	0.0307653	0.909948	0.410156	0.114589	0.628202	0.00916132	0.31597	0.23318	0.507802	0.0446338
Pex11a	Pex11a	blue	-0.516265	0.0406294	-0.716726	0.00178299	-0.30224	0.255222	0.285981	0.282931	0.204653	0.447069	-0.342362	0.194282	0.101565	0.708199	0.583375	0.0176843	0.469441	0.0665719	0.540935	0.0304888
Mmp14	Mmp14	blue	0.515962	0.0407679	0.505363	0.0458408	-0.0587226	0.828971	0.649619	0.00645727	0.544935	0.0290458	0.0213588	0.93742	0.169385	0.530569	0.640436	0.00752542	0.178218	0.50902	0.487908	0.0552024
Sncaip	Sncaip	blue	0.514182	0.0415886	0.596152	0.0147995	-0.206391	0.443136	0.702731	0.00239729	0.253361	0.343735	0.00262288	0.992308	0.253014	0.344419	0.735543	0.00116477	0.34323	0.19308	0.349948	0.183938
Znf454	Znf454	blue	0.513107	0.0420906	0.395123	0.129846	-0.188783	0.483793	0.5668	0.0220563	0.261755	0.327428	-0.291495	0.273338	0.111721	0.680393	0.781569	0.000349135	0.617432	0.0108234	0.568777	0.0214951
Ogn	Ogn	blue	-0.50964	0.0437399	-0.636574	0.00801452	-0.21029	0.434374	0.307272	0.247	0.416021	0.108991	-0.265	0.321248	0.0581846	0.830516	0.533378	0.0333636	0.416525	0.108519	0.602339	0.013542
Zfp192	Zfp192	blue	0.509503	0.0438062	0.442175	0.0863574	-0.141512	0.601132	0.760324	0.000628797	0.498332	0.0494569	-0.0718738	0.791382	0.346651	0.188388	0.838647	4.92741e-05	0.38761	0.137971	0.598805	0.0142496
Ccnj	Ccnj	blue	0.508233	0.044423	0.44157	0.0868394	-0.0893715	0.742045	0.500048	0.0485552	0.439937	0.0881492	-0.172845	0.522079	0.18557	0.4914	0.624016	0.00978149	0.277959	0.297241	0.429802	0.0965999
Alg14	Alg14	blue	-0.506845	0.0451044	-0.495021	0.0512311	-0.0488859	0.857319	0.462801	0.0710499	0.287654	0.279999	0.129376	0.632977	0.550643	0.0270774	0.460509	0.0726459	0.23121	0.388917	0.0443166	0.870545
Prox1	Prox1	blue	0.506002	0.0455223	0.322004	0.223887	0.0134143	0.960675	0.64571	0.00689609	0.293907	0.269205	-0.0342671	0.899743	0.403978	0.120698	0.688499	0.0031875	0.499341	0.0489252	0.248019	0.354348
Dhfr	Dhfr	blue	0.504957	0.0460437	0.503995	0.046528	-0.22682	0.398237	0.619644	0.0104641	0.315234	0.23433	-0.182292	0.499222	0.156888	0.56174	0.76384	0.000572814	0.424091	0.101608	0.493472	0.0520772
Tpmt	Tpmt	blue	-0.504813	0.0461163	-0.565203	0.022518	-0.379864	0.146706	0.35007	0.183775	0.0398886	0.883393	-0.282567	0.28897	0.141698	0.600648	0.618415	0.0106625	0.617923	0.0107428	0.409196	0.115524
Olr59	Olr59	blue	0.504727	0.0461593	0.523412	0.0374632	-0.182889	0.497792	0.270539	0.310852	-0.0824371	0.761496	-0.0469477	0.862925	0.0984305	0.716854	0.319749	0.227331	-0.129755	0.631974	0.0642941	0.812999
Slitrk3	Slitrk3	blue	0.503938	0.0465569	0.471737	0.0650726	-0.23062	0.390163	0.701148	0.00247643	0.311927	0.239543	-0.100777	0.710372	0.265371	0.320544	0.796402	0.00022267	0.376339	0.150803	0.405106	0.119566
Cd4	Cd4	blue	-0.502013	0.0475382	-0.660714	0.00533162	-0.305688	0.24957	0.406567	0.118111	0.269244	0.313264	-0.134867	0.61849	0.268044	0.31551	0.569286	0.0213525	0.19727	0.463976	0.397405	0.127444
Mysm1	Mysm1	blue	0.501072	0.048023	0.396248	0.128657	-0.275754	0.301249	0.595939	0.0148445	0.32529	0.218924	-0.333015	0.20754	0.061795	0.820155	0.840886	4.49642e-05	0.566305	0.0221987	0.648151	0.00661943
Ccdc77	Ccdc77	blue	-0.498801	0.0492094	-0.150284	0.578523	-0.125572	0.643089	-0.48007	0.0598376	-0.431184	0.0954153	0.0209706	0.938555	-0.265467	0.320363	-0.476718	0.0619043	-0.195237	0.468686	-0.390782	0.134499
Styxl1	Styxl1	blue	0.498693	0.0492661	0.360795	0.169788	0.0926635	0.732861	0.580434	0.0184063	0.499232	0.0489823	-0.106594	0.694384	0.338749	0.199339	0.66858	0.00463318	0.433995	0.0930371	0.524072	0.0371805
Ccdc127	Ccdc127	blue	0.49604	0.05068	0.475107	0.0629165	-0.00919913	0.973027	0.774239	0.000430694	0.493194	0.0522306	0.0342899	0.899677	0.426357	0.0995993	0.790368	0.000268505	0.35752	0.173981	0.420222	0.105102
Tmem65	Tmem65	blue	0.493004	0.0523352	0.440007	0.088093	0.169303	0.53077	0.680813	0.00369443	0.607347	0.0125865	0.0700711	0.796511	0.368386	0.160328	0.65096	0.00631197	0.381761	0.144533	0.403714	0.120965
Prim1	Prim1	blue	-0.490782	0.0535715	-0.583595	0.0176313	-0.399149	0.125629	0.338078	0.200289	0.0990777	0.715064	-0.368389	0.160324	0.167872	0.534302	0.678848	0.00383387	0.496128	0.0506328	0.447093	0.0825106
Acss3	Acss3	blue	-0.490517	0.0537205	-0.436301	0.0911181	-0.457786	0.0745753	0.372008	0.155941	-0.0160091	0.953076	-0.10932	0.686933	0.170026	0.528991	0.532949	0.0335327	0.328661	0.213908	0.342398	0.194233
Myo5a	Myo5a	blue	0.490499	0.0537304	0.386342	0.139376	0.027697	0.9189	0.811352	0.00013624	0.475598	0.0626065	-0.00857883	0.974845	0.405532	0.119141	0.844543	3.86034e-05	0.584841	0.0173327	0.543856	0.0294298
Zfp791	Zfp791	blue	-0.487458	0.0554613	-0.53623	0.0322552	-0.447352	0.0823112	0.0931247	0.731577	-0.114883	0.671811	-0.434975	0.0922178	-0.152278	0.573432	0.458252	0.0742419	0.687253	0.00326561	0.314486	0.235504
Arhgap29	Arhgap29	blue	0.486676	0.0559132	0.402157	0.122542	-0.12233	0.651754	0.567635	0.021818	0.112985	0.676959	-0.0542544	0.841825	0.341761	0.195119	0.638936	0.00771245	0.245489	0.359439	0.114376	0.673185
Trit1	Trit1	blue	-0.485736	0.0564592	-0.584233	0.017478	-0.282887	0.288399	0.448237	0.0816341	0.216652	0.42027	-0.239338	0.37198	0.228754	0.394116	0.692674	0.00293666	0.629603	0.00896087	0.442684	0.0859534
Slc18a1	Slc18a1	blue	-0.483022	0.0580596	-0.554193	0.025906	-0.355266	0.176907	0.241591	0.367358	0.24581	0.358791	-0.399009	0.125774	-0.0841328	0.756727	0.570715	0.0209556	0.53071	0.0344258	0.58012	0.0184847
Ammecr1l	Ammecr1l	blue	0.482371	0.0584481	0.377114	0.149895	-0.0665051	0.80668	0.687099	0.00327537	0.504515	0.0462662	-0.0907321	0.738245	0.365091	0.16439	0.771357	0.000466786	0.359595	0.171316	0.517607	0.0400198
Rbm46	Rbm46	blue	-0.481782	0.0588013	-0.605095	0.0130094	-0.0976068	0.719133	0.234154	0.382736	0.252292	0.345844	-0.242857	0.364775	0.0843575	0.756095	0.443719	0.085136	0.545605	0.0288093	0.339303	0.198558
Galnt13	Galnt13	blue	0.481126	0.0591967	0.384088	0.141897	-0.108904	0.68807	0.729419	0.00134287	0.49708	0.0501221	-0.118345	0.662459	0.334354	0.205605	0.835179	5.66285e-05	0.467464	0.0678832	0.628436	0.00912766
Npepps	Npepps	blue	0.479773	0.0600183	0.445857	0.0834659	-0.0833975	0.758794	0.781339	0.000351477	0.411654	0.11314	-0.0196976	0.942279	0.36873	0.159907	0.825185	8.31341e-05	0.453588	0.0776213	0.448215	0.081651
Bcl2a1	Bcl2a1	blue	-0.47663	0.0619597	-0.46197	0.071626	-0.659427	0.00545353	0.110559	0.683554	-0.226141	0.399689	-0.474707	0.0631694	-0.209679	0.43574	0.493389	0.0521229	0.449389	0.0807578	0.42994	0.0964817
Adgre1	Adgre1	blue	-0.476212	0.0622208	-0.538938	0.0312294	-0.429673	0.0967111	0.30477	0.251067	0.0451113	0.868243	-0.323089	0.222241	0.1943	0.470866	0.607239	0.0126065	0.390912	0.134358	0.270519	0.31089
Cmc2	Cmc2	blue	0.475031	0.0629644	0.347697	0.186969	0.0444512	0.870155	0.756189	0.000700331	0.517896	0.0398896	0.0980499	0.717907	0.504175	0.0464371	0.72777	0.00139441	0.208093	0.4393	0.445928	0.0834103
Rbm8a	Rbm8a	blue	0.474992	0.0629894	0.371693	0.156319	-0.137868	0.610624	0.777472	0.000392969	0.31549	0.233931	0.070452	0.795427	0.37132	0.156767	0.761706	0.000606291	0.239483	0.371682	0.423051	0.102539
Olr1158	Olr1158	blue	0.473608	0.0638688	0.534783	0.0328141	-0.0927943	0.732496	0.294323	0.268497	0.111998	0.67964	-0.0173466	0.94916	0.0422617	0.876504	0.300269	0.258488	0.0200504	0.941247	0.00841488	0.975326
Tmem209	Tmem209	blue	0.471245	0.0653918	0.484544	0.0571581	0.053114	0.845112	0.478866	0.0605737	0.616374	0.0109986	-0.078062	0.773839	0.20006	0.457551	0.532182	0.0338365	0.193636	0.472412	0.436874	0.0906454
Arhgdib	Arhgdib	blue	-0.466871	0.06828	-0.650899	0.00631853	-0.272176	0.307819	0.344348	0.191539	0.154706	0.567261	-0.292964	0.270817	0.084837	0.754748	0.604738	0.0130774	0.567751	0.0217851	0.476057	0.0623184
Carf	Carf	blue	0.464853	0.0696435	0.379324	0.147328	-0.151118	0.57639	0.683657	0.00349977	0.275457	0.30179	-0.116949	0.666225	0.446694	0.0828179	0.805237	0.000167389	0.408239	0.116461	0.366527	0.162611
Epb42	Epb42	blue	0.463655	0.0704625	0.364493	0.165134	-0.262541	0.325926	0.539337	0.0310804	0.217573	0.41825	-0.342631	0.19391	0.000310544	0.999089	0.785674	0.000309337	0.647607	0.00668025	0.61649	0.0109792
Slc50a1	Slc50a1	blue	0.463	0.0709131	0.416573	0.108475	-0.205022	0.446232	0.744612	0.000936887	0.381506	0.144824	-0.0965489	0.722065	0.156061	0.563831	0.833621	6.02208e-05	0.46202	0.071591	0.623359	0.00988172
Sms	Sms	blue	-0.462222	0.071451	-0.482244	0.0585244	-0.450593	0.0798491	0.476781	0.0618649	0.0134755	0.960496	-0.167774	0.534544	0.41762	0.107499	0.698586	0.0026089	0.36851	0.160176	0.217289	0.418872
Ttc9c	Ttc9c	blue	0.45821	0.0742724	0.501386	0.0478609	0.000280545	0.999177	0.779438	0.000371396	0.499226	0.0489854	0.0992372	0.714623	0.41319	0.111669	0.746587	0.00089246	0.31396	0.23633	0.489818	0.0541148
Rasgrf2	Rasgrf2	blue	0.45681	0.0752751	0.360394	0.170297	-0.17913	0.506819	0.669097	0.00458999	0.530381	0.0345588	-0.136919	0.613107	0.164363	0.543	0.777719	0.000390202	0.380318	0.146184	0.636301	0.00804998
Pik3cg	Pik3cg	blue	-0.455756	0.0760371	-0.640298	0.00754245	-0.493439	0.0520954	0.147836	0.584795	0.183703	0.495848	-0.517846	0.0399121	-0.0852734	0.753523	0.552604	0.0264254	0.310755	0.241407	0.614941	0.0112396
Mx1	Mx1	blue	0.455419	0.076282	0.377192	0.149804	-0.29285	0.271013	0.386831	0.138833	0.157838	0.559343	-0.204371	0.44771	-0.0842185	0.756486	0.529262	0.035013	0.150932	0.576866	0.518113	0.0397919
Pcdh9	Pcdh9	blue	0.453879	0.0774073	0.278138	0.296917	0.145985	0.589559	0.830183	6.8821e-05	0.525291	0.0366626	0.0731905	0.787642	0.569792	0.0212114	0.814237	0.000123312	0.514398	0.0414885	0.398339	0.12647
Klhl41	Klhl41	blue	0.453029	0.0780341	0.478533	0.0607786	-0.149079	0.581606	0.209705	0.435683	0.266585	0.318252	-0.253336	0.343784	-0.0564451	0.835518	0.393007	0.132099	0.227755	0.396242	0.394088	0.130945
Dcdc2	Dcdc2	blue	0.452347	0.0785391	0.435635	0.0916693	-0.598718	0.0142674	0.25491	0.340692	-0.165251	0.540794	-0.49097	0.053466	-0.206998	0.441765	0.60844	0.0123853	0.311318	0.24051	0.449114	0.0809665
Olr1738	Olr1738	blue	-0.452225	0.0786297	-0.475126	0.0629044	-0.710582	0.00203458	0.257484	0.33567	-0.293747	0.269479	-0.424419	0.101315	-0.00987967	0.971032	0.629954	0.00891121	0.386303	0.13942	0.318624	0.229063
Cyp4v3	Cyp4v3	blue	0.450836	0.0796671	0.248151	0.354085	-0.026246	0.923137	0.706138	0.00223395	0.565027	0.0225693	-0.0578521	0.831472	0.419923	0.105376	0.775714	0.000413125	0.284169	0.286125	0.520054	0.0389264
Shisa4	Shisa4	blue	0.448672	0.0813021	0.473645	0.063845	-0.198504	0.461128	0.653724	0.00602063	0.297406	0.263278	-0.0866948	0.749536	0.00984382	0.971137	0.727989	0.00138749	0.53423	0.0330293	0.548866	0.0276791
Phtf1	Phtf1	blue	0.447609	0.0821145	0.398307	0.126503	-0.0545376	0.841009	0.761789	0.000604955	0.412027	0.112782	-0.0648936	0.811285	0.401775	0.122931	0.849132	3.17038e-05	0.586795	0.0168729	0.476484	0.0620505
Txndc16	Txndc16	blue	0.447192	0.0824348	0.418346	0.106826	0.0164265	0.951853	0.765391	0.000549463	0.398	0.126823	0.0974263	0.719633	0.368142	0.160626	0.730548	0.00130846	0.419037	0.106189	0.40559	0.119083
Mterf4	Mterf4	blue	0.445975	0.0833739	0.46779	0.0676653	0.00559182	0.983602	0.75714	0.000683317	0.32666	0.216878	0.0771133	0.776522	0.416883	0.108185	0.74805	0.000860674	0.492045	0.0528663	0.276015	0.300773
Vom1r47	Vom1r47	blue	0.444177	0.0847764	0.455865	0.0759578	-0.295174	0.267051	0.371074	0.157064	0.128268	0.635916	-0.296293	0.265154	-0.0961343	0.723214	0.580345	0.0184285	0.255772	0.339006	0.442697	0.0859433
Zfp280d	Zfp280d	blue	0.441901	0.086575	0.367252	0.161717	-0.229701	0.392108	0.744987	0.000928308	0.385811	0.139968	-0.18404	0.495044	0.317238	0.231207	0.914631	7.05332e-07	0.518094	0.0398003	0.542098	0.0300637
Rwdd3	Rwdd3	blue	0.441756	0.0866906	0.468294	0.0673302	-0.396928	0.127943	0.580513	0.0183866	0.0804836	0.767001	-0.230066	0.391335	0.169492	0.530307	0.775751	0.0004127	0.401774	0.122932	0.359798	0.171056
Rpp38	Rpp38	blue	0.441586	0.0868263	0.280543	0.292584	-0.00562627	0.983501	0.626848	0.0093584	0.285773	0.283296	0.00102834	0.996984	0.456307	0.0756378	0.646787	0.00677293	0.33233	0.208532	0.390585	0.134712
Rbmx2	Rbmx2	blue	0.436225	0.0911806	0.272492	0.307234	0.108646	0.688773	0.667289	0.00474246	0.484456	0.0572101	0.00509698	0.985053	0.537733	0.0316827	0.693775	0.00287323	0.230264	0.390917	0.391809	0.133387
Raph1	Raph1	blue	0.435769	0.0915579	0.323396	0.221776	-0.147227	0.58636	0.56938	0.0213263	0.493567	0.0520253	-0.213305	0.427659	0.0605893	0.823612	0.718609	0.00171115	0.343072	0.193299	0.71013	0.00205417
Pls1	Pls1	blue	0.434137	0.0929179	0.272724	0.306807	-0.13759	0.611353	0.695168	0.00279454	0.238227	0.374271	-0.119761	0.658647	0.463425	0.0706205	0.816527	0.000113793	0.442252	0.0862956	0.317322	0.231078
Prkaa2	Prkaa2	blue	0.433553	0.0934084	0.366576	0.16255	-0.0954663	0.725068	0.639171	0.00768297	0.31199	0.239443	-0.152872	0.571922	0.165711	0.539652	0.760247	0.000630088	0.569263	0.0213588	0.578538	0.0188838
Adal	Adal	blue	-0.433493	0.0934587	-0.51991	0.0389903	-0.459912	0.0730657	0.202614	0.451707	-0.0233691	0.931542	-0.358057	0.173289	0.147347	0.586053	0.517835	0.0399169	0.246713	0.356971	0.231087	0.389178
Hcfc2	Hcfc2	blue	-0.433032	0.0938473	-0.424418	0.101316	-0.455441	0.076266	0.506002	0.0455223	0.217372	0.41869	-0.239425	0.3718	0.149251	0.581165	0.749482	0.000830469	0.54523	0.0289416	0.502523	0.0472768
Dock1	Dock1	blue	0.43058	0.0959317	0.276021	0.30076	0.0322515	0.905615	0.810977	0.000137999	0.442016	0.0864839	-0.0205877	0.939675	0.465706	0.0690647	0.86022	1.9163e-05	0.588541	0.0164698	0.445859	0.0834637
Pkhd1l1	Pkhd1l1	blue	0.430343	0.096135	0.272188	0.307797	0.0422435	0.876557	0.331572	0.209636	0.383496	0.142565	-0.177236	0.511396	0.0109853	0.967792	0.414973	0.109977	0.397619	0.12722	0.652374	0.00616158
Ttc32	Ttc32	blue	0.42949	0.0968689	0.292115	0.272272	-0.0841906	0.756564	0.794236	0.000238314	0.227188	0.39745	0.0644773	0.812475	0.483915	0.0575295	0.800441	0.000195773	0.438171	0.0895822	0.263832	0.323463
Btg1	Btg1	blue	0.427345	0.0987324	0.432396	0.094385	-0.278956	0.29544	0.678162	0.00388357	0.376291	0.150859	-0.160063	0.553746	0.164073	0.543722	0.808924	0.000147972	0.413005	0.111845	0.654622	0.0059284
Fanci	Fanci	blue	0.426657	0.0993354	0.23832	0.374079	0.116756	0.666746	0.682783	0.0035587	0.652198	0.00618017	0.0239852	0.929742	0.420645	0.104716	0.686484	0.00331458	0.360698	0.169911	0.449364	0.0807769
Trib2	Trib2	blue	-0.425822	0.100071	-0.28455	0.285452	-0.237114	0.376574	0.457185	0.0750059	0.0741995	0.784778	0.118561	0.661876	0.398072	0.126748	0.466026	0.0688486	0.200728	0.456018	0.0210067	0.93845
Tmem159	Tmem159	blue	0.425764	0.100122	0.329192	0.213124	-0.148278	0.583661	0.667964	0.00468513	0.164793	0.541932	0.0354457	0.896312	0.443277	0.0854842	0.679289	0.00380222	0.268055	0.315489	0.189217	0.482771
Bcl6b	Bcl6b	blue	0.425365	0.100475	0.319674	0.227446	-0.189365	0.482421	0.474063	0.0635786	0.170219	0.528518	-0.244776	0.36088	0.0277765	0.918668	0.660662	0.00533647	0.464306	0.0700164	0.518173	0.0397648
Apaf1	Apaf1	blue	0.424615	0.10114	0.35996	0.17085	-0.0873048	0.747827	0.728425	0.00137375	0.398995	0.125789	-0.0692705	0.798792	0.35579	0.176224	0.807341	0.000156069	0.481821	0.0587781	0.479958	0.0599057
Ash1l	Ash1l	blue	0.424483	0.101258	0.320453	0.226252	-0.167707	0.534708	0.75272	0.000765362	0.458939	0.0737534	-0.172631	0.522603	0.384387	0.141562	0.91148	9.01293e-07	0.487959	0.0551733	0.592378	0.0156104
Rabl3	Rabl3	blue	0.424343	0.101383	0.323101	0.222222	0.0328477	0.903878	0.563416	0.0230432	0.242841	0.364807	-0.152083	0.57393	0.348861	0.185397	0.693703	0.00287734	0.6367	0.00799816	0.325012	0.219342
Olr1736	Olr1736	blue	0.423557	0.102085	0.317713	0.230471	0.0895836	0.741452	0.349402	0.184671	0.203349	0.450032	-0.0334565	0.902104	0.256684	0.337227	0.402513	0.12218	0.355186	0.177012	0.0556478	0.837812
Erlin1	Erlin1	blue	0.422699	0.102855	0.29788	0.262482	0.106288	0.695221	0.835239	5.64946e-05	0.694457	0.00283448	0.124648	0.645553	0.610561	0.0120018	0.786445	0.000302299	0.250573	0.349252	0.487827	0.055249
Cobll1	Cobll1	blue	0.422506	0.103029	0.210938	0.432925	-0.0576475	0.83206	0.694494	0.00283241	0.235197	0.380557	-0.0619369	0.819748	0.415883	0.10912	0.767609	0.000517414	0.508733	0.0441792	0.33332	0.207098
Rpp30	Rpp30	blue	0.421438	0.103995	0.374341	0.153158	-0.0596999	0.826164	0.823443	8.86728e-05	0.327316	0.215901	0.131119	0.628363	0.445582	0.0836792	0.777171	0.00039636	0.434401	0.0926972	0.230266	0.390911
Sgpp1	Sgpp1	blue	0.420992	0.104399	0.362765	0.167298	-0.211073	0.432624	0.802881	0.000180873	0.236515	0.377816	0.0042996	0.987391	0.468647	0.0670959	0.857309	2.19593e-05	0.407328	0.117358	0.343794	0.192302
Ppfibp2	Ppfibp2	blue	0.418441	0.106739	0.359885	0.170946	-0.295195	0.267015	0.651127	0.00629408	0.206911	0.441962	-0.144175	0.594229	0.178839	0.50752	0.787958	0.000288869	0.335427	0.204065	0.370367	0.157918
Homer1	Homer1	blue	0.418257	0.106908	0.358326	0.172942	-0.130469	0.630082	0.610642	0.0119874	0.502154	0.0474654	-0.287421	0.280405	0.171725	0.524821	0.831175	6.62413e-05	0.572229	0.0205416	0.671512	0.0043925
Plac8	Plac8	blue	-0.41683	0.108234	-0.498524	0.0493552	0.243925	0.362604	-0.150635	0.577626	-0.0843077	0.756235	0.229236	0.393094	0.121932	0.652818	-0.28778	0.279779	-0.239988	0.370644	-0.401143	0.123576
Gtf2h2	Gtf2h2	blue	0.416128	0.108891	0.253308	0.343839	-0.0605523	0.823718	0.740371	0.00103842	0.481552	0.0589399	-0.0826652	0.760854	0.461083	0.0722437	0.832397	6.31737e-05	0.425878	0.100021	0.597886	0.0144382
Spdya	Spdya	blue	0.414667	0.110266	0.320148	0.22672	-0.402968	0.121719	0.475312	0.0627871	0.206584	0.4427	-0.42262	0.102926	0.0157836	0.953736	0.795591	0.00022842	0.421979	0.103504	0.556999	0.0250077
Nudt12	Nudt12	blue	-0.414339	0.110577	-0.565677	0.0223801	-0.0188903	0.944641	0.452324	0.0785563	0.382481	0.143713	0.066519	0.80664	0.573223	0.0202731	0.481179	0.0591646	0.0558136	0.837335	0.220978	0.41082
Adat1	Adat1	blue	-0.41427	0.110642	-0.434594	0.0925357	-0.315843	0.233379	0.552271	0.0265352	0.344375	0.191502	-0.180019	0.504677	0.189474	0.482165	0.747867	0.000864607	0.506218	0.0454149	0.6225	0.0100141
Tfdp2	Tfdp2	blue	0.413572	0.111304	0.283526	0.287265	0.108855	0.688203	0.77417	0.000431532	0.442383	0.0861918	0.170587	0.527614	0.564032	0.0228611	0.687093	0.00327577	0.480393	0.0596409	0.25237	0.34569
Ipo11	Ipo11	blue	0.413549	0.111327	0.289902	0.276089	-0.00276522	0.991891	0.681344	0.00365739	0.341767	0.19511	-0.0776849	0.774905	0.570897	0.0209056	0.781118	0.000353752	0.469754	0.0663656	0.273411	0.305541
Mapkapk5	Mapkapk5	blue	0.412728	0.11211	0.320253	0.226559	-0.164774	0.541979	0.751264	0.000794106	0.425406	0.100438	-0.144952	0.592223	0.222733	0.407019	0.876956	8.22067e-06	0.604219	0.0131768	0.60815	0.0124384
Adnp	Adnp	blue	0.411834	0.112967	0.267829	0.315912	0.00627544	0.981598	0.789983	0.000271681	0.610911	0.0119395	-0.032888	0.90376	0.474705	0.0631709	0.841387	4.40445e-05	0.378484	0.148301	0.540886	0.0305069
Sfrp4	Sfrp4	blue	-0.411805	0.112995	-0.506376	0.0453362	-0.596196	0.0147904	0.408035	0.116661	0.0410244	0.880095	-0.318314	0.229542	-0.0296997	0.913056	0.695568	0.00277228	0.383448	0.142619	0.568271	0.0216378
Gxylt1	Gxylt1	blue	0.410916	0.113852	0.318656	0.229013	-0.108373	0.68952	0.743306	0.000967242	0.356545	0.175243	-0.0720096	0.790996	0.337245	0.201469	0.824127	8.64634e-05	0.444476	0.084542	0.434676	0.0924671
Stx11	Stx11	blue	-0.410481	0.114273	-0.305223	0.250328	0.0390963	0.885695	-0.282662	0.288799	-0.207841	0.439867	0.314686	0.235189	0.23954	0.371566	-0.468466	0.067216	-0.574711	0.0198766	-0.56972	0.0212314
Scml2	Scml2	blue	0.409479	0.115248	0.306146	0.248825	-0.250592	0.349215	0.523476	0.0374354	0.335111	0.204517	-0.279409	0.294624	0.0851892	0.75376	0.722774	0.0015606	0.382675	0.143493	0.675634	0.00407108
Cttnbp2	Cttnbp2	blue	0.408538	0.116167	0.28004	0.293487	0.0691088	0.799253	0.829359	7.10284e-05	0.656726	0.00571652	0.0302919	0.911328	0.416909	0.108161	0.840423	4.58296e-05	0.478876	0.0605678	0.601129	0.013781
Cntn6	Cntn6	blue	0.407865	0.116829	0.235797	0.379308	0.0148069	0.956596	0.698826	0.00259629	0.533337	0.0333796	-0.163412	0.545369	0.435365	0.0918938	0.848017	3.32773e-05	0.554582	0.02578	0.551728	0.0267151
Cdh5	Cdh5	blue	0.407331	0.117356	0.360995	0.169534	-0.0262834	0.923027	0.500805	0.0481617	0.242553	0.365395	-0.0866876	0.749556	0.00652428	0.980868	0.55641	0.025194	0.478798	0.0606155	0.370301	0.157998
Slc6a13	Slc6a13	blue	0.406679	0.118	0.3314	0.209888	-0.281569	0.290749	0.521025	0.0384991	0.294427	0.26832	-0.216017	0.421667	-0.0177603	0.947949	0.683479	0.00351172	0.312486	0.238657	0.503825	0.046614
Slc26a8	Slc26a8	blue	-0.406395	0.118282	-0.367874	0.160954	-0.329729	0.212334	0.480458	0.0596014	0.186318	0.489625	0.0374392	0.890512	0.247871	0.354645	0.514329	0.0415206	0.298908	0.260759	0.279935	0.293676
Rfx3	Rfx3	blue	0.405542	0.119131	0.35425	0.178236	-0.135458	0.616937	0.683703	0.00349673	0.491348	0.0532544	-0.0764536	0.778389	0.0560358	0.836696	0.744816	0.000932207	0.431449	0.095189	0.723749	0.00152695
Cntn4	Cntn4	blue	0.405131	0.119542	0.270272	0.311349	0.186133	0.490064	0.646909	0.00675903	0.613435	0.0114972	-0.000363771	0.998933	0.396049	0.128867	0.672671	0.00430015	0.387014	0.13863	0.460209	0.0728566
XAF1	XAF1	blue	0.404231	0.120444	0.371103	0.157029	-0.091144	0.737095	0.514178	0.0415905	0.28782	0.279709	-0.00527611	0.984528	0.106475	0.694711	0.541489	0.030286	0.371627	0.156398	0.394901	0.13008
Hvcn1	Hvcn1	blue	-0.403823	0.120855	-0.312529	0.238589	0.0710527	0.793718	-0.19676	0.465154	-0.073041	0.788066	0.277704	0.297702	-0.0334437	0.902141	-0.408751	0.115959	-0.359805	0.171048	-0.154776	0.567085
Glt8d1	Glt8d1	blue	-0.403563	0.121117	-0.523908	0.0372506	-0.398102	0.126716	0.439566	0.0884493	0.235184	0.380585	-0.164539	0.542564	0.326867	0.21657	0.640009	0.00757828	0.180584	0.503319	0.37639	0.150743
Syt10	Syt10	blue	0.403319	0.121363	0.289339	0.277065	0.0842746	0.756328	0.651431	0.00626155	0.694394	0.00283806	-0.0508311	0.851699	0.217888	0.417558	0.691957	0.00297855	0.386883	0.138775	0.711357	0.00200136
Zfp623	Zfp623	blue	0.403288	0.121395	0.315501	0.233913	-0.054824	0.840184	0.705516	0.00226311	0.303525	0.253107	-0.0611279	0.822067	0.325979	0.217894	0.769486	0.000491518	0.646107	0.00685052	0.507024	0.0450159
Il10rb	Il10rb	blue	-0.402138	0.122561	-0.505442	0.0458014	-0.593745	0.0153128	0.359431	0.171526	-0.0039218	0.988499	-0.438537	0.0892843	-0.0050626	0.985154	0.724561	0.00149941	0.523625	0.0373718	0.537554	0.0317507
Ndufa1	Ndufa1	blue	0.401635	0.123074	0.31875	0.228869	-0.27438	0.303761	0.352387	0.180691	0.0889325	0.743272	-0.343949	0.192088	-0.18832	0.484887	0.595535	0.0149298	0.496475	0.0504462	0.530074	0.0346827
Arfgef1	Arfgef1	blue	0.401393	0.123321	0.270099	0.31167	0.0345309	0.898975	0.774665	0.000425559	0.282312	0.289422	0.0602438	0.824603	0.571192	0.0208245	0.774677	0.000425407	0.52138	0.0383436	0.23177	0.387739
Pcdhga9	Pcdhga9	blue	0.40043	0.124308	0.316904	0.231726	-0.167476	0.535281	0.687331	0.00326072	0.278182	0.296836	-0.00968184	0.971612	0.214545	0.424915	0.716374	0.00179667	0.410448	0.114305	0.519845	0.0390192
Psen1	Psen1	blue	0.399547	0.125218	0.435855	0.091487	-0.16123	0.550821	0.782402	0.000340727	0.384411	0.141534	0.0455935	0.866846	0.24487	0.360689	0.780807	0.000356962	0.357979	0.173389	0.465257	0.0693689
Pcdhgb7	Pcdhgb7	blue	0.398954	0.125831	0.37617	0.151001	-0.189856	0.481267	0.564548	0.0227095	0.416478	0.108563	-0.0887151	0.74388	-0.0704387	0.795465	0.610176	0.0120708	0.336783	0.202127	0.6985	0.00261344
Gucy1a2	Gucy1a2	blue	0.39823	0.126583	0.351995	0.18121	-0.115328	0.670607	0.694676	0.00282213	0.355504	0.176596	-0.067518	0.803788	0.539005	0.0312045	0.796876	0.000219364	0.327988	0.214903	0.322741	0.222767
Lat2	Lat2	blue	0.397886	0.126941	0.283851	0.286689	-0.345348	0.190167	0.50539	0.0458271	-0.0717507	0.791733	-0.0887558	0.743766	0.259077	0.332582	0.617694	0.0107803	0.143745	0.595341	0.0789427	0.77135
Tgif1	Tgif1	blue	-0.39708	0.127783	-0.454818	0.0767199	-0.6084	0.0123926	0.316258	0.232732	0.0438662	0.871851	-0.308361	0.245244	-0.00738383	0.978348	0.598712	0.0142686	0.17622	0.513858	0.577842	0.0190614
Gsta3	Gsta3	blue	0.395232	0.12973	0.463301	0.0707055	-0.280834	0.292063	0.572174	0.0205564	0.0494091	0.855807	0.147306	0.586157	0.40357	0.12111	0.513236	0.0420299	-0.0935622	0.730359	-0.0221117	0.935218
Fbxl17	Fbxl17	blue	0.395199	0.129764	0.316372	0.232554	0.0574433	0.832647	0.859991	1.93719e-05	0.624332	0.00973357	0.123983	0.647329	0.542531	0.0299066	0.814095	0.000123922	0.296951	0.264045	0.463692	0.0704371
Apbb1ip	Apbb1ip	blue	0.394897	0.130085	0.239935	0.370752	-0.149878	0.57956	0.486719	0.0558883	0.142978	0.597328	-0.174078	0.519068	0.0451718	0.868067	0.600398	0.013927	0.35699	0.174666	0.441834	0.0866286
Arl5b	Arl5b	blue	0.393736	0.13132	0.268041	0.315514	0.0151022	0.955731	0.7297	0.00133422	0.247109	0.356175	0.0979675	0.718135	0.654193	0.00597233	0.709182	0.00209576	0.347963	0.186609	0.161554	0.550011
Suz12	Suz12	blue	0.392799	0.132323	0.402664	0.122027	-0.328184	0.214614	0.479501	0.0601845	0.247752	0.354884	-0.368604	0.160061	0.0607618	0.823117	0.752206	0.000775417	0.467511	0.0678516	0.531652	0.0340477
Mdc1	Mdc1	blue	-0.392033	0.133146	-0.339524	0.198248	-0.430873	0.0956808	0.460623	0.0725657	0.101016	0.709712	-0.247007	0.35638	0.0326826	0.904359	0.700015	0.00253431	0.69571	0.00276443	0.42286	0.10271
Stxbp6	Stxbp6	blue	0.391283	0.133956	0.255155	0.340212	0.0169077	0.950445	0.727037	0.00141787	0.579575	0.0186215	-0.134443	0.619602	0.362672	0.167415	0.853688	2.59066e-05	0.547528	0.0281385	0.583076	0.0177568
Il12a	Il12a	blue	-0.390673	0.134617	-0.530744	0.0344123	-0.107744	0.691237	0.437083	0.0904738	0.372163	0.155754	-0.219649	0.413711	0.247204	0.355984	0.643645	0.00713727	0.572318	0.0205175	0.560285	0.0239863
Tipinl1	Tipinl1	blue	0.3906	0.134696	0.211188	0.432368	0.0122616	0.964052	0.659739	0.00542381	0.526053	0.0363415	-0.0296619	0.913166	0.507333	0.0448639	0.702182	0.00242451	0.252961	0.344523	0.491005	0.0534463
Mcam	Mcam	blue	0.390423	0.134889	0.32703	0.216327	-0.197881	0.462566	0.780553	0.000359605	0.18182	0.500351	0.0772342	0.77618	0.37016	0.158169	0.77344	0.000440453	0.354212	0.178287	0.27865	0.295991
Polr3c	Polr3c	blue	0.389774	0.135595	0.550207	0.0272242	-0.277497	0.298078	0.468338	0.0673011	0.122604	0.65102	-0.150782	0.577249	0.0472569	0.862031	0.604622	0.0130996	0.317679	0.230525	0.386673	0.139008
Car3	Car3	blue	-0.389478	0.135919	-0.490376	0.0537996	-0.0868177	0.749192	0.508886	0.0441048	0.569359	0.0213321	-0.0368144	0.89233	0.224041	0.404197	0.577883	0.019051	0.41271	0.112127	0.687572	0.00324547
Pstpip2	Pstpip2	blue	-0.389009	0.136432	-0.380999	0.145404	-0.336264	0.202867	0.425359	0.10048	0.0290075	0.915075	-0.236741	0.377347	0.087899	0.746163	0.656143	0.0057746	0.717197	0.00176479	0.395744	0.129189
Alg6	Alg6	blue	-0.388328	0.13718	-0.427337	0.0987391	-0.476562	0.0620021	0.348419	0.185994	0.0400918	0.882803	-0.423229	0.102379	0.105987	0.696046	0.72681	0.00142518	0.618607	0.0106312	0.492889	0.0523985
Lyrm7	Lyrm7	blue	0.38832	0.137188	0.236829	0.377164	-0.202695	0.451521	0.754364	0.000733956	0.473268	0.0640865	-0.171934	0.524308	0.318097	0.229877	0.907414	1.22067e-06	0.404341	0.120333	0.66328	0.00509518
Htr2a	Htr2a	blue	-0.387832	0.137726	-0.312111	0.23925	-0.362361	0.167806	0.151341	0.575822	-0.204877	0.446561	-0.066653	0.806258	0.318214	0.229697	0.293002	0.270751	-0.0491348	0.8566	-0.245549	0.359316
Plek2	Plek2	blue	-0.38754	0.138048	-0.419397	0.105857	-0.0541215	0.842208	0.397707	0.127128	0.192992	0.473915	0.086045	0.751358	0.30171	0.256099	0.389986	0.135364	0.318467	0.229305	0.281765	0.290398
Trpv6	Trpv6	blue	0.386996	0.13865	0.464246	0.0700576	-0.174018	0.519215	0.281479	0.29091	0.266779	0.317886	-0.247699	0.35499	-0.297284	0.263484	0.435951	0.0914073	0.321246	0.22504	0.513636	0.0418432
Peak1	Peak1	blue	0.386696	0.138983	0.303713	0.252799	-0.266142	0.319088	0.728234	0.00137974	0.309917	0.242745	-0.178344	0.508716	0.175026	0.516761	0.876723	8.32505e-06	0.601784	0.0136513	0.628626	0.0091004
Zic5	Zic5	blue	0.386203	0.139531	0.248641	0.353102	-0.060389	0.824187	0.302686	0.254487	0.328888	0.213573	-0.197808	0.462734	-0.131659	0.626938	0.410263	0.114485	0.448142	0.0817067	0.637315	0.00791884
Zcchc16	Zcchc16	blue	-0.385743	0.140043	-0.457307	0.0749184	-0.430451	0.0960422	0.350316	0.183446	0.0571737	0.833422	-0.305071	0.250576	0.0838842	0.757426	0.645001	0.00697823	0.479	0.0604918	0.363326	0.166593
Wdr66	Wdr66	blue	0.385375	0.140454	0.432154	0.0945896	-0.216541	0.420514	0.502169	0.0474579	0.329531	0.212626	-0.0675105	0.80381	-0.036686	0.892703	0.546667	0.0284374	0.230847	0.389684	0.624108	0.00976755
Tmem123	Tmem123	blue	0.385195	0.140655	0.246279	0.357844	-0.034828	0.89811	0.738953	0.00107432	0.464536	0.0698597	-0.0354789	0.896216	0.388499	0.136992	0.790939	0.00026386	0.500796	0.048166	0.612334	0.0116885
Pign	Pign	blue	-0.384446	0.141495	-0.534612	0.0328804	0.128273	0.635903	0.392259	0.132902	0.405341	0.119332	0.0671096	0.804954	0.616033	0.0110556	0.41156	0.113231	0.209436	0.436286	0.207005	0.441749
Ccdc158	Ccdc158	blue	-0.384052	0.141938	-0.324302	0.220409	-0.228066	0.395579	0.415499	0.109482	0.35378	0.178854	0.0451885	0.868019	0.140699	0.603244	0.432906	0.0939535	0.011562	0.966102	0.475169	0.0628771
Nbn	Nbn	blue	0.382815	0.143335	0.326027	0.217821	-0.14906	0.581655	0.748988	0.00084079	0.470097	0.0661409	-0.13564	0.616459	0.365537	0.163836	0.882924	5.90084e-06	0.512959	0.04216	0.5262	0.03628
Nfia	Nfia	blue	0.381192	0.145182	0.236829	0.377165	-0.0201263	0.941025	0.828112	7.44792e-05	0.550175	0.027235	-0.0635986	0.814989	0.395911	0.129012	0.904149	1.54196e-06	0.600228	0.0139613	0.611158	0.0118956
Ormdl2	Ormdl2	blue	0.380745	0.145694	0.211671	0.431293	-0.0401531	0.882625	0.740955	0.00102392	0.485781	0.0564332	0.046003	0.86566	0.450707	0.0797638	0.73454	0.00119253	0.249515	0.351357	0.469106	0.0667927
Iqcj	Iqcj	blue	0.378907	0.14781	0.299745	0.259361	-0.239027	0.372621	0.412822	0.11202	0.150287	0.578516	-0.316927	0.23169	-0.147287	0.586207	0.628517	0.00911603	0.677053	0.00396493	0.604203	0.0131799
Serf1	Serf1	blue	0.378742	0.148001	0.335246	0.204324	-0.396039	0.128878	0.369323	0.159184	-0.0522926	0.847481	-0.329967	0.211985	-0.00680117	0.980057	0.62568	0.00953111	0.439055	0.0888634	0.349634	0.18436
Mog	Mog	blue	0.378224	0.148603	0.250966	0.348471	-0.0568976	0.834216	0.767975	0.00051229	0.326101	0.217712	0.082066	0.762541	0.645137	0.0069624	0.764886	0.000556968	0.235041	0.380883	0.173114	0.521423
Rgs4	Rgs4	blue	0.377292	0.149688	0.380752	0.145685	-0.0117882	0.965439	0.457901	0.0744929	0.408858	0.115854	-0.204121	0.448277	0.0713198	0.792958	0.614859	0.0112534	0.508775	0.0441589	0.623181	0.00990904
Fgl2	Fgl2	blue	0.377243	0.149745	0.140068	0.604887	0.135257	0.617466	0.596415	0.0147443	0.58073	0.0183326	0.00496728	0.985434	0.317451	0.230877	0.599972	0.0140128	0.415169	0.109792	0.499718	0.0487277
Cyb5d1	Cyb5d1	blue	0.376323	0.150822	0.368641	0.160016	0.122524	0.651234	0.815208	0.000119196	0.545652	0.0287926	0.159748	0.554537	0.614977	0.0112334	0.754838	0.000725096	0.410607	0.114152	0.315455	0.233986
Cdkl3	Cdkl3	blue	0.376203	0.150962	0.339272	0.198602	-0.484674	0.0570819	0.49675	0.0502986	-0.00481406	0.985883	-0.420494	0.104853	0.00450376	0.986793	0.820553	9.85373e-05	0.616374	0.0109987	0.472746	0.0644211
Rhebl1	Rhebl1	blue	-0.3761	0.151083	-0.514577	0.0414057	-0.394399	0.130613	0.274878	0.302849	-0.0881874	0.745356	-0.289069	0.277534	0.0476451	0.860907	0.534673	0.0328569	0.474565	0.0632593	0.34995	0.183936
Aspn	Aspn	blue	0.376075	0.151112	0.330825	0.210728	-0.61293	0.0115846	0.278822	0.29568	-0.195214	0.468739	-0.450195	0.0801484	-0.0949075	0.72662	0.619106	0.0105505	0.255663	0.339218	0.359618	0.171287
Zfp830	Zfp830	blue	0.375999	0.151201	0.212628	0.429164	0.0111062	0.967438	0.638266	0.00779719	0.389374	0.136032	-0.0481372	0.859484	0.341315	0.195739	0.683448	0.00351379	0.455729	0.076057	0.39381	0.131241
Naalad2	Naalad2	blue	0.37581	0.151424	0.277255	0.298516	-0.342755	0.193737	0.381856	0.144424	0.220806	0.411193	-0.436719	0.0907727	-0.0989171	0.715508	0.699384	0.00256702	0.438402	0.0893942	0.558159	0.0246435
Aasdh	Aasdh	blue	-0.375758	0.151485	-0.448996	0.0810555	-0.206744	0.442338	0.539169	0.0311431	0.208548	0.438277	0.0875929	0.74702	0.443147	0.0855866	0.551068	0.026935	0.20431	0.447848	0.221847	0.408935
Mpdz	Mpdz	blue	0.375653	0.151609	0.330216	0.21162	-0.270831	0.310309	0.805117	0.000168058	0.25818	0.334319	-0.0361277	0.894327	0.271445	0.30917	0.875555	8.86442e-06	0.449911	0.080363	0.500736	0.0481972
Gatad2b	Gatad2b	blue	0.375588	0.151685	0.337569	0.20101	-0.154862	0.566867	0.745296	0.000921291	0.445391	0.0838275	-0.119462	0.659451	0.175644	0.515257	0.852642	2.71515e-05	0.543255	0.0296452	0.656694	0.00571968
RT1.T24.4	RT1.T24.4	blue	-0.375539	0.151743	-0.414169	0.110738	-0.406049	0.118626	0.152758	0.572211	-0.0929826	0.731972	-0.389744	0.135629	-0.267336	0.316838	0.462751	0.071085	0.572476	0.0204746	0.409147	0.115571
Nek1	Nek1	blue	0.375326	0.151994	0.300844	0.257532	-0.45624	0.0756869	0.603626	0.0132911	0.13619	0.615017	-0.364658	0.164928	0.0525095	0.846855	0.890579	3.75376e-06	0.596863	0.0146506	0.599386	0.0141313
Naip6	Naip6	blue	0.374372	0.153122	0.314929	0.234808	-0.235577	0.379767	0.634897	0.00823464	0.491651	0.0530854	-0.23411	0.382828	0.122582	0.651077	0.825383	8.25236e-05	0.398059	0.126761	0.699559	0.00255793
Dusp18	Dusp18	blue	0.373263	0.15444	0.212169	0.430183	-0.0534771	0.844065	0.7046	0.00230654	0.625424	0.00956934	-0.0858264	0.751971	0.24202	0.366482	0.776672	0.000402039	0.368235	0.160512	0.794018	0.000239931
Eda2r	Eda2r	blue	-0.372197	0.155714	-0.534452	0.0329428	-0.432726	0.0941056	0.211841	0.430913	-0.0224419	0.934253	-0.404879	0.119793	0.15783	0.559364	0.55803	0.0246838	0.34424	0.191687	0.359664	0.171228
Htr4	Htr4	blue	0.371476	0.15658	0.474992	0.0629894	-0.349623	0.184374	0.446626	0.0828706	-0.174985	0.51686	0.037577	0.890112	0.0375824	0.890096	0.455922	0.0759165	0.122854	0.65035	0.0867201	0.749465
Lyz2	Lyz2	blue	0.371417	0.156651	0.303481	0.253179	-0.258812	0.333096	0.696231	0.00273574	0.346262	0.188918	-0.241992	0.36654	0.127778	0.637218	0.891263	3.59936e-06	0.613011	0.0115706	0.685018	0.00340965
Ago3	Ago3	blue	0.37085	0.157334	0.274344	0.303828	-0.140862	0.602821	0.723373	0.00153985	0.482295	0.0584935	-0.195886	0.46718	0.173773	0.519814	0.88599	4.94194e-06	0.655331	0.0058563	0.708513	0.00212552
Exoc2	Exoc2	blue	0.370315	0.157981	0.217774	0.417809	0.126061	0.641784	0.726595	0.00143214	0.623393	0.00987651	-0.00193593	0.994323	0.515081	0.0411726	0.767422	0.000520063	0.366636	0.162477	0.472523	0.0645646
Lrrc4c	Lrrc4c	blue	0.369974	0.158395	0.259505	0.331755	-0.279628	0.294228	0.685074	0.00340594	0.191035	0.478497	-0.218878	0.415393	0.356773	0.174948	0.888089	4.36416e-06	0.506584	0.0452334	0.404043	0.120633
Acvr1	Acvr1	blue	0.369678	0.158753	0.344609	0.19118	-0.174004	0.51925	0.546368	0.0285418	0.349242	0.184885	-0.215007	0.423895	0.0147169	0.95686	0.69362	0.0028821	0.569057	0.0214166	0.566492	0.0221449
Rfx7	Rfx7	blue	0.369347	0.159156	0.260033	0.330738	-0.0874809	0.747334	0.8086	0.0001496	0.557553	0.0248332	-0.07915	0.770764	0.366403	0.162764	0.895537	2.75055e-06	0.548259	0.0278866	0.688069	0.0032143
P2ry14	P2ry14	blue	0.369178	0.159361	0.410415	0.114337	-0.190158	0.480557	0.459463	0.0733825	-0.0216062	0.936696	-0.0239664	0.929796	0.0625072	0.818114	0.494539	0.0514932	0.418558	0.10663	0.112963	0.677017
Nrg3	Nrg3	blue	0.368291	0.160443	0.250464	0.349468	-0.15845	0.557802	0.598983	0.0142132	0.391355	0.133878	-0.351052	0.182464	0.217442	0.418536	0.871042	1.12337e-05	0.703649	0.00235236	0.62681	0.00936402
Dync2h1	Dync2h1	blue	0.36761	0.161277	0.28026	0.293092	0.0273627	0.919876	0.853894	2.56673e-05	0.69619	0.00273797	0.0694595	0.798253	0.534911	0.0327644	0.844344	3.89298e-05	0.339856	0.197782	0.600877	0.0138313
Appl2	Appl2	blue	-0.367345	0.161604	-0.548851	0.0276841	-0.113762	0.674849	0.567268	0.0219226	0.322426	0.223244	-0.0105511	0.969065	0.423568	0.102074	0.638788	0.00773112	0.385011	0.140861	0.355188	0.177009
Ccser1	Ccser1	blue	0.36629	0.162903	0.41491	0.110036	-0.135537	0.616729	0.725787	0.00145855	0.363933	0.165833	0.0463557	0.864639	0.149266	0.581128	0.716697	0.00178412	0.410312	0.114437	0.558161	0.0246426
Chrnb1	Chrnb1	blue	-0.366005	0.163256	-0.414083	0.110819	-0.487967	0.0551687	0.306661	0.247989	0.102761	0.704906	-0.441639	0.0867838	-0.000277525	0.999186	0.675842	0.0040554	0.395643	0.129295	0.61917	0.0105402
Cdh2	Cdh2	blue	0.365592	0.163768	0.184021	0.495089	0.00447585	0.986875	0.830031	6.92243e-05	0.586643	0.0169081	-0.0519738	0.848401	0.409124	0.115594	0.897977	2.34683e-06	0.54436	0.02925	0.628137	0.00917078
St8sia3	St8sia3	blue	0.364584	0.16502	0.309289	0.24375	-0.286724	0.281626	0.639896	0.00759234	0.422331	0.103186	-0.272703	0.306846	0.162296	0.548155	0.854153	2.53686e-05	0.485191	0.0567779	0.700423	0.00251334
Zfp407	Zfp407	blue	0.364419	0.165226	0.308851	0.244454	-0.0520902	0.848065	0.717751	0.00174357	0.268133	0.315343	0.0708329	0.794343	0.636977	0.00796235	0.730949	0.00129642	0.248443	0.3535	0.131368	0.627705
Parp11	Parp11	blue	0.364351	0.16531	0.319958	0.22701	-0.15217	0.573709	0.749365	0.000832914	0.359813	0.171038	0.0269538	0.92107	0.381758	0.144536	0.787571	0.00029226	0.30273	0.254415	0.415737	0.109258
Lman1	Lman1	blue	0.364227	0.165465	0.344605	0.191186	-0.0849898	0.754319	0.620895	0.010265	0.269359	0.31305	-0.0807386	0.766282	0.141479	0.601218	0.696435	0.00272452	0.638342	0.00778757	0.543139	0.029687
Gen1	Gen1	blue	-0.362135	0.168091	-0.355893	0.17609	0.0132925	0.961032	0.45975	0.0731799	0.159486	0.555195	0.119977	0.658068	0.528994	0.0351227	0.452553	0.0783861	0.501485	0.0478099	0.00784112	0.977008
Mmachc	Mmachc	blue	0.361131	0.169362	0.191183	0.478149	-0.0205065	0.939913	0.754635	0.00072888	0.541119	0.0304211	-0.0627135	0.817523	0.29399	0.269064	0.816698	0.000113106	0.574255	0.0199974	0.691459	0.00300797
Gclc	Gclc	blue	0.360771	0.169818	0.19072	0.479235	0.0944719	0.72783	0.783798	0.000327034	0.497864	0.0497048	0.0571303	0.833547	0.586181	0.0170163	0.792063	0.000254907	0.405555	0.119118	0.421017	0.104377
Chd1l	Chd1l	blue	-0.360196	0.170549	-0.438834	0.0890422	-0.284109	0.286231	0.520383	0.0387811	0.115742	0.669488	0.136168	0.615075	0.382673	0.143496	0.493589	0.0520132	0.0149145	0.956281	0.154488	0.567815
Prune2	Prune2	blue	0.360073	0.170706	0.26887	0.313963	-0.110869	0.682711	0.55615	0.0252768	0.404688	0.119985	-0.321742	0.224285	0.0492455	0.85628	0.784773	0.000317734	0.778256	0.000384247	0.710823	0.0020242
Mfap4	Mfap4	blue	0.359958	0.170853	0.403431	0.12125	-0.000202488	0.999406	0.691061	0.00303162	0.509674	0.0437232	0.12295	0.650093	0.388637	0.13684	0.6396	0.0076292	0.236617	0.377605	0.379412	0.147227
Nanp	Nanp	blue	0.359392	0.171575	0.222519	0.40748	-0.178391	0.508603	0.808672	0.000149239	0.211181	0.432385	0.0657153	0.808936	0.497253	0.0500297	0.815985	0.000115989	0.302575	0.25467	0.326821	0.216637
Vcam1	Vcam1	blue	0.358711	0.172448	0.30539	0.250056	-0.0682059	0.801826	0.800822	0.000193382	0.584043	0.0175235	-0.02245	0.934229	0.401164	0.123555	0.860429	1.89747e-05	0.34792	0.186668	0.595589	0.0149183
Pcgf1	Pcgf1	blue	-0.358366	0.172891	-0.256879	0.336846	0.460303	0.0727902	-0.329408	0.212808	-0.0289772	0.915164	0.493347	0.0521461	0.195668	0.467686	-0.679979	0.00375306	-0.50859	0.0442486	-0.672652	0.00430159
Samd15	Samd15	blue	-0.358134	0.173189	-0.459803	0.0731426	-0.661951	0.00521654	0.306441	0.248346	-0.0829371	0.760089	-0.531657	0.034046	-0.118139	0.663013	0.729999	0.0013251	0.556675	0.0251102	0.592995	0.0154756
Traf3ip3	Traf3ip3	blue	-0.357036	0.174607	-0.416294	0.108735	-0.291973	0.272517	0.481498	0.0589725	0.113844	0.674627	-0.114805	0.672022	0.0870159	0.748637	0.609639	0.0121673	0.552942	0.0263141	0.507255	0.044902
Cpsf3	Cpsf3	blue	0.355511	0.176587	0.294225	0.268663	-0.244018	0.362416	0.671639	0.00438225	0.190594	0.479532	-0.161758	0.549501	0.266155	0.319063	0.834355	5.85063e-05	0.650644	0.00634599	0.444485	0.0845352
Prim2	Prim2	blue	-0.35477	0.177556	-0.478711	0.0606695	-0.360842	0.169728	0.201194	0.454952	0.0171028	0.949873	-0.467335	0.067969	-0.121925	0.652837	0.556251	0.0252446	0.776536	0.000403599	0.56424	0.0228
Rnf180	Rnf180	blue	0.353606	0.179082	0.328271	0.214486	-0.159061	0.556264	0.703957	0.00233744	0.572088	0.02058	-0.0402587	0.882318	0.237523	0.375727	0.746178	0.000901518	0.183766	0.495698	0.64507	0.00697014
Rad54b	Rad54b	blue	0.3535	0.179222	0.234235	0.382565	-0.0165639	0.951451	0.730011	0.00132474	0.401882	0.122822	-0.0510214	0.85115	0.407556	0.117133	0.797103	0.000217791	0.660445	0.00535689	0.435845	0.0914955
Zak	Zak	blue	0.352852	0.180076	0.281308	0.291215	-0.215876	0.421978	0.755692	0.000709359	0.408084	0.116613	-0.0975242	0.719362	0.348932	0.185302	0.868551	1.27556e-05	0.39941	0.125359	0.526701	0.0360701
Ubap2	Ubap2	blue	0.352636	0.180362	0.319122	0.228295	-0.149581	0.580322	0.777154	0.00039656	0.296157	0.265384	0.0249968	0.926785	0.218164	0.416955	0.792321	0.000252886	0.433092	0.0937963	0.478113	0.0610382
Mpped2	Mpped2	blue	0.351996	0.181209	0.276274	0.3003	0.0108311	0.968244	0.6919	0.00298192	0.747436	0.000873904	0.0304242	0.910942	0.289611	0.276592	0.681175	0.00366918	0.160257	0.553261	0.670152	0.00450286
Sgk494	Sgk494	blue	0.351869	0.181377	0.36578	0.163534	-0.450983	0.0795566	0.498773	0.0492239	0.114352	0.67325	-0.269905	0.312032	-0.118193	0.662868	0.705416	0.00226779	0.350488	0.183216	0.501874	0.0476096
Prkx	Prkx	blue	0.351625	0.181701	0.251952	0.346516	0.0416366	0.878318	0.786751	0.000299542	0.507607	0.0447291	0.0718828	0.791357	0.593074	0.0154582	0.790034	0.000271257	0.4348	0.0923638	0.422888	0.102685
Slc27a2	Slc27a2	blue	0.351591	0.181746	0.358528	0.172684	-0.571326	0.020788	0.486736	0.0558782	-0.138576	0.608776	-0.22557	0.400911	0.039086	0.885725	0.685303	0.00339096	0.225074	0.401974	0.282716	0.288704
Alox12	Alox12	blue	-0.351496	0.181873	-0.514964	0.0412265	-0.283946	0.286519	0.406028	0.118646	0.249323	0.35174	-0.265327	0.320629	0.0508871	0.851537	0.632369	0.00857538	0.629809	0.00893171	0.600806	0.0138455
Hbegf	Hbegf	blue	0.35074	0.18288	0.170157	0.52867	-0.0547189	0.840487	0.683764	0.00349262	0.483071	0.05803	-0.162072	0.548715	0.258896	0.332931	0.811571	0.000135217	0.624259	0.0097446	0.714513	0.00187053
Kmt2c	Kmt2c	blue	0.350202	0.183599	0.272529	0.307167	-0.177588	0.510544	0.696561	0.00271763	0.459817	0.0731326	-0.132413	0.624949	0.16676	0.537052	0.803668	0.000176271	0.482387	0.0584387	0.735629	0.00116242
Has2	Has2	blue	0.350114	0.183716	0.0237856	0.930325	0.0501779	0.853586	0.578413	0.0189155	0.316433	0.232459	0.0408185	0.880693	0.524886	0.0368338	0.575381	0.0196999	0.0844074	0.755955	0.293214	0.27039
Rmnd1	Rmnd1	blue	0.349201	0.18494	0.249245	0.351896	-0.0784303	0.772798	0.761449	0.000610419	0.470421	0.0659285	-0.112916	0.677144	0.391525	0.133695	0.872626	1.03478e-05	0.593983	0.0152613	0.595583	0.0149197
Mrpl13	Mrpl13	blue	0.34837	0.18606	0.257006	0.336598	-0.221412	0.409878	0.709167	0.00209646	0.188794	0.483768	-0.0552333	0.839006	0.531119	0.0342612	0.812362	0.000131588	0.326203	0.217559	0.250745	0.34891
Rnf170	Rnf170	blue	0.348091	0.186436	0.236566	0.377711	-0.375706	0.151546	0.548902	0.0276666	0.21661	0.420362	-0.390308	0.135013	0.223435	0.405501	0.85797	2.12958e-05	0.513158	0.0420665	0.554598	0.0257746
Ireb2	Ireb2	blue	0.347276	0.187539	0.265765	0.319799	0.0652994	0.810124	0.786604	0.000300863	0.610876	0.0119457	0.0895934	0.741424	0.588188	0.0165505	0.762384	0.000595485	0.347386	0.18739	0.436112	0.0912739
Zcchc9	Zcchc9	blue	-0.347145	0.187718	-0.426786	0.0992219	-0.444856	0.0842446	0.610711	0.011975	0.271235	0.30956	-0.163244	0.545789	0.326196	0.217569	0.809336	0.000145922	0.318334	0.22951	0.561866	0.0235064
MGC94199	MGC94199	blue	-0.345998	0.189278	-0.336119	0.203074	-0.653913	0.00600115	0.209554	0.43602	-0.307662	0.24637	-0.36759	0.161303	-0.0336456	0.901553	0.531636	0.0340542	0.33571	0.203658	0.263872	0.323388
Fam132a	Fam132a	blue	-0.345468	0.190002	-0.286328	0.28232	0.289938	0.276026	-0.323106	0.222214	-0.259902	0.330989	0.370556	0.15769	-0.0625429	0.818012	-0.611404	0.0118521	-0.359603	0.171306	-0.468238	0.0673672
Nup54	Nup54	blue	0.345172	0.190408	0.287138	0.280901	-0.0922434	0.734031	0.835885	5.50613e-05	0.312714	0.238296	0.208837	0.437628	0.622555	0.0100055	0.750273	0.00081417	0.192797	0.47437	0.248785	0.352816
Dsel	Dsel	blue	-0.344945	0.190718	-0.546654	0.0284418	-0.239683	0.37127	0.484898	0.0569498	0.364974	0.164534	-0.222573	0.407363	0.370543	0.157705	0.712964	0.00193381	0.329969	0.211982	0.562164	0.023417
Aard	Aard	blue	-0.344684	0.191077	-0.411448	0.113339	-0.563452	0.0230327	0.437592	0.090056	0.166339	0.538094	-0.400703	0.124028	0.0311507	0.908824	0.79368	0.000242466	0.54806	0.0279551	0.606041	0.0128304
Atp1b3	Atp1b3	blue	-0.344611	0.191177	-0.548947	0.0276513	-0.0967481	0.721512	0.569245	0.0213639	0.355774	0.176244	-0.0263232	0.922911	0.539435	0.0310439	0.660156	0.00538423	0.386973	0.138676	0.323798	0.221168
Zfp422	Zfp422	blue	0.344572	0.191231	0.245308	0.359803	-0.288893	0.27784	0.734487	0.00119403	0.221932	0.408749	-0.133082	0.623185	0.326309	0.2174	0.875017	9.12259e-06	0.487075	0.0556824	0.376604	0.150491
Dbt	Dbt	blue	0.344528	0.191292	0.235361	0.380216	-0.073112	0.787864	0.759482	0.000642853	0.36869	0.159956	0.0122335	0.964135	0.568376	0.0216082	0.809166	0.000146766	0.430371	0.0961106	0.318199	0.22972
Clec11a	Clec11a	blue	0.342852	0.193604	0.456463	0.0755259	0.0691055	0.799262	0.550225	0.0272181	0.353571	0.179129	0.0361844	0.894162	0.107017	0.693226	0.534731	0.0328341	0.515369	0.0410397	0.397468	0.127378
Ccny	Ccny	blue	0.341996	0.194791	0.184612	0.49368	-0.0605912	0.823607	0.823288	8.91817e-05	0.487293	0.0555566	-0.0501179	0.853759	0.46668	0.0684083	0.90915	1.07429e-06	0.57546	0.0196791	0.543533	0.0295457
Lrp2	Lrp2	blue	-0.341867	0.194971	-0.364635	0.164957	-0.289141	0.277408	0.595527	0.0149316	0.435359	0.0918986	0.0158032	0.953678	0.25435	0.34179	0.640872	0.0074717	0.211569	0.431519	0.618404	0.0106643
Mal2	Mal2	blue	-0.341648	0.195276	-0.36855	0.160127	-0.654157	0.00597606	0.459476	0.073373	-0.063293	0.815864	-0.312118	0.23924	0.188254	0.485042	0.770794	0.000474117	0.366892	0.162161	0.380514	0.145958
Gtpbp10	Gtpbp10	blue	0.341577	0.195374	0.317102	0.231419	0.064022	0.813778	0.576862	0.0193136	0.562973	0.0231749	-0.0506846	0.852122	0.460801	0.072441	0.637033	0.00795515	0.233469	0.384169	0.366341	0.162841
Gabra1	Gabra1	blue	0.34103	0.196137	0.170892	0.526864	0.110474	0.683786	0.712004	0.00197394	0.65161	0.00624248	-0.131155	0.62827	0.426441	0.0995249	0.829578	7.04367e-05	0.614994	0.0112306	0.6373	0.00792073
Slc7a11	Slc7a11	blue	-0.340391	0.197031	-0.409274	0.115447	-0.360007	0.170791	0.385559	0.140248	0.459374	0.0734453	-0.322471	0.223176	0.0792808	0.770395	0.66842	0.00464661	0.305926	0.249183	0.731376	0.00128369
Glod4	Glod4	blue	0.339786	0.197879	0.264702	0.321813	0.0200479	0.941254	0.809138	0.000146906	0.406031	0.118644	0.0313969	0.908106	0.503965	0.0465432	0.839546	4.75039e-05	0.598565	0.0142987	0.388005	0.137535
Lyrm1	Lyrm1	blue	0.339478	0.198313	0.287238	0.280726	-0.266839	0.317773	0.615887	0.0110801	0.400858	0.123869	-0.284473	0.285588	0.156751	0.562086	0.845233	3.74931e-05	0.507559	0.0447528	0.612037	0.0117406
Rgs20	Rgs20	blue	0.339002	0.198983	0.279963	0.293626	-0.410472	0.114282	0.462319	0.0713837	0.269714	0.312387	-0.3548	0.177517	0.00900895	0.973584	0.725651	0.00146306	0.325523	0.218575	0.560055	0.0240569
Prrt1	Prrt1	blue	0.338465	0.19974	0.323489	0.221635	-0.224671	0.40284	0.702486	0.00240941	0.411532	0.113258	-0.150473	0.578039	0.0785214	0.77254	0.83237	6.32394e-05	0.512029	0.0425984	0.660839	0.00531989
Stard9	Stard9	blue	0.337836	0.200632	0.178192	0.509083	-0.0752647	0.781757	0.830779	6.72592e-05	0.303084	0.253831	0.0738353	0.785811	0.584327	0.0174556	0.838504	4.9562e-05	0.399289	0.125484	0.306499	0.248252
Agtr2	Agtr2	blue	0.33781	0.200668	0.422627	0.10292	-0.166887	0.536736	0.619362	0.0105093	0.235435	0.380062	0.0806481	0.766537	0.330396	0.211356	0.615992	0.0110624	0.141796	0.600393	0.184068	0.494976
Zfp2	Zfp2	blue	0.33727	0.201434	0.308018	0.245796	-0.488536	0.0548432	0.43017	0.0962834	0.0955743	0.724768	-0.440759	0.0874882	-0.0297397	0.912939	0.757216	0.000681972	0.439277	0.0886828	0.570421	0.0210369
Zfp664	Zfp664	blue	0.337077	0.201709	0.191227	0.478046	-0.157252	0.560821	0.550886	0.0269961	0.20697	0.441828	-0.264815	0.321597	0.271184	0.309654	0.767467	0.000519428	0.581817	0.0180641	0.318391	0.229423
Cdc7	Cdc7	blue	-0.337076	0.20171	-0.245308	0.359804	-0.446891	0.0826659	0.451876	0.0788891	0.179664	0.505532	-0.193491	0.47275	0.175363	0.515941	0.670127	0.0045049	0.384034	0.141958	0.354879	0.177412
Atat1	Atat1	blue	0.336916	0.201938	0.246369	0.357663	-0.176833	0.512373	0.776369	0.000405517	0.377895	0.148984	-0.0670143	0.805226	0.209534	0.436066	0.845095	3.77122e-05	0.562373	0.0233543	0.671103	0.0044254
Tmod4	Tmod4	blue	0.336781	0.20213	0.268625	0.314422	-0.188316	0.484896	0.771369	0.000466627	0.263855	0.32342	0.0618317	0.82005	0.319828	0.22721	0.77494	0.000422273	0.306408	0.2484	0.478261	0.0609465
Krt222	Krt222	blue	0.336391	0.202686	0.12417	0.646829	-0.001893	0.994449	0.753478	0.000750755	0.315155	0.234455	-0.0114268	0.966498	0.44371	0.0851429	0.800078	0.000198076	0.60189	0.0136303	0.360171	0.170582
Foxp2	Foxp2	blue	0.336261	0.202872	0.340677	0.196631	-0.179338	0.506317	0.437762	0.0899169	0.336154	0.203025	-0.248221	0.353943	-0.0263648	0.92279	0.626477	0.009413	0.381234	0.145134	0.624054	0.00977564
Ccp110	Ccp110	blue	-0.336139	0.203045	-0.431118	0.0954716	-0.450975	0.0795625	0.458254	0.0742409	-0.0140442	0.95883	-0.254296	0.341896	0.366916	0.162131	0.733373	0.00122553	0.433413	0.0935257	0.191851	0.476583
Mfap3l	Mfap3l	blue	0.33588	0.203416	0.0961143	0.72327	0.0904794	0.73895	0.738406	0.00108843	0.58054	0.0183798	-0.0615883	0.820748	0.427349	0.0987285	0.813557	0.000126263	0.548364	0.0278508	0.530288	0.0345963
Patl1	Patl1	blue	0.335073	0.204571	0.228109	0.395488	-0.120946	0.655464	0.665521	0.00489554	0.393738	0.131318	-0.235482	0.379965	0.116823	0.666565	0.852965	2.67616e-05	0.794711	0.000234803	0.648027	0.0066332
Tmem202	Tmem202	blue	0.334541	0.205336	0.520109	0.0389021	-0.403867	0.12081	0.326982	0.216398	-0.0366596	0.89278	-0.161988	0.548924	-0.141214	0.601906	0.461412	0.0720143	0.326139	0.217654	0.294337	0.268472
Fam174b	Fam174b	blue	0.334032	0.206069	0.286552	0.281928	-0.392526	0.132616	0.550237	0.0272141	0.142795	0.597802	-0.203264	0.450227	0.0153229	0.955085	0.70908	0.00210028	0.280066	0.293441	0.563144	0.0231242
Ifitm3	Ifitm3	blue	0.334	0.206116	0.29288	0.27096	-0.22694	0.397979	0.398698	0.126097	0.367158	0.161833	-0.258008	0.334651	-0.148169	0.583941	0.576961	0.019288	0.337683	0.200848	0.707533	0.00216977
Slc12a6	Slc12a6	blue	0.333517	0.206813	0.243065	0.364351	-0.18229	0.499226	0.761875	0.000603576	0.183128	0.497222	-0.0529873	0.845478	0.481223	0.0591386	0.856103	2.32129e-05	0.488162	0.055057	0.305496	0.249884
Kras	Kras	blue	0.33332	0.207098	0.321863	0.224101	-0.335627	0.203777	0.286877	0.281357	0.108449	0.68931	-0.541501	0.0302812	-0.119349	0.659756	0.67537	0.00409109	0.581585	0.018121	0.556402	0.0251966
Tlr4	Tlr4	blue	-0.332869	0.207751	-0.405004	0.119669	0.0671749	0.804768	0.581274	0.0181978	0.416457	0.108583	0.0580032	0.831038	0.388235	0.137282	0.603563	0.0133034	0.660704	0.00533258	0.445195	0.0839803
Vamp2	Vamp2	blue	0.332422	0.2084	0.251847	0.346726	-0.20322	0.450325	0.582999	0.0177755	0.533078	0.0334818	-0.279373	0.294687	0.0332659	0.902659	0.786176	0.000304737	0.453298	0.077835	0.787137	0.000296097
Ccr5	Ccr5	blue	0.33232	0.208547	0.369366	0.159132	-0.0874638	0.747382	0.61552	0.0111417	0.504322	0.0463631	-0.067532	0.803749	0.204205	0.448085	0.699208	0.00257623	0.335323	0.204213	0.577545	0.0191376
Etfdh	Etfdh	blue	0.33209	0.208882	0.290126	0.275702	-0.290551	0.274966	0.686645	0.00330433	0.380349	0.146148	-0.273492	0.305393	0.225217	0.401669	0.922388	3.698e-07	0.554576	0.025782	0.629966	0.00890953
Golim4	Golim4	blue	0.330864	0.21067	0.28342	0.287453	-0.288683	0.278205	0.463157	0.070805	0.0842665	0.756351	-0.342281	0.194395	0.0573074	0.833038	0.737069	0.00112356	0.509041	0.0440298	0.431341	0.0952811
Pde8a	Pde8a	blue	0.330688	0.210928	0.215949	0.421817	-0.27927	0.294873	0.643131	0.00719841	0.173296	0.520978	-0.258449	0.333797	0.254797	0.340914	0.87001	1.18444e-05	0.678462	0.00386178	0.419	0.106223
Sqle	Sqle	blue	0.330644	0.210992	0.265728	0.31987	-0.108926	0.688009	0.807649	0.000154466	0.30543	0.249991	0.0385896	0.887168	0.546026	0.0286613	0.84689	3.49336e-05	0.366346	0.162834	0.312907	0.23799
Pcp4l1	Pcp4l1	blue	0.330207	0.211633	0.425664	0.10021	-0.298448	0.261529	0.303753	0.252732	-0.342889	0.193552	-0.0371689	0.891298	-0.0845293	0.755613	0.347241	0.187587	0.255064	0.340391	0.0412275	0.879506
Xpa	Xpa	blue	0.329874	0.212121	0.112726	0.677662	-0.0444713	0.870097	0.414496	0.110428	0.184329	0.494355	-0.102731	0.704988	0.17472	0.517504	0.485802	0.0564207	0.156515	0.562683	0.420306	0.105025
Ust	Ust	blue	0.329389	0.212834	0.277402	0.298249	-0.323571	0.221511	0.688014	0.00321774	0.222444	0.407643	-0.0508473	0.851652	0.174709	0.517532	0.759932	0.000635314	0.341434	0.195574	0.409905	0.114833
Grk5	Grk5	blue	0.328513	0.214128	0.358961	0.172128	-0.0182429	0.946536	0.502067	0.0475105	0.223887	0.404528	-0.0654746	0.809624	0.123538	0.648518	0.566445	0.0221584	0.557621	0.0248119	0.358552	0.172653
Rbms1	Rbms1	blue	0.328487	0.214165	0.306251	0.248656	-0.161051	0.55127	0.669663	0.00454307	0.373929	0.153647	-0.15932	0.555612	0.190748	0.47917	0.811324	0.00013637	0.526319	0.0362299	0.589177	0.0163248
Bche	Bche	blue	0.328379	0.214325	0.327222	0.216041	-0.230415	0.390597	0.470903	0.0656145	0.0471383	0.862374	-0.19378	0.472076	0.24766	0.355067	0.649179	0.0065055	0.394731	0.13026	0.193159	0.473524
Utp14a	Utp14a	blue	0.328253	0.214512	0.181005	0.502308	-0.324633	0.21991	0.528295	0.0354095	0.286897	0.281323	-0.368256	0.160486	0.0368927	0.892102	0.796266	0.000223625	0.540541	0.0306341	0.693949	0.00286331
Adgrf5	Adgrf5	blue	0.328196	0.214597	0.175851	0.514755	-0.0156024	0.954266	0.753422	0.000751829	0.34449	0.191344	0.0252395	0.926076	0.572418	0.0204904	0.78784	0.000289903	0.332879	0.207736	0.261009	0.328861
M6pr	M6pr	blue	0.327778	0.215216	0.392894	0.132221	-0.401275	0.123441	0.450471	0.0799407	0.174908	0.517048	-0.357992	0.173373	-0.189678	0.481686	0.718384	0.00171961	0.536303	0.0322274	0.653727	0.00602034
Elmo1	Elmo1	blue	0.327733	0.215282	0.26864	0.314393	-0.336328	0.202776	0.631506	0.00869422	0.223997	0.404291	-0.300832	0.257553	0.213525	0.427172	0.879427	7.18107e-06	0.563484	0.0230231	0.497271	0.05002
Rgs8	Rgs8	blue	0.327721	0.215299	0.464566	0.069839	-0.292731	0.271215	0.531219	0.0342213	0.257276	0.336073	-0.0904719	0.738971	-0.0768806	0.77718	0.601831	0.0136419	0.408101	0.116597	0.566214	0.022225
Atad5	Atad5	blue	0.327469	0.215674	0.197586	0.463245	-0.188885	0.483554	0.788506	0.000284131	0.447259	0.0823829	-0.0996858	0.713384	0.402273	0.122424	0.904731	1.47995e-06	0.390641	0.134652	0.586987	0.0168281
Zfp90	Zfp90	blue	0.326761	0.216726	0.272828	0.306615	-0.39731	0.127543	0.528136	0.0354751	-0.00869189	0.974514	-0.210166	0.43465	0.301388	0.256631	0.731221	0.00128829	0.258853	0.333016	0.267744	0.316072
Mapk7	Mapk7	blue	0.326356	0.21733	0.374258	0.153257	0.219205	0.41468	-0.261435	0.328042	-0.0749137	0.782752	0.302189	0.255307	-0.295926	0.265776	-0.539304	0.0310929	-0.568242	0.0216458	-0.103237	0.703598
Pabpc1	Pabpc1	blue	0.326094	0.217722	0.266531	0.318354	-0.0842605	0.756368	0.562401	0.0233459	0.527571	0.0357083	-0.200161	0.457317	0.0500805	0.853867	0.701545	0.00245639	0.510689	0.043236	0.651106	0.00629626
Kantr	Kantr	blue	0.326053	0.217782	0.342699	0.193815	-0.245403	0.359611	0.560143	0.0240297	0.395301	0.129657	-0.206843	0.442115	-0.0416897	0.878164	0.719528	0.00167693	0.429225	0.0970974	0.697181	0.002684
Utp6	Utp6	blue	0.325845	0.218094	0.284598	0.285367	-0.363513	0.166358	0.627172	0.00931099	0.156763	0.562055	-0.311518	0.240192	0.242131	0.366256	0.895113	2.82642e-06	0.582377	0.0179269	0.448286	0.0815962
Prps1	Prps1	blue	0.325498	0.218614	0.205816	0.444434	-0.233773	0.383534	0.752244	0.000774667	0.341774	0.1951	-0.211493	0.431689	0.356167	0.175734	0.949115	2.06949e-08	0.612734	0.0116188	0.570387	0.0210464
Galnt7	Galnt7	blue	0.325058	0.219272	0.401846	0.122859	-0.396881	0.127993	0.604091	0.0132015	0.0803887	0.767268	-0.203955	0.448654	0.129408	0.632891	0.787451	0.000293316	0.502615	0.0472298	0.366333	0.16285
Aqp4	Aqp4	blue	0.325031	0.219313	0.208777	0.437763	-0.0430712	0.874156	0.651403	0.00626452	0.680579	0.00371081	-0.204086	0.448357	0.251208	0.34799	0.80756	0.000154927	0.506979	0.0450385	0.797469	0.000215284
Sema3c	Sema3c	blue	0.325002	0.219357	0.355593	0.17648	-0.522732	0.0377558	0.490223	0.0538857	-0.152109	0.573865	-0.304319	0.251805	0.023065	0.932431	0.745925	0.000907158	0.526647	0.0360927	0.292746	0.271191
Lrrc27	Lrrc27	blue	0.324718	0.219783	0.296316	0.265117	-0.237464	0.375848	0.377238	0.149751	0.0969573	0.720932	-0.211272	0.43218	0.0460869	0.865417	0.552574	0.0264352	0.296574	0.26468	0.328785	0.213726
Lrrc39	Lrrc39	blue	0.324651	0.219883	0.25388	0.342715	-0.100031	0.71243	0.703976	0.00233654	0.194434	0.470554	-0.0717747	0.791664	0.272736	0.306784	0.792003	0.00025538	0.701648	0.00245121	0.420767	0.104604
Arhgap42	Arhgap42	blue	0.324584	0.219985	0.231232	0.388872	-0.313738	0.23668	0.650067	0.00640843	0.367583	0.161311	-0.267534	0.316467	0.0829634	0.760015	0.864692	1.54532e-05	0.522886	0.0376897	0.657269	0.00566291
Ccdc62	Ccdc62	blue	-0.32423	0.220518	-0.433034	0.0938455	-0.475409	0.0627258	0.546188	0.0286047	0.142228	0.599273	-0.122623	0.650968	0.200577	0.456365	0.697338	0.00267548	0.217655	0.418069	0.547947	0.0279941
Ero1b	Ero1b	blue	0.323892	0.221028	0.301945	0.25571	-0.322749	0.222755	0.695853	0.00275655	0.0717663	0.791688	-0.0233925	0.931474	0.294455	0.268272	0.769511	0.00049119	0.320751	0.225796	0.287479	0.280304
Mta3	Mta3	blue	0.32356	0.221528	0.277983	0.297197	-0.417129	0.107956	0.641253	0.00742501	0.223306	0.40578	-0.321949	0.22397	0.0904727	0.738969	0.904973	1.45481e-06	0.541999	0.0300999	0.63233	0.00858071
B3galt1	B3galt1	blue	0.323451	0.221692	0.286847	0.28141	-0.472463	0.0646031	0.329698	0.212381	0.0300842	0.911934	-0.534547	0.0329059	-0.123084	0.649734	0.720112	0.00165551	0.504349	0.0463498	0.521125	0.038455
Zdhhc2	Zdhhc2	blue	0.323344	0.221854	0.209046	0.437159	0.16572	0.539629	0.825698	8.15598e-05	0.763817	0.000573163	0.0909215	0.737716	0.568572	0.0215529	0.8029	0.000180758	0.401772	0.122934	0.565782	0.0223499
Gipc2	Gipc2	blue	0.322877	0.222561	0.359703	0.171179	-0.246089	0.358227	0.514004	0.0416713	0.429417	0.096932	-0.197223	0.464085	-0.0232482	0.931896	0.654772	0.00591308	0.33962	0.198113	0.685954	0.00334868
Catsperg1	Catsperg1	blue	0.321263	0.225014	0.244768	0.360895	-0.168009	0.533962	0.694519	0.00283099	0.597817	0.0144525	-0.123954	0.647408	0.170686	0.527369	0.805965	0.000163397	0.423691	0.101965	0.748113	0.000859332
Kdelr3	Kdelr3	blue	0.320861	0.225629	0.207388	0.440886	-0.107079	0.693058	0.511815	0.0426995	0.315054	0.234613	-0.275965	0.300863	0.0313287	0.908305	0.714542	0.00186935	0.699224	0.00257538	0.633325	0.00844518
Cep44	Cep44	blue	0.320551	0.226102	0.227184	0.39746	-0.16766	0.534825	0.621626	0.0101501	0.175139	0.516486	0.072296	0.790183	0.306864	0.247661	0.61223	0.0117067	0.359418	0.171542	0.194406	0.470619
Tmem144	Tmem144	blue	-0.31992	0.22707	-0.453147	0.0779465	-0.261779	0.327382	0.485882	0.0563741	0.392132	0.13304	-0.277831	0.297472	0.322274	0.223476	0.757104	0.000683953	0.388781	0.136682	0.529617	0.0348684
Slamf8	Slamf8	blue	0.319572	0.227603	0.133031	0.623319	-0.0488579	0.8574	0.27308	0.30615	0.408017	0.11668	-0.378448	0.148342	-0.10096	0.709868	0.528817	0.0351952	0.587629	0.0166793	0.596142	0.0148016
Dpm1	Dpm1	blue	0.318963	0.228541	0.304964	0.250751	-0.091106	0.737201	0.716452	0.00179362	0.211478	0.431722	0.0948726	0.726716	0.582806	0.0178222	0.719344	0.00168376	0.237771	0.375215	0.117431	0.664924
Cadm1	Cadm1	blue	0.31886	0.228699	0.23794	0.374865	-0.195417	0.468267	0.740985	0.00102318	0.531789	0.0339933	-0.155034	0.566429	0.18174	0.500544	0.879359	7.20831e-06	0.438139	0.0896085	0.761227	0.00061402
Cwc22	Cwc22	blue	0.31861	0.229084	0.371814	0.156174	-0.145236	0.591489	0.734922	0.00118191	0.276941	0.299087	0.0894099	0.741937	0.370984	0.157173	0.728531	0.00137044	0.237234	0.376325	0.305692	0.249565
RT1.CE4	RT1.CE4	blue	-0.318321	0.229531	-0.28065	0.292393	-0.437821	0.0898682	0.396352	0.128547	0.158666	0.557258	-0.0998034	0.713059	-0.141284	0.601724	0.507888	0.0445917	0.266074	0.319217	0.527828	0.035602
Msl2	Msl2	blue	0.317486	0.230823	0.231685	0.387917	-0.337956	0.200461	0.718835	0.00170269	0.305576	0.249753	-0.246029	0.358348	0.27106	0.309884	0.931956	1.51076e-07	0.547501	0.0281479	0.607984	0.012469
Pcdh15	Pcdh15	blue	0.316132	0.232928	0.253785	0.342901	-0.304741	0.251115	0.779937	0.000366082	0.205972	0.444081	-0.0287059	0.915955	0.284499	0.285542	0.84763	3.38376e-05	0.335459	0.204018	0.463723	0.0704155
Rasgrp1	Rasgrp1	blue	0.315935	0.233236	0.195331	0.468468	-0.459298	0.0734991	0.538533	0.0313813	0.035112	0.897283	-0.278933	0.295481	-0.0500627	0.853919	0.749206	0.00083622	0.397681	0.127156	0.515075	0.0411754
Mecom	Mecom	blue	0.315682	0.233631	0.199232	0.459453	0.00971448	0.971517	0.699392	0.0025666	0.266948	0.317569	0.0933256	0.731018	0.537157	0.0319015	0.68376	0.0034929	0.354324	0.17814	0.103223	0.703635
Rad51c	Rad51c	blue	-0.31564	0.233695	-0.361414	0.169002	-0.26248	0.326042	0.46815	0.0674259	-0.0755773	0.780871	0.00847596	0.975147	0.142258	0.599195	0.520382	0.0387818	0.381658	0.14465	0.266072	0.31922
Paics	Paics	blue	0.31518	0.234415	0.192589	0.474857	-0.130136	0.630963	0.633717	0.00839234	0.364131	0.165585	-0.282077	0.289842	0.248506	0.353373	0.865015	1.521e-05	0.794253	0.000238184	0.572861	0.0203708
Slmap	Slmap	blue	0.314234	0.2359	0.344001	0.192016	-0.337472	0.201147	0.620953	0.0102559	0.276353	0.300156	-0.240649	0.369286	0.180861	0.502653	0.836834	5.3012e-05	0.411571	0.11322	0.544245	0.0292909
Pias2	Pias2	blue	0.314095	0.236118	0.180263	0.504091	-0.153488	0.570354	0.761931	0.000602685	0.434021	0.0930149	-0.191338	0.477784	0.326901	0.216518	0.935435	1.05617e-07	0.62749	0.0092646	0.646244	0.00683483
Ppp1r7	Ppp1r7	blue	0.313648	0.236821	0.180276	0.50406	-0.195707	0.467595	0.792968	0.00024788	0.341209	0.195887	-0.044496	0.870025	0.507587	0.0447392	0.88233	6.1036e-06	0.361442	0.168966	0.396864	0.12801
Frmd4b	Frmd4b	blue	0.313311	0.237352	0.149121	0.5815	-0.0669525	0.805403	0.785404	0.000311833	0.28755	0.28018	0.0410797	0.879935	0.565836	0.0223341	0.81474	0.000121167	0.427596	0.0985126	0.236552	0.377741
Tesk2	Tesk2	blue	0.312579	0.238509	0.179985	0.504758	0.100537	0.711035	0.769937	0.000485464	0.458077	0.0743669	0.126687	0.640117	0.583703	0.0176053	0.722188	0.00158109	0.484483	0.0571941	0.298327	0.261732
Gp6	Gp6	blue	0.312547	0.23856	0.126032	0.641862	-0.0346899	0.898512	0.600631	0.0138804	0.220019	0.412904	-0.0614277	0.821208	0.35963	0.171272	0.670111	0.00450624	0.296499	0.264808	0.349496	0.184544
Hspb6	Hspb6	blue	0.312092	0.23928	0.334141	0.205912	-0.158087	0.558717	0.640922	0.00746562	0.310715	0.24147	-0.00361191	0.989408	0.0273891	0.919799	0.667235	0.00474708	0.394612	0.130387	0.5772	0.0192264
Zc4h2	Zc4h2	blue	0.311791	0.239758	0.302395	0.254967	-0.129418	0.632865	0.651369	0.00626813	0.446691	0.08282	-0.190866	0.478893	0.238971	0.372736	0.824959	8.38363e-05	0.525815	0.0364416	0.606834	0.0126819
R3hcc1l	R3hcc1l	blue	0.31143	0.240332	0.186495	0.489204	0.0148831	0.956373	0.687171	0.00327084	0.4772	0.0616041	-0.0297024	0.913048	0.532658	0.0336476	0.743196	0.00096984	0.404649	0.120024	0.475499	0.0626689
Fbxl21	Fbxl21	blue	0.310442	0.241906	0.190585	0.479551	-0.0276061	0.919165	0.802848	0.000181068	0.569217	0.0213718	0.10069	0.710613	0.547393	0.0281851	0.772658	0.000450196	0.199874	0.457978	0.476925	0.0617756
Zfp879	Zfp879	blue	0.310387	0.241994	0.301876	0.255824	-0.0427704	0.875028	0.538765	0.0312942	0.540478	0.0306573	0.00390011	0.988563	0.373482	0.154179	0.544888	0.0290626	0.0500352	0.853998	0.477721	0.0612807
Twistnb	Twistnb	blue	-0.309873	0.242816	-0.409482	0.115245	-0.310454	0.241887	0.617264	0.0108511	0.268746	0.314195	-0.197104	0.464359	0.410734	0.114029	0.837364	5.1897e-05	0.581218	0.0182117	0.494602	0.051459
Pld5	Pld5	blue	0.309817	0.242905	0.251217	0.347972	-0.329011	0.213392	0.603702	0.0132764	0.32392	0.220984	-0.231642	0.388006	-0.0130655	0.961697	0.776304	0.000406275	0.538515	0.031388	0.675346	0.00409292
Stambpl1	Stambpl1	blue	-0.309093	0.244066	-0.373634	0.153998	-0.342457	0.194151	0.520449	0.0387521	0.312698	0.238322	-0.280918	0.291913	0.324738	0.219754	0.806924	0.000158259	0.500379	0.0483826	0.512592	0.0423327
G6pd	G6pd	blue	0.308928	0.244331	0.263417	0.324254	-0.0730956	0.787911	0.727127	0.00141497	0.522045	0.0380536	-0.125743	0.642633	0.162414	0.547859	0.837657	5.12881e-05	0.662112	0.00520176	0.718759	0.00170552
Atg13	Atg13	blue	0.308896	0.244382	0.128274	0.6359	-0.226605	0.398695	0.692559	0.00294331	0.419026	0.106199	-0.199045	0.459883	0.192784	0.4744	0.851685	2.83345e-05	0.547676	0.0280876	0.69407	0.00285641
Mettl23	Mettl23	blue	0.308575	0.244898	0.191948	0.476356	-0.0869984	0.748685	0.483545	0.0577486	0.398402	0.126404	-0.311001	0.241014	0.326236	0.21751	0.731893	0.00126843	0.397875	0.126953	0.469714	0.0663924
RT1.CE7	RT1.CE7	blue	0.308106	0.245654	0.0493025	0.856115	-0.0509285	0.851418	0.622875	0.00995612	0.353825	0.178795	-0.164303	0.54315	0.320315	0.226464	0.75495	0.000723014	0.575555	0.0196542	0.497533	0.0498809
Med11	Med11	blue	0.308085	0.245688	0.222883	0.406693	-0.21944	0.414168	0.678606	0.00385136	0.295653	0.266238	0.00719579	0.9789	0.184824	0.493175	0.707929	0.00215181	0.28748	0.280302	0.515184	0.0411249
Sorbs2	Sorbs2	blue	0.307826	0.246106	0.21243	0.429603	-0.372622	0.155205	0.673319	0.00424917	0.387573	0.138012	-0.304345	0.251763	0.119022	0.660637	0.91727	5.70261e-07	0.479705	0.06006	0.755428	0.000714191
Xpo7	Xpo7	blue	0.307738	0.246248	0.215355	0.423127	-0.010088	0.970422	0.84557	3.69589e-05	0.547786	0.0280495	0.146139	0.589162	0.561257	0.0236906	0.782404	0.000340707	0.248239	0.353907	0.419218	0.106022
Cep295nl	Cep295nl	blue	0.307375	0.246834	0.296119	0.265449	-0.249654	0.35108	0.785954	0.000306769	0.276336	0.300188	0.0852495	0.75359	0.360259	0.170469	0.773038	0.000445446	0.239741	0.371151	0.452228	0.0786276
Tubgcp5	Tubgcp5	blue	0.307277	0.246992	0.170997	0.526606	-0.153313	0.5708	0.72471	0.00149437	0.360426	0.170256	-0.148765	0.582411	0.415331	0.109639	0.872531	1.03995e-05	0.491881	0.0529572	0.548486	0.0278088
Col24a1	Col24a1	blue	-0.307156	0.247188	-0.362741	0.167328	-0.261908	0.327137	0.625093	0.00961885	0.210988	0.432814	0.0844218	0.755915	0.197666	0.463061	0.636133	0.00807189	0.36677	0.162311	0.444396	0.0846045
Gphn	Gphn	blue	0.307078	0.247314	0.288635	0.278288	-0.10432	0.700619	0.817451	0.000110126	0.450044	0.0802622	0.0109877	0.967785	0.538529	0.0313828	0.866422	1.41899e-05	0.417676	0.107447	0.461935	0.0716499
Megf9	Megf9	blue	0.306558	0.248157	0.127716	0.637382	0.140499	0.603764	0.772997	0.000445948	0.695309	0.00278671	-0.0424848	0.875857	0.519206	0.0393028	0.835265	5.64372e-05	0.571765	0.0206678	0.611222	0.0118843
Pigx	Pigx	blue	0.306187	0.24876	0.067273	0.804488	0.03731	0.890888	0.650279	0.00638537	0.522229	0.0379739	0.0220846	0.935297	0.455797	0.0760076	0.67588	0.00405258	0.195699	0.467615	0.475843	0.0624529
Jakmip2	Jakmip2	blue	0.306045	0.248989	0.230785	0.389816	-0.281275	0.291274	0.714611	0.00186654	0.403784	0.120894	-0.274911	0.302788	0.172139	0.523807	0.945516	3.3069e-08	0.657389	0.00565104	0.700107	0.00252959
Scel	Scel	blue	-0.306013	0.249043	-0.294952	0.267427	-0.771304	0.000467465	0.0887366	0.74382	-0.415649	0.109341	-0.565291	0.0224924	-0.288663	0.27824	0.530804	0.0343878	0.596072	0.0148164	0.278801	0.295719
Lrrc2	Lrrc2	blue	0.305718	0.249521	0.145861	0.589879	-0.301438	0.256548	0.570089	0.0211288	0.175269	0.51617	-0.150762	0.577299	0.0582349	0.830372	0.709845	0.00206663	0.346998	0.187917	0.475825	0.0624643
Tbc1d23	Tbc1d23	blue	0.3055	0.249876	0.233888	0.383292	-0.109421	0.686658	0.723167	0.00154696	0.350724	0.182901	-0.00496013	0.985455	0.588473	0.0164853	0.795001	0.000232683	0.299595	0.259611	0.274316	0.303878
Cdc14b	Cdc14b	blue	-0.305467	0.249931	-0.259604	0.331565	-0.574921	0.0198211	0.356914	0.174765	0.1041	0.701224	-0.294281	0.268569	0.0318613	0.906753	0.619091	0.0105529	0.198803	0.460439	0.402125	0.122574
Arrdc3	Arrdc3	blue	0.305313	0.250182	0.22064	0.411553	-0.401278	0.123439	0.627625	0.00924491	0.23797	0.374802	-0.269605	0.31259	0.223472	0.405423	0.865129	1.5125e-05	0.407047	0.117636	0.568494	0.0215748
Pi4k2b	Pi4k2b	blue	0.305194	0.250375	0.158247	0.558312	-0.255974	0.338611	0.550141	0.0272464	-0.00758561	0.977757	-0.00306304	0.991017	0.268782	0.314127	0.589674	0.0162123	0.202307	0.452407	0.146902	0.587198
Rarres1	Rarres1	blue	-0.305016	0.250666	-0.386149	0.139591	-0.0898174	0.740799	0.306791	0.247779	0.408843	0.115868	-0.119564	0.659178	0.28214	0.289729	0.426454	0.0995134	0.291932	0.272587	0.328504	0.21414
Braf	Braf	blue	0.304522	0.251474	0.243626	0.363212	-0.391574	0.133641	0.524617	0.0369481	0.289489	0.276805	-0.453863	0.077419	0.0282428	0.917307	0.869291	1.22865e-05	0.55553	0.0254749	0.697423	0.00267094
Fgf10	Fgf10	blue	-0.30419	0.252017	-0.360643	0.16998	-0.18597	0.49045	0.259038	0.332658	-0.0572443	0.833219	-0.178432	0.508502	0.105671	0.696914	0.434525	0.0925934	0.454554	0.0769126	0.210496	0.433912
Ubxn2b	Ubxn2b	blue	0.304142	0.252096	0.293724	0.269518	0.151837	0.574558	0.780823	0.000356792	0.689978	0.00309675	0.189258	0.482675	0.564037	0.0228597	0.6896	0.00311974	0.241634	0.367271	0.437498	0.0901326
Ube2l6	Ube2l6	blue	-0.303911	0.252473	-0.322191	0.223602	-0.245101	0.360222	0.368891	0.159711	0.189831	0.481324	-0.117721	0.664143	-0.0294957	0.913651	0.502977	0.0470447	0.565946	0.0223022	0.403665	0.121014
Cenpv	Cenpv	blue	0.303656	0.252892	0.231273	0.388784	-0.259996	0.330809	0.708272	0.00213632	0.376329	0.150814	-0.201133	0.45509	0.100781	0.710362	0.881456	6.41266e-06	0.574936	0.0198169	0.685162	0.0034002
Rev1	Rev1	blue	0.303191	0.253656	0.321666	0.224401	-0.1327	0.624192	0.789084	0.000279204	0.505127	0.0459586	0.00303013	0.991114	0.261928	0.327098	0.822117	9.30929e-05	0.455972	0.0758802	0.621301	0.0102011
Erbb4	Erbb4	blue	0.30194	0.255718	0.182853	0.497878	-0.316617	0.232172	0.666712	0.00479197	0.268262	0.3151	-0.339223	0.198671	0.150045	0.579133	0.940181	6.26889e-08	0.695827	0.00275796	0.653733	0.00601971
Usp28	Usp28	blue	0.30123	0.256893	0.176822	0.512399	-0.373726	0.153889	0.710992	0.00201695	0.320226	0.226601	-0.226696	0.398501	0.150905	0.576934	0.900197	2.02402e-06	0.512211	0.042512	0.678005	0.003895
Rasa2	Rasa2	blue	0.300744	0.2577	0.109286	0.687026	0.0453412	0.867577	0.720839	0.00162912	0.509286	0.0439108	0.0656271	0.809188	0.663681	0.00505891	0.723026	0.00155184	0.193735	0.472181	0.260387	0.330057
Lrrn4cl	Lrrn4cl	blue	0.300663	0.257834	0.00911167	0.973283	-0.127842	0.637047	0.561198	0.0237084	0.25379	0.342892	-0.242688	0.365119	0.235309	0.380324	0.750752	0.000804419	0.550362	0.0271719	0.489033	0.0545597
Vps45	Vps45	blue	0.300572	0.257985	0.139086	0.607446	-0.21129	0.432142	0.702419	0.00241274	0.439941	0.0881462	-0.2169	0.419726	0.164682	0.542207	0.881703	6.32399e-06	0.508692	0.0441993	0.694144	0.00285218
Bloc1s6	Bloc1s6	blue	-0.300288	0.258458	-0.356847	0.174851	-0.244249	0.361947	0.618155	0.0107048	0.182997	0.497534	0.162881	0.546695	0.595801	0.0148736	0.599021	0.0142055	0.0830507	0.759769	0.126881	0.639602
Lin54	Lin54	blue	0.298923	0.260733	0.0953885	0.725284	-0.231888	0.387489	0.758221	0.000664389	0.337527	0.201069	-0.126802	0.639812	0.421941	0.103539	0.893784	3.07561e-06	0.425105	0.100705	0.549372	0.0275067
Rcbtb2	Rcbtb2	blue	0.298434	0.261552	0.282451	0.289175	0.108985	0.687848	0.696987	0.00269447	0.696235	0.00273549	0.0972147	0.720219	0.465491	0.0692104	0.67359	0.00422804	0.300559	0.258007	0.431746	0.0949363
Zbed4	Zbed4	blue	0.298092	0.262126	0.121185	0.654822	-0.172318	0.523369	0.736743	0.00113225	0.407341	0.117346	-0.0484631	0.858542	0.4652	0.0694078	0.820698	9.8023e-05	0.251155	0.348096	0.434365	0.092727
Opalin	Opalin	blue	-0.297681	0.262817	-0.410644	0.114116	-0.631013	0.00876271	0.247665	0.355058	-0.151939	0.574296	-0.532225	0.0338193	0.00824878	0.975813	0.686375	0.00332158	0.557225	0.0249364	0.329451	0.212744
Rad17	Rad17	blue	-0.297534	0.263063	-0.260046	0.330713	-0.400471	0.124266	0.578687	0.0188457	0.056965	0.834022	-0.107528	0.691828	0.379379	0.147265	0.754198	0.000737072	0.400887	0.123839	0.220448	0.41197
Casc1	Casc1	blue	0.297355	0.263365	0.180322	0.503948	-0.126873	0.639623	0.667149	0.00475445	0.519226	0.0392939	-0.062278	0.818771	0.0646645	0.81194	0.7148	0.00185897	0.43384	0.0931668	0.752748	0.000764827
Ewsr1	Ewsr1	blue	0.297258	0.263528	0.437381	0.0902288	-0.29871	0.261091	0.373831	0.153764	0.0871818	0.748172	-0.234678	0.38164	0.017055	0.950013	0.579977	0.0185204	0.416854	0.108212	0.258573	0.333556
Hdac3	Hdac3	blue	0.296573	0.264682	0.191256	0.477977	0.0176137	0.948378	0.806848	0.000158658	0.638837	0.00772499	0.102477	0.705687	0.478876	0.060568	0.764493	0.00056288	0.422116	0.10338	0.548111	0.0279376
Thnsl1	Thnsl1	blue	0.295873	0.265865	0.152211	0.573602	-0.0758118	0.780207	0.639628	0.00762575	0.323249	0.221998	-0.095662	0.724525	0.377351	0.149619	0.739052	0.00107177	0.605251	0.0129798	0.353378	0.179383
Pphln1	Pphln1	blue	0.295606	0.266318	0.194336	0.47078	-0.331015	0.210449	0.510313	0.0434158	0.289947	0.276011	-0.463824	0.0703462	-0.0140591	0.958786	0.851611	2.84286e-05	0.692332	0.00295658	0.726095	0.00144844
Ldah	Ldah	blue	0.295468	0.266551	0.108639	0.688792	0.0356277	0.895782	0.810111	0.000142137	0.575322	0.0197154	0.123953	0.64741	0.604368	0.0131483	0.764547	0.000562071	0.233197	0.384739	0.510063	0.0435362
Pbx3	Pbx3	blue	-0.295379	0.266702	-0.346823	0.188155	-0.704927	0.00229095	0.360538	0.170114	-0.145517	0.590766	-0.465159	0.0694354	-0.0936495	0.730116	0.758187	0.000664972	0.521469	0.0383049	0.474116	0.0635448
Slx4ip	Slx4ip	blue	0.294971	0.267394	0.323157	0.222137	-0.0890333	0.74299	0.43932	0.0886486	0.281091	0.291603	-0.123257	0.64927	0.152388	0.573152	0.556532	0.0251553	0.327934	0.214984	0.408573	0.116134
Filip1l	Filip1l	blue	0.294925	0.267472	0.0495674	0.85535	0.197578	0.463265	0.617595	0.0107966	0.544773	0.0291033	-0.0509238	0.851431	0.348563	0.185799	0.66584	0.00486759	0.668649	0.00462742	0.565849	0.0223305
Pde1a	Pde1a	blue	0.294883	0.267543	0.155462	0.565345	-0.112348	0.678688	0.766066	0.000539533	0.571898	0.0206315	-0.109538	0.686339	0.361014	0.16951	0.880747	6.67298e-06	0.466834	0.0683045	0.644227	0.00706867
Slc31a1	Slc31a1	blue	0.294817	0.267656	0.127855	0.637012	-0.0675687	0.803644	0.776181	0.000407688	0.615685	0.011114	-0.13667	0.613759	0.345961	0.189328	0.900508	1.98198e-06	0.525436	0.0366011	0.713533	0.00191037
Cxxc4	Cxxc4	blue	0.293998	0.26905	0.169219	0.530978	-0.291622	0.27312	0.683241	0.0035277	0.389639	0.135743	-0.315494	0.233923	0.257421	0.335791	0.950696	1.66615e-08	0.607087	0.0126347	0.640962	0.00746073
Ap4e1	Ap4e1	blue	0.293408	0.270058	0.176966	0.512051	-0.111725	0.680381	0.810193	0.000141738	0.339106	0.198836	0.0964881	0.722233	0.57692	0.0192987	0.799569	0.000201335	0.29889	0.260789	0.327525	0.21559
Drosha	Drosha	blue	0.293339	0.270175	0.239187	0.372291	-0.305523	0.24984	0.709793	0.0020689	0.308479	0.245054	-0.231016	0.389327	0.136565	0.614034	0.907175	1.24208e-06	0.603083	0.0133965	0.605597	0.0129142
Cdk7	Cdk7	blue	0.293002	0.270751	0.250958	0.348486	-0.457868	0.0745166	0.505369	0.0458379	0.0620014	0.819564	-0.338346	0.199909	0.184649	0.493592	0.802894	0.000180796	0.350988	0.18255	0.363086	0.166894
Mrpl39	Mrpl39	blue	0.292387	0.271806	0.109407	0.686695	-0.198134	0.461981	0.51746	0.0400864	0.433774	0.0932223	-0.245795	0.358821	0.02997	0.912267	0.703014	0.0023834	0.489012	0.0545716	0.665276	0.00491702
Tpgs2	Tpgs2	blue	0.292188	0.272147	0.164276	0.543217	0.0268224	0.921453	0.774099	0.000432393	0.563987	0.0228745	-0.0490412	0.85687	0.428459	0.0977611	0.846285	3.58505e-05	0.551974	0.0266337	0.619137	0.0105456
Rlim	Rlim	blue	0.292091	0.272314	0.186704	0.488711	-0.261835	0.327276	0.674348	0.0041693	0.234606	0.381792	-0.209309	0.43657	0.123029	0.649881	0.847545	3.39623e-05	0.595106	0.015021	0.615181	0.0111989
Ggta1	Ggta1	blue	-0.291967	0.272527	-0.411156	0.113621	-0.425361	0.100478	0.583284	0.0177065	0.0827059	0.76074	-0.173934	0.519421	0.224654	0.402876	0.771941	0.000459273	0.537451	0.0317899	0.476666	0.0619373
Tnfaip8	Tnfaip8	blue	-0.291716	0.272958	-0.22648	0.398963	-0.226401	0.399132	0.470719	0.0657344	0.12296	0.650066	0.114035	0.67411	0.365717	0.163613	0.474619	0.0632253	0.0348234	0.898124	0.0937729	0.729773
Hacd1	Hacd1	blue	-0.291226	0.273802	-0.278262	0.296692	-0.730028	0.00132422	0.379488	0.147139	-0.0557669	0.83747	-0.324022	0.220831	0.0163026	0.952216	0.670574	0.00446837	0.22013	0.412663	0.428971	0.0973175
Timp1	Timp1	blue	0.290751	0.274622	0.109392	0.686737	-0.0550392	0.839565	0.407048	0.117635	0.493093	0.0522862	-0.248179	0.354027	-0.0339702	0.900608	0.579158	0.0187264	0.451932	0.0788479	0.665526	0.00489508
Tspan6	Tspan6	blue	0.290647	0.2748	0.141337	0.601585	0.189797	0.481406	0.799471	0.000201974	0.75242	0.000771227	0.110309	0.684237	0.60014	0.0139789	0.760132	0.000631987	0.421414	0.104017	0.470639	0.0657864
Was	Was	blue	-0.290534	0.274995	-0.355743	0.176285	-0.0618589	0.819972	0.317473	0.230843	0.287857	0.279643	0.0527881	0.846052	0.251799	0.346819	0.314268	0.235845	0.0678312	0.802895	0.11194	0.679798
Dear	Dear	blue	0.290488	0.275075	0.153184	0.571126	-0.303095	0.253814	0.633684	0.0083967	0.303609	0.25297	-0.138443	0.609125	0.27435	0.303816	0.774889	0.000422878	0.329802	0.212227	0.446007	0.0833489
Pdap1	Pdap1	blue	0.290336	0.275339	0.174041	0.519159	0.214307	0.425442	0.818689	0.000105375	0.585611	0.0171504	0.188694	0.484004	0.589503	0.0162508	0.737078	0.00112331	0.349817	0.184114	0.401556	0.123154
Fgf14	Fgf14	blue	0.290147	0.275665	0.234937	0.381099	-0.467423	0.0679104	0.489366	0.0543703	0.194142	0.471232	-0.508067	0.044504	-0.0632057	0.816114	0.872594	1.03652e-05	0.650305	0.00638258	0.673984	0.00419739
Usp53	Usp53	blue	0.289974	0.275964	0.218604	0.415993	-0.146793	0.587477	0.69549	0.00277665	0.521816	0.0381532	-0.253084	0.344281	0.251362	0.347687	0.906322	1.3211e-06	0.643562	0.00714712	0.704741	0.00229983
Grik1	Grik1	blue	0.289964	0.275981	0.217139	0.419201	-0.456284	0.075655	0.625836	0.00950795	0.0369747	0.891863	-0.266694	0.318046	0.135925	0.615711	0.857942	2.13232e-05	0.560242	0.0239994	0.467992	0.0675311
Kbtbd4	Kbtbd4	blue	0.289913	0.27607	0.260852	0.329162	0.10548	0.697439	0.816192	0.000115143	0.578254	0.0189561	0.0785011	0.772597	0.499209	0.0489946	0.813235	0.000127679	0.52731	0.0358167	0.492697	0.0525049
Clec10a	Clec10a	blue	-0.289677	0.276479	-0.415133	0.109827	-0.274435	0.30366	0.264339	0.3225	0.125514	0.643242	-0.227926	0.395878	0.0702112	0.796112	0.457383	0.0748636	0.426282	0.0996647	0.435332	0.091921
Tac3	Tac3	blue	0.287421	0.280405	0.446566	0.0829169	-0.18797	0.485713	0.415617	0.10937	0.280992	0.291781	-0.00723107	0.978796	-0.056168	0.836315	0.426195	0.0997413	0.145567	0.590635	0.556213	0.0252568
Hsd17b11	Hsd17b11	blue	0.287283	0.280647	0.148505	0.583078	-0.112559	0.678116	0.748591	0.000849164	0.373634	0.153998	-0.101691	0.707851	0.501963	0.0475638	0.873593	9.83688e-06	0.446482	0.0829818	0.420534	0.104817
Nsun6	Nsun6	blue	-0.286786	0.281517	-0.407497	0.117191	-0.138131	0.609939	0.471645	0.0651318	0.389499	0.135896	-0.155836	0.5644	0.271289	0.30946	0.624482	0.0097109	0.52195	0.038095	0.615067	0.0112183
Meltf	Meltf	blue	0.286008	0.282882	0.0709793	0.793927	-0.11483	0.671955	0.460727	0.0724926	0.476762	0.0618773	-0.185299	0.492045	0.0799898	0.768394	0.575523	0.0196625	0.281877	0.290198	0.584654	0.0173774
Grid2	Grid2	blue	0.285419	0.283918	0.185337	0.491956	-0.312538	0.238575	0.761397	0.000611255	0.344683	0.191079	-0.125876	0.642278	0.218514	0.416189	0.884044	5.53392e-06	0.480908	0.0593287	0.666288	0.00482866
Dusp19	Dusp19	blue	0.284907	0.284822	0.272383	0.307436	-0.127194	0.638768	0.723845	0.00152369	0.344074	0.191916	-0.0453368	0.867589	0.371134	0.156991	0.81336	0.000127126	0.569408	0.0213184	0.31622	0.232791
Nlk	Nlk	blue	0.28455	0.285451	0.188525	0.484403	-0.159288	0.555693	0.801719	0.000187849	0.258131	0.334413	-0.00991268	0.970936	0.39198	0.133203	0.859304	2.0009e-05	0.502413	0.0473329	0.371795	0.156196
Terf2	Terf2	blue	0.284507	0.285527	0.244886	0.360656	-0.111143	0.681964	0.694215	0.00284819	0.470476	0.0658925	-0.116786	0.666664	0.207069	0.441604	0.802118	0.000185424	0.550834	0.0270134	0.582457	0.0179072
Shq1	Shq1	blue	0.284394	0.285728	0.186157	0.490008	0.0275545	0.919316	0.668411	0.00464742	0.488743	0.0547248	0.00899803	0.973616	0.475168	0.0628781	0.684786	0.00342484	0.243857	0.362742	0.502693	0.0471896
Sgo2	Sgo2	blue	0.284279	0.285931	0.0505424	0.852533	0.237198	0.3764	0.628636	0.00909885	0.618519	0.0106456	0.101679	0.707884	0.470658	0.065774	0.581381	0.0181714	0.415005	0.109947	0.337801	0.20068
Hmmr	Hmmr	blue	0.28413	0.286195	0.198292	0.461617	0.149587	0.580305	0.619884	0.0104256	0.546836	0.0283784	0.028328	0.917058	0.521943	0.0380979	0.63738	0.0079104	0.458039	0.074394	0.396471	0.128423
Rpp40	Rpp40	blue	0.283609	0.287117	0.236765	0.377298	-0.0546605	0.840655	0.732783	0.00124248	0.414429	0.110492	-0.05845	0.829754	0.433268	0.0936476	0.823012	9.00888e-05	0.579612	0.0186121	0.421463	0.103972
Nrap	Nrap	blue	0.283592	0.287148	0.206307	0.443326	-0.121635	0.653614	0.561707	0.0235546	0.27471	0.303157	0.0500394	0.853986	0.198903	0.460208	0.556511	0.0251621	0.339711	0.197984	0.433622	0.0933503
Aifm1	Aifm1	blue	0.283291	0.287682	0.0513125	0.850309	0.183106	0.497274	0.657739	0.00561672	0.449223	0.0808835	-0.0220108	0.935513	0.434231	0.0928391	0.700949	0.0024865	0.633527	0.00841799	0.406818	0.117862
Pbx1	Pbx1	blue	0.283225	0.287798	0.199303	0.459288	-0.155571	0.56507	0.747822	0.000865576	0.613996	0.0114007	-0.0687218	0.800356	0.196741	0.465199	0.813259	0.000127572	0.319805	0.227245	0.811419	0.000135925
Nabp1	Nabp1	blue	0.283127	0.287972	0.257465	0.335706	0.00781175	0.977094	0.512505	0.0423735	0.410381	0.11437	-0.144262	0.594006	0.408397	0.116305	0.644951	0.00698401	0.439428	0.0885606	0.360081	0.170695
Rufy1	Rufy1	blue	0.283112	0.288	0.316879	0.231765	-0.338203	0.200112	0.713579	0.00190849	0.219802	0.413378	-0.0566122	0.835037	0.259833	0.331124	0.809917	0.000143077	0.363131	0.166837	0.391345	0.133889
Hrnr	Hrnr	blue	-0.283025	0.288155	-0.409482	0.115245	-0.295376	0.266707	0.363972	0.165784	0.262083	0.326801	-0.419784	0.105503	-0.102368	0.705988	0.687512	0.00324923	0.709628	0.00207613	0.729922	0.00132745
Lrrc49	Lrrc49	blue	0.282711	0.288712	0.173957	0.519365	0.128913	0.634204	0.721612	0.00160147	0.607863	0.0124911	-0.0506971	0.852086	0.480845	0.059367	0.79516	0.000231532	0.570532	0.0210061	0.507465	0.0447991
Eif3j	Eif3j	blue	0.282699	0.288733	0.213189	0.427917	-0.254286	0.341916	0.648607	0.00656862	0.301091	0.257124	-0.279863	0.293805	0.355807	0.176201	0.900662	1.96142e-06	0.535143	0.0326742	0.474999	0.062985
Kcnma1	Kcnma1	blue	0.282633	0.288852	0.183705	0.495843	-0.302967	0.254024	0.750404	0.000811492	0.294184	0.268734	-0.192216	0.47573	0.190264	0.480307	0.923209	3.44037e-07	0.601048	0.0137972	0.646928	0.00675694
Zfp28	Zfp28	blue	0.281835	0.290274	0.319452	0.227788	-0.474691	0.0631795	0.461249	0.072128	0.0986123	0.716351	-0.299777	0.259309	0.000867499	0.997456	0.700557	0.00250649	0.394671	0.130324	0.515353	0.0410472
Scg3	Scg3	blue	0.281155	0.291488	0.18253	0.498651	-0.127526	0.637887	0.682245	0.00359533	0.463213	0.0707663	-0.254245	0.341996	0.238389	0.373936	0.898391	2.28353e-06	0.67824	0.00387785	0.694095	0.00285499
Anks1b	Anks1b	blue	0.280235	0.293138	0.240958	0.368654	-0.22212	0.408344	0.810399	0.000140749	0.461687	0.0718225	-0.0615737	0.820789	0.242372	0.365763	0.892571	3.319e-06	0.534176	0.0330506	0.662336	0.00518115
Zfp697	Zfp697	blue	0.280186	0.293225	0.296183	0.265341	-0.310851	0.241253	0.568343	0.0216173	0.00340595	0.990012	-0.103831	0.701963	-0.0356276	0.895783	0.662635	0.00515376	0.572711	0.020411	0.42193	0.103549
Tenm3	Tenm3	blue	0.279752	0.294006	0.314255	0.235866	-0.338096	0.200263	0.668731	0.00462053	0.0305395	0.910606	0.0593108	0.827281	0.161805	0.549383	0.672667	0.00430047	0.216706	0.420151	0.310414	0.24195
Parp9	Parp9	blue	0.279666	0.29416	0.207277	0.441137	-0.27431	0.303889	0.527937	0.0355572	0.353547	0.179161	-0.361858	0.168441	-0.00554634	0.983736	0.802682	0.000182048	0.576621	0.019376	0.680346	0.0037272
Uhrf2	Uhrf2	blue	0.279407	0.294627	0.153783	0.569605	-0.201655	0.453896	0.829742	6.99941e-05	0.415919	0.109087	-0.120263	0.657298	0.39015	0.135186	0.964336	1.79051e-09	0.57358	0.0201776	0.592817	0.0155143
P2rx3	P2rx3	blue	0.278634	0.296019	0.33541	0.204089	-0.0896641	0.741227	0.518778	0.0394937	0.441975	0.0865167	-0.0620734	0.819357	0.225497	0.401068	0.598474	0.0143173	0.182269	0.499275	0.389709	0.135666
Lxn	Lxn	blue	0.278492	0.296277	0.147933	0.584546	-0.113597	0.675296	0.578981	0.0187713	0.439922	0.0881619	-0.293699	0.269561	0.11959	0.659107	0.801825	0.000187201	0.750523	0.00080907	0.716775	0.00178107
Brd7	Brd7	blue	0.278338	0.296555	0.147986	0.58441	-0.268025	0.315545	0.67049	0.00447521	0.282187	0.289646	-0.296718	0.264438	0.139286	0.606923	0.909364	1.05727e-06	0.702712	0.00239825	0.67709	0.00396219
Bnc2	Bnc2	blue	-0.277835	0.297465	-0.258961	0.332806	-0.745536	0.00091589	0.373678	0.153946	-0.182054	0.499791	-0.246991	0.356412	0.00333421	0.990222	0.616018	0.0110581	0.176372	0.513489	0.352694	0.180285
Golgb1	Golgb1	blue	-0.277734	0.297648	-0.283309	0.287651	-0.672383	0.00432295	0.341614	0.195323	-0.175942	0.514533	-0.496123	0.0506352	-0.153031	0.571517	0.746135	0.000902465	0.717206	0.00176445	0.520105	0.0389042
Tmem67	Tmem67	blue	0.27739	0.298271	0.144511	0.593361	-0.0488728	0.857357	0.798992	0.000205092	0.637023	0.00795637	-0.0380924	0.888613	0.404876	0.119797	0.859584	1.97468e-05	0.397755	0.127078	0.700396	0.00251475
Tnfsf13	Tnfsf13	blue	0.277221	0.298578	0.18898	0.483329	-0.362939	0.167079	0.427084	0.0989605	-0.0165891	0.951377	-0.324107	0.220703	-0.154869	0.566848	0.667031	0.0047646	0.686751	0.00329751	0.455579	0.0761655
Grcc10	Grcc10	blue	0.277189	0.298636	0.169725	0.529732	-0.399856	0.124899	0.290372	0.275275	0.132146	0.625652	-0.456628	0.0754062	-0.301163	0.257003	0.607192	0.0126154	0.452134	0.0786975	0.670768	0.00445259
Stxbp4	Stxbp4	blue	0.276487	0.299912	0.245982	0.358442	-0.316684	0.232068	0.607625	0.012535	0.397245	0.127611	-0.293974	0.269091	0.0226055	0.933774	0.835749	5.53607e-05	0.506543	0.0452536	0.798768	0.000206567
Slc30a10	Slc30a10	blue	0.275538	0.301642	0.220786	0.411236	-0.285788	0.283269	0.757411	0.000678528	0.125621	0.642958	0.16589	0.539208	0.507261	0.0448995	0.705962	0.00224219	0.0481673	0.859397	0.192922	0.474078
Cntnap5b	Cntnap5b	blue	0.275428	0.301843	0.1569	0.56171	-0.166962	0.536551	0.632946	0.00849669	0.603305	0.0133533	-0.190852	0.478925	0.319017	0.228457	0.800096	0.000197956	0.255838	0.338876	0.630558	0.00882632
Hmgb1.ps4	Hmgb1.ps4	blue	-0.275388	0.301917	-0.383513	0.142545	-0.581854	0.018055	0.446449	0.083007	0.0242546	0.928954	-0.440643	0.0875817	0.109953	0.685208	0.837999	5.05849e-05	0.545317	0.0289109	0.518598	0.0395744
Dcn	Dcn	blue	0.274975	0.30267	0.201023	0.455343	-0.271069	0.309869	0.552804	0.0263597	0.193778	0.472081	-0.267229	0.317039	0.14943	0.580709	0.762917	0.000587102	0.506555	0.0452477	0.447888	0.0819009
Wnt3	Wnt3	blue	-0.274836	0.302925	-0.103497	0.702882	-0.780552	0.00035962	0.286099	0.282722	-0.246368	0.357665	-0.350287	0.183485	-0.227458	0.396874	0.595972	0.0148374	0.395868	0.129058	0.402213	0.122485
Eif4e2	Eif4e2	blue	0.27471	0.303156	0.135209	0.617591	0.115185	0.670994	0.767112	0.000524462	0.533364	0.0333688	0.0539553	0.842687	0.317914	0.23016	0.748582	0.000849362	0.700123	0.00252874	0.603134	0.0133866
Ino80	Ino80	blue	0.27447	0.303596	0.146159	0.589108	-0.15084	0.5771	0.716072	0.00180849	0.544604	0.0291633	-0.251369	0.347672	0.264225	0.322718	0.925475	2.80666e-07	0.676512	0.00400518	0.722457	0.00157166
Atp6v1g2	Atp6v1g2	blue	0.273945	0.304559	0.00283518	0.991686	-0.0503959	0.852956	0.746302	0.000898756	0.541991	0.0301026	-0.0772736	0.776068	0.450109	0.0802137	0.837379	5.18643e-05	0.399865	0.12489	0.594511	0.015148
Agfg1	Agfg1	blue	0.273341	0.30567	0.166901	0.536703	-0.346979	0.187943	0.718671	0.0017088	0.330462	0.211258	-0.272706	0.306839	0.145706	0.590277	0.950289	1.76299e-08	0.633873	0.00837128	0.695753	0.00276208
Pygo1	Pygo1	blue	0.273127	0.306064	0.287156	0.28087	-0.381791	0.144498	0.724447	0.00150325	0.320819	0.225693	-0.135991	0.615539	0.218998	0.415131	0.875727	8.7831e-06	0.339201	0.198702	0.586217	0.0170078
Gbp2	Gbp2	blue	0.272529	0.307166	0.147885	0.584671	-0.331429	0.209846	0.479589	0.060131	0.219242	0.414598	-0.450193	0.0801503	0.00388953	0.988594	0.816528	0.000113788	0.696035	0.00274648	0.658284	0.00556361
Ank2	Ank2	blue	0.27243	0.307349	0.17279	0.522213	-0.274294	0.303919	0.811321	0.000136382	0.316484	0.23238	-0.137146	0.612513	0.296572	0.264683	0.954547	9.52782e-09	0.592299	0.0156276	0.590284	0.0160748
Zfp106	Zfp106	blue	0.2717	0.308698	0.169902	0.529297	-0.303616	0.252958	0.75899	0.000651196	0.341838	0.195011	-0.217437	0.418548	0.329335	0.212915	0.962547	2.51019e-09	0.536458	0.032168	0.577047	0.0192659
Ubap2l	Ubap2l	blue	0.271446	0.309169	0.159965	0.553992	-0.185583	0.491371	0.78087	0.000356306	0.428909	0.097371	-0.134819	0.618616	0.22366	0.405017	0.909948	1.01211e-06	0.592606	0.0155603	0.660231	0.00537709
Tyms	Tyms	blue	0.271226	0.309577	0.177241	0.511383	-0.0753244	0.781588	0.614151	0.0113742	0.387338	0.138271	-0.0207852	0.939098	0.507844	0.0446132	0.673203	0.00425828	0.289287	0.277156	0.361148	0.16934
Ebf1	Ebf1	blue	0.270351	0.311202	0.297429	0.26324	-0.428227	0.0979628	0.56674	0.0220737	-0.106842	0.693705	-0.186969	0.488082	0.0847501	0.754992	0.744	0.00095101	0.563311	0.0230744	0.310051	0.24253
Ppil6	Ppil6	blue	0.270196	0.311489	0.214137	0.425818	-0.19598	0.466962	0.76969	0.000488769	0.372007	0.155942	-0.0253778	0.925672	0.245822	0.358765	0.824761	8.44571e-05	0.582838	0.0178144	0.644981	0.00698054
Phyhipl	Phyhipl	blue	0.270084	0.311698	0.129421	0.632858	-0.284756	0.285088	0.680872	0.0036903	0.399909	0.124844	-0.314055	0.23618	0.13866	0.608558	0.930264	1.78603e-07	0.680739	0.00369959	0.744518	0.000939049
Slc38a5	Slc38a5	blue	0.26984	0.312152	0.0964329	0.722386	-0.00532145	0.984395	0.546247	0.028584	0.402265	0.122432	-0.0581963	0.830483	0.115358	0.670525	0.596175	0.0147946	0.509637	0.0437414	0.644792	0.00700254
Kif15	Kif15	blue	-0.269626	0.312551	-0.285678	0.283462	-0.505878	0.0455837	0.0661474	0.807702	-0.0644497	0.812554	-0.455136	0.076488	-0.302267	0.255179	0.413758	0.111128	0.332584	0.208165	0.526517	0.0361473
Irak1bp1	Irak1bp1	blue	0.269548	0.312697	0.404719	0.119954	-0.326891	0.216533	0.602163	0.0135765	0.123981	0.647334	-0.0626962	0.817573	0.239116	0.372438	0.713098	0.0019283	0.345308	0.190221	0.202328	0.452358
Zfp612	Zfp612	blue	-0.269473	0.312837	-0.388228	0.13729	-0.554051	0.025952	0.505697	0.0456742	0.122268	0.651918	-0.366013	0.163246	0.240867	0.368841	0.845405	3.72204e-05	0.468275	0.067343	0.504598	0.0462241
Sdr9c7	Sdr9c7	blue	0.269405	0.312964	0.28028	0.293057	-0.00720474	0.978873	0.460173	0.072882	0.3842	0.141772	-0.214038	0.426036	0.0249215	0.927005	0.624848	0.00965572	0.807639	0.000154517	0.458882	0.0737941
Srp19	Srp19	blue	-0.269108	0.313519	-0.438243	0.089524	-0.308305	0.245332	0.273274	0.305793	0.11818	0.662904	-0.443449	0.0853487	0.233903	0.383261	0.653891	0.0060034	0.552679	0.0264007	0.275985	0.300827
Micalcl	Micalcl	blue	-0.26909	0.313551	-0.293696	0.269566	-0.261205	0.328484	0.662149	0.00519833	0.207802	0.439955	0.194101	0.471329	0.408715	0.115994	0.603825	0.0132527	0.146616	0.587933	0.227614	0.396542
Fbxo8	Fbxo8	blue	0.268905	0.313897	0.179963	0.504812	0.0358546	0.895122	0.837452	5.17135e-05	0.485702	0.0564796	0.135288	0.617383	0.586314	0.0169851	0.790896	0.000264203	0.464366	0.0699757	0.397326	0.127526
Olr1	Olr1	blue	0.268814	0.314068	0.223922	0.404452	-0.348455	0.185944	0.597861	0.0144434	-0.0357607	0.895395	0.0423376	0.876284	0.3639	0.165874	0.615728	0.0111068	0.0636449	0.814857	0.109986	0.685116
Wasf2	Wasf2	blue	0.268268	0.315089	0.155281	0.565805	-0.209663	0.435776	0.681552	0.00364298	0.438731	0.0891266	-0.239903	0.370819	0.191323	0.477821	0.887142	4.6173e-06	0.571311	0.0207918	0.690653	0.00305602
Nsmce4a	Nsmce4a	blue	0.26826	0.315105	0.218595	0.416011	-0.0733025	0.787324	0.790347	0.000268676	0.329037	0.213354	0.157529	0.560123	0.67807	0.00389027	0.746813	0.000887499	0.242565	0.36537	0.245897	0.358614
Cdkn3	Cdkn3	blue	0.267343	0.316826	0.329898	0.212086	-0.160633	0.552318	0.265514	0.320275	0.299817	0.259242	-0.20627	0.443409	0.038587	0.887175	0.430231	0.096231	0.195269	0.468612	0.415356	0.109616
Gtf2b	Gtf2b	blue	0.2673	0.316906	0.111491	0.681018	0.0124542	0.963488	0.659281	0.00546744	0.337271	0.201433	-0.0540602	0.842385	0.406404	0.118273	0.739204	0.00106788	0.47187	0.0649862	0.332885	0.207728
Rmi1	Rmi1	blue	-0.267277	0.316949	-0.455624	0.0761329	-0.377866	0.149019	0.567749	0.0217856	0.305257	0.250273	-0.301746	0.256038	0.229195	0.39318	0.839651	4.73017e-05	0.558154	0.0246449	0.631107	0.00874964
Cyp3a62	Cyp3a62	blue	0.266942	0.31758	0.180367	0.50384	-0.169358	0.530637	0.560315	0.023977	0.359762	0.171103	-0.116907	0.666339	0.297672	0.262832	0.666728	0.00479067	0.144418	0.593603	0.369437	0.159046
Sycp2	Sycp2	blue	-0.266939	0.317585	-0.494767	0.0513694	-0.379038	0.147659	0.37722	0.149772	0.20447	0.447483	-0.469782	0.0663475	0.0753372	0.781551	0.760398	0.000627585	0.609941	0.012113	0.663479	0.00507712
Zfp804b	Zfp804b	blue	0.266858	0.317737	0.0359578	0.894822	-0.206426	0.443057	0.658168	0.00557485	0.298802	0.260936	-0.239431	0.371789	0.309487	0.243433	0.871732	1.08404e-05	0.60177	0.013654	0.527359	0.0357964
Fcho2	Fcho2	blue	0.266728	0.317982	0.0443282	0.870512	-0.131806	0.626549	0.654421	0.00594895	0.23153	0.388244	-0.06296	0.816818	0.516007	0.0407469	0.739525	0.00105969	0.353479	0.179249	0.262894	0.325252
Rttn	Rttn	blue	0.266254	0.318876	0.219427	0.414196	-0.100456	0.711259	0.803149	0.000179293	0.497902	0.0496847	0.143191	0.596777	0.518939	0.0394217	0.759691	0.000639355	0.205021	0.446234	0.395735	0.129198
Slc9a9	Slc9a9	blue	0.266143	0.319086	0.091791	0.735291	0.032371	0.905267	0.620659	0.0103023	0.575788	0.0195932	-0.19686	0.464923	0.251195	0.348016	0.777396	0.000393825	0.657999	0.00559135	0.743083	0.000972501
Alkbh6	Alkbh6	blue	0.266016	0.319324	0.0992028	0.714718	-0.172459	0.523023	0.515053	0.0411854	0.367125	0.161873	-0.298144	0.262039	0.036426	0.893459	0.733763	0.00121442	0.566239	0.0222179	0.650553	0.00635574
Ajuba	Ajuba	blue	0.265941	0.319466	0.330772	0.210804	0.0935285	0.730453	0.340811	0.196442	0.458435	0.0741121	-0.0592369	0.827494	0.129481	0.632699	0.382964	0.143167	0.375379	0.151932	0.349495	0.184546
Ndst3	Ndst3	blue	0.265839	0.31966	0.267859	0.315856	-0.0422397	0.876568	0.723596	0.0015322	0.618862	0.01059	-0.0139937	0.958978	0.253083	0.344283	0.753289	0.000754374	0.515067	0.0411792	0.663671	0.00505988
Ogfrl1	Ogfrl1	blue	0.265626	0.320062	0.122012	0.652603	-0.225652	0.400736	0.711081	0.00201315	0.467341	0.0679652	-0.270982	0.310029	0.320975	0.225454	0.935798	1.01635e-07	0.578417	0.0189146	0.688578	0.00318258
Akr1c19	Akr1c19	blue	0.263976	0.32319	0.222642	0.407214	-0.5462	0.0286004	0.284306	0.285883	-0.140856	0.602835	-0.30553	0.249828	-0.320577	0.226062	0.499596	0.0487917	0.21066	0.433547	0.393831	0.131219
Rhoq	Rhoq	blue	0.263838	0.323454	0.121997	0.652644	0.124351	0.646345	0.684441	0.00344762	0.400912	0.123813	0.00376249	0.988966	0.561974	0.023474	0.727137	0.00141465	0.570744	0.0209477	0.260485	0.329867
Nup98	Nup98	blue	0.263776	0.323571	0.155032	0.566436	-0.147013	0.586911	0.750366	0.000812268	0.487542	0.0554132	-0.108954	0.687933	0.286916	0.28129	0.856848	2.24309e-05	0.525595	0.036534	0.573953	0.0200778
Emc2	Emc2	blue	0.263577	0.32395	0.21779	0.417774	-0.474832	0.0630907	0.482782	0.0582023	0.178688	0.507885	-0.514902	0.0412551	-0.100493	0.711155	0.870508	1.15465e-05	0.706736	0.00220624	0.709545	0.00207975
Morf4l1	Morf4l1	blue	0.2633	0.324477	0.157373	0.560517	-0.220391	0.412095	0.693484	0.00288985	0.446711	0.0828049	-0.282562	0.288978	0.284123	0.286207	0.928205	2.17744e-07	0.657168	0.00567279	0.673743	0.00421614
Homez	Homez	blue	-0.263142	0.324779	-0.433891	0.0931241	-0.287295	0.280626	0.488038	0.0551278	0.369001	0.159577	-0.058094	0.830777	0.290182	0.275604	0.572211	0.0205466	0.0198665	0.941785	0.495071	0.0512041
Creg1	Creg1	blue	0.263087	0.324883	0.246552	0.357294	-0.137464	0.611683	0.654154	0.00597633	0.435464	0.0918114	-0.188761	0.483846	0.0817266	0.763497	0.809141	0.000146888	0.661213	0.005285	0.68572	0.00336387
Mbd5	Mbd5	blue	0.2629	0.325239	0.139926	0.605256	-0.225789	0.400442	0.80209	0.000185595	0.473633	0.0638529	-0.128348	0.635703	0.263447	0.324197	0.928936	2.03086e-07	0.52087	0.0385672	0.670986	0.00443494
Tmem243	Tmem243	blue	0.262696	0.325629	0.222002	0.408599	-0.310852	0.241251	0.641352	0.00741302	0.130528	0.629928	-0.0656182	0.809214	0.433321	0.0936032	0.756632	0.000692357	0.201755	0.453669	0.183158	0.497149
Scnm1	Scnm1	blue	0.262595	0.325821	0.17412	0.518967	-0.109232	0.687173	0.709403	0.00208601	0.365969	0.163301	-0.0373359	0.890813	0.127629	0.637614	0.751372	0.000791938	0.569455	0.0213052	0.64329	0.00717941
Oraov1	Oraov1	blue	0.26256	0.32589	0.342653	0.193879	-0.36025	0.170481	0.413702	0.111181	0.14427	0.593984	-0.349426	0.184639	-0.0581713	0.830554	0.691712	0.00299298	0.4155	0.10948	0.506282	0.0453831
Stx3	Stx3	blue	0.262341	0.326307	0.280024	0.293517	-0.0997394	0.713236	0.765612	0.000546192	0.608282	0.0124143	-0.026333	0.922882	0.257807	0.335042	0.821544	9.50572e-05	0.471596	0.0651639	0.705665	0.00225609
Nmd3	Nmd3	blue	0.262198	0.32658	0.244163	0.362122	-0.335957	0.203305	0.555404	0.0255152	0.334546	0.205329	-0.420833	0.104545	0.0920349	0.734612	0.883818	5.60616e-06	0.660925	0.00531185	0.658808	0.00551291
Aplnr	Aplnr	blue	-0.26214	0.326692	-0.325873	0.218051	-0.295593	0.26634	0.573879	0.0200977	0.18146	0.501215	-0.0888687	0.74345	0.447497	0.0822003	0.728978	0.00135649	0.394269	0.130752	0.198462	0.461225
Pop4	Pop4	blue	0.262127	0.326717	0.183048	0.497411	0.0112586	0.966991	0.629143	0.00902631	0.524381	0.0370486	-0.0303674	0.911108	0.514193	0.0415836	0.691643	0.00299707	0.282525	0.289044	0.448181	0.0816769
Ndc80	Ndc80	blue	0.261916	0.327121	0.156297	0.563233	-0.15798	0.558986	0.276369	0.300127	0.201007	0.455379	-0.297016	0.263936	0.102848	0.704666	0.503635	0.0467102	0.336579	0.202417	0.432743	0.0940908
Ribc1	Ribc1	blue	0.261878	0.327193	0.231766	0.387745	0.015664	0.954086	0.711422	0.00199857	0.57414	0.020028	-0.0203437	0.940389	0.323509	0.221605	0.758906	0.000652628	0.486279	0.0561432	0.605295	0.0129714
NEWGENE_1311061	NEWGENE_1311061	blue	0.26186	0.327228	0.186832	0.488407	-0.225955	0.400086	0.78862	0.000283152	0.43713	0.0904346	-0.0818313	0.763202	0.447067	0.0825304	0.897566	2.41096e-06	0.369044	0.159524	0.582117	0.0179905
Cyb5a	Cyb5a	blue	0.261824	0.327296	0.192035	0.476152	-0.269987	0.311879	0.695523	0.00277479	0.491746	0.0530326	-0.268724	0.314235	0.146366	0.588577	0.91702	5.82025e-07	0.581942	0.0180334	0.763245	0.000581989
Utp23	Utp23	blue	0.261264	0.32837	0.23921	0.372244	-0.210455	0.434005	0.787887	0.000289493	0.231382	0.388556	0.0776479	0.77501	0.556996	0.0250085	0.802164	0.000185147	0.322005	0.223884	0.207925	0.439677
Ttll5	Ttll5	blue	0.261157	0.328575	0.181486	0.501153	-0.483984	0.0574887	0.57352	0.0201934	0.153577	0.570128	-0.435584	0.0917119	-0.0154733	0.954644	0.911614	8.92153e-07	0.654962	0.0058937	0.66853	0.00463738
Alg8	Alg8	blue	0.261085	0.328714	0.105502	0.697377	0.144271	0.593982	0.823223	8.93953e-05	0.592026	0.0156876	0.111867	0.679994	0.488985	0.0545868	0.781865	0.00034613	0.526125	0.0363114	0.562713	0.0232526
Cast	Cast	blue	-0.261083	0.328718	-0.396257	0.128648	-0.226159	0.399649	0.645385	0.00693361	0.365787	0.163526	-0.0703474	0.795725	0.560637	0.0238787	0.774298	0.000429977	0.354612	0.177762	0.423786	0.10188
Ccdc18	Ccdc18	blue	0.261064	0.328755	0.0941419	0.728747	-0.350813	0.182782	0.562098	0.0234368	0.258197	0.334286	-0.426522	0.0994538	0.0980614	0.717875	0.896846	2.52719e-06	0.644453	0.00704221	0.668296	0.00465704
Vom2r53	Vom2r53	blue	-0.260717	0.329421	-0.313468	0.237105	-0.520441	0.0387559	0.158913	0.556636	0.000715952	0.9979	-0.577159	0.0192369	-0.236077	0.378727	0.602563	0.013498	0.57375	0.0201321	0.603497	0.0133161
Stk3	Stk3	blue	0.260695	0.329464	0.190527	0.47969	-0.492858	0.0524157	0.624642	0.00968663	0.161149	0.551025	-0.354997	0.177258	0.0875956	0.747013	0.917547	5.57447e-07	0.577222	0.0192208	0.660653	0.00533734
Phldb2	Phldb2	blue	0.260577	0.329689	0.127645	0.637572	-0.216883	0.419763	0.470969	0.0655711	0.144033	0.594597	-0.344443	0.191408	-0.039757	0.883776	0.73373	0.00121535	0.74356	0.000961278	0.588135	0.0165627
Tigd2	Tigd2	blue	0.260533	0.329774	0.0757125	0.780488	-0.159145	0.556053	0.595663	0.0149028	0.272277	0.307632	-0.2881	0.279221	0.28703	0.281089	0.826188	8.00785e-05	0.661312	0.00527572	0.527087	0.0359094
Rad52	Rad52	blue	0.260452	0.329931	0.244994	0.360437	-0.367748	0.161109	0.585242	0.0172376	0.290866	0.274423	-0.306269	0.248627	-0.00869889	0.974493	0.837534	5.15423e-05	0.576153	0.0194978	0.699331	0.00256981
Myo7a	Myo7a	blue	0.260437	0.329959	0.0399241	0.88329	0.0639081	0.814104	0.633452	0.00842803	0.671395	0.00440185	-0.0292815	0.914276	0.212049	0.43045	0.647532	0.00668874	0.319225	0.228137	0.798558	0.000207954
Primpol	Primpol	blue	0.260326	0.330172	0.0742195	0.784721	-0.27199	0.308162	0.636181	0.00806565	0.397338	0.127514	-0.279343	0.294741	0.179053	0.507005	0.854977	2.44382e-05	0.457738	0.0746091	0.703707	0.00234956
Slit2	Slit2	blue	0.260219	0.33038	0.298948	0.260693	-0.446329	0.0830999	0.60783	0.0124973	0.190286	0.480256	-0.0525435	0.846757	0.200299	0.457002	0.69221	0.0029637	0.013273	0.961089	0.42822	0.097969
Hmgn5b	Hmgn5b	blue	0.260124	0.330562	0.155654	0.564861	-0.270207	0.31147	0.301421	0.256576	0.0710474	0.793733	-0.084957	0.754412	0.0261556	0.9234	0.383001	0.143125	0.0631953	0.816144	0.227806	0.396133
Plcb2	Plcb2	blue	-0.260044	0.330716	-0.397663	0.127175	-0.274651	0.303265	0.374412	0.153074	0.178966	0.507214	-0.310317	0.242106	0.017706	0.948108	0.619606	0.0104701	0.624141	0.00976244	0.694789	0.0028158
Vav3	Vav3	blue	0.260005	0.330792	0.13423	0.620162	0.235472	0.379985	0.626981	0.00933892	0.713995	0.00189151	-0.0483946	0.85874	0.452827	0.0781833	0.690979	0.00303652	0.512357	0.0424435	0.547558	0.0281284
Pigh	Pigh	blue	0.259474	0.331816	0.246133	0.358139	-0.394655	0.130341	0.670016	0.00451405	0.0785311	0.772513	-0.14528	0.591376	0.37611	0.151071	0.838578	4.94122e-05	0.369498	0.158971	0.271714	0.308672
Mc4r	Mc4r	blue	0.259427	0.331906	0.103357	0.703265	-0.343586	0.192588	0.648337	0.00659862	0.197344	0.463806	-0.138992	0.60769	0.247077	0.356239	0.785486	0.000311072	0.316516	0.23233	0.457621	0.0746933
Uxs1	Uxs1	blue	0.258985	0.332761	0.21257	0.429292	-0.10212	0.706669	0.728595	0.00136844	0.415364	0.109609	-0.141624	0.60084	0.385317	0.140519	0.883454	5.72458e-06	0.589941	0.0161519	0.527058	0.0359215
Acot9	Acot9	blue	0.258682	0.333346	0.178527	0.508274	-0.154345	0.568178	0.77894	0.000376764	0.195296	0.468549	-0.0102258	0.970018	0.465486	0.0692135	0.850397	2.99944e-05	0.597937	0.0144278	0.265157	0.32095
Tmem184c	Tmem184c	blue	0.258356	0.333978	0.0657557	0.80882	-0.192615	0.474795	0.7324	0.00125358	0.321862	0.224102	-0.159296	0.555674	0.486249	0.0561609	0.901932	1.79872e-06	0.491671	0.0530743	0.453515	0.0776755
RT1.CE5	RT1.CE5	blue	0.257973	0.334719	0.00240745	0.99294	-0.302732	0.254411	0.463792	0.070368	0.288637	0.278285	-0.484566	0.0571453	0.0078892	0.976867	0.813668	0.000125774	0.618295	0.0106821	0.720011	0.0016592
Thrap3	Thrap3	blue	0.257645	0.335357	0.134995	0.618152	-0.168577	0.53256	0.807397	0.000155772	0.45584	0.0759761	-0.138535	0.608883	0.370208	0.158111	0.959124	4.58808e-09	0.577712	0.0190946	0.600726	0.0138613
Sap30	Sap30	blue	0.257232	0.336159	0.295681	0.266191	-0.219992	0.412965	0.484884	0.0569581	0.437997	0.0897244	-0.304505	0.2515	-0.0115665	0.966089	0.7145	0.00187102	0.5167	0.040431	0.667484	0.00472586
Zfp263	Zfp263	blue	0.257156	0.336308	0.22811	0.395485	-0.0858004	0.752044	0.808587	0.000149668	0.335995	0.203251	0.12931	0.633153	0.557663	0.0247987	0.785173	0.000313985	0.360022	0.170771	0.27219	0.307792
Gpr87	Gpr87	blue	0.257152	0.336316	0.207279	0.441131	-0.40155	0.123161	0.520934	0.0385391	0.121981	0.652686	-0.285262	0.284195	0.190408	0.479968	0.758276	0.000663442	0.516461	0.0405395	0.459852	0.0731078
Neto2	Neto2	blue	0.257105	0.336406	0.189228	0.482746	-0.143254	0.596612	0.696745	0.00270763	0.369386	0.159108	-0.17703	0.511894	0.320185	0.226663	0.86482	1.53564e-05	0.611876	0.0117689	0.558453	0.0245517
Pdzd8	Pdzd8	blue	0.256983	0.336643	0.195958	0.467013	-0.273647	0.305107	0.729165	0.00135069	0.176671	0.512764	-0.0991388	0.714895	0.503659	0.0466983	0.868377	1.28675e-05	0.456445	0.0755386	0.284574	0.28541
Ndufb9	Ndufb9	blue	0.256854	0.336895	0.174039	0.519164	0.078733	0.771942	0.803224	0.000178855	0.442826	0.0858412	0.0701852	0.796187	0.368625	0.160036	0.792631	0.000250482	0.680311	0.00372965	0.463061	0.070871
Mbd4	Mbd4	blue	0.256666	0.337261	0.129706	0.632102	-0.203251	0.450256	0.669301	0.00457305	0.317446	0.230885	-0.0293604	0.914045	0.368677	0.159972	0.728928	0.00135803	0.0840723	0.756897	0.508295	0.0443926
Ttc30a1	Ttc30a1	blue	-0.2566	0.33739	-0.250662	0.349075	-0.43862	0.0892165	0.539977	0.0308424	0.329638	0.212468	-0.290414	0.275204	0.111348	0.681407	0.811301	0.000136478	0.490021	0.0539996	0.698166	0.00263116
Mtbp	Mtbp	blue	-0.2565	0.337585	-0.239056	0.372561	-0.667878	0.00469241	0.136468	0.614289	-0.15921	0.555891	-0.577052	0.0192646	-0.169624	0.529981	0.584715	0.0173628	0.520306	0.0388154	0.47757	0.0613743
Xbp1	Xbp1	blue	-0.256438	0.337705	-0.152621	0.572559	-0.307501	0.246629	0.462966	0.0709361	0.197093	0.464385	-0.077387	0.775747	0.159416	0.555372	0.588031	0.0165865	0.333186	0.207292	0.368999	0.15958
Pcdhb15	Pcdhb15	blue	0.256407	0.337766	0.11549	0.670169	-0.229944	0.391593	0.776116	0.000408444	0.390465	0.134843	-0.145444	0.590952	0.294256	0.268611	0.917641	5.53162e-07	0.523169	0.0375677	0.67711	0.00396074
Cdk5rap2	Cdk5rap2	blue	0.256361	0.337855	0.159328	0.555594	-0.352856	0.180072	0.791185	0.000261881	0.242576	0.365347	-0.134374	0.619783	0.305074	0.250571	0.940099	6.3276e-08	0.469696	0.0664039	0.529084	0.0350857
Kif2a	Kif2a	blue	0.256168	0.338233	0.193306	0.473182	-0.344187	0.19176	0.626955	0.0093427	0.289004	0.277647	-0.381962	0.144304	0.101404	0.708644	0.930747	1.70344e-07	0.71912	0.00169207	0.688311	0.00319921
Cep70	Cep70	blue	-0.255965	0.338629	-0.284596	0.285371	-0.565598	0.0224031	0.522918	0.0376757	0.0736029	0.786471	-0.364304	0.165369	0.187408	0.487043	0.865254	1.50326e-05	0.577129	0.0192446	0.497807	0.0497348
Usp32	Usp32	blue	0.255714	0.339119	0.139937	0.605228	-0.21749	0.418432	0.704141	0.00232856	0.376155	0.151019	-0.25344	0.34358	0.360584	0.170055	0.92492	2.95188e-07	0.625458	0.0095642	0.568087	0.0216898
Gsto1	Gsto1	blue	0.255491	0.339555	0.149767	0.579845	0.0189996	0.944322	0.663539	0.00507172	0.398754	0.126039	-0.0727923	0.788772	0.402235	0.122463	0.748771	0.00084537	0.502875	0.0470967	0.470147	0.0661079
Slc38a6	Slc38a6	blue	0.255464	0.339608	0.178943	0.50727	-0.347224	0.18761	0.572663	0.020424	0.0646699	0.811924	-0.118326	0.662512	-0.00218221	0.9936	0.672026	0.00435129	0.37616	0.151012	0.549568	0.0274401
Adpgk	Adpgk	blue	-0.25506	0.340398	-0.364216	0.16548	-0.333403	0.206978	0.218799	0.415567	-0.266707	0.318022	-0.029083	0.914855	0.303804	0.252649	0.31446	0.235544	0.0974829	0.719477	-0.156477	0.562778
Tmc4	Tmc4	blue	0.255015	0.340486	0.30749	0.246648	-0.164431	0.542833	0.627903	0.00920458	0.495664	0.0508831	-0.0697582	0.797402	0.11627	0.66806	0.701008	0.00248352	0.342153	0.194572	0.613563	0.0114751
Tnfsf10	Tnfsf10	blue	0.254824	0.340862	0.141202	0.601938	-0.276992	0.298995	0.554433	0.0258281	0.14531	0.591298	-0.276367	0.300131	0.0984304	0.716854	0.784879	0.000316732	0.529946	0.0347347	0.397954	0.126871
Cadm2	Cadm2	blue	0.254612	0.341276	0.164233	0.543324	-0.368949	0.15964	0.697682	0.00265702	0.14283	0.59771	-0.228049	0.395616	0.216242	0.421173	0.906332	1.32017e-06	0.634208	0.00832638	0.489035	0.0545584
Ptpn12	Ptpn12	blue	0.254199	0.342087	0.186088	0.490171	-0.179581	0.505732	0.751743	0.000784549	0.499518	0.0488322	-0.181844	0.500293	0.369488	0.158984	0.92447	3.07434e-07	0.546661	0.0284393	0.679793	0.0037663
Mdm1	Mdm1	blue	0.253931	0.342613	0.00604467	0.982275	0.000871767	0.997443	0.701627	0.00245226	0.457808	0.0745593	-0.0433936	0.873221	0.314654	0.235239	0.756069	0.000702494	0.543655	0.0295016	0.649695	0.00644893
Ift57	Ift57	blue	0.253861	0.342752	0.0353936	0.896464	0.131405	0.627609	0.799312	0.000203005	0.536722	0.0320671	0.0840245	0.757031	0.53401	0.0331154	0.775032	0.000421172	0.546211	0.0285967	0.505309	0.0458676
Aoc3	Aoc3	blue	0.253769	0.342932	0.328232	0.214543	-0.433775	0.0932218	0.177325	0.511179	-0.0945877	0.727508	-0.160122	0.553599	-0.157267	0.560782	0.297797	0.262622	-0.100653	0.710715	0.304057	0.252234
Tmem14c	Tmem14c	blue	0.253479	0.343503	0.285152	0.28439	-0.088467	0.744574	0.70656	0.00221436	0.3707	0.157516	-0.0137989	0.959548	0.404542	0.120131	0.774065	0.0004328	0.423672	0.101981	0.39336	0.131721
Ston1	Ston1	blue	0.253428	0.343603	0.215015	0.423877	0.0375794	0.890105	0.60734	0.0125878	0.673319	0.0042492	-0.0376108	0.890013	0.14045	0.603891	0.633598	0.00840837	0.407618	0.117072	0.789061	0.000279402
Sorbs1	Sorbs1	blue	0.253311	0.343833	0.241093	0.368378	-0.237595	0.375579	0.747209	0.000878832	0.284445	0.285638	-0.0503681	0.853036	0.10643	0.694835	0.815386	0.000118455	0.549181	0.0275717	0.624928	0.00964363
Msi2	Msi2	blue	0.252714	0.345011	0.141545	0.601046	0.0784969	0.77261	0.83558	5.57339e-05	0.47019	0.0660796	0.0686948	0.800432	0.428727	0.0975287	0.830174	6.88457e-05	0.676338	0.00401816	0.515694	0.0408904
Emcn	Emcn	blue	-0.252301	0.345828	-0.394268	0.130753	-0.554569	0.025784	0.321031	0.225369	0.0329716	0.903517	-0.602662	0.0134787	-0.0807564	0.766231	0.799559	0.000201403	0.703056	0.00238132	0.611402	0.0118523
Asgr1	Asgr1	blue	0.251868	0.346683	0.33297	0.207605	0.398213	0.126601	-0.23696	0.376892	0.109103	0.687524	0.371805	0.156184	0.1286	0.635034	-0.530191	0.0346356	-0.663087	0.00511259	-0.346945	0.187989
Akr1c14	Akr1c14	blue	0.251764	0.346889	0.239249	0.372163	-0.168034	0.533901	0.475102	0.0629198	0.0892497	0.742385	0.00202118	0.994073	0.182802	0.498	0.507059	0.0449989	0.346048	0.18921	0.303013	0.253949
Pard3b	Pard3b	blue	-0.251592	0.347229	-0.394186	0.13084	-0.258493	0.333713	0.639201	0.00767913	0.280021	0.293523	0.0584267	0.829821	0.511013	0.043081	0.67852	0.00385755	0.122292	0.651854	0.299948	0.259023
Hectd2	Hectd2	blue	0.25144	0.347531	0.139635	0.606013	-0.179786	0.505238	0.766587	0.000531978	0.544663	0.0291424	-0.124834	0.645056	0.456301	0.0756423	0.903865	1.573e-06	0.395845	0.129082	0.63668	0.00800075
Rel	Rel	blue	0.251382	0.347647	0.16744	0.53537	-0.17559	0.515389	0.682841	0.00355474	0.394776	0.130213	-0.0386019	0.887132	0.236696	0.377441	0.75179	0.000783625	0.434161	0.0928983	0.442613	0.0860094
Polr2d	Polr2d	blue	-0.250834	0.348733	-0.351802	0.181467	-0.0127925	0.962497	0.705821	0.00224875	0.578244	0.0189585	0.0830407	0.759797	0.584593	0.017392	0.716218	0.00180276	0.401355	0.123359	0.461483	0.0719646
Sh3bgrl2	Sh3bgrl2	blue	-0.250641	0.349117	-0.223844	0.404619	-0.675586	0.00407473	0.245649	0.359116	-0.368174	0.160587	-0.347491	0.187248	-0.176085	0.514187	0.544484	0.0292059	0.449229	0.080879	0.284075	0.286291
Pip4k2a	Pip4k2a	blue	0.250575	0.349248	0.169077	0.531327	-0.358069	0.173273	0.68893	0.00316085	0.188458	0.484561	-0.25363	0.343207	0.195098	0.469009	0.912987	8.02513e-07	0.620449	0.0103356	0.497459	0.0499203
Polr3gl	Polr3gl	blue	-0.249964	0.350464	-0.243374	0.363723	-0.416481	0.10856	0.465084	0.0694865	0.100876	0.710099	-0.366534	0.162602	0.127776	0.637223	0.79786	0.000212626	0.663438	0.00508084	0.493966	0.0518062
Gabre	Gabre	blue	0.249126	0.352134	0.0581057	0.830743	-0.0911644	0.737039	0.551696	0.0267259	0.498071	0.0495951	-0.175569	0.515441	0.172125	0.523841	0.678823	0.00383571	0.414622	0.110309	0.694449	0.00283493
Emx2	Emx2	blue	-0.249031	0.352323	-0.161033	0.551316	-0.634511	0.00828592	0.391127	0.134124	-0.032028	0.906267	-0.335957	0.203305	-0.0627769	0.817342	0.702399	0.00241372	0.367871	0.160958	0.478424	0.0608461
Pih1d2	Pih1d2	blue	0.248748	0.35289	0.0138063	0.959527	-0.0558594	0.837203	0.550897	0.0269923	0.446706	0.0828086	-0.22017	0.412576	0.163818	0.544357	0.715743	0.00182145	0.560318	0.0239764	0.687614	0.00324285
Cnih1	Cnih1	blue	0.248723	0.352939	0.0592115	0.827567	0.215362	0.423112	0.747493	0.000872661	0.747768	0.000866738	0.0909851	0.737539	0.598152	0.0143834	0.713324	0.00191894	0.309359	0.24364	0.561189	0.0237112
Zfp92	Zfp92	blue	-0.248637	0.353111	-0.114727	0.672234	-0.571312	0.0207917	0.43167	0.0950009	-0.00134343	0.99606	-0.149115	0.581515	0.100905	0.710019	0.618519	0.0106455	0.185306	0.492029	0.354056	0.178491
Klhl15	Klhl15	blue	0.24847	0.353445	0.199362	0.459154	-0.283014	0.288174	0.642372	0.00728929	0.290227	0.275526	-0.188003	0.485635	0.353791	0.178839	0.82357	8.82583e-05	0.408815	0.115896	0.532749	0.0336116
Ebag9	Ebag9	blue	0.248261	0.353863	0.137787	0.610836	-0.0856476	0.752473	0.778652	0.000379905	0.284916	0.284806	0.0327265	0.904231	0.511709	0.0427497	0.814094	0.000123925	0.497565	0.0498635	0.318537	0.229197
Dctn5	Dctn5	blue	-0.247832	0.354723	-0.349401	0.184673	-0.176539	0.513084	0.742283	0.000991574	0.334342	0.205623	0.0346143	0.898732	0.518402	0.0396622	0.795691	0.000227709	0.516627	0.0404642	0.405729	0.118944
Epc1	Epc1	blue	0.247825	0.354737	0.121483	0.654022	-0.402103	0.122597	0.674861	0.0041299	0.275645	0.301446	-0.270958	0.310074	0.181667	0.500719	0.904099	1.54738e-06	0.565678	0.0223799	0.608774	0.0123241
Skil	Skil	blue	0.247409	0.355571	0.1188	0.661234	-0.0712071	0.793278	0.751895	0.000781538	0.58499	0.0172974	-0.145303	0.591317	0.417512	0.107599	0.899344	2.14335e-06	0.544602	0.029164	0.633301	0.00844845
Kin	Kin	blue	0.247393	0.355604	0.219493	0.414052	-0.293869	0.269271	0.666748	0.00478892	0.234712	0.381571	-0.168384	0.533036	0.189063	0.483134	0.828765	7.26547e-05	0.649246	0.00649817	0.496176	0.0506069
Ide	Ide	blue	0.246997	0.356399	0.145964	0.589612	-0.242393	0.36572	0.826479	7.92108e-05	0.349043	0.185153	-0.0871176	0.748352	0.452693	0.0782827	0.949838	1.8757e-08	0.505395	0.0458247	0.499401	0.0488935
Orc3	Orc3	blue	0.246649	0.357098	0.0995834	0.713667	-0.159671	0.554732	0.826472	7.92314e-05	0.440478	0.087714	-0.100597	0.710869	0.482343	0.058465	0.952318	1.32419e-08	0.54126	0.0303695	0.532455	0.0337281
Clvs1	Clvs1	blue	0.246594	0.35721	0.168084	0.533779	-0.322196	0.223595	0.562523	0.0233094	0.29732	0.263422	-0.403682	0.120997	-0.0149092	0.956296	0.864221	1.5813e-05	0.702557	0.00240591	0.729308	0.00134627
Taf7	Taf7	blue	-0.246539	0.357321	-0.387507	0.138085	-0.27588	0.301019	0.489121	0.0545095	0.298369	0.261662	-0.40609	0.118585	0.150914	0.576913	0.835543	5.58178e-05	0.792292	0.000253113	0.636511	0.00802268
Wwp1	Wwp1	blue	0.246531	0.357337	0.123183	0.649468	-0.230453	0.390516	0.612659	0.0116318	0.342635	0.193904	-0.364904	0.164622	0.255287	0.339953	0.905742	1.37728e-06	0.709606	0.00207709	0.593273	0.0154151
Prkca	Prkca	blue	0.246482	0.357435	0.0648824	0.811317	0.0443624	0.870413	0.819707	0.000101595	0.717886	0.00173844	-0.0314937	0.907824	0.504245	0.0464023	0.880075	6.92759e-06	0.464496	0.069887	0.667641	0.00471249
Gpr75	Gpr75	blue	0.246447	0.357505	0.104284	0.700718	-0.225248	0.401603	0.693335	0.00289842	0.566535	0.0221324	-0.246876	0.356643	0.201434	0.454401	0.889694	3.96204e-06	0.455707	0.0760724	0.847548	3.39575e-05
Slc22a3	Slc22a3	blue	0.246334	0.357733	0.266496	0.31842	0.262184	0.326608	-0.233806	0.383463	0.138006	0.610264	0.199452	0.458946	-0.277807	0.297516	-0.425076	0.100731	-0.352936	0.179966	-0.0267818	0.921572
Pds5b	Pds5b	blue	0.24625	0.357902	0.128972	0.634047	-0.190805	0.479035	0.791184	0.000261887	0.43831	0.089469	-0.177616	0.510476	0.315746	0.23353	0.958302	5.26255e-09	0.669294	0.0045736	0.663754	0.00505239
Snrnp48	Snrnp48	blue	0.245681	0.359051	0.179197	0.506656	-0.304248	0.251922	0.527526	0.0357273	-0.0301167	0.911839	-0.292034	0.272412	0.0779738	0.774088	0.765183	0.000552548	0.718387	0.00171949	0.43127	0.0953414
Rassf9	Rassf9	blue	0.245518	0.35938	0.237005	0.376799	-0.398277	0.126534	0.548685	0.0277406	0.294473	0.268242	-0.360582	0.170059	0.000160486	0.999529	0.827753	7.55e-05	0.524703	0.0369117	0.756114	0.000701683
Ptprd	Ptprd	blue	0.24532	0.359779	0.0662808	0.80732	-0.194088	0.471359	0.756926	0.000687123	0.390223	0.135107	-0.203395	0.449927	0.417751	0.107378	0.948436	2.26663e-08	0.615816	0.0110919	0.559778	0.0241418
Robo2	Robo2	blue	0.244411	0.361618	0.0782947	0.773181	0.0413752	0.879077	0.805798	0.000164306	0.633504	0.00842107	-0.0625239	0.818066	0.461176	0.072179	0.889827	3.93e-06	0.610481	0.0120161	0.61428	0.0113521
Cntn3	Cntn3	blue	0.244241	0.361963	0.214186	0.425709	-0.227417	0.396962	0.684162	0.00346609	0.410853	0.113913	-0.0769302	0.77704	0.345756	0.189609	0.796216	0.000223979	0.262463	0.326075	0.485675	0.0564949
Hs3st3b1	Hs3st3b1	blue	-0.244146	0.362156	-0.171368	0.525697	-0.478624	0.0607228	0.277141	0.298723	-0.110467	0.683807	-0.101865	0.707374	-0.0204261	0.940148	0.409755	0.114978	-0.0423138	0.876353	0.22352	0.405319
Cmtm3	Cmtm3	blue	0.244141	0.362167	0.151588	0.575192	-0.345793	0.189559	0.50455	0.0462485	0.267967	0.315655	-0.082434	0.761505	0.0574411	0.832654	0.568408	0.0215991	-0.0105931	0.968941	0.512083	0.0425728
Tmem194	Tmem194	blue	-0.244027	0.362397	-0.276351	0.300159	-0.348032	0.186516	0.408268	0.116433	0.0773128	0.775958	-0.100461	0.711243	0.350674	0.182968	0.568488	0.0215764	0.223269	0.405859	0.134043	0.620656
Tdrd6	Tdrd6	blue	-0.243653	0.363158	-0.335934	0.203338	-0.322676	0.222866	0.521439	0.0383176	0.0568109	0.834466	-0.104662	0.699683	0.340354	0.197083	0.661587	0.00525022	0.390441	0.134869	0.31598	0.233165
Klhl5	Klhl5	blue	0.24363	0.363203	0.233355	0.384408	-0.145647	0.59043	0.811488	0.000135606	0.370042	0.158311	0.0868872	0.748997	0.540716	0.0305693	0.825152	8.32381e-05	0.270961	0.310068	0.316375	0.23255
Fcgr2a	Fcgr2a	blue	-0.243604	0.363256	-0.288848	0.277918	-0.35277	0.180185	0.56644	0.0221599	0.23974	0.371153	-0.123229	0.649345	0.194044	0.471462	0.722843	0.0015582	0.376399	0.150732	0.465588	0.0691448
Ubfd1	Ubfd1	blue	0.243424	0.363622	0.107793	0.691104	-0.276483	0.299919	0.779816	0.000367371	0.411406	0.11338	-0.19431	0.470841	0.327585	0.215502	0.961818	2.86718e-09	0.550114	0.0272555	0.674192	0.00418129
Pcgf3	Pcgf3	blue	0.243394	0.363682	0.201358	0.454577	-0.357176	0.174426	0.702569	0.00240529	0.297295	0.263466	-0.258643	0.333422	0.0882146	0.74528	0.92187	3.86856e-07	0.622761	0.00997367	0.721556	0.00160344
Adam22	Adam22	blue	0.243206	0.364065	0.130199	0.630798	-0.418638	0.106557	0.62727	0.00929672	0.238771	0.373148	-0.407298	0.117387	0.139499	0.606368	0.953507	1.11312e-08	0.660441	0.00535733	0.662375	0.00517756
Bmpr1b	Bmpr1b	blue	0.243136	0.364208	0.11724	0.665439	0.0307361	0.910033	0.719967	0.00166081	0.694431	0.00283597	-0.0195997	0.942566	0.392141	0.133029	0.763037	0.000585223	0.318908	0.228625	0.573614	0.0201685
Asap1	Asap1	blue	0.243111	0.364259	0.174899	0.517069	-0.294226	0.268663	0.775139	0.0004199	0.323689	0.221333	-0.175209	0.516314	0.216785	0.41998	0.939871	6.49425e-08	0.642334	0.00729393	0.638256	0.00779854
Psd3	Psd3	blue	0.242803	0.364886	0.0997571	0.713187	-0.146135	0.589171	0.718168	0.00172775	0.514366	0.0415031	-0.259039	0.332656	0.30676	0.247829	0.937769	8.21387e-08	0.703692	0.00235026	0.700754	0.00249642
Rit1	Rit1	blue	0.242634	0.365229	0.170413	0.52804	0.0642462	0.813136	0.768002	0.000511902	0.641935	0.00734214	-0.0150802	0.955796	0.35392	0.17867	0.805627	0.000165239	0.553178	0.0262367	0.703263	0.0023712
Fbxo16	Fbxo16	blue	0.242249	0.366014	0.118228	0.662775	-0.294387	0.268387	0.667796	0.00469929	0.500512	0.0483136	-0.191916	0.476432	0.158706	0.557157	0.828833	7.24677e-05	0.288897	0.277832	0.731919	0.00126766
Rnaseh2b	Rnaseh2b	blue	0.241672	0.367193	0.173286	0.521002	-0.206867	0.44206	0.640524	0.00751458	0.418759	0.106445	-0.232171	0.386894	0.366074	0.16317	0.852429	2.74114e-05	0.488717	0.0547399	0.531553	0.0340874
Jkamp	Jkamp	blue	0.240935	0.368701	0.153997	0.56906	-0.372166	0.155751	0.671784	0.00437063	0.420063	0.105248	-0.329069	0.213306	0.15252	0.572818	0.940244	6.22385e-08	0.55267	0.0264035	0.787748	0.000290702
Tmem57	Tmem57	blue	-0.240668	0.369247	-0.249362	0.351664	-0.485524	0.0565834	0.540375	0.030695	0.0685852	0.800745	-0.296136	0.265421	0.0369256	0.892006	0.813448	0.000126741	0.729517	0.00133984	0.535004	0.0327283
Rbx1	Rbx1	blue	0.240625	0.369336	0.155258	0.565863	-0.148948	0.581943	0.749747	0.00082499	0.400143	0.124603	-0.11596	0.668896	0.240332	0.369937	0.871952	1.07175e-05	0.596106	0.0148092	0.531395	0.0341508
Casc3	Casc3	blue	0.239792	0.371046	0.164071	0.543729	-0.292704	0.271262	0.813342	0.000127209	0.349609	0.184393	-0.139357	0.606739	0.331446	0.20982	0.966762	1.10065e-09	0.522968	0.0376543	0.610492	0.0120142
Slc35f2	Slc35f2	blue	-0.239752	0.371128	-0.15331	0.570808	-0.398851	0.125938	0.469788	0.0663436	0.296505	0.264798	-0.0767742	0.777481	0.0815456	0.764007	0.576073	0.0195186	0.189317	0.482535	0.443247	0.0855077
Ttc16	Ttc16	blue	0.239671	0.371296	0.318629	0.229056	-0.160371	0.552974	0.364346	0.165317	0.471894	0.0649708	-0.154248	0.568424	-0.129049	0.633845	0.462899	0.0709827	0.309846	0.242858	0.668413	0.0046472
Dyx1c1	Dyx1c1	blue	0.239176	0.372313	0.199398	0.459072	-0.275092	0.302458	0.703698	0.00234998	0.383175	0.142927	-0.21385	0.426453	0.23888	0.372924	0.907947	1.174e-06	0.606038	0.0128309	0.550443	0.0271447
Gsk3b	Gsk3b	blue	0.238963	0.372752	0.132014	0.626001	-0.354393	0.178049	0.711219	0.00200722	0.270026	0.311807	-0.280226	0.293154	0.177613	0.510483	0.94899	2.10472e-08	0.630534	0.00882965	0.620666	0.0103012
Isg20l2	Isg20l2	blue	0.238923	0.372835	0.123912	0.647519	-0.203075	0.450656	0.772174	0.000456314	0.405003	0.11967	-0.137296	0.61212	0.421552	0.103891	0.912591	8.27516e-07	0.471942	0.0649394	0.575063	0.0197836
Mpc1	Mpc1	blue	0.238807	0.373075	0.110072	0.684881	0.00384527	0.988724	0.692945	0.00292091	0.18911	0.483023	-0.00206423	0.993946	0.456323	0.0756264	0.747196	0.000879124	0.688263	0.0032022	0.193822	0.471978
Fam105a	Fam105a	blue	0.238782	0.373126	0.0229805	0.932678	-0.101607	0.708084	0.630319	0.00885977	0.141038	0.602363	-0.103345	0.703301	0.323295	0.221929	0.746234	0.000900266	0.61662	0.0109576	0.308421	0.245146
Cep135	Cep135	blue	0.238576	0.373552	0.162868	0.546727	-0.0970194	0.720761	0.775434	0.00041642	0.526214	0.0362741	-0.0898454	0.740721	0.38008	0.146458	0.889717	3.95643e-06	0.627103	0.00932103	0.551751	0.0267075
Plppr5	Plppr5	blue	0.238251	0.374221	0.109192	0.687283	-0.266286	0.318815	0.68937	0.00313378	0.400495	0.124241	-0.273152	0.306017	0.319755	0.227323	0.930271	1.78491e-07	0.501029	0.0480455	0.684466	0.00344596
Mrpl33	Mrpl33	blue	0.23768	0.375401	0.0906368	0.738511	-0.339873	0.197758	0.567867	0.0217522	0.377581	0.14935	-0.299086	0.260461	0.0578299	0.831536	0.807176	0.000156932	0.416904	0.108166	0.667394	0.00473352
Hacd2	Hacd2	blue	0.237493	0.375788	0.223015	0.406409	-0.150248	0.578614	0.752519	0.000769278	0.490684	0.0536265	-0.124099	0.64702	0.325319	0.218881	0.889599	3.9848e-06	0.590364	0.016057	0.616814	0.0109255
Lsp1	Lsp1	blue	-0.237403	0.375974	-0.386391	0.139322	-0.200088	0.457486	0.420146	0.105172	0.384274	0.141688	-0.178595	0.508109	0.0993549	0.714298	0.59054	0.0160176	0.348424	0.185987	0.539689	0.0309495
Gabrb1	Gabrb1	blue	0.23682	0.377185	0.274684	0.303203	-0.326631	0.21692	0.744871	0.000930965	0.238625	0.37345	0.0413895	0.879035	0.430833	0.0957152	0.780988	0.00035509	0.118768	0.66132	0.359989	0.170813
Aadat	Aadat	blue	0.236684	0.377465	0.232255	0.386718	0.0024168	0.992913	0.536204	0.0322654	0.647371	0.00670686	-0.0619511	0.819708	0.283089	0.28804	0.602232	0.0135629	0.118681	0.661554	0.657028	0.00568659
Ppic	Ppic	blue	0.236457	0.377937	0.0737734	0.785987	-0.0665509	0.806549	0.370631	0.157599	-0.0329533	0.90357	-0.0942621	0.728413	0.334146	0.205904	0.462593	0.0711938	0.348514	0.185865	0.188021	0.485594
Arl8b	Arl8b	blue	0.235743	0.379422	0.131349	0.627756	-0.287682	0.27995	0.712636	0.00194747	0.349089	0.185091	-0.266947	0.31757	0.362737	0.167333	0.951973	1.3913e-08	0.592832	0.0155111	0.566961	0.0220104
Fam65b	Fam65b	blue	-0.235705	0.3795	-0.193178	0.47348	-0.699409	0.00256575	0.465345	0.0693093	-0.134645	0.619072	-0.239656	0.371326	-0.0852792	0.753507	0.697125	0.00268699	0.365068	0.164418	0.45307	0.0780032
Itga6	Itga6	blue	0.235522	0.379882	0.138843	0.608079	-0.0910985	0.737223	0.845623	3.68765e-05	0.435349	0.0919068	0.0129498	0.962036	0.504562	0.0462423	0.902954	1.67624e-06	0.464869	0.0696329	0.440361	0.0878081
Rai14	Rai14	blue	-0.234961	0.381051	-0.307198	0.24712	-0.130244	0.630679	0.449549	0.0806369	0.220691	0.411443	-0.148051	0.584243	0.277615	0.297863	0.608117	0.0124444	0.477845	0.0612037	0.320773	0.225762
Efhc1	Efhc1	blue	0.234612	0.381779	0.0647753	0.811623	-0.0822145	0.762123	0.587029	0.0168183	0.610621	0.0119911	-0.175862	0.514728	0.0904803	0.738947	0.712698	0.00194487	0.416723	0.108335	0.872606	1.03589e-05
Il1r1	Il1r1	blue	0.234029	0.382996	-0.00610861	0.982087	-0.263424	0.324241	0.623426	0.00987144	0.411416	0.113369	-0.306735	0.24787	0.213901	0.42634	0.868972	1.24866e-05	0.463471	0.0705885	0.726042	0.00145019
Epb4.1l5	Epb4.1l5	blue	0.233598	0.383899	0.167345	0.535604	-0.52941	0.0349526	0.578184	0.018974	0.196096	0.466694	-0.417552	0.107562	-0.0324247	0.90511	0.904723	1.48086e-06	0.583619	0.0176254	0.716538	0.00179026
Zfp583	Zfp583	blue	0.233188	0.384757	0.162837	0.546805	-0.193053	0.473773	0.54323	0.0296543	0.136062	0.615354	-0.225867	0.400274	0.258214	0.334253	0.740149	0.00104396	0.613277	0.0115245	0.306985	0.247464
Ptrh2	Ptrh2	blue	0.233102	0.384938	0.197295	0.463919	-0.214383	0.425274	0.714356	0.00187686	0.340148	0.197371	-0.183825	0.495557	0.334494	0.205404	0.902286	1.75543e-06	0.572915	0.020356	0.514655	0.0413694
Pak7	Pak7	blue	0.232852	0.385463	0.11756	0.664577	-0.357208	0.174384	0.560441	0.0239387	0.188365	0.484781	-0.43248	0.0943136	0.137174	0.61244	0.900812	1.94164e-06	0.756203	0.00070008	0.615966	0.0110669
Mterf2	Mterf2	blue	0.232562	0.386072	0.25488	0.340752	-0.425086	0.100722	0.448739	0.0812513	0.0238273	0.930203	-0.303341	0.253409	0.11812	0.663066	0.71203	0.00197286	0.304519	0.251478	0.309124	0.244015
Plaa	Plaa	blue	0.232382	0.38645	0.148658	0.582686	-0.245024	0.360378	0.723129	0.00154828	0.350466	0.183245	-0.243708	0.363045	0.351856	0.181396	0.949627	1.93058e-08	0.633093	0.00847673	0.563658	0.0229717
Muc15	Muc15	blue	0.23238	0.386455	0.126557	0.640464	-0.430002	0.0964283	0.500281	0.0484337	-0.0659213	0.808347	-0.28304	0.288127	0.148116	0.584076	0.730806	0.00130068	0.450508	0.0799134	0.431149	0.0954448
Akap8l	Akap8l	blue	0.23215	0.386937	0.248708	0.352969	-0.353245	0.179558	0.766424	0.00053434	0.273113	0.30609	-0.106336	0.695091	0.193906	0.471782	0.891822	3.47723e-06	0.485091	0.0568369	0.603393	0.0133363
Hmgb2	Hmgb2	blue	0.232105	0.387033	-0.00559428	0.983595	0.0431466	0.873937	0.486578	0.0559697	0.529591	0.0348791	-0.144983	0.592141	0.471049	0.0655188	0.616727	0.0109399	0.325157	0.219124	0.414249	0.110662
Lyst	Lyst	blue	0.231981	0.387293	0.136709	0.613658	-0.30667	0.247976	0.727492	0.00140327	0.324694	0.219819	-0.214778	0.4244	0.372861	0.154919	0.927578	2.31027e-07	0.552299	0.026526	0.521211	0.0384175
Zfand4	Zfand4	blue	0.231913	0.387437	0.0888885	0.743395	-0.287535	0.280207	0.515417	0.041018	0.02203	0.935457	-0.211682	0.431268	0.242756	0.364981	0.703532	0.00235805	0.41497	0.10998	0.331834	0.209254
Pdp1	Pdp1	blue	0.231586	0.388125	0.255498	0.33954	-0.251136	0.348134	0.6718	0.0043694	0.224185	0.403886	-0.0754584	0.781208	0.344809	0.190906	0.788138	0.00028731	0.390971	0.134294	0.342546	0.194027
Fbxl4	Fbxl4	blue	0.231492	0.388323	0.196082	0.466727	-0.102009	0.706977	0.806609	0.000159929	0.44369	0.0851586	-0.00513125	0.984953	0.526135	0.036307	0.873002	1.01466e-05	0.414639	0.110293	0.444179	0.0847745
Eif2ak2	Eif2ak2	blue	0.230939	0.389489	0.167188	0.535992	-0.152259	0.573483	0.751327	0.000792842	0.361596	0.168772	-0.111486	0.681032	0.492699	0.0525036	0.898083	2.33041e-06	0.51915	0.0393279	0.422757	0.102802
Btbd1	Btbd1	blue	0.230584	0.390239	0.118124	0.663056	-0.11134	0.681428	0.709032	0.0021024	0.513296	0.042002	-0.166422	0.537888	0.479611	0.0601175	0.883683	5.64989e-06	0.442547	0.0860618	0.524757	0.0368888
Arhgap18	Arhgap18	blue	0.230494	0.390429	0.186846	0.488372	-0.475367	0.0627526	0.549224	0.0275569	0.173472	0.520548	-0.437536	0.0901019	-0.0367459	0.892529	0.890146	3.85444e-06	0.656259	0.00576305	0.727648	0.00139829
Ift80	Ift80	blue	-0.230382	0.390667	-0.400944	0.123781	0.0881788	0.74538	0.518165	0.0397685	0.589787	0.0161866	0.0618545	0.819985	0.653461	0.00604793	0.54133	0.0303441	0.104073	0.701298	0.325217	0.219034
Klf12	Klf12	blue	0.230349	0.390736	0.0868087	0.749217	-0.178114	0.509271	0.75277	0.000764403	0.475054	0.0629501	-0.148792	0.582342	0.154043	0.568944	0.885018	5.2304e-06	0.615001	0.0112293	0.743288	0.000967675
Pcdhb8	Pcdhb8	blue	0.23031	0.390819	0.0429	0.874652	-0.257433	0.335769	0.657248	0.00566493	0.469892	0.0662755	-0.309029	0.244169	0.232388	0.386439	0.898948	2.20065e-06	0.548986	0.0276379	0.76118	0.000614771
Mettl15	Mettl15	blue	-0.230087	0.39129	-0.287568	0.280148	-0.347027	0.187877	0.515433	0.0410104	0.234726	0.38154	-0.282258	0.289519	0.0411945	0.879601	0.76103	0.000617218	0.669587	0.00454933	0.619918	0.0104201
AY172581.24	AY172581.24	blue	0.230086	0.391292	0.0984035	0.716929	-0.339681	0.198027	0.596424	0.0147423	0.326952	0.216443	-0.420418	0.104923	0.135527	0.616756	0.927328	2.36492e-07	0.712427	0.00195617	0.68745	0.00325316
Mbtd1	Mbtd1	blue	0.229277	0.393006	0.16109	0.551173	-0.43348	0.0934692	0.563754	0.0229431	0.255953	0.338652	-0.385253	0.140591	0.0518247	0.848831	0.873846	9.70634e-06	0.464806	0.0696754	0.701326	0.00246741
Tcf12	Tcf12	blue	0.228624	0.394392	0.119075	0.660492	-0.333979	0.206145	0.633679	0.00839743	0.324979	0.219392	-0.382292	0.143928	0.124393	0.646235	0.936833	9.09591e-08	0.667056	0.00476245	0.686276	0.00332796
Eif4ebp3	Eif4ebp3	blue	0.228456	0.39475	0.122875	0.650294	-0.200954	0.455501	0.770261	0.000481149	0.516826	0.0403738	-0.209215	0.436781	0.311065	0.240913	0.962416	2.57155e-09	0.608749	0.0123287	0.717777	0.00174257
Senp1	Senp1	blue	0.228233	0.395225	0.195066	0.469083	-0.432715	0.0941143	0.579699	0.0185902	0.327076	0.216258	-0.381986	0.144276	0.0185668	0.945588	0.878501	7.55693e-06	0.495274	0.051094	0.79541	0.000229723
Pigu	Pigu	blue	0.228232	0.395227	0.0349017	0.897896	-0.139844	0.60547	0.69299	0.0029183	0.512797	0.042236	-0.21851	0.416197	0.350728	0.182895	0.880221	6.87169e-06	0.468853	0.0669597	0.659378	0.00545817
Polb	Polb	blue	-0.228098	0.395512	-0.390006	0.135343	-0.138255	0.609614	0.703781	0.00234598	0.471903	0.064965	0.0030361	0.991096	0.429525	0.096839	0.768307	0.000507667	0.399625	0.125137	0.612622	0.0116383
Th	Th	blue	-0.227976	0.395772	-0.332959	0.20762	-0.109327	0.686915	0.491562	0.0531349	0.19429	0.470888	-0.0394699	0.88461	0.0954601	0.725085	0.546913	0.0283516	0.605916	0.012854	0.558933	0.0244027
Pms1	Pms1	blue	0.227738	0.396277	0.0760388	0.779564	-0.36685	0.162213	0.494059	0.0517554	0.171292	0.525883	-0.492918	0.0523826	0.110907	0.682608	0.876125	8.59765e-06	0.756772	0.00068986	0.597451	0.0145282
Zcchc4	Zcchc4	blue	-0.227733	0.396289	-0.45276	0.0782328	-0.235692	0.379527	0.439635	0.0883938	0.420194	0.105127	-0.360871	0.169691	0.0488631	0.857385	0.727767	0.00139451	0.594775	0.0150914	0.75161	0.000787201
Pibf1	Pibf1	blue	0.22766	0.396444	0.161088	0.551178	-0.23797	0.374801	0.673728	0.00421729	0.176473	0.513245	-0.163493	0.545168	0.287773	0.27979	0.848003	3.32966e-05	0.617742	0.0107724	0.470028	0.0661862
Pik3r3	Pik3r3	blue	0.227495	0.396796	0.22317	0.406074	-0.468829	0.0669757	0.565279	0.0224958	0.163562	0.544996	-0.348633	0.185705	-0.0227706	0.933292	0.844103	3.93266e-05	0.580716	0.0183361	0.596648	0.0146955
Ncbp3	Ncbp3	blue	0.227423	0.39695	0.148206	0.583846	0.140276	0.604345	0.810075	0.000142309	0.556519	0.0251596	0.0914353	0.736283	0.551837	0.0266791	0.801376	0.000189945	0.513262	0.042018	0.425421	0.100425
Adcy2	Adcy2	blue	-0.227414	0.396969	-0.239717	0.371201	-0.297786	0.26264	0.641278	0.00742198	0.0842445	0.756413	0.0494899	0.855573	0.393885	0.131161	0.702886	0.00238967	0.36078	0.169807	0.138308	0.609476
Rab3c	Rab3c	blue	0.227251	0.397316	0.108505	0.689159	-0.301792	0.255963	0.643516	0.00715264	0.308901	0.244375	-0.356489	0.175316	0.122088	0.652401	0.931727	1.5458e-07	0.78511	0.000314566	0.674971	0.00412148
Supt16h	Supt16h	blue	0.227245	0.397328	0.11446	0.672958	-0.235428	0.380078	0.772783	0.000448632	0.348243	0.186231	-0.176408	0.513403	0.417547	0.107567	0.957713	5.79602e-09	0.555462	0.0254968	0.510454	0.0433485
Tgs1	Tgs1	blue	0.227224	0.397373	0.163675	0.544715	-0.174349	0.518409	0.761664	0.000606954	0.536859	0.032015	-0.118229	0.662772	0.410685	0.114076	0.898297	2.29771e-06	0.436904	0.0906205	0.66425	0.00500798
Fbxo25	Fbxo25	blue	0.227201	0.397423	0.150032	0.579168	-0.31688	0.231763	0.562968	0.0231764	0.209784	0.435506	-0.268332	0.314969	-0.0343083	0.899623	0.765584	0.000546613	0.701061	0.00248083	0.708874	0.00210942
Mdga2	Mdga2	blue	0.226934	0.397993	0.171051	0.526475	-0.394722	0.13027	0.536417	0.0321839	0.298359	0.261678	-0.456428	0.0755508	-0.0357066	0.895553	0.878572	7.52754e-06	0.706531	0.00221573	0.720287	0.00164914
Rbks	Rbks	blue	0.226883	0.398102	0.235578	0.379766	0.0523476	0.847322	0.720188	0.00165273	0.631548	0.00868845	0.100001	0.712515	0.339402	0.19842	0.683194	0.00353087	0.280179	0.293238	0.59329	0.0154112
Abcg3l1	Abcg3l1	blue	0.226716	0.398459	0.0612533	0.821708	-0.245222	0.359978	0.646952	0.0067542	0.37313	0.154599	-0.30257	0.254678	0.272022	0.308104	0.896446	2.59381e-06	0.641553	0.00738852	0.663677	0.00505927
Nol10	Nol10	blue	0.226173	0.399619	-0.0314436	0.90797	0.162302	0.548141	0.454218	0.0771587	0.375424	0.151878	-0.0876827	0.746769	0.467233	0.0680373	0.534937	0.0327541	0.334025	0.20608	0.310842	0.241268
Cdh7	Cdh7	blue	0.225765	0.400493	0.101621	0.708045	0.0169917	0.950199	0.741354	0.00101412	0.672127	0.00434331	-0.122684	0.650803	0.437961	0.0897543	0.869821	1.19595e-05	0.579299	0.0186911	0.654522	0.00593855
Arpp19	Arpp19	blue	0.225397	0.401283	0.0981105	0.717739	-0.132318	0.625198	0.77031	0.000480499	0.466495	0.0685322	-0.0564051	0.835633	0.318785	0.228815	0.84445	3.87549e-05	0.544045	0.0293622	0.596396	0.0147484
Minpp1	Minpp1	blue	0.224857	0.402441	-0.0074536	0.978144	-0.0491068	0.856681	0.816842	0.000112531	0.392874	0.132242	0.0879642	0.745981	0.550072	0.0272698	0.807157	0.000157032	0.282738	0.288664	0.413025	0.111826
Tsga10	Tsga10	blue	0.223248	0.405906	0.162667	0.547229	-0.334546	0.205329	0.518893	0.0394424	0.264438	0.322313	-0.421269	0.104148	0.00842427	0.975298	0.844033	3.94422e-05	0.700412	0.0025139	0.64981	0.00643643
Ppip5k2	Ppip5k2	blue	0.223225	0.405955	0.0471005	0.862483	0.125932	0.642128	0.72547	0.00146904	0.543596	0.029523	-0.0753026	0.78165	0.47509	0.0629273	0.820046	0.000100358	0.665976	0.00485575	0.504312	0.0463681
Cdkn1c	Cdkn1c	blue	0.223146	0.406126	0.195163	0.468858	-0.206678	0.442487	0.460278	0.0728081	0.155475	0.565313	-0.208781	0.437754	0.0733945	0.787062	0.64401	0.00709422	0.556909	0.0250361	0.542999	0.0297374
Zfp455	Zfp455	blue	-0.223129	0.406162	-0.325831	0.218115	-0.140429	0.603946	0.578799	0.0188175	0.459163	0.0735948	-0.0249156	0.927023	0.432662	0.0941595	0.658193	0.0055725	0.2687	0.314281	0.417204	0.107886
Gigyf2	Gigyf2	blue	0.223011	0.406417	0.104573	0.699925	-0.246492	0.357414	0.779955	0.000365886	0.431342	0.0952802	-0.189207	0.482794	0.273659	0.305084	0.962997	2.30954e-09	0.585603	0.0171523	0.650278	0.0063855
Reps2	Reps2	blue	0.222972	0.406502	0.111155	0.681933	0.00283705	0.99168	0.671174	0.00441968	0.399807	0.12495	-0.148182	0.583906	0.27609	0.300635	0.806178	0.000162243	0.777561	0.000391971	0.521542	0.0382729
Helz	Helz	blue	0.222878	0.406705	0.205463	0.445233	-0.192188	0.475795	0.8203	9.94422e-05	0.337045	0.201754	0.0430157	0.874317	0.268244	0.315135	0.831004	6.66803e-05	0.495763	0.0508294	0.584804	0.0173417
Csgalnact1	Csgalnact1	blue	-0.222662	0.407171	-0.372053	0.155886	-0.242849	0.364791	0.64886	0.00654065	0.233809	0.383456	-0.125817	0.642434	0.422677	0.102875	0.817203	0.000111103	0.560921	0.0237925	0.410578	0.11418
Calb1	Calb1	blue	0.22245	0.40763	0.107497	0.691913	-0.0872608	0.74795	0.745119	0.000925314	0.502621	0.0472266	0.00476057	0.98604	0.294981	0.267378	0.763513	0.000577839	0.481205	0.0591491	0.673177	0.00426031
Chchd7	Chchd7	blue	0.222222	0.408122	0.123269	0.64924	-0.256924	0.336758	0.385263	0.140579	0.306367	0.248467	-0.369849	0.158546	0.00977778	0.971331	0.65779	0.00561172	0.337698	0.200826	0.664141	0.00501765
Nudt1	Nudt1	blue	0.222153	0.408273	0.0440217	0.8714	0.789451	0.000276107	-0.148768	0.582405	0.271881	0.308365	0.492241	0.0527571	0.277248	0.298529	-0.553979	0.0259754	-0.358126	0.1732	-0.306803	0.247759
Pyroxd1	Pyroxd1	blue	0.221865	0.408896	0.13441	0.61969	-0.223756	0.40481	0.692998	0.00291787	0.16984	0.52945	-0.176235	0.513821	0.303461	0.253212	0.874432	9.4103e-06	0.651054	0.00630183	0.484457	0.0572097
Ost4	Ost4	blue	0.22176	0.409122	0.177222	0.511431	-0.374971	0.152413	0.638008	0.00783004	0.364996	0.164507	-0.286353	0.282277	-0.026632	0.922009	0.867485	1.34575e-05	0.56302	0.0231609	0.791818	0.000256834
Myo5c	Myo5c	blue	-0.221751	0.409142	-0.398226	0.126588	-0.0346383	0.898662	0.27645	0.299979	0.556396	0.0251986	-0.158182	0.558476	0.0544902	0.841146	0.396629	0.128257	0.285577	0.28364	0.575039	0.0197899
Pdcd5	Pdcd5	blue	0.221621	0.409425	0.0465731	0.864009	-0.24559	0.359234	0.717298	0.00176088	0.381707	0.144594	-0.226312	0.399321	0.219094	0.414922	0.915046	6.82451e-07	0.582992	0.0177771	0.705869	0.00224652
Dcun1d4	Dcun1d4	blue	0.221512	0.40966	0.100268	0.711778	-0.218748	0.415677	0.750438	0.000810794	0.163996	0.543914	0.0089431	0.973778	0.565315	0.0224855	0.805718	0.000164745	0.348136	0.186376	0.210747	0.433352
Leo1	Leo1	blue	0.221317	0.410084	0.183889	0.495404	-0.206896	0.441996	0.746757	0.00088872	0.177799	0.510033	0.00589998	0.982699	0.225396	0.401284	0.792809	0.000249106	0.537818	0.0316507	0.400376	0.124363
Srsf10	Srsf10	blue	0.221197	0.410343	0.0897639	0.740948	-0.349082	0.1851	0.596041	0.014823	0.320063	0.226849	-0.426818	0.0991935	0.162563	0.547489	0.931711	1.54829e-07	0.644217	0.00706982	0.682892	0.00355131
Nol8	Nol8	blue	-0.221025	0.410717	-0.33378	0.206433	-0.557063	0.0249876	0.443568	0.0852553	0.114287	0.673425	-0.513212	0.0420415	0.0693578	0.798543	0.866262	1.43025e-05	0.705882	0.00224593	0.618011	0.0107283
Kif3a	Kif3a	blue	0.220793	0.411221	0.0899055	0.740553	-0.334195	0.205835	0.696656	0.00271247	0.295864	0.265881	-0.323493	0.221629	0.235281	0.380382	0.969409	6.19955e-10	0.65606	0.00578296	0.644105	0.00708306
Tbx19	Tbx19	blue	0.220768	0.411276	0.237316	0.376156	-0.184	0.49514	0.484096	0.0574225	0.306238	0.248676	-0.189072	0.483112	-0.145292	0.591345	0.616427	0.0109898	0.653758	0.0060171	0.615793	0.0110959
Ing3	Ing3	blue	0.220599	0.411643	0.165967	0.539016	-0.299097	0.260444	0.676845	0.00398035	0.260062	0.330682	-0.262481	0.326039	0.169047	0.531401	0.909312	1.06141e-06	0.68162	0.00363831	0.660188	0.00538115
Ebf3	Ebf3	blue	0.22048	0.411902	0.1566	0.562467	-0.125911	0.642184	0.840669	4.53685e-05	0.491327	0.0532662	0.118873	0.661038	0.574701	0.0198793	0.819377	0.000102807	0.281948	0.290072	0.476358	0.0621297
Zscan12	Zscan12	blue	0.220125	0.412675	0.0700496	0.796573	-0.263621	0.323865	0.726134	0.00144716	0.429645	0.0967353	-0.149843	0.57965	0.422815	0.10275	0.887747	4.4542e-06	0.379158	0.14752	0.513388	0.041959
Taf12	Taf12	blue	0.220018	0.412906	0.177145	0.511616	-0.159014	0.556382	0.78579	0.000308267	0.452354	0.078534	-0.021833	0.936033	0.352733	0.180233	0.855025	2.43845e-05	0.524079	0.0371774	0.511846	0.042685
Elavl4	Elavl4	blue	0.219751	0.41349	0.0904493	0.739034	0.029585	0.91339	0.69455	0.00282925	0.483756	0.0576233	-0.150021	0.579194	0.28036	0.292913	0.829932	6.94872e-05	0.807851	0.000153418	0.62365	0.00983722
Pigp	Pigp	blue	0.219713	0.413571	0.0572664	0.833156	-0.218567	0.416073	0.596962	0.0146299	0.514983	0.0412178	-0.351965	0.18125	0.183533	0.496254	0.870925	1.13014e-05	0.655119	0.00587772	0.750584	0.000807817
Med8	Med8	blue	0.219697	0.413607	0.100983	0.709805	-0.145082	0.591888	0.751761	0.00078419	0.338911	0.199111	-0.0942656	0.728403	0.313795	0.23659	0.861867	1.77179e-05	0.684325	0.0034553	0.476149	0.0622604
Invs	Invs	blue	0.219446	0.414153	0.122016	0.652593	-0.425857	0.10004	0.673118	0.00426495	0.0916962	0.735556	-0.0985031	0.716653	0.144191	0.594189	0.788761	0.000281951	0.377257	0.149728	0.494346	0.0515985
Morc4	Morc4	blue	-0.2193	0.414472	-0.302061	0.255519	-0.65689	0.00570025	0.525242	0.036683	0.0543103	0.841664	-0.384231	0.141736	0.0530364	0.845336	0.860487	1.8922e-05	0.502246	0.0474186	0.617	0.0108946
Rgs5	Rgs5	blue	0.218994	0.41514	0.107701	0.691355	-0.450342	0.0800377	0.58575	0.0171176	0.19495	0.469352	-0.425704	0.100175	0.0359903	0.894727	0.923401	3.38227e-07	0.68109	0.00367506	0.68376	0.00349287
Slc25a43	Slc25a43	blue	0.218979	0.415172	0.206811	0.442188	-0.0713922	0.792752	0.750747	0.000804528	0.522807	0.0377237	0.0192978	0.943449	0.352499	0.180543	0.790992	0.000263429	0.533353	0.0333734	0.431074	0.0955089
Gtf2a2	Gtf2a2	blue	-0.218969	0.415195	-0.21288	0.428603	-0.24778	0.354828	0.479127	0.0604137	0.253585	0.343295	-0.0483986	0.858728	0.363539	0.166327	0.570506	0.0210135	0.240652	0.369282	0.292969	0.270808
Masp1	Masp1	blue	0.218517	0.416183	0.200413	0.456739	-0.205569	0.444993	0.617731	0.0107742	0.131729	0.626752	-0.0800265	0.76829	0.140429	0.603947	0.717206	0.00176442	0.506713	0.0451694	0.35855	0.172654
Scn2a	Scn2a	blue	0.218494	0.416232	0.169837	0.529455	-0.4433	0.0854662	0.734794	0.00118547	0.239891	0.370843	-0.208069	0.439354	0.224612	0.402968	0.932847	1.38099e-07	0.487386	0.0555027	0.616442	0.0109873
Zc3h15	Zc3h15	blue	-0.217711	0.417947	-0.372208	0.1557	-0.398927	0.125859	0.597994	0.0144159	0.204049	0.448441	-0.29507	0.267227	0.335689	0.203689	0.887043	4.64449e-06	0.58116	0.0182261	0.506888	0.0450832
Atp6v1b1	Atp6v1b1	blue	0.217667	0.418043	0.212852	0.428666	-0.576974	0.0192847	0.306415	0.248389	-0.00535885	0.984285	-0.52838	0.0353743	-0.257214	0.336195	0.694986	0.00280473	0.434388	0.0927083	0.646666	0.00678668
Dtx3l	Dtx3l	blue	-0.217644	0.418093	-0.344793	0.190927	-0.261472	0.327972	0.569302	0.0213481	0.382729	0.143433	-0.273846	0.304741	0.176964	0.512054	0.818746	0.00010516	0.573591	0.0201746	0.743455	0.000963736
Cux1	Cux1	blue	0.217374	0.418686	0.176172	0.513976	-0.337305	0.201384	0.703999	0.00233543	0.37731	0.149667	-0.19642	0.465942	0.0761318	0.7793	0.87817	7.69528e-06	0.518992	0.0393983	0.71103	0.00201533
Gemin6	Gemin6	blue	0.217277	0.418897	0.250272	0.34985	-0.433481	0.0934686	0.669476	0.00455854	0.201398	0.454484	-0.163767	0.544485	0.171467	0.525454	0.842493	4.20699e-05	0.353615	0.179071	0.553322	0.0261897
Pclo	Pclo	blue	0.216984	0.419542	0.123875	0.647617	-0.333409	0.206968	0.698354	0.00262121	0.400331	0.124409	-0.310871	0.241222	0.116621	0.667112	0.950355	1.74712e-08	0.646483	0.00680745	0.805568	0.000165567
Ccdc30	Ccdc30	blue	0.21691	0.419703	0.141495	0.601175	-0.394772	0.130218	0.528532	0.0353119	0.341587	0.19536	-0.436768	0.0907327	-0.0436731	0.872411	0.86007	1.92993e-05	0.588775	0.0164162	0.828972	7.20835e-05
Hsd17b7	Hsd17b7	blue	0.216788	0.419971	0.0510038	0.8512	0.107538	0.691802	0.7989	0.000205699	0.481799	0.0587912	0.150587	0.577746	0.651338	0.00627143	0.743409	0.000964819	0.424463	0.101276	0.37081	0.157383
Il12rb2	Il12rb2	blue	0.216399	0.420827	0.226393	0.399149	-0.134184	0.620284	0.552433	0.0264819	0.134572	0.619263	-0.159263	0.555756	0.245487	0.359443	0.705417	0.00226776	0.636751	0.00799152	0.280776	0.292166
Skiv2l2	Skiv2l2	blue	0.216394	0.420838	0.0801194	0.768028	-0.180188	0.504271	0.745049	0.000926897	0.448438	0.0814808	-0.181585	0.500915	0.438427	0.0893739	0.932076	1.4927e-07	0.592366	0.015613	0.526258	0.0362557
Golph3l	Golph3l	blue	0.216283	0.421083	0.144247	0.594043	-0.314059	0.236174	0.761576	0.000608381	0.385283	0.140556	-0.183081	0.497333	0.346128	0.189102	0.95216	1.3546e-08	0.465888	0.0689416	0.579285	0.0186946
Trim36	Trim36	blue	-0.216226	0.421209	-0.334165	0.205878	-0.356324	0.17553	0.456559	0.0754561	0.0345995	0.898776	-0.250396	0.349603	0.151402	0.575666	0.677971	0.0038975	0.571891	0.0206334	0.416562	0.108485
Eif3m	Eif3m	blue	-0.21622	0.421221	-0.276364	0.300137	-0.319281	0.228051	0.644043	0.00709029	0.398038	0.126783	-0.214299	0.425459	0.410324	0.114426	0.880208	6.8765e-06	0.484656	0.0570921	0.527145	0.0358853
Prpf18	Prpf18	blue	0.216196	0.421273	0.0519297	0.848528	-0.143613	0.595683	0.835926	5.49713e-05	0.392473	0.132672	-0.0101129	0.970349	0.55683	0.025061	0.90759	1.20506e-06	0.42684	0.0991749	0.42044	0.104903
Grhl2	Grhl2	blue	0.216162	0.421347	-0.0313897	0.908127	-0.0999403	0.712681	0.536998	0.0319618	0.348935	0.185299	0.0740675	0.785152	0.340137	0.197387	0.502305	0.0473883	0.0202234	0.940741	0.327585	0.215502
Ndufaf5	Ndufaf5	blue	0.215871	0.421989	0.22023	0.412445	-0.274759	0.303067	0.693375	0.00289614	0.410659	0.114101	-0.201237	0.454854	0.289262	0.277198	0.884374	5.42933e-06	0.531163	0.0342436	0.55007	0.0272705
Pgm2	Pgm2	blue	0.215564	0.422665	0.18125	0.501718	-0.0532591	0.844694	0.498468	0.049385	0.35677	0.174952	-0.194634	0.470089	0.195544	0.467975	0.655918	0.00579716	0.615619	0.0111251	0.411244	0.113535
Mis18a	Mis18a	blue	0.215507	0.422792	0.267602	0.316338	0.0038327	0.98876	-0.472919	0.06431	-0.492525	0.0526	0.0408903	0.880484	-0.249431	0.351525	-0.557094	0.0249776	-0.36419	0.165511	-0.414008	0.110891
Nrn1	Nrn1	blue	0.215464	0.422887	0.159138	0.55607	-0.368253	0.16049	0.745236	0.000922667	0.108004	0.690528	-0.127856	0.637009	0.290371	0.275277	0.901304	1.87773e-06	0.534663	0.0328607	0.42722	0.0988413
Stxbp5l	Stxbp5l	blue	0.215106	0.423675	0.158736	0.557081	-0.383444	0.142624	0.756173	0.000700613	0.183068	0.497365	-0.110947	0.682499	0.319122	0.228295	0.891132	3.62853e-06	0.447751	0.0820052	0.432345	0.094428
Eif3c	Eif3c	blue	0.215002	0.423905	0.0464993	0.864223	-0.000125391	0.999632	0.735299	0.00117147	0.377347	0.149624	0.00487339	0.985709	0.373388	0.15429	0.756242	0.000699378	0.495945	0.0507312	0.513886	0.0417266
St8sia2	St8sia2	blue	-0.214334	0.425381	-0.115846	0.669206	-0.225111	0.401897	0.351885	0.181357	0.491199	0.053338	-0.0845898	0.755443	-0.00794367	0.976707	0.429865	0.0965455	0.123639	0.64825	0.640061	0.00757181
Klhl4	Klhl4	blue	-0.214284	0.425492	-0.370794	0.157401	-0.17008	0.528859	0.425494	0.10036	0.224977	0.402184	-0.0489455	0.857147	0.433848	0.0931601	0.526594	0.0361148	0.117693	0.664219	0.122167	0.652188
Rnpc3	Rnpc3	blue	0.214195	0.425688	0.196731	0.465222	-0.438727	0.0891294	0.560213	0.0240085	0.297942	0.262378	-0.435135	0.092085	0.0287113	0.915939	0.901855	1.8083e-06	0.644575	0.00702791	0.725178	0.00147875
Plekhh2	Plekhh2	blue	0.214137	0.425816	0.174114	0.518981	-0.197788	0.462779	0.7506	0.000807501	0.403391	0.12129	0.0251009	0.926481	0.283927	0.286553	0.775523	0.000415371	0.27076	0.310442	0.584739	0.0173572
Dnajb7	Dnajb7	blue	0.214125	0.425844	0.309856	0.242843	-0.259502	0.331762	0.354753	0.177577	0.31039	0.24199	-0.119087	0.660461	-0.196694	0.465308	0.43762	0.0900334	0.224564	0.403071	0.539338	0.0310799
Mtrr	Mtrr	blue	0.213661	0.426871	0.215465	0.422884	-0.189362	0.48243	0.783084	0.000333981	0.326951	0.216443	-0.0209751	0.938542	0.362141	0.168084	0.855453	2.39138e-05	0.551965	0.0266365	0.455376	0.0763132
Wdr17	Wdr17	blue	0.213532	0.427157	0.0854578	0.753006	-0.348463	0.185934	0.721259	0.00161406	0.358123	0.173204	-0.274815	0.302964	0.272108	0.307943	0.961339	3.12501e-09	0.548965	0.0276452	0.667211	0.00474919
Spats2l	Spats2l	blue	-0.213389	0.427473	-0.23431	0.382409	-0.461751	0.0717777	0.405983	0.118691	-0.0486983	0.857861	-0.37296	0.154801	-0.0281646	0.917535	0.728346	0.00137622	0.684042	0.00347407	0.519228	0.0392931
Fam192a	Fam192a	blue	0.213345	0.427572	0.184156	0.494767	-0.149186	0.581333	0.783833	0.000326688	0.422334	0.103184	0.0339916	0.900546	0.319914	0.227078	0.817228	0.000111004	0.478107	0.0610417	0.441547	0.0868575
Impg2	Impg2	blue	-0.213334	0.427595	-0.190911	0.478788	-0.488966	0.054598	0.434609	0.0925229	0.389606	0.135779	-0.419685	0.105594	-0.0303944	0.911029	0.777277	0.000395166	0.496179	0.0506055	0.804158	0.000173456
Snw1	Snw1	blue	0.213327	0.42761	0.152115	0.573847	-0.176495	0.513193	0.665151	0.00492807	0.531687	0.0340337	-0.164759	0.542016	0.349725	0.184237	0.813666	0.000125787	0.344768	0.190962	0.611668	0.0118054
Polr3f	Polr3f	blue	0.213313	0.427642	0.0232079	0.932014	-0.0506891	0.852109	0.861844	1.77379e-05	0.443758	0.0851055	0.073648	0.786343	0.604933	0.0130402	0.868563	1.27473e-05	0.434808	0.0923575	0.465572	0.0691554
Zfp867	Zfp867	blue	0.212992	0.428354	0.115412	0.670378	-0.0598742	0.825664	0.728288	0.00137805	0.428698	0.097554	-0.0786214	0.772258	0.415644	0.109345	0.835449	5.60246e-05	0.654965	0.00589337	0.434112	0.0929391
Ccdc191	Ccdc191	blue	0.212767	0.428855	0.0639389	0.814016	-0.390651	0.134641	0.630106	0.00888978	0.148774	0.582389	-0.268959	0.313796	0.285727	0.283376	0.872278	1.05373e-05	0.442492	0.0861052	0.452178	0.0786646
Bmp3	Bmp3	blue	0.21264	0.429136	0.259925	0.330945	-0.478334	0.0609013	0.538428	0.0314207	0.242997	0.364491	-0.140547	0.603639	0.132961	0.623503	0.678912	0.00382926	-0.00939097	0.972465	0.480774	0.05941
Agr3	Agr3	blue	0.212468	0.429519	0.220493	0.411874	-0.493212	0.0522204	0.197533	0.463369	-0.501509	0.0477972	-0.263735	0.323649	-0.0291455	0.914672	0.419195	0.106044	0.315148	0.234466	-0.0404201	0.88185
Pola1	Pola1	blue	0.211962	0.430644	0.195157	0.468873	-0.200731	0.456011	0.5885	0.016479	0.463414	0.0706276	-0.288672	0.278224	0.261028	0.328823	0.837163	5.23169e-05	0.515889	0.0408013	0.654422	0.00594883
Mrc1	Mrc1	blue	-0.211856	0.430881	-0.346278	0.188896	-0.144276	0.59397	0.601518	0.0137038	0.366919	0.162128	0.146387	0.588523	0.584063	0.0175186	0.574237	0.0200022	-0.0847604	0.754964	0.272528	0.307169
Cxadrl1	Cxadrl1	blue	-0.211642	0.431356	-0.260439	0.329956	-0.343187	0.19314	0.222457	0.407614	0.00253334	0.992571	-0.384249	0.141717	-0.110991	0.682378	0.521199	0.038423	0.641275	0.00742233	0.516227	0.0406466
NEWGENE_1310847	NEWGENE_1310847	blue	0.211273	0.432178	0.282792	0.288568	-0.479651	0.0600931	0.493544	0.0520379	0.231758	0.387763	-0.296739	0.264403	-0.118225	0.662784	0.731547	0.00127862	0.333286	0.207147	0.639012	0.00770293
Bmp2	Bmp2	blue	-0.211042	0.432694	-0.113679	0.675075	-0.457768	0.0745876	0.366418	0.162745	0.0616877	0.820463	-0.223892	0.404518	0.102764	0.704899	0.600471	0.0139125	0.278929	0.295488	0.231061	0.389232
Has3	Has3	blue	-0.210958	0.432881	-0.306546	0.248176	-0.204865	0.446587	0.713069	0.00192947	0.345868	0.189456	-0.0288936	0.915408	0.417357	0.107744	0.804332	0.000172464	0.578382	0.0189235	0.46887	0.0669485
Chp1	Chp1	blue	0.210819	0.433192	0.0845086	0.755671	-0.263488	0.324119	0.772926	0.000446842	0.391053	0.134205	-0.175463	0.515698	0.432718	0.0941123	0.952952	1.20772e-08	0.500279	0.0484349	0.591349	0.0158372
Adgrv1	Adgrv1	blue	0.210619	0.433638	0.0978563	0.718443	-0.0276588	0.919011	0.742428	0.000988092	0.691317	0.00301635	-0.147295	0.586186	0.315989	0.23315	0.87664	8.36226e-06	0.588564	0.0164645	0.76549	0.000547999
Pla2g4e	Pla2g4e	blue	-0.210438	0.434044	-0.401055	0.123666	-0.210093	0.434813	0.608907	0.0123001	0.229375	0.392798	-0.042338	0.876283	0.32196	0.223953	0.689791	0.00310809	0.43828	0.0894933	0.393082	0.132019
Mrps21	Mrps21	blue	0.210386	0.434159	0.171497	0.52538	-0.150429	0.57815	0.824121	8.64833e-05	0.455775	0.0760235	0.0624185	0.818369	0.22497	0.402199	0.819318	0.000103026	0.487281	0.0555632	0.604371	0.0131476
Apc	Apc	blue	0.210321	0.434305	0.120726	0.656055	-0.239572	0.371499	0.828857	7.24012e-05	0.347483	0.187259	-0.109103	0.687524	0.374602	0.15285	0.962257	2.64749e-09	0.612909	0.0115884	0.56541	0.0224577
Sds	Sds	blue	-0.210269	0.434421	-0.122849	0.650362	0.376637	0.150453	-0.0954148	0.725211	0.0477893	0.86049	0.584319	0.0174575	0.300465	0.258162	-0.507578	0.0447434	-0.661762	0.00523403	-0.362718	0.167357
Zfp518a	Zfp518a	blue	-0.210002	0.435019	-0.254515	0.341467	-0.510898	0.043136	0.502933	0.0470672	0.161082	0.551193	-0.419713	0.105568	0.194881	0.469513	0.880866	6.62875e-06	0.616298	0.0110113	0.531453	0.0341274
Nek7	Nek7	blue	0.209766	0.435546	0.0780991	0.773734	0.123687	0.64812	0.727998	0.0013872	0.754293	0.000735293	0.0491111	0.856668	0.57128	0.0208004	0.73696	0.00112646	0.272038	0.308074	0.502463	0.0473071
Sgms2	Sgms2	blue	0.209733	0.435621	0.138465	0.609067	-0.398588	0.126211	0.573843	0.0201072	0.118223	0.662787	-0.250581	0.349237	0.186887	0.488275	0.785263	0.000313147	0.428208	0.0979799	0.401736	0.122971
Chrna6	Chrna6	blue	-0.209406	0.436351	-0.395317	0.129639	0.27864	0.296009	0.375738	0.151508	0.462561	0.0712164	-0.00200212	0.994129	0.348317	0.186131	0.407533	0.117156	0.67909	0.00381644	0.319438	0.22781
Fxn	Fxn	blue	0.209361	0.436452	0.148137	0.584024	-0.457463	0.0748061	0.52887	0.0351735	0.167776	0.534537	-0.427455	0.0986362	-0.118566	0.661863	0.854861	2.45672e-05	0.676381	0.00401497	0.7238	0.00152521
Numb	Numb	blue	0.208922	0.437437	0.123733	0.647998	-0.200109	0.457437	0.768015	0.000511727	0.340351	0.197087	-0.0870634	0.748503	0.196383	0.466029	0.867654	1.33443e-05	0.591429	0.0158195	0.597782	0.0144597
Kcnj5	Kcnj5	blue	-0.208719	0.437894	-0.169682	0.529839	-0.526127	0.0363105	0.491649	0.0530863	-0.173367	0.520803	-0.0203012	0.940513	0.114783	0.672083	0.590663	0.0159901	0.269249	0.313254	0.111722	0.680389
Grm7	Grm7	blue	0.208427	0.438548	0.21849	0.41624	-0.413939	0.110956	0.720277	0.00164951	0.364918	0.164605	-0.205159	0.445923	0.224324	0.403588	0.917027	5.81685e-07	0.409801	0.114934	0.642211	0.00730871
Rb1	Rb1	blue	0.208311	0.43881	0.121848	0.653044	-0.326182	0.217591	0.655948	0.00579415	0.420682	0.104682	-0.36174	0.16859	0.120569	0.656475	0.943658	4.16111e-08	0.699115	0.0025811	0.79776	0.000213305
Scn4a	Scn4a	blue	-0.208244	0.43896	-0.258099	0.334476	0.497501	0.049898	-0.188795	0.483767	-0.234219	0.3826	0.399172	0.125605	0.195216	0.468736	-0.466479	0.0685432	-0.000458948	0.998654	-0.587291	0.0167574
Clic2	Clic2	blue	-0.20804	0.439419	-0.26718	0.317132	-0.283165	0.287905	0.334769	0.205008	0.245774	0.358863	-0.384776	0.141125	0.0665998	0.806409	0.651185	0.00628785	0.493342	0.0521491	0.634056	0.00834671
Camsap2	Camsap2	blue	0.207962	0.439595	0.0978195	0.718545	-0.340676	0.196632	0.778892	0.000377287	0.333196	0.207277	-0.210131	0.43473	0.332681	0.208023	0.981488	1.9022e-11	0.555749	0.0254048	0.630518	0.0088319
Huwe1	Huwe1	blue	0.207752	0.440066	0.116479	0.667495	-0.244324	0.361795	0.838447	4.96748e-05	0.456278	0.0756594	-0.118304	0.662569	0.369783	0.158625	0.976242	1.07587e-10	0.521717	0.0381963	0.647918	0.00664538
Ift88	Ift88	blue	0.207282	0.441124	0.0239748	0.929772	-0.2758	0.301165	0.729749	0.00133273	0.413816	0.111073	-0.260405	0.330021	0.257694	0.335262	0.955879	7.76406e-09	0.568435	0.0215916	0.687757	0.00323383
Zfp286a	Zfp286a	blue	-0.207251	0.441194	-0.349312	0.184792	-0.260462	0.329911	0.488756	0.0547178	0.426444	0.0995228	-0.401526	0.123185	0.202173	0.452714	0.826265	7.98491e-05	0.677366	0.00394182	0.736831	0.00112989
Zfp354b	Zfp354b	blue	-0.206954	0.441864	-0.264685	0.321843	-0.527669	0.035668	0.518052	0.0398193	0.145017	0.592055	-0.456974	0.0751571	0.0729001	0.788466	0.911127	9.25857e-07	0.702979	0.00238511	0.676396	0.00401382
Gtdc1	Gtdc1	blue	-0.206327	0.44328	-0.288738	0.278109	-0.494457	0.0515382	0.534523	0.0329151	0.257659	0.33533	-0.353515	0.179202	0.24537	0.359677	0.846858	3.49804e-05	0.528986	0.0351258	0.596121	0.0148062
Mlh3	Mlh3	blue	0.206077	0.443844	0.176916	0.51217	-0.247661	0.355066	0.840545	4.56003e-05	0.424497	0.101246	0.0557159	0.837616	0.504015	0.046518	0.86657	1.40855e-05	0.211419	0.431854	0.490727	0.0536022
Dgka	Dgka	blue	-0.205972	0.444082	-0.334758	0.205025	-0.238844	0.372997	0.698081	0.00263568	0.316778	0.231923	-0.0719044	0.791296	0.309651	0.243171	0.823751	8.76708e-05	0.52195	0.0380951	0.490543	0.053706
Med1	Med1	blue	0.205853	0.44435	0.0451609	0.868099	-0.192233	0.475688	0.776423	0.000404894	0.45496	0.076616	-0.191892	0.476487	0.350569	0.183108	0.955273	8.52836e-09	0.622073	0.0100803	0.686802	0.00329427
Jmjd1c	Jmjd1c	blue	0.205807	0.444456	0.100762	0.710413	-0.24699	0.356413	0.807203	0.00015679	0.447451	0.0822355	-0.159018	0.556371	0.287522	0.28023	0.966169	1.24368e-09	0.620963	0.0102543	0.70685	0.002201
Ccdc17	Ccdc17	blue	-0.205731	0.444626	-0.185052	0.492633	-0.240504	0.369584	0.577984	0.0190251	0.321508	0.224641	-0.121908	0.652884	0.130924	0.628879	0.717382	0.00175769	0.596662	0.0146925	0.556502	0.025165
Eif5b	Eif5b	blue	-0.205575	0.444981	-0.421062	0.104336	-0.173549	0.520361	0.570889	0.0209079	0.425697	0.100181	-0.116215	0.668207	0.4802	0.0597586	0.714858	0.00185663	0.230175	0.391104	0.443991	0.0849223
Cep95	Cep95	blue	0.205436	0.445294	0.166987	0.536489	-0.438482	0.089329	0.65961	0.00543603	0.23533	0.380282	-0.252295	0.345838	-0.00108046	0.996831	0.864153	1.5865e-05	0.576718	0.0193509	0.679365	0.00379681
Mrps10	Mrps10	blue	0.205245	0.445728	0.160569	0.552477	-0.167711	0.534698	0.589831	0.0161768	0.443554	0.0852657	-0.284911	0.284815	0.14753	0.585582	0.820629	9.8269e-05	0.524234	0.0371113	0.662337	0.00518107
Metap1	Metap1	blue	0.205192	0.445847	0.174851	0.517186	-0.257664	0.33532	0.778835	0.000377909	0.396905	0.127967	-0.134634	0.619102	0.297332	0.263403	0.926237	2.61733e-07	0.532546	0.033692	0.619992	0.0104083
Zpbp	Zpbp	blue	-0.205042	0.446187	-0.347909	0.186682	-0.307122	0.247243	0.565856	0.0223283	0.317743	0.230426	-0.100516	0.711092	0.280552	0.292569	0.686873	0.00328973	0.335127	0.204494	0.514012	0.041668
Fam188a	Fam188a	blue	0.205039	0.446195	0.0228872	0.932951	0.0410221	0.880102	0.692915	0.00292269	0.591392	0.0158276	-0.133137	0.62304	0.481763	0.0588131	0.827869	7.51669e-05	0.604862	0.0130537	0.549472	0.0274728
Apbb2	Apbb2	blue	0.205025	0.446226	0.185854	0.490726	-0.201821	0.453518	0.666939	0.00477244	0.20664	0.442573	-0.0981256	0.717698	0.171099	0.526357	0.786787	0.000299216	0.590237	0.0160854	0.383339	0.142742
Wwox	Wwox	blue	-0.204878	0.446558	-0.308784	0.244561	-0.535046	0.0327121	0.436859	0.0906575	0.272747	0.306764	-0.479523	0.0601715	-0.117808	0.663908	0.813304	0.000127375	0.557714	0.0247828	0.789143	0.000278701
Mcmdc2	Mcmdc2	blue	-0.204811	0.446712	-0.339944	0.197657	-0.61648	0.0109809	0.325143	0.219146	0.0610938	0.822165	-0.546369	0.0285412	-0.0330659	0.903242	0.766834	0.000528432	0.429505	0.0968563	0.55433	0.0258615
Lipt1	Lipt1	blue	-0.204772	0.446799	-0.302148	0.255375	-0.145492	0.590829	0.614382	0.0113346	0.500858	0.0481338	-0.111475	0.681061	0.327351	0.215849	0.741143	0.0010193	0.520604	0.0386841	0.548051	0.0279583
Mapk9	Mapk9	blue	0.204728	0.446898	0.082501	0.761316	-0.375845	0.151383	0.751513	0.000789132	0.292617	0.271412	-0.187426	0.487001	0.357472	0.174043	0.93555	1.04336e-07	0.43195	0.0947632	0.57539	0.0196975
Bend7	Bend7	blue	0.204638	0.447102	0.0882672	0.745133	-0.24498	0.360466	0.318721	0.228914	0.247556	0.355276	-0.399789	0.124968	-0.0481695	0.859391	0.596279	0.0147729	0.571453	0.0207532	0.637889	0.00784519
Gars	Gars	blue	0.204584	0.447226	0.107289	0.692481	-0.0327835	0.904065	0.836037	5.47297e-05	0.593478	0.0153705	-0.0438614	0.871865	0.408998	0.115717	0.913404	7.76845e-07	0.653797	0.00601315	0.665725	0.00487771
Pnma2	Pnma2	blue	-0.204497	0.447422	-0.268095	0.315414	-0.453995	0.0773219	0.623075	0.00992539	0.0332086	0.902826	0.0282194	0.917375	0.37916	0.147518	0.690686	0.00305401	0.125532	0.643196	0.220471	0.411921
Zscan30	Zscan30	blue	0.204085	0.448358	0.0279275	0.918227	-0.437453	0.0901696	0.581639	0.0181079	0.173395	0.520736	-0.280552	0.292568	0.255617	0.339308	0.824803	8.43233e-05	0.402198	0.122501	0.538845	0.0312641
Papd4	Papd4	blue	0.204077	0.448377	0.108097	0.690273	-0.368172	0.16059	0.679868	0.00376093	0.29692	0.264097	-0.329771	0.212274	0.240064	0.370489	0.964616	1.69564e-09	0.61933	0.0105144	0.635935	0.00809787
Csf3r	Csf3r	blue	-0.204039	0.448462	-0.309902	0.242769	0.0996167	0.713575	0.686539	0.00331109	0.554687	0.0257459	0.224274	0.403694	0.589956	0.0161485	0.599381	0.0141322	0.183079	0.497338	0.335142	0.204473
Usf3	Usf3	blue	0.203735	0.449155	0.082682	0.760807	-0.367424	0.161506	0.642609	0.00726087	0.331284	0.210057	-0.343059	0.193317	0.0358335	0.895183	0.909318	1.06087e-06	0.681267	0.00366279	0.789923	0.00027217
Ccdc171	Ccdc171	blue	0.20338	0.449963	0.129179	0.633501	-0.150205	0.578725	0.789249	0.000277813	0.374901	0.152496	-0.104594	0.699869	0.319268	0.228071	0.916499	6.07223e-07	0.691141	0.00302685	0.570461	0.0210257
Rheb	Rheb	blue	0.203281	0.450187	0.107157	0.692844	-0.239799	0.371031	0.701013	0.00248325	0.240565	0.369459	-0.187802	0.486111	0.354385	0.17806	0.899079	2.18151e-06	0.580929	0.0182833	0.452048	0.0787612
Yae1d1	Yae1d1	blue	0.203256	0.450245	0.000384528	0.998872	0.226525	0.398867	0.595017	0.0150399	0.477419	0.0614681	-0.00913102	0.973227	0.597259	0.0145681	0.637855	0.00784965	0.503792	0.0466309	0.236787	0.377251
Fbxo4	Fbxo4	blue	0.2026	0.451739	0.169052	0.531389	-0.387814	0.137746	0.622862	0.00995815	0.127734	0.637335	-0.142939	0.597428	0.230223	0.391002	0.779028	0.000375816	0.38261	0.143568	0.527008	0.0359422
Net1	Net1	blue	0.20256	0.45183	0.123626	0.648283	-0.00878633	0.974237	0.625699	0.00952834	0.492124	0.0528221	0.0487304	0.857769	0.55527	0.0255584	0.636061	0.00808132	0.154233	0.568463	0.203109	0.450579
Tdp1	Tdp1	blue	-0.202497	0.451973	-0.36992	0.15846	-0.127829	0.637082	0.681815	0.00362487	0.528348	0.0353877	-0.0905558	0.738737	0.328437	0.21424	0.799911	0.000199141	0.534986	0.032735	0.744986	0.000928335
Nedd9	Nedd9	blue	0.202385	0.452229	0.035707	0.895552	-0.153351	0.570702	0.728246	0.00137937	0.445943	0.083399	-0.200479	0.456588	0.237223	0.376349	0.900737	1.95155e-06	0.673406	0.00424236	0.730519	0.00130934
Abce1	Abce1	blue	0.20218	0.452697	0.111288	0.681571	-0.0206119	0.939604	0.739877	0.0010508	0.544551	0.0291819	-0.115385	0.670451	0.44154	0.0868629	0.87001	1.18447e-05	0.67831	0.00387282	0.577834	0.0190634
Grtp1	Grtp1	blue	-0.201968	0.453182	-0.140466	0.603849	0.49057	0.0536908	-0.266281	0.318825	-0.0622842	0.818753	0.46635	0.0686303	0.235636	0.379644	-0.613365	0.0115093	-0.496732	0.0503082	-0.532512	0.0337056
Kcnip4	Kcnip4	blue	0.201801	0.453564	0.152704	0.572348	-0.4826	0.058311	0.604251	0.0131707	0.340773	0.196496	-0.367866	0.160964	0.106996	0.693285	0.904191	1.53749e-06	0.457357	0.0748823	0.705553	0.00226134
Ufsp2	Ufsp2	blue	-0.20165	0.453909	-0.232558	0.386081	-0.635282	0.00818361	0.441002	0.0872934	0.0796092	0.769468	-0.560278	0.0239884	-0.0266155	0.922057	0.897606	2.40477e-06	0.692944	0.00292098	0.69292	0.00292238
Ppp4r4	Ppp4r4	blue	0.201392	0.454498	0.0057646	0.983096	-0.246012	0.358382	0.681487	0.00364751	0.147591	0.585425	-0.038052	0.88873	0.45362	0.0775982	0.757684	0.000673741	0.362364	0.167803	0.295763	0.266051
Tmem117	Tmem117	blue	-0.201282	0.454749	-0.330525	0.211166	-0.255475	0.339587	0.618545	0.0106413	0.445663	0.0836162	-0.123728	0.648011	0.421205	0.104206	0.779167	0.000374313	0.258537	0.333626	0.569687	0.0212407
Znrd1as1	Znrd1as1	blue	0.201238	0.45485	0.18801	0.485618	-0.453807	0.0774606	0.596132	0.0148038	0.183483	0.496373	-0.263114	0.324832	-0.0170039	0.950163	0.816233	0.000114978	0.54594	0.0286914	0.637751	0.00786285
Dynlt1	Dynlt1	blue	0.200942	0.455528	0.163983	0.543946	-0.288576	0.278391	0.67227	0.0043319	0.343551	0.192637	-0.07685	0.777267	0.084667	0.755226	0.759371	0.000644735	0.482133	0.0585907	0.668078	0.00467548
Nup58	Nup58	blue	0.200834	0.455777	0.0481384	0.859481	-0.0817125	0.763537	0.675495	0.00408163	0.521654	0.0382238	-0.0908111	0.738024	0.375285	0.152042	0.778174	0.00038515	0.348221	0.186261	0.59668	0.0146887
Tmem251	Tmem251	blue	-0.200317	0.45696	-0.211582	0.431491	-0.270545	0.310842	0.387777	0.137786	0.13311	0.623111	-0.288525	0.27848	0.301505	0.256438	0.662447	0.00517093	0.369628	0.158814	0.330524	0.211168
Dhx9	Dhx9	blue	0.200293	0.457015	-0.0198704	0.941774	-0.0970297	0.720732	0.703905	0.00233996	0.522223	0.0379763	-0.201432	0.454407	0.422664	0.102886	0.878307	7.63761e-06	0.536807	0.0320348	0.617728	0.0107746
Rnf130	Rnf130	blue	0.200276	0.457054	0.12409	0.647043	-0.246956	0.356482	0.75001	0.000819564	0.273272	0.305797	-0.08659	0.74983	0.410687	0.114074	0.861738	1.78276e-05	0.519208	0.0393021	0.431373	0.0952536
Prkaa1	Prkaa1	blue	0.20018	0.457275	0.120647	0.656267	-0.51866	0.0395465	0.389348	0.136061	-0.0593796	0.827084	-0.461834	0.0717202	-0.0575625	0.832304	0.748813	0.000844481	0.537065	0.0319362	0.536631	0.0321018
Ipo8	Ipo8	blue	0.200096	0.457468	0.188526	0.484401	-0.492141	0.0528125	0.63548	0.00815751	-0.0645621	0.812233	-0.160128	0.553584	0.173848	0.519629	0.802368	0.000183925	0.449784	0.0804588	0.310903	0.241171
Ralyl	Ralyl	blue	0.199775	0.458205	0.12609	0.641708	-0.346207	0.188993	0.649211	0.00650196	0.362348	0.167822	-0.35474	0.177594	0.145551	0.590677	0.938315	7.73339e-08	0.692457	0.0029493	0.679968	0.00375387
Bcas1	Bcas1	blue	0.19929	0.459319	0.121798	0.653179	-0.180264	0.504088	0.661453	0.00526268	0.114295	0.673405	-0.119209	0.660132	0.384223	0.141746	0.807352	0.000156007	0.648255	0.00660774	0.25766	0.335328
Manf	Manf	blue	0.199145	0.459653	0.188535	0.484379	-0.00251609	0.992621	0.84914	3.16923e-05	0.497053	0.0501369	0.205974	0.444077	0.490423	0.0537734	0.767415	0.000520156	0.333333	0.207079	0.399253	0.125522
Creb5	Creb5	blue	0.199101	0.459753	0.06283	0.81719	-0.387674	0.1379	0.595821	0.0148694	0.107384	0.692223	-0.199365	0.459147	0.320194	0.226649	0.784055	0.000324558	0.328597	0.214003	0.321655	0.224416
Gprin3	Gprin3	blue	-0.199041	0.459892	-0.144154	0.594284	-0.587274	0.0167615	0.557337	0.0249011	-0.0610713	0.82223	-0.176046	0.514282	0.126637	0.640252	0.766766	0.000529413	0.329145	0.213195	0.360559	0.170088
Cnih4	Cnih4	blue	0.198699	0.460678	-0.00910368	0.973307	-0.202048	0.452998	0.76839	0.000506517	0.449794	0.0804515	-0.155849	0.564367	0.424646	0.101113	0.928742	2.06897e-07	0.466957	0.0682222	0.650367	0.00637584
Ccdc82	Ccdc82	blue	0.198651	0.460789	0.148385	0.583387	-0.28734	0.280547	0.572462	0.0204786	0.1885	0.484463	-0.160057	0.553761	0.213309	0.427651	0.711698	0.00198689	0.528967	0.0351336	0.40227	0.122427
Prdm5	Prdm5	blue	0.198604	0.460898	0.081446	0.764287	-0.0618638	0.819958	0.827186	7.71323e-05	0.664279	0.00500532	0.0361703	0.894203	0.442705	0.0859364	0.849879	3.06845e-05	0.35714	0.174472	0.648582	0.00657148
Sc5d	Sc5d	blue	0.198474	0.461199	0.0821613	0.762273	-0.384111	0.141871	0.737835	0.00110331	0.244274	0.361897	-0.231148	0.389049	0.350726	0.182898	0.962977	2.31821e-09	0.508102	0.044487	0.53228	0.0337978
Wnk1	Wnk1	blue	0.198389	0.461393	0.0552585	0.838933	-0.290022	0.275881	0.739521	0.0010598	0.246463	0.357473	-0.193303	0.473188	0.404736	0.119937	0.935652	1.03221e-07	0.560995	0.0237699	0.445441	0.0837887
Dcaf12	Dcaf12	blue	0.198369	0.461439	0.209504	0.436132	-0.297685	0.262809	0.585099	0.0172716	0.155527	0.565181	-0.115468	0.670229	0.233643	0.383804	0.721749	0.00159661	0.257556	0.33553	0.414526	0.110399
Igsf1	Igsf1	blue	-0.198369	0.46144	-0.441009	0.0872881	-0.137999	0.610284	0.609484	0.0121954	0.465195	0.0694107	-0.190728	0.479217	0.395402	0.12955	0.801642	0.000188317	0.538259	0.0314844	0.60459	0.0131057
Rims2	Rims2	blue	0.198282	0.461641	0.0971948	0.720275	-0.108942	0.687966	0.818748	0.000105151	0.667956	0.00468578	-0.0677054	0.803254	0.358139	0.173183	0.904	1.55825e-06	0.485665	0.0565008	0.727719	0.00139604
Dzip3	Dzip3	blue	0.198173	0.461892	0.153201	0.571083	-0.404601	0.120072	0.672338	0.00432646	0.332984	0.207584	-0.341307	0.195751	0.171278	0.525916	0.960611	3.55358e-09	0.623929	0.00979465	0.71971	0.00167024
Gtf2h5	Gtf2h5	blue	0.198166	0.461909	0.0321577	0.905889	-0.343479	0.192736	0.64767	0.00667323	0.333661	0.206605	-0.282178	0.289661	0.232352	0.386513	0.886428	4.81625e-06	0.465648	0.0691041	0.698756	0.00259994
Taf1d	Taf1d	blue	-0.198134	0.461982	-0.279923	0.293698	-0.616861	0.0109177	0.499093	0.0490554	0.124973	0.644685	-0.493476	0.0520751	0.0361017	0.894403	0.909167	1.07291e-06	0.620018	0.0104041	0.715033	0.00184964
Dusp16	Dusp16	blue	0.198035	0.46221	0.130372	0.630341	-0.247832	0.354723	0.73193	0.00126735	0.304528	0.251464	-0.0189873	0.944358	0.476253	0.0621955	0.808281	0.000151218	0.360775	0.169812	0.264693	0.321829
Caprin2	Caprin2	blue	0.197362	0.463762	0.0709892	0.793898	-0.440853	0.0874127	0.652049	0.00619586	0.126448	0.640754	-0.319861	0.22716	0.220094	0.412742	0.932786	1.38961e-07	0.610983	0.0119267	0.515814	0.0408353
Fbxo11	Fbxo11	blue	0.197319	0.463863	0.124376	0.646281	-0.535502	0.0325356	0.56213	0.0234272	0.136827	0.61335	-0.461839	0.0717165	0.0479851	0.859924	0.930752	1.70257e-07	0.622294	0.0100459	0.662025	0.00520971
Papd5	Papd5	blue	0.196752	0.465174	0.0581631	0.830578	-0.132286	0.625282	0.888479	4.26362e-06	0.418311	0.106858	0.0300675	0.911983	0.525322	0.0366494	0.92918	1.98381e-07	0.517714	0.0399716	0.499095	0.0490546
Phf20l1	Phf20l1	blue	0.196698	0.465299	0.105914	0.696246	-0.15012	0.578942	0.776496	0.000404061	0.506273	0.0453875	-0.163151	0.54602	0.356766	0.174956	0.937742	8.23831e-08	0.687677	0.0032389	0.676061	0.00403894
Celf1	Celf1	blue	0.196641	0.46543	0.149605	0.58026	0.0262359	0.923166	0.809274	0.000146231	0.702702	0.00239873	0.0778382	0.774471	0.363711	0.16611	0.786036	0.000306016	0.360299	0.170418	0.679198	0.00380871
Eno4	Eno4	blue	-0.19662	0.46548	-0.215282	0.423288	-0.458571	0.0740153	0.25973	0.331321	0.0352863	0.896776	-0.183514	0.496298	-0.334787	0.204982	0.395426	0.129524	0.204917	0.446471	0.605849	0.0128666
Gabrg3	Gabrg3	blue	0.196607	0.46551	0.145739	0.590193	-0.373601	0.154038	0.630439	0.00884292	0.44562	0.0836492	-0.297736	0.262724	0.137612	0.611296	0.87987	7.00708e-06	0.435396	0.0918677	0.696619	0.00271447
Man1a2	Man1a2	blue	0.196198	0.466457	0.083878	0.757443	-0.263937	0.323264	0.82001	0.00010049	0.427392	0.0986915	-0.126195	0.641428	0.39867	0.126126	0.970789	4.50469e-10	0.493735	0.051933	0.616073	0.0110489
Sytl2	Sytl2	blue	0.196035	0.466834	0.0508252	0.851716	0.194848	0.469591	0.573817	0.0201143	0.556599	0.0251341	-0.000802175	0.997648	0.618052	0.0107217	0.620221	0.0103719	0.321494	0.224662	0.286122	0.282683
Crk	Crk	blue	0.195956	0.467019	0.0791476	0.770771	-0.335552	0.203885	0.643021	0.00721155	0.365245	0.164198	-0.387318	0.138293	0.135179	0.617668	0.95676	6.75832e-09	0.700703	0.00249902	0.729774	0.00133196
Dennd5b	Dennd5b	blue	0.195583	0.467884	0.131477	0.627419	-0.319197	0.228181	0.772856	0.000447714	0.208816	0.437675	-0.128764	0.634599	0.292775	0.271141	0.924335	3.11177e-07	0.596784	0.0146671	0.52862	0.0352757
Setd5	Setd5	blue	0.195503	0.468069	0.105342	0.697816	-0.391657	0.133552	0.74282	0.000978743	0.30456	0.251411	-0.245445	0.359527	0.197495	0.463456	0.962126	2.71171e-09	0.565733	0.0223639	0.672463	0.0043166
Tug1	Tug1	blue	-0.195367	0.468384	-0.289817	0.276237	-0.500364	0.0483906	0.559928	0.0240956	0.295669	0.266211	-0.410296	0.114453	0.199881	0.457961	0.918713	5.06132e-07	0.558093	0.024664	0.706926	0.00219752
Cntnap3b	Cntnap3b	blue	-0.195344	0.468438	-0.232521	0.386159	-0.289171	0.277356	0.515907	0.0407928	-0.0581151	0.830716	-0.0914995	0.736104	0.245837	0.358734	0.646775	0.00677425	0.514632	0.0413801	0.220797	0.411212
Ube2d1	Ube2d1	blue	0.195298	0.468546	0.118807	0.661214	-0.332924	0.207671	0.626013	0.00948168	0.297421	0.263253	-0.376146	0.151029	0.102574	0.705422	0.934798	1.12939e-07	0.786965	0.000297629	0.696101	0.00274288
Oxr1	Oxr1	blue	0.195281	0.468585	0.0763263	0.77875	-0.18789	0.485902	0.67908	0.00381718	0.402121	0.122579	-0.298772	0.260987	0.314916	0.234829	0.93672	9.2074e-08	0.73758	0.00111002	0.617523	0.0108084
Zfp35	Zfp35	blue	-0.195201	0.46877	-0.350604	0.183062	-0.18403	0.495067	0.490369	0.0538036	0.119619	0.659029	-0.0470987	0.862488	0.493967	0.051806	0.589553	0.0162396	0.444603	0.0844428	0.204287	0.447899
Uxt	Uxt	blue	-0.19514	0.468912	-0.21507	0.423755	-0.481533	0.0589511	0.374438	0.153043	0.376751	0.150319	-0.508495	0.044295	-0.173376	0.520782	0.759076	0.000649733	0.550976	0.0269659	0.882013	6.21417e-06
Tcaim	Tcaim	blue	0.195111	0.46898	0.207136	0.441455	0.0019187	0.994373	0.713235	0.00192265	0.347578	0.18713	0.167622	0.53492	0.423799	0.101868	0.644762	0.00700601	0.320665	0.225928	0.220532	0.411789
Asxl3	Asxl3	blue	0.194739	0.469845	0.149777	0.57982	-0.29489	0.267532	0.685025	0.00340913	0.253606	0.343253	-0.246718	0.356961	0.215399	0.423028	0.905564	1.3949e-06	0.743611	0.000960089	0.576801	0.0193295
Ift52	Ift52	blue	0.194659	0.47003	0.126592	0.640371	-0.152578	0.572669	0.784795	0.000317522	0.42839	0.0978214	-0.136251	0.614858	0.332918	0.20768	0.936359	9.57152e-08	0.711927	0.00197718	0.580517	0.0183855
Cdk14	Cdk14	blue	0.194452	0.470512	0.137819	0.610753	-0.426512	0.0994623	0.71172	0.00198595	0.0793358	0.77024	-0.143859	0.595047	0.375539	0.151743	0.876238	8.54547e-06	0.405499	0.119174	0.352347	0.180744
Gstm1	Gstm1	blue	0.194346	0.470759	0.086402	0.750357	-0.140647	0.603379	0.660741	0.00532912	0.60198	0.0136125	-0.107224	0.692661	0.0954895	0.725003	0.757733	0.000672878	0.39866	0.126136	0.771768	0.00046149
Kcnj6	Kcnj6	blue	0.194345	0.47076	0.154624	0.567469	-0.571919	0.0206258	0.610455	0.0120208	-0.0304137	0.910973	-0.205174	0.445889	0.0948957	0.726652	0.802288	0.000184402	0.381622	0.144692	0.395366	0.129588
Med21	Med21	blue	0.194236	0.471013	0.0360408	0.89458	-0.0287665	0.915778	0.768687	0.000502408	0.677176	0.00395585	0.0150794	0.955798	0.543428	0.0295834	0.80165	0.000188265	0.230214	0.391022	0.553161	0.0262423
Casc4	Casc4	blue	0.194116	0.471293	0.0893259	0.742172	-0.357564	0.173924	0.713718	0.00190279	0.319251	0.228098	-0.299699	0.259438	0.268415	0.314814	0.979881	3.39274e-11	0.575736	0.0196068	0.654787	0.00591149
Usp39	Usp39	blue	0.193957	0.471663	0.0913905	0.736408	0.0509852	0.851254	0.835646	5.55888e-05	0.531697	0.03403	0.142521	0.598512	0.630147	0.00888406	0.798306	0.000209635	0.428716	0.0975381	0.425326	0.100509
Car10	Car10	blue	0.193819	0.471985	0.13138	0.627674	-0.424166	0.10154	0.765842	0.000542811	0.269757	0.312307	-0.118533	0.661953	0.284978	0.284697	0.904652	1.48828e-06	0.391506	0.133715	0.56361	0.0229857
Rbak	Rbak	blue	-0.193774	0.47209	-0.214436	0.425155	-0.0643753	0.812767	0.68594	0.0033496	0.33453	0.205352	0.245147	0.360128	0.567139	0.0219593	0.592446	0.0155954	0.235725	0.379458	0.173687	0.520022
Fer1l5	Fer1l5	blue	0.193728	0.472198	0.0832246	0.75928	-0.538575	0.0313656	0.478777	0.0606286	-0.0189574	0.944445	-0.310335	0.242077	-0.0901669	0.739822	0.727132	0.00141481	0.464603	0.0698138	0.492042	0.0528675
Cdh9	Cdh9	blue	0.193409	0.472942	0.136586	0.613979	-0.238848	0.37299	0.677873	0.00390466	0.48895	0.0546072	-0.0169645	0.950278	0.389762	0.135609	0.743553	0.000961447	0.0815817	0.763905	0.520178	0.0388716
Usp27x	Usp27x	blue	0.193231	0.473356	-0.00372164	0.989086	-0.0837813	0.757715	0.762089	0.000600158	0.543893	0.0294166	0.0401733	0.882566	0.553834	0.0260224	0.779968	0.000365753	0.149165	0.581386	0.54765	0.0280966
Dennd4a	Dennd4a	blue	0.193163	0.473517	0.0809936	0.765563	-0.293707	0.269546	0.772482	0.000452414	0.320568	0.226076	-0.170165	0.52865	0.438774	0.089091	0.952385	1.31142e-08	0.537732	0.0316833	0.502633	0.0472205
Pex3	Pex3	blue	0.193119	0.473618	0.122083	0.652413	-0.173865	0.519588	0.724827	0.00149047	0.413389	0.111479	-0.195877	0.4672	0.361893	0.168397	0.910184	9.94345e-07	0.680367	0.0037257	0.561493	0.023619
Snx10	Snx10	blue	0.192839	0.474272	0.1271	0.63902	-0.473029	0.0642395	0.664096	0.00502171	0.140526	0.603695	-0.283124	0.287978	0.226386	0.399165	0.926644	2.52058e-07	0.518004	0.0398409	0.492793	0.0524517
Ptchd1	Ptchd1	blue	-0.192773	0.474426	-0.138633	0.608626	-0.487823	0.0552513	0.521458	0.0383094	-0.0317031	0.907214	0.0309988	0.909267	0.430321	0.0961542	0.584332	0.0174542	-0.0233847	0.931497	0.131499	0.627359
Spata7	Spata7	blue	0.192767	0.474442	0.0657602	0.808808	-0.296662	0.264532	0.76572	0.000544607	0.313142	0.237619	-0.20099	0.455417	0.345502	0.189957	0.961861	2.84525e-09	0.629251	0.00901095	0.627404	0.00927719
Samd12	Samd12	blue	0.192661	0.474687	0.0892451	0.742398	-0.229543	0.392442	0.695484	0.00277695	0.419538	0.105728	-0.271616	0.308855	0.299902	0.2591	0.927959	2.22872e-07	0.690617	0.00305815	0.660651	0.00533754
Stradb	Stradb	blue	-0.19252	0.475017	-0.334853	0.204887	-0.475213	0.0628494	0.577037	0.0192684	0.103079	0.704031	-0.338642	0.199491	0.217451	0.418516	0.885878	4.97461e-06	0.588367	0.0165096	0.588938	0.0163791
Smim19	Smim19	blue	0.1925	0.475064	0.0904812	0.738945	-0.244335	0.361772	0.734795	0.00118544	0.316694	0.232052	-0.17933	0.506337	0.402602	0.12209	0.925248	2.86529e-07	0.569633	0.0212557	0.485772	0.0564387
Hecw1	Hecw1	blue	0.192386	0.475331	0.22424	0.403768	-0.485303	0.0567122	0.676482	0.00400742	-0.00233925	0.99314	-0.0177241	0.948055	0.260223	0.330372	0.743445	0.000963975	0.217439	0.418544	0.31046	0.241877
Usp16	Usp16	blue	0.192167	0.475843	0.0293649	0.914032	-0.240623	0.369341	0.729007	0.0013556	0.496093	0.0506517	-0.230572	0.390266	0.303256	0.253548	0.928699	2.07742e-07	0.527454	0.0357568	0.73466	0.00118918
Exosc8	Exosc8	blue	0.191526	0.477343	-0.00408563	0.988019	-0.161784	0.549435	0.72891	0.00135861	0.400694	0.124037	-0.173089	0.521484	0.312872	0.238046	0.891032	3.65101e-06	0.579331	0.0186828	0.702025	0.00243233
Zdhhc6	Zdhhc6	blue	-0.191517	0.477366	-0.324756	0.219726	-0.336114	0.203081	0.57537	0.0197027	0.338573	0.199588	-0.287558	0.280166	0.391068	0.134188	0.84783	3.35475e-05	0.466963	0.0682186	0.597325	0.0145543
Wdr75	Wdr75	blue	0.191335	0.477793	0.141714	0.600607	-0.313907	0.236413	0.703131	0.00237763	0.428304	0.0978961	-0.246319	0.357764	0.311887	0.239606	0.92995	1.84157e-07	0.493822	0.0518851	0.622014	0.0100896
Kdm7a	Kdm7a	blue	0.19115	0.478225	0.0878631	0.746264	-0.352954	0.179942	0.60255	0.0135005	0.331552	0.209666	-0.422297	0.103217	0.133822	0.621236	0.940192	6.26078e-08	0.727955	0.00138857	0.669923	0.00452168
Slc25a36	Slc25a36	blue	0.190556	0.479621	0.119969	0.658087	-0.415474	0.109505	0.615475	0.0111493	0.233696	0.383694	-0.413899	0.110993	0.10445	0.700265	0.949517	1.95981e-08	0.732952	0.00123761	0.701151	0.00247624
Cul3	Cul3	blue	0.190321	0.480172	0.0588482	0.82861	-0.270742	0.310475	0.728978	0.0013565	0.35192	0.18131	-0.229717	0.392073	0.441278	0.0870723	0.952708	1.25146e-08	0.538313	0.031464	0.539431	0.0310453
Ccdc160	Ccdc160	blue	-0.189922	0.48111	-0.201778	0.453616	-0.690713	0.00305242	0.398801	0.12599	0.025538	0.925204	-0.490081	0.0539659	0.00481796	0.985871	0.805099	0.000168154	0.509077	0.0440122	0.555127	0.0256042
Kpna3	Kpna3	blue	0.18987	0.481234	0.0964552	0.722324	-0.257925	0.334814	0.542204	0.0300253	0.431915	0.0947926	-0.435435	0.0918355	0.0428594	0.87477	0.867678	1.3328e-05	0.745118	0.000925339	0.79767	0.000213913
Kif21a	Kif21a	blue	0.189794	0.481413	0.137141	0.612526	-0.405083	0.119589	0.768599	0.000503622	0.110622	0.683383	-0.108958	0.687922	0.309103	0.244049	0.911317	9.12559e-07	0.49334	0.05215	0.416509	0.108534
Lcp2	Lcp2	blue	0.189698	0.481637	0.153473	0.570393	-0.232122	0.386997	0.46449	0.069891	0.293728	0.269511	-0.310871	0.241222	0.0822391	0.762054	0.703485	0.00236036	0.440376	0.0877959	0.495581	0.0509276
Prkar2a	Prkar2a	blue	0.189489	0.48213	0.0498441	0.85455	-0.357572	0.173915	0.709082	0.0021002	0.267821	0.315928	-0.288018	0.279364	0.201003	0.455388	0.962905	2.3493e-09	0.654971	0.00589277	0.613697	0.0114521
Acadsb	Acadsb	blue	-0.189459	0.482201	-0.302446	0.254883	-0.153016	0.571554	0.50821	0.0444342	0.267229	0.317039	-0.0632693	0.815932	0.554023	0.025961	0.635658	0.00813421	0.22342	0.405535	0.247303	0.355785
Hibadh	Hibadh	blue	0.18939	0.482363	0.15435	0.568164	-0.0150803	0.955795	0.680771	0.00369731	0.550385	0.0271643	-0.0968886	0.721123	0.504147	0.0464513	0.800737	0.000193911	0.509053	0.0440236	0.429097	0.0972081
Ccdc15	Ccdc15	blue	0.189324	0.482518	0.138293	0.609516	-0.3769	0.150145	0.717872	0.00173896	0.237643	0.37548	-0.136105	0.615241	0.187807	0.486099	0.864478	1.56156e-05	0.42986	0.0965501	0.504728	0.0461591
Dph5	Dph5	blue	0.189246	0.482702	0.0672277	0.804617	-0.118286	0.662617	0.697953	0.00264253	0.302383	0.254987	-0.0997423	0.713228	0.412034	0.112775	0.816542	0.000113733	0.511412	0.0428909	0.388415	0.137084
Plk2	Plk2	blue	-0.189057	0.483148	-0.171614	0.525092	-0.409432	0.115294	0.295493	0.266509	-0.443044	0.0856684	-0.152997	0.571603	0.171195	0.526121	0.480059	0.0598442	0.498939	0.0491365	-0.101356	0.708774
Cadps	Cadps	blue	0.188988	0.48331	0.121829	0.653096	0.0962078	0.72301	0.842089	4.27828e-05	0.439482	0.088517	0.158339	0.55808	0.498215	0.0495188	0.787735	0.000290818	0.575794	0.0195916	0.351734	0.181557
Hnrnph2	Hnrnph2	blue	0.18896	0.483377	0.0638239	0.814345	-0.291735	0.272925	0.710359	0.00204422	0.400307	0.124434	-0.302875	0.254176	0.256413	0.337754	0.975927	1.17882e-10	0.628465	0.00912355	0.67682	0.00398222
Moap1	Moap1	blue	-0.188953	0.483393	-0.165721	0.539627	-0.468548	0.0671621	0.39299	0.132118	-0.129637	0.632284	-0.234558	0.381891	0.275308	0.302062	0.633931	0.0083635	0.506772	0.0451405	0.192728	0.474531
Ids	Ids	blue	0.188952	0.483396	0.112833	0.677372	-0.522629	0.0378006	0.627865	0.00921016	0.225818	0.400379	-0.391301	0.133936	0.088805	0.743628	0.944525	3.74148e-08	0.560888	0.0238024	0.687947	0.00322194
Igfbp5	Igfbp5	blue	0.188916	0.483481	0.199328	0.459233	-0.336346	0.202751	0.716507	0.00179146	0.428093	0.0980799	-0.0413937	0.879023	0.219733	0.413527	0.794121	0.000239165	0.228325	0.395029	0.603316	0.0133513
Ddb2	Ddb2	blue	-0.188874	0.48358	-0.345697	0.189689	-0.396769	0.12811	0.33685	0.202032	0.314788	0.23503	-0.550147	0.0272442	-0.0777559	0.774704	0.757951	0.000669073	0.742629	0.000983305	0.765438	0.000548759
Gng12	Gng12	blue	0.188821	0.483705	0.149052	0.581677	-0.0351322	0.897225	0.801724	0.000187817	0.560823	0.0238222	0.0309933	0.909283	0.501199	0.0479576	0.835276	5.64111e-05	0.412784	0.112056	0.525042	0.036768
Siae	Siae	blue	0.188773	0.483818	0.0580485	0.830908	0.168787	0.532043	0.723175	0.00154669	0.690773	0.00304883	0.0285873	0.916301	0.610226	0.0120618	0.741021	0.0010223	0.415773	0.109224	0.526931	0.0359744
Psenen	Psenen	blue	0.188704	0.483981	0.151285	0.575964	-0.324672	0.219852	0.634543	0.00828163	0.298978	0.260642	-0.264688	0.321838	-0.0155229	0.954499	0.848153	3.30815e-05	0.680307	0.00372991	0.691297	0.00301756
Fra10ac1	Fra10ac1	blue	-0.188674	0.484052	-0.28556	0.283671	-0.177151	0.511601	0.612126	0.0117249	0.383184	0.142918	-0.0999498	0.712655	0.508054	0.0445103	0.751205	0.000795294	0.326539	0.217058	0.441238	0.0871045
Jak1	Jak1	blue	0.188515	0.484426	0.0243406	0.928703	0.208872	0.43755	0.809079	0.0001472	0.740959	0.00102382	0.0779364	0.774194	0.627067	0.00932634	0.802428	0.000183563	0.492928	0.0523771	0.526186	0.0362859
Mab21l2	Mab21l2	blue	0.188513	0.484431	0.204326	0.447811	-0.65002	0.00641353	0.469394	0.0666027	-0.173528	0.52041	-0.309175	0.243934	-0.0521603	0.847863	0.730969	0.00129582	0.364934	0.164585	0.427745	0.0983827
Ell2	Ell2	blue	0.188133	0.485328	0.067799	0.802987	-0.357837	0.173572	0.683445	0.00351401	0.29629	0.26516	-0.320267	0.226537	0.223914	0.404468	0.961359	3.11364e-09	0.68155	0.00364316	0.660891	0.00531504
Fkbp14	Fkbp14	blue	-0.188053	0.485518	-0.359868	0.170968	0.186994	0.488022	0.503193	0.0469348	0.600742	0.0138582	0.028166	0.917531	0.540238	0.0307456	0.527077	0.0359135	0.389386	0.13602	0.463796	0.0703652
Eya1	Eya1	blue	0.187948	0.485766	0.172658	0.522537	-0.551198	0.0268918	0.542094	0.0300653	0.218854	0.415446	-0.302184	0.255316	-0.0467685	0.863444	0.789957	0.000271893	0.2936	0.26973	0.682684	0.00356542
Lin7a	Lin7a	blue	0.187641	0.48649	0.231	0.389361	-0.12283	0.650414	0.633047	0.0084829	0.342811	0.193661	0.0126762	0.962837	0.0513873	0.850094	0.644336	0.00705587	0.561169	0.023717	0.519856	0.0390141
Znf7	Znf7	blue	-0.18726	0.487393	-0.340925	0.196284	-0.189783	0.481437	0.643358	0.00717136	0.299564	0.259664	-0.0627309	0.817474	0.447076	0.0825235	0.764818	0.000557993	0.500605	0.0482651	0.365607	0.163749
Iqub	Iqub	blue	0.186929	0.488177	0.0542211	0.841921	-0.402983	0.121703	0.490114	0.0539473	0.305397	0.250045	-0.436305	0.0911148	-0.090003	0.74028	0.810039	0.000142481	0.567688	0.021803	0.894149	3.00527e-06
Tmem126a	Tmem126a	blue	0.186485	0.48923	0.0173999	0.949004	-0.0804686	0.767043	0.664992	0.00494206	0.373638	0.153993	-0.204112	0.448298	0.442238	0.0863075	0.865159	1.51029e-05	0.652384	0.00616048	0.434345	0.092744
Ccdc69	Ccdc69	blue	0.186485	0.48923	0.171867	0.524473	-0.218109	0.417075	0.702947	0.00238667	0.145876	0.589839	0.177693	0.51029	0.364859	0.164678	0.643241	0.00718528	0.162256	0.548255	0.262097	0.326774
B3galt2	B3galt2	blue	-0.186193	0.489922	-0.177173	0.511549	-0.729356	0.00134478	0.44016	0.0879701	-0.0851335	0.753916	-0.489375	0.0543653	0.00984979	0.97112	0.857536	2.17287e-05	0.601096	0.0137877	0.54389	0.0294175
Immp1l	Immp1l	blue	0.185715	0.491057	0.017839	0.947718	-0.0554004	0.838524	0.697433	0.00267037	0.542128	0.030053	-0.127689	0.637453	0.527461	0.0357541	0.84005	4.65348e-05	0.338703	0.199405	0.508581	0.0442532
Nek4	Nek4	blue	0.185528	0.491501	0.123636	0.648258	-0.25215	0.346126	0.76958	0.000490251	0.298997	0.260611	-0.149525	0.580465	0.271166	0.309689	0.931523	1.57756e-07	0.702004	0.00243336	0.600728	0.013861
Pank3	Pank3	blue	0.185415	0.491769	-0.0259738	0.923931	0.0404908	0.881644	0.673299	0.00425071	0.461537	0.071927	0.0940145	0.729101	0.681645	0.0036366	0.673227	0.00425637	0.178987	0.507163	0.203437	0.449833
Slc17a8	Slc17a8	blue	-0.185357	0.491907	-0.344835	0.19087	-0.107128	0.692922	0.481793	0.0587949	0.39701	0.127857	-0.181053	0.502191	0.0581036	0.830749	0.644438	0.00704396	0.473279	0.064079	0.684434	0.00344808
Zwilch	Zwilch	blue	0.185191	0.492303	0.169846	0.529434	-0.593589	0.0153465	0.381504	0.144826	-0.0917116	0.735513	-0.439123	0.0888076	0.0396662	0.884039	0.738612	0.00108308	0.426481	0.0994897	0.264264	0.322644
Mtf2	Mtf2	blue	0.185094	0.492534	0.155028	0.566446	0.00573102	0.983194	0.823021	9.00586e-05	0.554622	0.0257669	0.0854513	0.753024	0.563642	0.0229762	0.822112	9.31094e-05	0.429219	0.0971034	0.412864	0.11198
Nrp2	Nrp2	blue	0.185092	0.492537	0.202635	0.451658	-0.227955	0.395816	0.822551	9.16276e-05	0.306279	0.248609	0.182426	0.498899	0.420174	0.105145	0.757236	0.000681613	0.230124	0.391211	0.368609	0.160055
Abhd14b	Abhd14b	blue	0.18499	0.49278	0.0794624	0.769882	-0.185064	0.492605	0.722918	0.00155558	0.540274	0.0307324	-0.132536	0.624623	0.250243	0.349907	0.850981	2.92329e-05	0.410671	0.11409	0.756133	0.000701349
Trpv3	Trpv3	blue	0.184848	0.493118	0.095535	0.724877	-0.465825	0.0689842	0.505744	0.0456505	-0.0709448	0.794025	-0.222521	0.407475	0.100652	0.710716	0.699463	0.00256293	0.457635	0.0746831	0.409683	0.115049
Ssu72	Ssu72	blue	0.184769	0.493306	0.0838941	0.757398	-0.298815	0.260914	0.751457	0.00079024	0.434106	0.0929443	-0.210852	0.433118	0.239201	0.372263	0.949277	2.02472e-08	0.547709	0.0280761	0.747109	0.000881009
Gabra4	Gabra4	blue	0.184096	0.49491	0.0799836	0.768411	0.0657614	0.808804	0.564533	0.0227139	0.668638	0.00462832	-0.209202	0.43681	0.334938	0.204766	0.743984	0.000951373	0.51147	0.0428635	0.619037	0.0105617
Atp6v0a4	Atp6v0a4	blue	-0.184073	0.494965	-0.119341	0.659776	-0.489241	0.0544417	0.416229	0.108797	0.0860012	0.751481	-0.131994	0.626054	0.0394647	0.884625	0.559042	0.0243688	0.254305	0.341879	0.291785	0.27284
Lypd6	Lypd6	blue	-0.183724	0.495799	-0.24036	0.369881	-0.241079	0.368406	0.729723	0.00133351	0.410731	0.114031	0.0623911	0.818447	0.416403	0.108634	0.755483	0.000713187	0.294841	0.267616	0.531609	0.0340652
Dtd2	Dtd2	blue	0.183588	0.496121	0.121242	0.654668	-0.301519	0.256415	0.644748	0.00700771	0.316697	0.232048	-0.316238	0.232762	0.0791302	0.77082	0.897785	2.37655e-06	0.735821	0.00115717	0.770295	0.000480696
Osbpl8	Osbpl8	blue	0.183583	0.496134	0.0339002	0.900812	-0.145622	0.590494	0.756274	0.000698803	0.340427	0.19698	-0.0952247	0.725739	0.557111	0.0249722	0.882072	6.19332e-06	0.522781	0.0377347	0.39255	0.13259
Hspb11	Hspb11	blue	0.183279	0.49686	0.125165	0.644173	-0.293378	0.270109	0.507869	0.0446007	0.240589	0.369411	-0.411336	0.113446	0.061917	0.819805	0.823813	8.74707e-05	0.763249	0.000581929	0.656382	0.00575076
Itm2a	Itm2a	blue	-0.183149	0.497171	-0.42435	0.101376	0.113482	0.675609	0.62991	0.00891745	0.570814	0.0209285	0.1118	0.680177	0.594097	0.0152369	0.613171	0.0115429	0.25938	0.331997	0.33942	0.198394
Crp	Crp	blue	-0.183018	0.497485	-0.179474	0.50599	-0.720441	0.00164354	0.248799	0.352787	-0.0962574	0.722873	-0.476866	0.0618122	-0.165409	0.5404	0.631847	0.00864719	0.365854	0.163442	0.441035	0.0872672
RT1.A1	RT1.A1	blue	0.182629	0.498413	0.23589	0.379116	-0.267383	0.316751	0.694308	0.00284289	0.423951	0.101733	-0.143208	0.596733	0.190832	0.478971	0.847705	3.37285e-05	0.466784	0.0683384	0.624893	0.00964896
Fam208b	Fam208b	blue	0.182607	0.498466	0.048106	0.859574	-0.182312	0.499174	0.736465	0.00113973	0.52852	0.035317	-0.12701	0.639259	0.393704	0.131354	0.873263	1.00086e-05	0.502453	0.0473126	0.69102	0.00303402
Cdhr1	Cdhr1	blue	-0.182229	0.499371	-0.361411	0.169006	-0.0746017	0.783637	0.215291	0.423267	0.414838	0.110105	-0.236272	0.378322	-0.0477771	0.860525	0.377009	0.150018	0.459915	0.0730631	0.489633	0.0542195
Osbpl1a	Osbpl1a	blue	0.182071	0.49975	0.0763662	0.778637	-0.289896	0.276099	0.63619	0.00806446	0.32401	0.220849	-0.352431	0.180633	0.12809	0.63639	0.928855	2.04679e-07	0.732134	0.00126134	0.65828	0.00556402
Fam13a	Fam13a	blue	0.181957	0.500022	0.0963274	0.722679	0.0297017	0.91305	0.721407	0.00160878	0.378174	0.148661	0.131242	0.62804	0.582458	0.0179071	0.678969	0.00382517	0.416855	0.108212	0.261368	0.328171
Mrpl42	Mrpl42	blue	0.181867	0.500239	0.0554111	0.838494	-0.321182	0.225139	0.557002	0.0250066	0.350908	0.182656	-0.453575	0.0776311	0.0744248	0.784138	0.911114	9.26826e-07	0.707306	0.00218009	0.74563	0.000913758
Rbpms	Rbpms	blue	0.181854	0.50027	0.238341	0.374036	-0.174939	0.516971	0.456375	0.0755894	0.0577575	0.831744	-0.0555216	0.838176	0.155318	0.565712	0.547926	0.0280014	0.445176	0.0839954	0.235855	0.379189
Unc13b	Unc13b	blue	0.18177	0.500471	0.156677	0.562274	-0.296855	0.264207	0.560667	0.0238697	0.414574	0.110354	-0.31207	0.239315	-0.0423437	0.876266	0.803341	0.000178172	0.5619	0.0234964	0.811779	0.000134258
Gimap6	Gimap6	blue	0.181686	0.500674	0.122815	0.650453	-0.189987	0.480957	0.715197	0.00184307	0.4688	0.0669949	-0.227079	0.397684	0.280447	0.292757	0.91622	6.21097e-07	0.667479	0.00472626	0.74057	0.00103345
Trappc13	Trappc13	blue	0.181618	0.500835	0.0672902	0.804439	-0.433153	0.0937449	0.648802	0.00654705	0.192484	0.475102	-0.365568	0.163797	0.143623	0.595658	0.954306	9.87976e-09	0.655328	0.00585663	0.64385	0.00711312
Anapc15	Anapc15	blue	0.181564	0.500965	0.157095	0.561217	-0.231007	0.389347	0.683922	0.00348211	0.246721	0.356954	-0.0350476	0.897471	0.105929	0.696207	0.743175	0.000970329	0.568227	0.0216502	0.452872	0.07815
Serping1	Serping1	blue	0.181019	0.502274	0.0416104	0.878394	-0.154431	0.567958	0.510618	0.04327	0.505616	0.0457146	-0.10142	0.708599	-0.0585117	0.829577	0.575181	0.0197525	0.237459	0.375859	0.691011	0.00303458
Fhad1	Fhad1	blue	0.180902	0.502554	0.00555519	0.98371	-0.240466	0.369663	0.666485	0.00481161	0.533356	0.0333721	-0.252861	0.344722	0.170521	0.527775	0.870757	1.13994e-05	0.485257	0.0567395	0.859264	2.00459e-05
Tceal6	Tceal6	blue	0.180485	0.503557	0.164302	0.543154	-0.349193	0.184951	0.656301	0.00575882	0.253955	0.342567	-0.201208	0.45492	-0.0288583	0.91551	0.82676	7.83787e-05	0.593988	0.0152603	0.713242	0.00192233
Slco1c1	Slco1c1	blue	0.180348	0.503886	0.0889404	0.74325	0.138157	0.609872	0.635604	0.00814121	0.437178	0.0903954	-0.00855885	0.974904	0.514391	0.0414918	0.701283	0.00246957	0.567954	0.0217275	0.254473	0.34155
Aff2	Aff2	blue	0.180293	0.504017	0.148741	0.582473	-0.610362	0.0120374	0.556642	0.0251207	-0.00705071	0.979325	-0.377641	0.149281	0.0905359	0.738792	0.873507	9.88138e-06	0.453736	0.0775126	0.535056	0.0327082
Lnp	Lnp	blue	0.180061	0.504575	-0.0559741	0.836873	0.0187708	0.944991	0.71138	0.00200038	0.593749	0.0153119	-0.113542	0.675445	0.487264	0.0555729	0.834483	5.82104e-05	0.522435	0.0378847	0.574852	0.0198392
Rbm27	Rbm27	blue	0.180018	0.504678	0.105223	0.698143	-0.402722	0.121968	0.599616	0.0140846	0.296694	0.264477	-0.424723	0.101045	0.120083	0.657782	0.945083	3.49102e-08	0.678324	0.00387176	0.683747	0.00349377
Zkscan1	Zkscan1	blue	0.179808	0.505184	0.0529279	0.845649	-0.250346	0.349704	0.767854	0.000513971	0.363524	0.166344	-0.195368	0.468383	0.345471	0.189998	0.961677	2.94105e-09	0.647303	0.00671444	0.648179	0.00661621
Vps54	Vps54	blue	0.179727	0.50538	0.0235592	0.930987	-0.236496	0.377857	0.823952	8.70255e-05	0.364095	0.16563	-0.0838372	0.757558	0.451421	0.0792291	0.947038	2.7229e-08	0.487101	0.055667	0.54455	0.0291822
Lekr1	Lekr1	blue	0.179675	0.505505	0.122497	0.651304	-0.233661	0.383767	0.640375	0.00753302	0.399203	0.125573	-0.286754	0.281574	0.165638	0.539832	0.873761	9.75019e-06	0.637513	0.0078933	0.751691	0.000785591
Hmgcll1	Hmgcll1	blue	-0.179486	0.50596	-0.28141	0.291033	-0.145698	0.590298	0.660714	0.00533164	0.230418	0.390591	0.106432	0.694828	0.619656	0.0104621	0.673899	0.00420398	0.280436	0.292776	0.121534	0.653887
Ttc17	Ttc17	blue	0.179425	0.506109	0.0986696	0.716192	-0.215127	0.42363	0.785108	0.000314592	0.494818	0.0513417	-0.141867	0.60021	0.239916	0.370792	0.928106	2.1979e-07	0.594235	0.0152072	0.726176	0.0014458
Baz2b	Baz2b	blue	0.179182	0.506693	0.0962094	0.723006	-0.389272	0.136144	0.78565	0.00030956	0.199849	0.458035	-0.110484	0.683759	0.366782	0.162296	0.92813	2.19288e-07	0.431988	0.0947303	0.457954	0.0744551
Chchd3	Chchd3	blue	0.179007	0.507116	0.199072	0.45982	-0.296021	0.265616	0.660104	0.00538916	0.32846	0.214206	-0.262696	0.325629	0.191805	0.476691	0.898266	2.30246e-06	0.624841	0.0096567	0.626842	0.0093594
Gbe1	Gbe1	blue	0.178725	0.507795	-0.0471739	0.862271	0.183877	0.495432	0.670372	0.00448482	0.507834	0.044618	0.0506242	0.852297	0.652786	0.00611833	0.680331	0.00372824	0.48658	0.0559683	0.336186	0.202978
Zfp248	Zfp248	blue	0.178718	0.507812	0.0926946	0.732774	-0.427176	0.0988802	0.507178	0.0449401	0.0112511	0.967013	-0.359552	0.171371	0.219424	0.414202	0.806373	0.000161194	0.522092	0.0380334	0.331505	0.209735
Fastkd3	Fastkd3	blue	-0.178715	0.50782	-0.104848	0.699172	-0.416695	0.108361	0.43575	0.0915737	0.0077294	0.977335	-0.264011	0.323123	0.107934	0.690719	0.683467	0.00351252	0.564764	0.0226463	0.36574	0.163583
Kcnt2	Kcnt2	blue	0.178586	0.508132	0.17379	0.519772	-0.0607068	0.823275	0.746186	0.000901328	0.567923	0.0217362	0.177879	0.50984	0.569145	0.021392	0.686287	0.00332724	0.0546437	0.840704	0.385674	0.14012
Taf5	Taf5	blue	0.178579	0.508149	0.209667	0.435768	-0.337622	0.200935	0.665771	0.00487369	0.169917	0.529261	-0.127345	0.638369	0.278407	0.29643	0.812937	0.000129001	0.492611	0.0525522	0.443602	0.085228
Srr	Srr	blue	0.178537	0.508249	0.096348	0.722621	-0.00651799	0.980887	0.847214	3.44502e-05	0.526813	0.0360235	0.0732446	0.787488	0.562847	0.0232125	0.860346	1.90491e-05	0.54641	0.028527	0.485017	0.0568802
Tab3	Tab3	blue	0.178527	0.508274	0.0540532	0.842405	-0.497806	0.0497356	0.528404	0.0353646	0.195435	0.468226	-0.494893	0.0513008	-0.00560788	0.983555	0.912195	8.53261e-07	0.633963	0.00835925	0.757254	0.000681299
Col12a1	Col12a1	blue	0.17822	0.509017	0.164212	0.543377	-0.547363	0.0281958	0.584577	0.0173958	0.00305171	0.991051	-0.311849	0.239666	0.00183001	0.994633	0.851946	2.80074e-05	0.615589	0.0111301	0.568667	0.0215262
Pknox2	Pknox2	blue	0.178155	0.509174	0.23835	0.374016	-0.184705	0.493458	0.67168	0.00437897	0.365141	0.164327	0.0451572	0.86811	0.0737392	0.786084	0.666758	0.00478808	0.371471	0.156586	0.654024	0.00598974
Pde8b	Pde8b	blue	0.178099	0.509307	0.195337	0.468455	-0.456003	0.0758585	0.657724	0.00561819	-0.0112139	0.967122	-0.053131	0.845063	0.174895	0.517078	0.755194	0.000718511	0.359664	0.171228	0.287688	0.279939
Zfp846	Zfp846	blue	-0.178042	0.509446	-0.324394	0.22027	-0.409863	0.114873	0.601226	0.0137617	0.314291	0.23581	-0.262498	0.326008	0.289765	0.276326	0.855498	2.38644e-05	0.42577	0.100116	0.602072	0.0135945
Nxf1	Nxf1	blue	0.178023	0.509491	0.0712807	0.793069	-0.441766	0.0866826	0.698122	0.00263351	0.288626	0.278304	-0.306151	0.248818	0.153214	0.57105	0.961588	2.98848e-09	0.56167	0.0235656	0.700234	0.00252302
Ccna2	Ccna2	blue	0.177743	0.510168	0.185414	0.491771	-0.611579	0.0118211	0.382054	0.144199	-0.0175785	0.948481	-0.519093	0.0393533	-0.00629151	0.981551	0.796352	0.000223018	0.525125	0.0367325	0.417536	0.107578
C1qtnf7	C1qtnf7	blue	0.177223	0.511427	0.136044	0.6154	-0.35947	0.171476	0.427842	0.0982986	0.274284	0.303937	-0.0794142	0.770018	0.173041	0.521599	0.524222	0.0371163	-0.213071	0.42818	0.376726	0.150349
Xrn2	Xrn2	blue	0.176896	0.512219	0.0793758	0.770127	-0.100168	0.712053	0.878636	7.50122e-06	0.517479	0.0400777	0.0487048	0.857843	0.58759	0.0166883	0.915635	6.51067e-07	0.447466	0.0822244	0.481357	0.0590573
Rock2	Rock2	blue	0.176811	0.512424	0.0446166	0.869676	-0.417051	0.108029	0.647017	0.00674678	0.307075	0.247319	-0.382219	0.144011	0.216742	0.420072	0.960458	3.65014e-09	0.585256	0.0172343	0.686888	0.00328883
Calm2	Calm2	blue	0.176779	0.512504	0.112017	0.679588	-0.351308	0.182123	0.787981	0.000288668	0.258189	0.334301	-0.108532	0.689083	0.442325	0.0862383	0.934856	1.12253e-07	0.435003	0.0921947	0.462833	0.0710278
Ranbp9	Ranbp9	blue	0.176751	0.512571	0.105707	0.696816	-0.422397	0.103127	0.50602	0.0455133	0.230185	0.391083	-0.488428	0.0549049	-0.0183839	0.946124	0.882928	5.89926e-06	0.711546	0.00199331	0.74544	0.000918036
Rmdn2	Rmdn2	blue	0.176651	0.512814	0.149624	0.580212	-0.309785	0.242956	0.355257	0.176918	0.171438	0.525524	-0.488214	0.0550274	0.00439301	0.987117	0.723535	0.0015343	0.645907	0.00687344	0.493459	0.0520847
Muc20	Muc20	blue	0.176623	0.51288	0.14775	0.585018	-0.359591	0.171321	0.617781	0.010766	0.280253	0.293106	-0.193501	0.472728	0.273638	0.305123	0.806916	0.000158303	0.289825	0.276221	0.4916	0.0531136
Fgfr2	Fgfr2	blue	0.176583	0.512977	0.0836254	0.758153	-0.100992	0.709779	0.802074	0.000185695	0.218407	0.416423	0.124611	0.645653	0.552297	0.0265266	0.782222	0.000342533	0.380156	0.14637	0.157044	0.561345
Zfp354a	Zfp354a	blue	-0.176574	0.512999	-0.17348	0.520528	-0.673266	0.0042533	0.456616	0.0754154	-0.0601695	0.824817	-0.374946	0.152442	0.038857	0.886391	0.80239	0.000183793	0.524235	0.0371109	0.439794	0.0882648
Khdrbs2	Khdrbs2	blue	-0.17631	0.51364	-0.221437	0.409824	-0.593217	0.0154271	0.478451	0.0608295	0.104093	0.701244	-0.459249	0.0735338	-0.0715197	0.792389	0.8614	1.81183e-05	0.624568	0.00969783	0.69486	0.00281181
Ccser2	Ccser2	blue	0.176279	0.513716	0.114264	0.673489	-0.319217	0.228149	0.736573	0.00113682	0.244374	0.361693	-0.210024	0.434968	0.349063	0.185126	0.951044	1.58722e-08	0.614244	0.0113581	0.470341	0.0659809
Wdr36	Wdr36	blue	0.176063	0.514241	0.102859	0.704636	-0.330531	0.211158	0.735366	0.00116963	0.39247	0.132675	-0.243643	0.363176	0.210612	0.433655	0.954127	1.01503e-08	0.624016	0.00978147	0.672527	0.00431149
Vti1b	Vti1b	blue	0.175879	0.514686	0.0577066	0.83189	-0.311654	0.239976	0.768246	0.000508513	0.232561	0.386075	-0.135264	0.617447	0.319221	0.228143	0.923211	3.43959e-07	0.542665	0.0298583	0.528536	0.0353105
Guf1	Guf1	blue	0.175742	0.515019	0.0234585	0.931281	-0.185214	0.492247	0.659272	0.0054683	0.533146	0.0334546	-0.23259	0.386014	0.350371	0.183372	0.861735	1.78302e-05	0.425556	0.100306	0.72333	0.00154135
Rhno1	Rhno1	blue	0.175727	0.515056	0.0190011	0.944317	-0.42577	0.100117	0.508457	0.0443133	0.220865	0.411064	-0.468031	0.0675053	-0.119742	0.6587	0.858928	2.03644e-05	0.705393	0.00226888	0.770059	0.000483831
Pcbd2	Pcbd2	blue	0.175717	0.51508	0.0921598	0.734264	-0.0342212	0.899877	0.749508	0.000829936	0.444505	0.0845189	-0.00452089	0.986743	0.213646	0.426903	0.782522	0.000339535	0.587713	0.0166599	0.642214	0.00730841
Bicd1	Bicd1	blue	0.175637	0.515274	0.0933477	0.730956	-0.363463	0.166421	0.709306	0.0020903	0.154374	0.568103	-0.217503	0.418403	0.226414	0.399104	0.911743	8.83391e-07	0.647629	0.00667782	0.533603	0.0332751
Caprin1	Caprin1	blue	0.175564	0.515452	0.0488333	0.857471	-0.149749	0.57989	0.845884	3.64692e-05	0.476761	0.0618777	-0.0889858	0.743123	0.477769	0.0612508	0.969175	6.53611e-10	0.576244	0.019474	0.595391	0.0149603
Eppin	Eppin	blue	0.17556	0.515462	0.12056	0.656501	-0.545542	0.0288315	0.509624	0.0437475	-0.048107	0.859571	-0.356875	0.174816	0.120212	0.657435	0.812419	0.000131331	0.449539	0.0806442	0.464939	0.069585
Ltk	Ltk	blue	-0.175374	0.515913	0.182269	0.499276	-0.156699	0.562218	-0.261768	0.327404	-0.493804	0.0518953	0.23871	0.373274	-0.227823	0.396096	-0.421606	0.103842	-0.356174	0.175724	-0.462752	0.071084
Ccdc150	Ccdc150	blue	0.175262	0.516187	-0.0225522	0.93393	-0.244879	0.360671	0.381434	0.144905	0.421095	0.104306	-0.386772	0.138898	-0.150527	0.5779	0.644666	0.00701724	0.375823	0.151409	0.768007	0.000511835
Lrrc66	Lrrc66	blue	-0.175249	0.516218	-0.39218	0.132988	-0.240239	0.370127	0.383295	0.142791	0.413031	0.111821	-0.389756	0.135615	-0.0367226	0.892597	0.672295	0.00432991	0.540676	0.0305843	0.80543	0.000166325
Efcab7	Efcab7	blue	0.175119	0.516534	-0.0764056	0.778525	0.013759	0.959665	0.569135	0.0213946	0.633735	0.00838995	-0.235429	0.380074	0.318308	0.229551	0.749729	0.000825358	0.48341	0.0578289	0.706906	0.00219843
Cab39l	Cab39l	blue	-0.174397	0.518291	-0.343523	0.192675	-0.425658	0.100216	0.532699	0.0336315	0.185492	0.491585	-0.405681	0.118993	0.230996	0.389369	0.88327	5.78534e-06	0.664497	0.0049859	0.539224	0.0311224
Plcb1	Plcb1	blue	0.174274	0.51859	0.0943626	0.728134	-0.0405575	0.881451	0.878274	7.65168e-06	0.664142	0.00501761	0.128578	0.635093	0.586108	0.0170334	0.850274	3.01575e-05	0.24692	0.356554	0.557025	0.0249994
Zfp322a	Zfp322a	blue	0.174038	0.519166	0.129953	0.631449	0.00263556	0.992271	0.722793	0.00155994	0.485155	0.0567995	0.0857426	0.752207	0.577129	0.0192448	0.720022	0.00165878	0.287052	0.281052	0.234465	0.382086
Negr1	Negr1	blue	0.174032	0.519181	0.0778079	0.774557	-0.293244	0.270337	0.76683	0.000528493	0.480239	0.0597343	-0.174028	0.519191	0.225304	0.401481	0.927108	2.41415e-07	0.548696	0.0277369	0.769661	0.000489169
Pld1	Pld1	blue	0.174023	0.519203	0.0847905	0.754879	-0.259428	0.331905	0.773156	0.000443972	0.327789	0.215199	0.0767906	0.777435	0.502215	0.0474344	0.79096	0.00026369	0.0867048	0.749508	0.316995	0.231585
Crnkl1	Crnkl1	blue	0.173957	0.519364	0.0765288	0.778176	0.116901	0.666354	0.669969	0.00451788	0.593171	0.0154371	-0.0382644	0.888113	0.539751	0.0309264	0.744977	0.000928541	0.476209	0.062223	0.438382	0.0894101
Sox6	Sox6	blue	0.173948	0.519386	0.282421	0.289229	-0.299029	0.260556	0.667166	0.00475304	0.245467	0.359483	0.0517135	0.849152	0.073823	0.785846	0.672093	0.00434602	0.274865	0.302873	0.545116	0.0289817
Rictor	Rictor	blue	0.17392	0.519455	0.0557298	0.837576	-0.273626	0.305146	0.727099	0.00141585	0.362795	0.16726	-0.213264	0.427751	0.435373	0.0918865	0.939488	6.78286e-08	0.48911	0.054516	0.54047	0.0306601
Clybl	Clybl	blue	0.173849	0.519627	0.0892417	0.742408	-0.148931	0.581987	0.48796	0.0551725	0.620916	0.0102616	-0.22347	0.405427	-0.0449379	0.868745	0.634875	0.00823749	0.366076	0.163168	0.82388	8.72548e-05
Nectin3	Nectin3	blue	0.173645	0.520126	0.111118	0.682032	-0.404262	0.120413	0.485897	0.0563655	-0.212203	0.430108	-0.0769846	0.776886	0.377905	0.148973	0.612937	0.0115834	0.194782	0.469743	-0.0608074	0.822987
Tle6	Tle6	blue	-0.173609	0.520213	-0.267805	0.315959	0.353976	0.178596	-0.407501	0.117188	0.0456245	0.866756	0.167897	0.534239	-0.0219068	0.935817	-0.562415	0.0233416	-0.48664	0.0559337	-0.345883	0.189435
Kmt2e	Kmt2e	blue	0.173593	0.520252	0.122964	0.650055	-0.468311	0.0673188	0.536451	0.0321707	0.233587	0.383921	-0.489666	0.0542006	-0.0565626	0.83518	0.912696	8.20863e-07	0.727768	0.0013945	0.7454	0.000918939
Casp4	Casp4	blue	0.173361	0.520818	0.0858482	0.75191	-0.524338	0.0370667	0.453313	0.0778244	0.120433	0.656841	-0.513612	0.0418541	-0.055572	0.838031	0.852855	2.68941e-05	0.66516	0.00492727	0.625497	0.00955842
Smim15	Smim15	blue	0.173307	0.520951	0.0843742	0.756049	0.0491538	0.856545	0.711567	0.00199243	0.580641	0.0183548	0.0924997	0.733317	0.640161	0.00755945	0.705414	0.00226788	0.152563	0.572706	0.372173	0.155743
Rfc1	Rfc1	blue	0.173164	0.5213	0.0573277	0.832979	-0.161284	0.550685	0.775354	0.000417354	0.492334	0.0527054	-0.151502	0.575412	0.404147	0.120529	0.936114	9.82603e-08	0.502603	0.0472358	0.612951	0.0115811
Csnk1g1	Csnk1g1	blue	0.173023	0.521644	0.0313863	0.908137	-0.426617	0.0993707	0.56584	0.0223332	0.305124	0.25049	-0.468391	0.0672657	0.0487716	0.85765	0.931926	1.51543e-07	0.671998	0.00435355	0.786334	0.000303303
Zbtb6	Zbtb6	blue	0.173019	0.521654	0.0880878	0.745635	-0.107864	0.690909	0.834867	5.73331e-05	0.618106	0.0107128	-0.0381235	0.888523	0.491251	0.0533086	0.919176	4.86912e-07	0.418292	0.106876	0.644894	0.00699059
Mybl1	Mybl1	blue	-0.172946	0.521832	-0.250053	0.350287	-0.0633999	0.815558	0.551205	0.0268895	0.327787	0.215202	-0.0254816	0.925369	0.632713	0.00852837	0.652296	0.00616977	0.370575	0.157666	0.184773	0.493297
Ccdc173	Ccdc173	blue	0.172842	0.522087	0.0603463	0.824309	0.00904659	0.973474	0.651764	0.00622607	0.529731	0.034822	-0.106554	0.694495	0.311832	0.239693	0.75329	0.000754365	0.541943	0.0301201	0.689452	0.00312875
Rnf169	Rnf169	blue	0.172793	0.522205	0.090846	0.737927	-0.258654	0.3334	0.668828	0.00461241	0.359338	0.171645	-0.180412	0.503732	0.132986	0.623439	0.837221	5.21957e-05	0.590912	0.0159343	0.625715	0.00952592
Myof	Myof	blue	0.172383	0.523209	0.0499423	0.854266	0.0560634	0.836616	0.751304	0.000793296	0.384654	0.141261	0.11746	0.664846	0.56401	0.0228677	0.713482	0.00191247	0.356199	0.175692	0.370777	0.157423
Nlrc4	Nlrc4	blue	-0.172125	0.523842	-0.325212	0.219041	-0.286615	0.281817	0.612616	0.0116393	0.11858	0.661827	-0.088071	0.745682	0.509189	0.0439579	0.764928	0.000556339	0.371887	0.156086	0.280511	0.292642
Zc3h12b	Zc3h12b	blue	0.171955	0.524256	0.196411	0.465963	-0.289392	0.276972	0.774217	0.000430951	0.378662	0.148094	0.108545	0.689048	0.363701	0.166124	0.756721	0.000690766	0.129248	0.633316	0.443477	0.0853269
Tnfrsf17	Tnfrsf17	blue	0.171928	0.524325	0.00914612	0.973182	-0.0125509	0.963205	0.267133	0.317221	0.556662	0.0251143	-0.272677	0.306893	0.00875739	0.974322	0.448711	0.0812728	0.457147	0.0750328	0.608019	0.0124625
Id4	Id4	blue	0.171837	0.524547	0.0712689	0.793103	-0.0423169	0.876344	0.649447	0.00647614	0.612112	0.0117275	-0.185845	0.490749	0.339739	0.197946	0.820407	9.90595e-05	0.562217	0.0234009	0.720556	0.00163936
Fancb	Fancb	blue	-0.171681	0.524928	-0.0317284	0.90714	-0.0325867	0.904638	0.509757	0.0436833	0.435228	0.0920071	0.0486106	0.858115	0.308786	0.24456	0.524848	0.03685	0.365548	0.163821	0.440916	0.0873624
Mtif2	Mtif2	blue	-0.17166	0.524979	-0.252028	0.346366	-0.589902	0.0161608	0.437131	0.0904342	-0.0510529	0.851059	-0.490963	0.0534699	0.0492237	0.856343	0.850268	3.01657e-05	0.707945	0.00215106	0.48882	0.0546813
Copb2	Copb2	blue	0.171626	0.525064	0.12549	0.643307	-0.433464	0.0934829	0.680112	0.00374366	0.158078	0.558737	-0.278952	0.295447	0.159806	0.554391	0.935065	1.09816e-07	0.639682	0.00761902	0.524757	0.0368887
Arntl	Arntl	blue	0.171556	0.525234	0.114224	0.673596	-0.263541	0.324019	0.66759	0.00471684	0.273205	0.305919	-0.230823	0.389734	0.0866595	0.749635	0.864289	1.57605e-05	0.711678	0.00198772	0.64766	0.00667434
Dph6	Dph6	blue	0.171415	0.525581	0.101862	0.70738	-0.457231	0.0749729	0.542557	0.0298973	0.204055	0.448426	-0.452136	0.0786955	0.0158954	0.953409	0.896768	2.54005e-06	0.715985	0.0018119	0.701772	0.00244496
Appbp2	Appbp2	blue	0.171232	0.526029	-0.0186349	0.945389	-0.0572208	0.833287	0.80947	0.000145265	0.50604	0.0455033	0.00606953	0.982202	0.652231	0.00617668	0.865642	1.47483e-05	0.386814	0.138851	0.444549	0.0844849
Gabrb3	Gabrb3	blue	0.171166	0.52619	0.123964	0.647381	-0.416583	0.108466	0.753584	0.000748724	0.333863	0.206313	-0.180966	0.5024	0.235011	0.380946	0.937524	8.4376e-08	0.420132	0.105184	0.672372	0.00432383
Immt	Immt	blue	0.170933	0.526762	0.105567	0.697198	-0.00502141	0.985275	0.832491	6.29414e-05	0.529788	0.034799	0.0132168	0.961254	0.518763	0.0395006	0.885289	5.14865e-06	0.572364	0.0205051	0.488972	0.0545946
Mbnl1	Mbnl1	blue	0.170873	0.526909	0.0987542	0.715958	-0.348329	0.186115	0.715311	0.00183853	0.277858	0.297423	-0.197797	0.462758	0.0901054	0.739994	0.896298	2.61878e-06	0.670003	0.00451511	0.680289	0.00373118
Ints8	Ints8	blue	0.170738	0.527243	0.0578672	0.831428	-0.199772	0.458212	0.754015	0.00074054	0.141953	0.599986	0.000472228	0.998615	0.523171	0.0375665	0.818638	0.000105564	0.465869	0.0689548	0.248588	0.353209
Otud4	Otud4	blue	0.170493	0.527844	0.068347	0.801424	-0.349321	0.184779	0.768502	0.000504967	0.367212	0.161766	-0.177183	0.511523	0.211485	0.431706	0.936651	9.27583e-08	0.495044	0.0512185	0.683486	0.00351125
Faxdc2	Faxdc2	blue	0.17042	0.528024	0.0633932	0.815577	-0.367622	0.161264	0.468751	0.0670274	0.400081	0.124667	-0.487593	0.0553837	-0.0902591	0.739565	0.824733	8.45437e-05	0.61278	0.0116107	0.876794	8.29306e-06
Cfap20	Cfap20	blue	0.170326	0.528254	0.0460214	0.865607	-0.0118552	0.965243	0.878748	7.4552e-06	0.495816	0.0508011	0.0997769	0.713133	0.623427	0.00987131	0.87027	1.1688e-05	0.477623	0.0613414	0.477078	0.0616801
Ylpm1	Ylpm1	blue	0.17032	0.528269	0.0756714	0.780604	-0.455283	0.0763811	0.632812	0.00851481	0.277243	0.298539	-0.399894	0.124859	0.0590951	0.827901	0.955562	8.15652e-09	0.618995	0.0105684	0.735725	0.00115979
Igfbp7	Igfbp7	blue	0.170198	0.52857	0.0414588	0.878834	-0.322854	0.222596	0.779044	0.000375643	0.382902	0.143237	-0.195377	0.468362	0.31385	0.236504	0.971307	3.9798e-10	0.487554	0.0554059	0.646787	0.00677284
Arhgef6	Arhgef6	blue	-0.169989	0.529082	-0.252126	0.346173	-0.447982	0.0818286	0.551859	0.0266718	0.299539	0.259706	-0.435074	0.0921356	0.157374	0.560512	0.92042	4.38301e-07	0.662728	0.00514532	0.694728	0.0028192
Nmi	Nmi	blue	0.169853	0.529418	-0.0061779	0.981884	-0.129356	0.63303	0.488508	0.0548592	0.415325	0.109645	-0.248692	0.353001	0.155722	0.564687	0.686753	0.0032974	0.401008	0.123715	0.546236	0.0285877
Trpc6	Trpc6	blue	-0.169723	0.529736	-0.192092	0.476019	-0.450574	0.0798635	0.499274	0.0489602	0.156973	0.561525	-0.299454	0.259847	0.0498541	0.854521	0.772837	0.000447955	0.593727	0.0153167	0.567208	0.0219396
Stau2	Stau2	blue	0.169143	0.531164	0.0665652	0.806508	-0.429435	0.0969168	0.542669	0.0298569	0.285189	0.284323	-0.510203	0.0434686	0.0360305	0.89461	0.937637	8.33311e-08	0.713816	0.00189879	0.765145	0.000553115
Olr1739	Olr1739	blue	0.168957	0.531624	0.213268	0.427742	-0.423146	0.102453	0.214272	0.425519	-0.200716	0.456046	-0.37861	0.148154	-0.26723	0.317039	0.508988	0.0440554	0.645814	0.00688408	0.316079	0.233011
Lpar6	Lpar6	blue	0.168929	0.531694	-0.0382708	0.888094	-0.242209	0.366096	0.441996	0.0864996	0.359746	0.171123	-0.412974	0.111875	0.0920077	0.734687	0.745991	0.000905677	0.63262	0.00854106	0.648607	0.00656868
Anln	Anln	blue	-0.168769	0.532088	-0.242748	0.364998	-0.439721	0.0883236	0.603558	0.0133043	0.173902	0.519499	-0.227936	0.395856	0.34251	0.194078	0.849811	3.07765e-05	0.432429	0.0943562	0.355579	0.176499
Creb1	Creb1	blue	0.168745	0.532147	0.0943318	0.728219	-0.38198	0.144284	0.733962	0.00120878	0.281495	0.290881	-0.166809	0.53693	0.167243	0.535855	0.905902	1.36155e-06	0.493429	0.052101	0.638637	0.00775025
Tmem179b	Tmem179b	blue	0.168721	0.532206	0.167559	0.535075	-0.221276	0.410172	0.453323	0.077817	0.210075	0.434855	-0.0173517	0.949145	-0.140994	0.602477	0.464024	0.0702091	0.392516	0.132627	0.503001	0.0470327
Swt1	Swt1	blue	0.168681	0.532304	0.0124248	0.963574	-0.169713	0.529761	0.811986	0.000133305	0.493321	0.0521605	-0.123343	0.649039	0.371853	0.156127	0.949509	1.96195e-08	0.566144	0.0222451	0.682591	0.00357177
Ndufa5	Ndufa5	blue	0.168478	0.532805	0.0375185	0.890282	-0.0381249	0.888519	0.832818	6.21441e-05	0.461268	0.0721144	0.055793	0.837394	0.512237	0.0424999	0.860597	1.88242e-05	0.491304	0.0532792	0.37927	0.147391
Rpl21.ps4	Rpl21.ps4	blue	-0.168362	0.533091	-0.121798	0.653178	-0.540842	0.030523	0.311121	0.240824	0.120696	0.656136	-0.553691	0.0260693	-0.2688	0.314094	0.736142	0.00114844	0.701862	0.00244049	0.786257	0.000304004
Vps26a	Vps26a	blue	0.168359	0.5331	0.0377546	0.889595	-0.0573831	0.83282	0.707578	0.00216768	0.605043	0.0130193	-0.178698	0.507861	0.338425	0.199798	0.874053	9.60106e-06	0.588142	0.0165612	0.698801	0.00259758
Car4	Car4	blue	0.168068	0.533818	0.0301636	0.911703	-0.181834	0.500317	0.605702	0.0128943	0.195865	0.467229	-0.188232	0.485095	0.0670597	0.805096	0.756055	0.000702762	0.752408	0.000771465	0.561167	0.0237178
Frg1	Frg1	blue	0.167919	0.534184	0.151131	0.576358	-0.342639	0.193899	0.629659	0.00895299	-0.0791377	0.770799	0.00663964	0.98053	0.365082	0.1644	0.692051	0.00297305	0.393753	0.131301	0.0484981	0.85844
Cfap97	Cfap97	blue	-0.167892	0.534253	-0.28139	0.291068	-0.446414	0.0830341	0.586291	0.0169905	0.19131	0.477852	-0.348716	0.185593	0.240625	0.369336	0.892692	3.29396e-06	0.578378	0.0189244	0.606826	0.0126834
Dach1	Dach1	blue	0.167659	0.534828	0.134031	0.620686	-0.258306	0.334074	0.779154	0.000374452	0.345744	0.189625	0.0351947	0.897043	0.410582	0.114176	0.815219	0.000119151	0.262375	0.326242	0.440509	0.0876891
Mettl4	Mettl4	blue	0.167619	0.534926	0.120526	0.656593	-0.252335	0.34576	0.476748	0.0618859	0.37932	0.147333	-0.337406	0.20124	-0.0666707	0.806207	0.720784	0.00163112	0.549611	0.0274257	0.765632	0.000545894
Samhd1	Samhd1	blue	0.167618	0.53493	-0.0197985	0.941984	0.0378284	0.889381	0.60618	0.0128043	0.378801	0.147933	-0.191113	0.478313	0.353668	0.179001	0.771696	0.000462409	0.715108	0.00184662	0.523988	0.0372163
Lin7c	Lin7c	blue	0.167544	0.535112	0.0982183	0.717441	-0.368549	0.160128	0.554558	0.0257875	0.329047	0.213339	-0.445676	0.0836064	-0.0108532	0.968179	0.894142	3.00667e-06	0.717974	0.00173511	0.822489	9.18356e-05
Map2k6	Map2k6	blue	0.167497	0.535229	0.12654	0.640508	-0.119639	0.658975	0.818825	0.00010486	0.229441	0.392659	0.152228	0.57356	0.564996	0.0225785	0.780193	0.000363375	0.419869	0.105425	0.211147	0.432461
Dnajc15	Dnajc15	blue	0.167354	0.535581	0.0610203	0.822376	-0.433894	0.0931217	0.579663	0.0185994	0.216666	0.42024	-0.42476	0.101011	0.00841908	0.975314	0.911132	9.25519e-07	0.687096	0.00327559	0.699239	0.00257461
Tbce	Tbce	blue	0.167009	0.536434	0.0967893	0.721398	-0.0514605	0.849882	0.755939	0.000704863	0.4119	0.112903	-0.00439482	0.987112	0.590872	0.0159433	0.827927	7.50034e-05	0.528588	0.0352892	0.331229	0.210137
Blzf1	Blzf1	blue	0.166883	0.536746	0.160531	0.552572	-0.207671	0.440249	0.776427	0.000404848	0.33194	0.2091	-0.0473027	0.861898	0.463845	0.0703317	0.884134	5.50513e-06	0.504179	0.0464354	0.352561	0.18046
Nae1	Nae1	blue	0.166453	0.537811	0.0680839	0.802174	-0.0812836	0.764745	0.6905	0.00306518	0.299654	0.259514	0.00802253	0.976476	0.624137	0.00976315	0.756406	0.00069642	0.306758	0.247833	0.216758	0.420037
Zcrb1	Zcrb1	blue	0.166446	0.53783	0.0673015	0.804406	-0.513339	0.0419819	0.60545	0.012942	0.0976674	0.718966	-0.385224	0.140623	0.138384	0.609277	0.935045	1.10051e-07	0.564838	0.0226245	0.539084	0.0311747
Brip1	Brip1	blue	0.166286	0.538225	0.180286	0.504035	-0.286249	0.282459	0.583721	0.017601	0.0865911	0.749827	-0.19424	0.471005	0.315081	0.23457	0.787869	0.000289651	0.502629	0.0472224	0.36326	0.166676
Angptl1	Angptl1	blue	0.166176	0.538499	0.0617387	0.820316	-0.255281	0.339966	0.469732	0.0663804	0.433297	0.0936233	-0.394679	0.130316	0.0177817	0.947886	0.775667	0.000413678	0.622683	0.00998579	0.71212	0.00196907
Srgap1	Srgap1	blue	0.166052	0.538806	0.184856	0.4931	-0.290877	0.274403	0.672818	0.00428856	0.228006	0.395707	-0.107326	0.692381	0.0682492	0.801703	0.788364	0.000285354	0.560343	0.0239687	0.529148	0.0350595
Ptpra	Ptpra	blue	0.165765	0.539516	0.103961	0.701606	-0.227307	0.397197	0.797085	0.000217917	0.484364	0.0572644	-0.14835	0.583477	0.319732	0.227357	0.955816	7.84107e-09	0.579852	0.0185519	0.642133	0.00731818
Dram2	Dram2	blue	-0.165739	0.539582	-0.124645	0.645562	-0.285259	0.2842	0.67197	0.00435582	0.354957	0.177311	-0.0465234	0.864153	0.480442	0.0596115	0.790121	0.000270535	0.316669	0.232092	0.407595	0.117095
Slc25a16	Slc25a16	blue	0.165708	0.539658	0.0823958	0.761612	-0.189799	0.4814	0.712853	0.00193845	0.356667	0.175085	-0.11305	0.67678	0.471942	0.0649394	0.843975	3.95398e-05	0.525306	0.0366561	0.401082	0.123639
Lcorl	Lcorl	blue	0.165696	0.539688	0.12122	0.65473	-0.520631	0.0386723	0.475298	0.0627958	0.104136	0.701125	-0.373283	0.154416	0.0694669	0.798232	0.788084	0.000287776	0.328018	0.21486	0.495072	0.0512035
Lingo2	Lingo2	blue	0.16569	0.539704	0.140918	0.602676	-0.506389	0.0453301	0.553211	0.0262261	0.142003	0.599855	-0.437414	0.0902017	-0.0313596	0.908215	0.904628	1.49078e-06	0.678994	0.00382338	0.665395	0.00490654
Taok1	Taok1	blue	0.165459	0.540278	0.0541954	0.841995	-0.380543	0.145925	0.585583	0.017157	0.296967	0.264019	-0.461279	0.0721071	0.101955	0.707124	0.949238	2.03547e-08	0.745095	0.000925864	0.717973	0.00173515
Rufy3	Rufy3	blue	0.165458	0.54028	0.0633928	0.815579	-0.111503	0.680985	0.784111	0.000324023	0.352045	0.181145	-0.0914411	0.736267	0.485335	0.0566939	0.914957	6.87332e-07	0.647212	0.00672473	0.422618	0.102928
Gpm6a	Gpm6a	blue	0.165292	0.540693	0.150557	0.577825	-0.139349	0.606759	0.747846	0.000865045	0.54672	0.028419	0.0337759	0.901174	0.535019	0.0327224	0.789516	0.000275569	0.174548	0.517924	0.490155	0.0539245
Papolg	Papolg	blue	0.165235	0.540834	0.112083	0.679409	-0.375865	0.151359	0.671429	0.00439912	0.316814	0.231867	-0.334091	0.205984	0.178331	0.508746	0.958348	5.22318e-09	0.622544	0.0100073	0.707789	0.00215814
Fam57a	Fam57a	blue	0.165218	0.540876	0.00727677	0.978662	-0.199899	0.457919	0.438138	0.0896093	0.447735	0.0820181	-0.311265	0.240595	0.206774	0.44227	0.689846	0.00310473	0.335053	0.2046	0.590294	0.0160727
Pqbp1	Pqbp1	blue	0.165199	0.540922	0.138669	0.608534	-0.340558	0.196797	0.740193	0.00104286	0.269076	0.313579	-0.148822	0.582266	0.124097	0.647025	0.887266	4.58354e-06	0.613979	0.0114036	0.663493	0.00507592
Pcdh12	Pcdh12	blue	0.165192	0.54094	-0.164737	0.542071	0.0175785	0.948481	0.286553	0.281925	0.360765	0.169825	-0.240298	0.370007	0.0543839	0.841452	0.444265	0.0847075	0.421339	0.104084	0.49162	0.0531026
Cdc42bpa	Cdc42bpa	blue	0.165054	0.541283	0.0445684	0.869816	-0.339611	0.198126	0.702714	0.00239815	0.279847	0.293834	-0.309773	0.242975	0.288257	0.278946	0.978973	4.60974e-11	0.669871	0.0045259	0.60641	0.0127612
Gstm7	Gstm7	blue	0.164814	0.541879	0.141645	0.600785	-0.278698	0.295904	0.71267	0.00194604	0.449959	0.0803266	-0.156307	0.563207	0.0722791	0.790231	0.860386	1.90134e-05	0.549423	0.0274895	0.784002	0.000325066
Srbd1	Srbd1	blue	0.164742	0.542059	0.0732538	0.787462	-0.114837	0.671937	0.770067	0.000483733	0.488714	0.0547413	-0.120022	0.657945	0.41574	0.109255	0.900217	2.02127e-06	0.634195	0.00832817	0.587142	0.016792
Si	Si	blue	0.164563	0.542504	0.16424	0.543307	0.431235	0.0953714	-0.450399	0.079995	-0.0860249	0.751415	0.0896748	0.741197	0.131811	0.626536	-0.540179	0.0307674	-0.337709	0.200811	-0.44165	0.0867753
Abca9	Abca9	blue	-0.164439	0.542811	-0.430763	0.0957751	0.0520828	0.848086	0.562854	0.0232105	0.449011	0.0810443	0.0685492	0.800847	0.536827	0.0320271	0.566865	0.0220378	0.284541	0.285468	0.28581	0.28323
Hdhd2	Hdhd2	blue	0.164374	0.542974	0.202069	0.45295	-0.321718	0.22432	0.636717	0.00799592	0.253689	0.343091	-0.16148	0.550196	-0.0366814	0.892716	0.784303	0.000322183	0.584921	0.0173138	0.65967	0.00543029
Poln	Poln	blue	-0.164365	0.542995	-0.292474	0.271656	-0.709608	0.002077	0.241049	0.368467	-0.159272	0.555735	-0.649323	0.00648965	-0.167346	0.535601	0.74356	0.000961286	0.65501	0.00588885	0.495997	0.0507031
Clock	Clock	blue	0.164351	0.54303	0.0529145	0.845687	-0.26361	0.323887	0.799314	0.000202991	0.353854	0.178756	-0.160929	0.551575	0.427089	0.0989565	0.977713	6.90627e-11	0.601936	0.0136211	0.541993	0.0301018
Dlg1	Dlg1	blue	0.164238	0.543313	0.0765763	0.778042	-0.278725	0.295856	0.797793	0.000213082	0.337155	0.201598	-0.132025	0.625972	0.396383	0.128516	0.949536	1.95462e-08	0.559392	0.0242607	0.532706	0.0336286
Egfem1	Egfem1	blue	0.164197	0.543413	0.0678089	0.802959	-0.456305	0.0756398	0.447248	0.0823916	0.264125	0.322907	-0.488255	0.0550035	-0.040237	0.882381	0.823583	8.82176e-05	0.46247	0.0712789	0.662676	0.00515001
Lrrtm4	Lrrtm4	blue	0.16412	0.543605	0.0273072	0.920038	-0.218435	0.416362	0.772445	0.000452876	0.476155	0.062257	-0.111764	0.680276	0.457814	0.0745548	0.914682	7.02526e-07	0.339473	0.19832	0.543179	0.0296728
Luzp2	Luzp2	blue	0.164078	0.54371	0.0935821	0.730304	-0.524978	0.0367951	0.426859	0.0991582	0.15819	0.558457	-0.601544	0.0136986	-0.0942771	0.728371	0.882705	5.97492e-06	0.68086	0.00369113	0.70709	0.00218999
Nop10	Nop10	blue	0.163894	0.54417	0.128884	0.634283	-0.415721	0.109273	0.596742	0.0146758	0.274914	0.302784	-0.411066	0.113707	0.00236755	0.993057	0.922518	3.65615e-07	0.73907	0.00107131	0.745746	0.000911172
Terf1	Terf1	blue	-0.163664	0.544741	-0.253871	0.342731	-0.562499	0.0233165	0.520404	0.0387722	0.144517	0.593347	-0.476711	0.0619092	0.120914	0.655551	0.924329	3.11329e-07	0.631244	0.00873054	0.666315	0.00482629
Rpl37	Rpl37	blue	-0.163537	0.545057	-0.196419	0.465945	-0.151294	0.575942	0.538277	0.0314775	0.327338	0.215868	-0.00165008	0.995161	0.0387674	0.886651	0.582846	0.0178125	0.552654	0.0264091	0.520228	0.0388497
Snrpf	Snrpf	blue	-0.163491	0.545172	-0.313569	0.236946	-0.126989	0.639316	0.407652	0.117039	0.156688	0.562246	-0.063437	0.815452	0.408577	0.11613	0.53375	0.0332172	0.247993	0.354401	0.0993667	0.714266
Ms4a6a	Ms4a6a	blue	-0.163438	0.545305	-0.369151	0.159394	-0.433079	0.0938071	0.384375	0.141574	0.261325	0.328254	-0.305283	0.250231	-0.0221567	0.935087	0.619597	0.0104715	0.18597	0.490452	0.706349	0.00222416
Usp1	Usp1	blue	0.163356	0.545509	0.0590306	0.828086	-0.119492	0.65937	0.816052	0.000115713	0.567727	0.0217917	-0.032324	0.905404	0.519318	0.0392531	0.893619	3.10775e-06	0.388574	0.136909	0.57581	0.0195874
Zscan26	Zscan26	blue	-0.163289	0.545677	-0.281111	0.291568	-0.199811	0.458123	0.689862	0.00310375	0.456192	0.0757213	-0.0488895	0.857309	0.559679	0.0241722	0.804059	0.000174025	0.297437	0.263227	0.51338	0.0419625
P4ha1	P4ha1	blue	-0.163211	0.54587	-0.249357	0.351673	-0.286396	0.282201	0.590591	0.0160061	0.320383	0.22636	-0.210834	0.433158	0.156831	0.561883	0.801389	0.000189865	0.582898	0.0177999	0.562235	0.0233955
Cox7a2l	Cox7a2l	blue	0.163201	0.545895	0.178825	0.507556	0.00983775	0.971155	0.717856	0.00173956	0.333103	0.207412	0.0440815	0.871227	0.252899	0.344645	0.727954	0.0013886	0.737101	0.00112269	0.422628	0.102919
Phf11	Phf11	blue	0.163039	0.5463	0.095667	0.724511	-0.679588	0.00378087	0.373869	0.153719	-0.21125	0.432229	-0.509106	0.043998	-0.147695	0.585158	0.765096	0.000553842	0.549306	0.027529	0.461273	0.072111
Kat2b	Kat2b	blue	-0.163031	0.54632	-0.281746	0.290433	-0.140143	0.60469	0.672961	0.00427725	0.349148	0.185011	-0.022836	0.933101	0.539062	0.0311829	0.765291	0.000550936	0.466354	0.0686272	0.336193	0.202968
Axin2	Axin2	blue	0.163026	0.546333	0.268497	0.314661	-0.453359	0.0777905	0.454417	0.0770126	-0.127067	0.639108	-0.0703212	0.795799	-0.135008	0.618119	0.539129	0.031158	0.234099	0.382851	0.350054	0.183797
Chac2	Chac2	blue	0.162738	0.547051	0.0933985	0.730815	-0.290353	0.275308	0.662279	0.00518635	0.359299	0.171695	-0.229124	0.393332	0.375992	0.15121	0.884508	5.38746e-06	0.502191	0.0474468	0.546483	0.0285015
Zfp9	Zfp9	blue	0.162593	0.547413	0.00911243	0.973281	-0.437993	0.0897275	0.559063	0.0243622	0.185608	0.491311	-0.413199	0.11166	-0.0127278	0.962686	0.883456	5.72399e-06	0.696989	0.00269439	0.699958	0.00253724
Nr2c1	Nr2c1	blue	0.162562	0.54749	0.0984301	0.716855	-0.551912	0.026654	0.597314	0.0145566	0.11963	0.658999	-0.378628	0.148134	0.00353701	0.989628	0.907218	1.23819e-06	0.61451	0.0113127	0.641855	0.0073518
Pitpna	Pitpna	blue	0.162478	0.5477	0.0505975	0.852374	-0.383981	0.142018	0.596265	0.0147758	0.278905	0.295531	-0.443077	0.0856423	0.0832536	0.759198	0.949713	1.90822e-08	0.743423	0.00096449	0.71889	0.00170063
Cdc26	Cdc26	blue	0.162473	0.547713	0.107922	0.690751	-0.321491	0.224667	0.58757	0.0166929	0.407618	0.117072	-0.392203	0.132963	0.0232643	0.931848	0.895272	2.79781e-06	0.72189	0.0015916	0.795273	0.000230713
Msantd2	Msantd2	blue	0.162288	0.548175	0.068305	0.801544	-0.361828	0.168479	0.644275	0.00706301	0.301446	0.256536	-0.294853	0.267595	0.113319	0.676051	0.892426	3.34917e-06	0.522756	0.0377458	0.736071	0.00115037
Sgo1	Sgo1	blue	0.162218	0.54835	-0.00419233	0.987706	-0.281528	0.290821	0.322078	0.223774	0.230077	0.391311	-0.13444	0.619612	0.00065151	0.998089	0.398125	0.126692	-0.0247949	0.927375	0.494372	0.0515844
Fam76b	Fam76b	blue	0.162194	0.548409	0.0904391	0.739063	-0.335676	0.203707	0.689055	0.00315314	0.309483	0.243441	-0.271993	0.308157	0.347073	0.187815	0.942417	4.83024e-08	0.563931	0.022891	0.578484	0.0188975
Rpgrip1	Rpgrip1	blue	-0.161994	0.548909	-0.123782	0.647866	-0.40829	0.116411	0.191165	0.47819	0.0414746	0.878788	-0.462036	0.0715796	-0.0758884	0.77999	0.567455	0.0218692	0.550548	0.0271095	0.303975	0.252369
Smc5	Smc5	blue	0.161873	0.549211	0.0623489	0.818568	-0.305161	0.250429	0.760048	0.000633377	0.386584	0.139106	-0.230464	0.390492	0.3559	0.176081	0.979545	3.806e-11	0.588031	0.0165867	0.65457	0.00593369
Psme3	Psme3	blue	0.161778	0.549449	-0.0248346	0.927259	-0.161603	0.549888	0.74369	0.000958245	0.450017	0.0802832	-0.173604	0.520227	0.420616	0.104742	0.915345	6.66371e-07	0.606705	0.012706	0.61102	0.01192
Anlnl1	Anlnl1	blue	-0.161776	0.549454	-0.341587	0.19536	-0.433331	0.0935953	0.540474	0.0306586	0.244723	0.360988	-0.395297	0.12966	0.189452	0.482217	0.878708	7.47148e-06	0.594705	0.0151065	0.588654	0.016444
Scai	Scai	blue	0.161672	0.549715	0.0730519	0.788035	-0.298336	0.261717	0.643946	0.00710177	0.388122	0.137406	-0.352489	0.180556	0.262447	0.326105	0.93717	8.76963e-08	0.628334	0.00914235	0.686532	0.00331151
Atp2c1	Atp2c1	blue	0.161661	0.549743	0.00201499	0.994091	-0.253515	0.343432	0.694064	0.00285673	0.359646	0.171251	-0.308003	0.245819	0.319023	0.228448	0.963302	2.18132e-09	0.696672	0.00271162	0.624905	0.00964712
Rab27b	Rab27b	blue	0.161333	0.550564	0.0952567	0.72565	-0.23947	0.371708	0.735503	0.00116587	0.496174	0.0506079	-0.189581	0.481914	0.338722	0.199378	0.920297	4.42895e-07	0.481861	0.0587542	0.705456	0.0022659
Ppm1g	Ppm1g	blue	0.161138	0.551051	0.0612915	0.821598	-0.0745729	0.783718	0.81995	0.000100707	0.441093	0.0872202	0.0503029	0.853225	0.436259	0.091153	0.840507	4.56704e-05	0.384863	0.141027	0.42552	0.100338
Dpy30	Dpy30	blue	-0.161132	0.551066	-0.253898	0.342679	-0.60645	0.0127536	0.478312	0.0609149	0.133043	0.623287	-0.496047	0.0506765	0.0539694	0.842646	0.892776	3.27678e-06	0.519691	0.0390871	0.64024	0.00754961
Tfpi	Tfpi	blue	0.161132	0.551068	0.0621148	0.819239	-0.583305	0.0177014	0.463005	0.0709092	-0.10876	0.688463	-0.418529	0.106657	0.0301731	0.911675	0.797411	0.000215682	0.537054	0.0319405	0.410461	0.114293
Ccdc90b	Ccdc90b	blue	0.161127	0.551079	0.0184448	0.945945	-0.157622	0.559887	0.612529	0.0116544	0.438775	0.0890907	-0.0760932	0.77941	0.178887	0.507406	0.697113	0.00268763	0.373563	0.154082	0.528465	0.0353396
Elmod1	Elmod1	blue	0.161102	0.551143	0.0948701	0.726723	-0.510979	0.0430974	0.591348	0.0158376	0.136621	0.613889	-0.406028	0.118646	0.100139	0.712133	0.933474	1.29544e-07	0.574091	0.0200411	0.614792	0.0112649
Atp13a3	Atp13a3	blue	0.161067	0.55123	-0.0353593	0.896564	0.00803555	0.976438	0.606966	0.0126572	0.47111	0.0654795	0.0163603	0.952047	0.421225	0.104188	0.627454	0.00926986	0.328117	0.214713	0.426254	0.0996894
Ppp2r2a	Ppp2r2a	blue	0.161028	0.551327	0.0402701	0.882285	-0.384046	0.141944	0.636305	0.00804957	0.271905	0.30832	-0.403989	0.120688	0.162012	0.548864	0.965426	1.44504e-09	0.704832	0.00229546	0.662935	0.0051264
Bbs5	Bbs5	blue	0.16102	0.551348	0.0975195	0.719375	-0.364252	0.165434	0.510576	0.04329	0.289019	0.277621	-0.335782	0.203556	0.120911	0.655558	0.791916	0.000256062	0.412668	0.112167	0.601966	0.0136153
Sytl4	Sytl4	blue	0.160701	0.552145	0.234281	0.382469	-0.0304061	0.910995	0.6405	0.00751757	0.426276	0.0996699	0.0380398	0.888766	0.450958	0.0795754	0.666336	0.00482452	0.437122	0.0904415	0.390727	0.134558
Epc2	Epc2	blue	0.160653	0.552266	0.0788446	0.771627	-0.468761	0.0670207	0.701123	0.00247767	0.210006	0.435008	-0.28321	0.287825	0.253911	0.342653	0.9646	1.70115e-09	0.525613	0.0365265	0.554395	0.0258404
Cybb	Cybb	blue	0.160478	0.552707	0.111478	0.681053	-0.436185	0.0912137	0.502572	0.0472518	0.303825	0.252615	-0.388743	0.136724	-0.019809	0.941953	0.808729	0.000148952	0.411953	0.112853	0.687413	0.00325549
Rngtt	Rngtt	blue	0.160048	0.553785	-0.0166603	0.951169	-0.1519	0.574396	0.735711	0.00116019	0.317851	0.230257	0.007725	0.977348	0.563146	0.0231234	0.780222	0.000363074	0.340693	0.196608	0.358593	0.1726
Zmym6	Zmym6	blue	0.160044	0.553794	0.0570687	0.833724	-0.285748	0.28334	0.724631	0.00149703	0.268852	0.313996	-0.00974801	0.971418	0.348185	0.18631	0.781113	0.000353804	0.378489	0.148294	0.455673	0.0760974
Tex15	Tex15	blue	0.159787	0.554439	-0.116297	0.667987	0.0263352	0.922876	0.643765	0.00712311	0.37796	0.148909	-0.000759534	0.997773	0.572211	0.0205464	0.700941	0.00248693	0.299925	0.259061	0.277547	0.297987
Il33	Il33	blue	-0.159699	0.554661	-0.173134	0.521373	-0.474229	0.0634727	0.505861	0.0455925	0.319622	0.227527	-0.421123	0.104281	0.0323024	0.905467	0.857275	2.19929e-05	0.646028	0.00685949	0.820762	9.77972e-05
Tm4sf1	Tm4sf1	blue	0.159697	0.554666	0.0882222	0.745259	-0.253145	0.344161	0.621972	0.010096	0.180591	0.503301	-0.105591	0.697133	0.319507	0.227704	0.751782	0.000783789	0.339697	0.198004	0.323111	0.222207
Gad2	Gad2	blue	0.159419	0.555364	-0.00401564	0.988224	0.190116	0.480654	0.730607	0.00130667	0.575886	0.0195675	0.0316127	0.907477	0.589251	0.0163081	0.752724	0.000765289	0.619655	0.0104622	0.385717	0.140072
Mpp7	Mpp7	blue	0.159179	0.555967	0.181189	0.501865	-0.226125	0.399723	0.450402	0.0799928	0.0634292	0.815474	-0.272962	0.306368	0.0955727	0.724772	0.671113	0.00442464	0.725641	0.00146336	0.33631	0.202802
Elf1	Elf1	blue	0.159171	0.555986	-0.094788	0.726952	-0.263009	0.325031	0.561514	0.0236125	0.329642	0.212463	-0.225549	0.400955	0.302596	0.254635	0.756235	0.000699508	0.338263	0.200026	0.519074	0.0393616
Nap1l5	Nap1l5	blue	-0.159121	0.556114	-0.190546	0.479643	-0.220089	0.412752	0.787747	0.000290716	0.254646	0.34121	0.158882	0.556713	0.602191	0.013571	0.773399	0.000440968	0.265388	0.320511	0.270058	0.311746
Xrn1	Xrn1	blue	0.159002	0.556413	0.0535208	0.843939	-0.493001	0.0523367	0.629411	0.00898814	0.206912	0.44196	-0.380711	0.145733	0.185696	0.491103	0.946401	2.95558e-08	0.563425	0.0230405	0.622223	0.010057
Gpalpp1	Gpalpp1	blue	0.158868	0.556751	0.144468	0.593472	-0.38362	0.142424	0.678069	0.00389035	0.203341	0.450051	-0.243508	0.363452	0.338132	0.200212	0.921419	4.023e-07	0.550353	0.0271751	0.415637	0.109352
Zfp128	Zfp128	blue	0.158748	0.557052	0.0887597	0.743755	-0.489271	0.0544247	0.533125	0.0334631	0.177946	0.509677	-0.493685	0.0519606	-0.0201237	0.941033	0.918874	4.99392e-07	0.687901	0.00322478	0.696928	0.00269768
Tmem176b	Tmem176b	blue	-0.15842	0.557877	-0.249718	0.350954	-0.0274123	0.919731	0.719585	0.00167483	0.481831	0.0587718	0.229538	0.392453	0.58155	0.0181298	0.633442	0.00842938	0.237392	0.375997	0.283696	0.286964
Ppp2r3a	Ppp2r3a	blue	-0.158327	0.558111	-0.249257	0.351872	-0.532608	0.0336676	0.572875	0.0203668	0.0209127	0.938725	-0.263052	0.32495	0.346171	0.189043	0.837656	5.12904e-05	0.413891	0.111001	0.406501	0.118177
Magoh	Magoh	blue	0.158315	0.558141	0.0964431	0.722358	-0.368663	0.15999	0.490846	0.0535355	0.25292	0.344604	-0.484945	0.0569222	0.0502723	0.853313	0.87075	1.14039e-05	0.711259	0.00200553	0.610841	0.0119518
Trappc1	Trappc1	blue	0.157763	0.559532	0.0914771	0.736166	-0.384143	0.141836	0.631698	0.00866771	0.336208	0.202947	-0.385868	0.139904	0.0624935	0.818154	0.942332	4.87943e-08	0.688377	0.00319508	0.727784	0.00139398
Zfp1	Zfp1	blue	0.157578	0.559998	0.127255	0.638608	-0.226108	0.399758	0.724761	0.00149268	0.417853	0.107283	-0.167656	0.534834	0.220119	0.412686	0.887585	4.49748e-06	0.572531	0.0204599	0.684898	0.0034175
Itsn2	Itsn2	blue	0.157399	0.560451	0.0710624	0.79369	-0.457476	0.0747972	0.715207	0.00184268	0.154883	0.566813	-0.250685	0.349029	0.267852	0.315869	0.95453	9.55249e-09	0.551843	0.026677	0.51713	0.0402356
Sorcs1	Sorcs1	blue	0.157353	0.560566	0.0807214	0.76633	-0.415279	0.109689	0.745849	0.000908863	0.0654392	0.809725	-0.090613	0.738577	0.370731	0.157479	0.88045	6.78438e-06	0.392227	0.132937	0.332961	0.207618
Med12l	Med12l	blue	0.157186	0.560986	0.160265	0.553239	-0.424341	0.101384	0.779812	0.000367403	0.182322	0.499148	-0.00225511	0.993387	0.312543	0.238567	0.844541	3.86073e-05	0.289606	0.276601	0.438058	0.089675
Cd80	Cd80	blue	0.156873	0.561777	0.0916066	0.735806	-0.369071	0.159491	0.509211	0.0439474	0.298363	0.261671	-0.307848	0.24607	0.120923	0.655527	0.758934	0.000652143	0.349868	0.184045	0.697045	0.00269134
Rars2	Rars2	blue	-0.156661	0.562313	-0.292893	0.270939	-0.264627	0.321954	0.485128	0.0568149	0.242331	0.365847	-0.241073	0.368418	0.448851	0.081166	0.732635	0.00124675	0.400744	0.123985	0.307325	0.246914
Cebpz	Cebpz	blue	0.15657	0.562542	0.0695324	0.798046	-0.141589	0.600931	0.773977	0.000433869	0.469134	0.0667739	-0.124641	0.645571	0.47619	0.0622346	0.926022	2.66952e-07	0.566402	0.0221706	0.554168	0.025914
Scg2	Scg2	blue	0.15655	0.562593	-0.0477862	0.860499	0.0614074	0.821266	0.751816	0.000783102	0.742816	0.00097884	-0.0162651	0.952326	0.493511	0.0520562	0.805236	0.000167397	0.353586	0.179109	0.658516	0.00554107
Zbtb44	Zbtb44	blue	0.156498	0.562725	0.0779405	0.774182	-0.311002	0.241012	0.751666	0.000786077	0.409747	0.114987	-0.16715	0.536087	0.343985	0.192039	0.920049	4.52339e-07	0.455301	0.0763678	0.589502	0.0162511
Abcg2	Abcg2	blue	-0.156472	0.562791	-0.217905	0.417521	-0.328792	0.213715	0.455944	0.0759012	-0.158608	0.557404	-0.102684	0.705118	0.379898	0.146667	0.602955	0.0134213	0.529997	0.0347141	0.0533718	0.844369
Slc18a2	Slc18a2	blue	-0.156457	0.562829	-0.317482	0.230829	-0.0307684	0.909939	0.622402	0.0100292	0.514075	0.0416383	-0.102842	0.704682	0.269329	0.313107	0.737425	0.00111411	0.58856	0.0164654	0.644091	0.00708468
Rbbp5	Rbbp5	blue	0.156454	0.562837	0.0770441	0.776718	-0.315232	0.234334	0.695181	0.00279385	0.33409	0.205985	-0.291644	0.273082	0.193816	0.471993	0.945198	3.44158e-08	0.642974	0.00721712	0.661606	0.00524844
Hexb	Hexb	blue	0.156373	0.56304	0.0596364	0.826347	-0.225331	0.401424	0.812471	0.000131096	0.332556	0.208205	-0.112986	0.676955	0.445213	0.083966	0.959983	3.96343e-09	0.604393	0.0131435	0.488278	0.0549906
Cpne8	Cpne8	blue	0.156361	0.563071	0.155286	0.565792	-0.388136	0.137391	0.495531	0.0509551	0.0122507	0.964084	-0.299759	0.259338	0.232779	0.385616	0.760726	0.000622177	0.509496	0.0438093	0.262352	0.326286
Pik3r1	Pik3r1	blue	0.156164	0.563569	0.0639138	0.814087	-0.22668	0.398536	0.799408	0.00020238	0.259025	0.332682	-0.0616944	0.820443	0.44784	0.0819373	0.917288	5.69398e-07	0.539997	0.0308349	0.360348	0.170356
Dclre1b	Dclre1b	blue	0.156019	0.563937	0.0611347	0.822048	-0.241015	0.368538	0.665105	0.00493209	0.351663	0.181651	-0.125491	0.643304	0.411838	0.112963	0.808633	0.000149433	0.299711	0.259418	0.375224	0.152114
Spata1	Spata1	blue	0.155957	0.564094	0.0185438	0.945656	-0.406468	0.118209	0.564559	0.0227061	0.248885	0.352616	-0.240519	0.369553	0.160242	0.553297	0.765444	0.000548673	0.277661	0.29778	0.550207	0.0272242
Ergic2	Ergic2	blue	0.15571	0.564719	0.0457746	0.866321	-0.385981	0.139777	0.574269	0.0199937	0.294065	0.268937	-0.461793	0.0717487	0.129564	0.632479	0.940369	6.13542e-08	0.711296	0.00200397	0.706406	0.00222149
Bhlhb9	Bhlhb9	blue	0.155412	0.565472	0.135378	0.617148	-0.169435	0.530445	0.567681	0.0218049	0.284036	0.28636	-0.0505845	0.852411	0.411036	0.113736	0.633798	0.00838142	0.307045	0.247368	0.285058	0.284556
Cwc15	Cwc15	blue	0.155034	0.566431	0.085046	0.754162	-0.473037	0.0642343	0.583015	0.0177717	0.258829	0.333062	-0.447732	0.0820204	0.0167572	0.950885	0.939313	6.91794e-08	0.647561	0.00668545	0.739913	0.00104991
Ddx10	Ddx10	blue	-0.154982	0.566563	-0.124379	0.646271	-0.443134	0.085597	0.611748	0.0117914	0.189123	0.482993	-0.249686	0.351017	0.322342	0.223372	0.872286	1.05332e-05	0.549886	0.0273326	0.486841	0.0558176
Dgkb	Dgkb	blue	0.154772	0.567094	0.0363236	0.893757	-0.0871383	0.748294	0.797248	0.000216797	0.54497	0.0290336	-0.106028	0.695935	0.462152	0.0714996	0.928394	2.13865e-07	0.61522	0.0111924	0.607452	0.0125671
Cyp4x1	Cyp4x1	blue	0.154656	0.567389	0.191058	0.478441	-0.283756	0.286857	0.752111	0.000777289	0.376674	0.15041	-0.009588	0.971887	0.23376	0.38356	0.810079	0.000142289	0.447231	0.0824046	0.574057	0.0200503
Kif9	Kif9	blue	-0.154568	0.567611	-0.280165	0.293263	-0.310356	0.242044	0.464636	0.0697912	0.409776	0.114959	-0.242147	0.366223	0.109555	0.686291	0.663875	0.00504155	0.240777	0.369026	0.774416	0.000428556
Adam4	Adam4	blue	0.154435	0.567949	0.051074	0.850998	-0.667632	0.00471325	0.289165	0.277367	-0.200973	0.455457	-0.411635	0.113159	-0.0386678	0.886941	0.613446	0.0114952	0.213843	0.426468	0.424284	0.101435
Rpl37a	Rpl37a	blue	0.1543	0.568292	0.0760811	0.779444	-0.249986	0.350419	0.749926	0.00082129	0.435524	0.0917615	-0.146221	0.588949	0.164821	0.541862	0.895065	2.83499e-06	0.630735	0.00880147	0.679194	0.00380905
Lrch3	Lrch3	blue	0.154235	0.568456	0.0633074	0.815823	-0.345795	0.189556	0.716196	0.00180364	0.189446	0.482232	-0.186275	0.489726	0.256767	0.337065	0.899996	2.05166e-06	0.541667	0.0302207	0.543882	0.0294206
Rhoa	Rhoa	blue	0.154111	0.56877	0.04328	0.87355	-0.282492	0.289103	0.670829	0.00444766	0.395667	0.12927	-0.339933	0.197673	0.193381	0.473008	0.956566	6.96897e-09	0.726233	0.00144392	0.680974	0.00368317
Fam208a	Fam208a	blue	0.154111	0.568771	0.0543084	0.84167	-0.198376	0.461423	0.779781	0.000367742	0.35981	0.171041	-0.0801814	0.767853	0.531055	0.034287	0.902868	1.68624e-06	0.47218	0.0647862	0.472875	0.0643384
Zrsr2	Zrsr2	blue	-0.154033	0.568969	-0.194851	0.469583	-0.486508	0.0560102	0.624133	0.0097637	0.0897404	0.741014	-0.215282	0.423288	0.289322	0.277094	0.868617	1.2713e-05	0.47529	0.0628009	0.442245	0.086302
Cyp2j10	Cyp2j10	blue	0.153991	0.569077	0.0722454	0.790326	-0.410979	0.113792	0.474454	0.0633298	0.313214	0.237506	-0.518549	0.0395964	-0.11669	0.666926	0.860957	1.85046e-05	0.707422	0.00217478	0.817879	0.000108463
Fkbp7	Fkbp7	blue	0.153741	0.56971	0.102425	0.705832	-0.257812	0.335033	0.418036	0.107113	0.399548	0.125217	-0.390702	0.134586	-0.0412212	0.879524	0.693604	0.002883	0.645042	0.00697336	0.717067	0.00176978
Grin3a	Grin3a	blue	0.153739	0.569716	0.186974	0.488069	-0.505253	0.0458955	0.576182	0.0194903	-0.0112814	0.966924	-0.0539117	0.842813	0.34169	0.195217	0.680831	0.00369311	0.00260984	0.992346	0.174403	0.518278
Supt20	Supt20	blue	0.153642	0.569964	0.0712703	0.793099	-0.387105	0.138529	0.627427	0.00927372	0.35965	0.171246	-0.387354	0.138254	0.10434	0.700566	0.943371	4.30846e-08	0.679303	0.00380118	0.720661	0.00163557
Cd48	Cd48	blue	-0.15352	0.570274	-0.226076	0.399828	-0.516457	0.0405418	0.280245	0.29312	0.257484	0.33567	-0.565895	0.0223172	-0.156366	0.563058	0.711968	0.00197545	0.489693	0.0541851	0.761845	0.000604058
Ift81	Ift81	blue	0.153462	0.570421	0.0858645	0.751864	-0.528185	0.0354549	0.565031	0.022568	0.13791	0.610517	-0.455486	0.0762328	-0.00829245	0.975685	0.930565	1.73425e-07	0.657034	0.00568607	0.677001	0.0039688
Inpp4b	Inpp4b	blue	0.153135	0.571251	0.071868	0.791399	-0.506981	0.0450374	0.584946	0.0173079	0.186575	0.489014	-0.439885	0.0881915	0.0867047	0.749509	0.947754	2.48033e-08	0.580945	0.0182792	0.648035	0.00663232
Fyb	Fyb	blue	0.153087	0.571374	0.212358	0.429764	-0.36739	0.161548	0.527184	0.0358691	0.176282	0.513708	-0.258836	0.333048	0.0843913	0.756	0.748262	0.000856161	0.574812	0.0198498	0.458311	0.0742005
Rgs7bp	Rgs7bp	blue	0.152894	0.571865	0.111417	0.681219	-0.216377	0.420875	0.612164	0.0117182	0.533085	0.0334789	-0.319988	0.226965	0.0715142	0.792405	0.865832	1.46106e-05	0.682493	0.00357843	0.785289	0.000312902
Ptges3l1	Ptges3l1	blue	-0.152876	0.571911	-0.179683	0.505486	-0.593498	0.0153662	0.394793	0.130194	0.0564014	0.835644	-0.585648	0.0171415	-0.106283	0.695236	0.862306	1.73485e-05	0.790346	0.000268684	0.646446	0.0068117
Odf2l	Odf2l	blue	-0.15264	0.572512	-0.186352	0.489545	-0.331065	0.210377	0.642391	0.00728705	0.233391	0.384332	-0.0712653	0.793113	0.378541	0.148235	0.77415	0.000431768	0.33065	0.210984	0.371579	0.156456
Ranbp17	Ranbp17	blue	0.152497	0.572874	0.200881	0.455668	-0.374936	0.152455	0.696337	0.0027299	0.137716	0.611024	-0.0128423	0.962351	0.441093	0.0872205	0.783685	0.000328124	0.284841	0.284937	0.246696	0.357005
Trip12	Trip12	blue	0.152468	0.57295	0.0648917	0.81129	-0.328691	0.213865	0.763409	0.000579456	0.316226	0.232782	-0.206025	0.443961	0.388002	0.137539	0.97054	4.77679e-10	0.570083	0.0211306	0.55669	0.0251054
Srp54a	Srp54a	blue	0.152466	0.572955	0.036539	0.893131	-0.414755	0.110183	0.642304	0.00729757	0.263251	0.324571	-0.363338	0.166579	0.296022	0.265614	0.954091	1.02044e-08	0.543341	0.0296144	0.597695	0.0144776
Adgrl4	Adgrl4	blue	0.152427	0.573055	0.113831	0.674663	-0.318832	0.228742	0.417313	0.107785	0.202659	0.451605	-0.433665	0.093314	-0.106849	0.693685	0.742384	0.000989161	0.731844	0.00126985	0.639595	0.0076299
Mfsd14a	Mfsd14a	blue	0.152367	0.573207	0.1202	0.657467	-0.504515	0.0462662	0.463404	0.0706348	0.260932	0.329008	-0.507241	0.0449089	-0.146404	0.588478	0.845771	3.66456e-05	0.544586	0.0291696	0.805572	0.000165543
Arl5a	Arl5a	blue	0.152331	0.573297	0.000990155	0.997096	0.0930252	0.731853	0.680781	0.00369664	0.682192	0.00359898	-0.0639119	0.814093	0.559182	0.0243255	0.769421	0.000492406	0.428512	0.0977158	0.602622	0.0134865
Atp11b	Atp11b	blue	0.152262	0.573473	0.0888496	0.743504	-0.368602	0.160064	0.698938	0.00259036	0.283127	0.287972	-0.298829	0.260892	0.257925	0.334813	0.968584	7.4528e-10	0.621657	0.0101452	0.58492	0.0173141
Snx13	Snx13	blue	0.152043	0.574032	0.00498732	0.985375	-0.128192	0.636117	0.718465	0.00171653	0.476875	0.0618064	-0.217029	0.419442	0.446014	0.0833435	0.920869	4.21769e-07	0.626899	0.00935097	0.605663	0.0129017
Tlr7	Tlr7	blue	0.15191	0.57437	-0.11756	0.664575	-0.0955026	0.724967	0.7226	0.00156664	0.307352	0.246871	-0.0211822	0.937937	0.51308	0.0421033	0.779938	0.000366068	0.407305	0.117381	0.386683	0.138997
Rbl2	Rbl2	blue	0.151866	0.574484	-0.00329206	0.990346	-0.31778	0.230367	0.779686	0.000368752	0.338482	0.199716	-0.182869	0.497841	0.395837	0.12909	0.969897	5.5469e-10	0.513573	0.0418722	0.5846	0.0173903
Dnajc25	Dnajc25	blue	0.151856	0.574509	0.0112214	0.9671	-0.182092	0.499699	0.737596	0.00110959	0.322474	0.223172	-0.0375834	0.890093	0.214737	0.424491	0.797486	0.000215167	0.459055	0.0736714	0.587808	0.0166379
Arglu1	Arglu1	blue	-0.151787	0.574685	-0.257745	0.335162	-0.241143	0.368275	0.658087	0.00558281	0.457947	0.0744598	-0.211648	0.431343	0.353605	0.179084	0.88169	6.32877e-06	0.57634	0.0194491	0.638378	0.00778307
Tial1	Tial1	blue	0.151469	0.575495	0.0180643	0.947059	-0.312547	0.23856	0.570643	0.0209755	0.333643	0.206631	-0.447253	0.0823879	0.119166	0.660247	0.921685	3.93125e-07	0.761405	0.000611135	0.704985	0.0022882
Adtrp	Adtrp	blue	0.15109	0.576463	0.133357	0.622461	-0.414432	0.110489	0.511305	0.0429417	0.093345	0.730963	-0.345464	0.190009	0.0244059	0.928512	0.796267	0.000223616	0.596082	0.0148143	0.520257	0.0388371
Hs6st3	Hs6st3	blue	0.151051	0.576563	-0.0204306	0.940135	0.114629	0.6725	0.572397	0.0204962	0.518481	0.039627	-0.149815	0.579723	0.250674	0.349052	0.695613	0.00276982	0.707238	0.0021832	0.656558	0.00573326
Ap3b1	Ap3b1	blue	0.151029	0.576618	0.0315568	0.90764	0.190134	0.480612	0.823162	8.95943e-05	0.630118	0.00888816	0.21107	0.432631	0.624507	0.00970714	0.736328	0.00114341	0.491642	0.0530904	0.358258	0.17303
Tmprss7	Tmprss7	blue	0.151021	0.576639	0.213888	0.426367	-0.621854	0.0101144	0.239747	0.371138	-0.200067	0.457534	-0.416005	0.109006	-0.35725	0.174329	0.551005	0.0269561	0.414636	0.110296	0.50389	0.0465814
Zfp383	Zfp383	blue	0.150962	0.576791	0.226063	0.399856	-0.130267	0.630618	0.63138	0.00871172	0.480804	0.059392	-0.0303766	0.911081	0.353036	0.179833	0.70195	0.00243608	0.207066	0.441612	0.509776	0.0436742
Zfp53	Zfp53	blue	-0.150738	0.577362	-0.274978	0.302666	-0.444968	0.0841569	0.558897	0.0244138	0.192703	0.474589	-0.273899	0.304644	0.355453	0.176663	0.827421	7.64528e-05	0.329963	0.21199	0.480122	0.059806
Tsr3	Tsr3	blue	0.150492	0.57799	0.103044	0.704128	-0.22688	0.398108	0.767236	0.000522697	0.169692	0.529813	0.111274	0.681608	0.427194	0.098864	0.764732	0.000559284	0.385799	0.13998	0.243805	0.362849
Suco	Suco	blue	0.150492	0.577991	0.000476174	0.998604	-0.183847	0.495504	0.690985	0.00303614	0.393359	0.131723	-0.200898	0.455628	0.501146	0.0479847	0.9	2.05112e-06	0.504395	0.0463265	0.499796	0.0486869
Pitpnb	Pitpnb	blue	0.15049	0.577995	0.00119033	0.996509	-0.12397	0.647364	0.831316	6.58811e-05	0.408938	0.115776	-0.0370691	0.891589	0.353759	0.178881	0.909759	1.02654e-06	0.622956	0.00994357	0.591465	0.0158117
Golph3	Golph3	blue	-0.150434	0.578138	-0.23701	0.376789	-0.196978	0.464651	0.707782	0.00215847	0.467684	0.0677363	-0.135109	0.617854	0.497511	0.0498925	0.885886	4.97221e-06	0.482674	0.0582671	0.562715	0.023252
Txndc17	Txndc17	blue	-0.150314	0.578447	-0.287353	0.280525	0.0432421	0.87366	0.615485	0.0111476	0.526976	0.0359557	0.0667099	0.806095	0.609606	0.0121732	0.630922	0.00877534	0.260231	0.330356	0.227978	0.395767
Ptprc	Ptprc	blue	0.150278	0.578537	0.0499549	0.85423	-0.416308	0.108722	0.567806	0.0217695	0.0933342	0.730993	-0.238281	0.37416	0.261373	0.32816	0.800925	0.000192736	0.351757	0.181527	0.414985	0.109966
Arl15	Arl15	blue	0.150025	0.579186	0.0525549	0.846725	-0.592024	0.0156882	0.438504	0.0893113	0.0462044	0.865077	-0.534309	0.0329987	-0.100137	0.712138	0.84585	3.6521e-05	0.553182	0.0262355	0.702082	0.00242947
Pcdhb7	Pcdhb7	blue	0.149957	0.579358	0.0726586	0.789152	-0.280661	0.292373	0.631202	0.00873645	0.347574	0.187136	-0.203496	0.449697	0.241827	0.366875	0.829524	7.05803e-05	0.430663	0.0958608	0.645643	0.00690386
Gabrq	Gabrq	blue	0.149911	0.579475	-0.0832422	0.759231	-0.119547	0.659224	0.700559	0.00250639	0.455504	0.0762198	-0.062807	0.817256	0.398019	0.126803	0.782143	0.000343323	0.275196	0.302267	0.599803	0.0140468
Dtnbp1	Dtnbp1	blue	0.149855	0.579619	0.0916312	0.735737	-0.0968933	0.72111	0.729326	0.00134573	0.40583	0.118844	0.0456021	0.866821	0.136186	0.615028	0.72812	0.00138336	0.536183	0.0322733	0.589467	0.0162589
Igsf10	Igsf10	blue	-0.149769	0.579839	-0.176669	0.51277	-0.532876	0.0335615	0.648124	0.00662239	0.0485489	0.858293	-0.132141	0.625666	0.293303	0.270238	0.821956	9.36414e-05	0.359974	0.170832	0.440239	0.087906
Slf1	Slf1	blue	-0.149672	0.580088	-0.278323	0.296582	-0.35526	0.176915	0.662694	0.00514838	0.386085	0.139661	-0.272266	0.307652	0.340501	0.196877	0.926537	2.54567e-07	0.561729	0.0235479	0.622932	0.00994736
Hsp90aa1	Hsp90aa1	blue	-0.149547	0.580409	-0.283948	0.286516	-0.247014	0.356365	0.612541	0.0116523	0.303958	0.252397	-0.208698	0.43794	0.460485	0.0726629	0.839144	4.82884e-05	0.436367	0.0910635	0.442617	0.0860064
Tet2	Tet2	blue	0.148977	0.581869	0.0452172	0.867936	-0.36723	0.161744	0.705809	0.00224932	0.375358	0.151956	-0.310032	0.242561	0.186522	0.489142	0.97508	1.49829e-10	0.615463	0.0111513	0.72833	0.00137672
Gimap8	Gimap8	blue	0.148809	0.5823	0.221811	0.409012	-0.557292	0.0249154	0.468723	0.0670458	-0.107626	0.69156	-0.339827	0.197822	0.000380291	0.998885	0.766695	0.000530423	0.542238	0.0300131	0.357226	0.174361
Mllt11	Mllt11	blue	0.148792	0.582343	0.0466065	0.863913	-0.423234	0.102374	0.624238	0.00974781	0.196856	0.464933	-0.400393	0.124346	0.164588	0.542442	0.954622	9.41949e-09	0.716201	0.00180343	0.61428	0.0113521
Cdh12	Cdh12	blue	0.148534	0.583005	0.0104044	0.969494	-0.123409	0.648865	0.695199	0.00279285	0.446076	0.083296	-0.21735	0.418738	0.431434	0.0952018	0.900267	2.01451e-06	0.561854	0.0235101	0.6001	0.013987
Wdr60	Wdr60	blue	0.148405	0.583336	0.0653667	0.809932	-0.21828	0.416702	0.655855	0.00580349	0.411049	0.113724	-0.111883	0.679952	0.263792	0.32354	0.793596	0.000243106	0.369411	0.159077	0.570992	0.0208794
Nrcam	Nrcam	blue	0.148143	0.584009	0.0466427	0.863808	-0.305082	0.250559	0.792506	0.000251448	0.353155	0.179677	-0.195571	0.46791	0.323564	0.221522	0.989923	2.75594e-13	0.632337	0.00857978	0.628532	0.00911384
Dkk2	Dkk2	blue	-0.147942	0.584523	-0.162269	0.548223	-0.305311	0.250185	0.306526	0.248208	0.315263	0.234285	-0.289955	0.275998	-0.113638	0.675187	0.525648	0.0365117	0.392572	0.132566	0.678774	0.00383924
Nck1	Nck1	blue	0.147851	0.584758	0.0190243	0.944249	-0.102242	0.706336	0.797463	0.000215325	0.384236	0.141731	-0.0430974	0.87408	0.481291	0.0590971	0.881275	6.47817e-06	0.643462	0.00715899	0.495537	0.0509514
Fam3c	Fam3c	blue	0.14775	0.585018	0.181848	0.500285	-0.380379	0.146114	0.671671	0.00437971	-0.0656861	0.809019	-0.019465	0.94296	0.32667	0.216862	0.759729	0.000638714	0.429874	0.0965379	0.120058	0.657848
Slitrk2	Slitrk2	blue	0.147483	0.585702	0.0702202	0.796087	-0.155098	0.566268	0.703496	0.00235982	0.487582	0.0553902	-0.181871	0.500229	0.347868	0.186739	0.882471	6.05492e-06	0.531246	0.0342103	0.616799	0.0109279
Pde4d	Pde4d	blue	0.147466	0.585745	0.0496837	0.855013	-0.00161889	0.995252	0.735853	0.0011563	0.268179	0.315256	0.0458487	0.866107	0.46468	0.0697614	0.76239	0.000595379	0.574093	0.0200406	0.320609	0.226013
Ube2d2	Ube2d2	blue	0.147332	0.586092	0.0580666	0.830856	-0.381694	0.14461	0.703412	0.00236393	0.2554	0.339734	-0.249613	0.351162	0.242056	0.366408	0.934146	1.20875e-07	0.56672	0.0220794	0.520305	0.0388158
Kat7	Kat7	blue	0.147273	0.586242	0.0445291	0.86993	-0.392282	0.132878	0.770163	0.000482451	0.27269	0.306869	-0.191383	0.47768	0.290769	0.274589	0.966655	1.12537e-09	0.554515	0.0258017	0.607988	0.0124681
Nif3l1	Nif3l1	blue	-0.147105	0.586674	-0.377527	0.149414	0.0752957	0.781669	0.480078	0.0598325	0.531255	0.0342069	-0.00373492	0.989047	0.390925	0.134344	0.513848	0.0417442	0.290762	0.274601	0.436876	0.0906441
Snap25	Snap25	blue	-0.147083	0.58673	-0.177808	0.510012	-0.546877	0.0283642	0.490933	0.0534869	0.20245	0.452082	-0.511661	0.0427726	0.0359068	0.89497	0.90637	1.3166e-06	0.696482	0.00272196	0.71449	0.00187142
Itih4	Itih4	blue	-0.147073	0.586758	-0.139674	0.605914	-0.740001	0.00104769	0.271584	0.308913	-0.231794	0.387688	-0.27806	0.297058	-0.0859201	0.751709	0.520503	0.0387285	-0.0275635	0.919289	0.328212	0.214572
Arpin	Arpin	blue	0.147062	0.586784	0.15303	0.571518	-0.15475	0.56715	0.674697	0.00414245	0.360411	0.170275	0.0899152	0.740526	0.276936	0.299095	0.656397	0.00574929	0.287101	0.280966	0.407243	0.117442
Fgf1	Fgf1	blue	0.147027	0.586876	0.0603089	0.824417	-0.278274	0.296671	0.78632	0.000303434	0.499296	0.0489488	-0.0790804	0.770961	0.377739	0.149167	0.900252	2.01654e-06	0.352292	0.180817	0.616482	0.0109806
Prelid2	Prelid2	blue	0.146942	0.587095	0.0726771	0.7891	-0.367089	0.161918	0.344662	0.191107	0.281205	0.291399	-0.357687	0.173765	-0.132821	0.623871	0.614727	0.0112759	0.366923	0.162123	0.696274	0.00273333
Sgcd	Sgcd	blue	0.146745	0.587601	0.0285023	0.916549	-0.669071	0.0045922	0.281417	0.29102	-0.165168	0.541	-0.565999	0.022287	-0.251421	0.347568	0.695931	0.0027522	0.527218	0.0358549	0.561361	0.0236589
Cstf3	Cstf3	blue	0.146615	0.587935	0.0465344	0.864122	-0.222932	0.406588	0.73177	0.00127204	0.497554	0.0498692	-0.224567	0.403064	0.249229	0.351929	0.933089	1.34738e-07	0.674832	0.00413208	0.741117	0.00101993
Ppm1e	Ppm1e	blue	0.146319	0.588698	0.101863	0.707378	-0.346416	0.188709	0.573814	0.0201149	-0.013465	0.960527	-0.285557	0.283675	0.15593	0.564162	0.82535	8.26257e-05	0.776004	0.000409747	0.390495	0.134811
Ndufaf1	Ndufaf1	blue	0.146197	0.589011	-0.0838975	0.757388	-0.0733697	0.787133	0.497957	0.0496555	0.38089	0.145528	-0.290209	0.275557	0.407332	0.117354	0.739171	0.00106872	0.562445	0.0233327	0.502714	0.0471791
Thbs1	Thbs1	blue	0.146085	0.5893	0.344903	0.190776	-0.455754	0.0760389	0.481631	0.0588924	-0.00603307	0.982309	0.0396311	0.884141	-0.0290758	0.914876	0.497646	0.0498207	0.0606758	0.823364	0.268081	0.31544
Plekhb1	Plekhb1	blue	-0.14601	0.589494	-0.339562	0.198194	-0.186485	0.489229	0.64512	0.00696439	0.253639	0.343188	-0.107888	0.690844	0.394586	0.130414	0.787254	0.000295052	0.546191	0.0286035	0.358344	0.17292
Mbnl2	Mbnl2	blue	0.145674	0.59036	-1.33996e-05	0.999961	-0.34765	0.187033	0.70678	0.00220421	0.23726	0.376272	-0.289028	0.277604	0.244946	0.360536	0.965811	1.33749e-09	0.689184	0.00314519	0.603792	0.013259
Dhx15	Dhx15	blue	-0.14564	0.590448	-0.280211	0.293181	-0.271993	0.308157	0.691625	0.00299814	0.453357	0.0777916	-0.216402	0.420821	0.424544	0.101204	0.918083	5.33339e-07	0.530488	0.0345155	0.634405	0.00830011
Wdr70	Wdr70	blue	0.145499	0.59081	0.0902502	0.73959	-0.310738	0.241434	0.681136	0.00367184	0.350856	0.182725	-0.206079	0.443841	0.258548	0.333606	0.885008	5.23368e-06	0.515307	0.0410683	0.632177	0.00860171
Shtn1	Shtn1	blue	0.145456	0.590923	0.159349	0.555541	-0.615305	0.011178	0.452427	0.0784794	0.0102414	0.969972	-0.47379	0.0637526	-0.0596299	0.826365	0.839231	4.81187e-05	0.497406	0.0499483	0.514139	0.0416085
Cbll1	Cbll1	blue	-0.145447	0.590944	-0.190581	0.479561	-0.227107	0.397622	0.781075	0.000354192	0.318291	0.229577	0.088798	0.743648	0.499106	0.0490484	0.802513	0.00018306	0.317196	0.231273	0.36453	0.165088
Cep78	Cep78	blue	0.14515	0.591711	0.0284724	0.916637	-0.0645798	0.812182	0.543188	0.0296696	0.271965	0.308209	0.0493357	0.856019	0.228269	0.395147	0.547812	0.0280405	0.36093	0.169616	0.318	0.230026
Zfp639	Zfp639	blue	0.145039	0.591999	0.150342	0.578373	-0.358438	0.172799	0.579113	0.018738	0.369373	0.159124	-0.380358	0.146137	0.0316896	0.907253	0.885753	5.01118e-06	0.658197	0.00557209	0.775613	0.000414313
Slc12a1	Slc12a1	blue	0.144998	0.592104	-0.0659621	0.808231	-0.0283795	0.916908	0.517061	0.0402671	0.216794	0.419958	-0.0609626	0.822542	0.479846	0.0599741	0.610112	0.0120823	0.315042	0.234632	0.055913	0.837049
Tfb2m	Tfb2m	blue	0.144738	0.592775	-0.0114779	0.966348	-0.0932867	0.731126	0.516272	0.0406258	0.283163	0.287909	-0.2241	0.404069	0.311015	0.240992	0.706001	0.00224037	0.584496	0.017415	0.378668	0.148088
Dcun1d1	Dcun1d1	blue	0.144662	0.592972	0.0636019	0.81498	-0.385552	0.140256	0.566688	0.0220887	0.20262	0.451693	-0.446595	0.0828943	0.102298	0.70618	0.927008	2.43668e-07	0.78413	0.000323843	0.648716	0.00655658
Zscan22	Zscan22	blue	0.144555	0.593247	0.000908887	0.997335	-0.342078	0.194677	0.517521	0.0400585	0.342684	0.193837	-0.271375	0.3093	0.0198743	0.941762	0.72414	0.00151364	0.310576	0.241692	0.68159	0.00364038
Zfp146	Zfp146	blue	0.144511	0.593362	-0.00540673	0.984145	-0.345503	0.189955	0.597528	0.0145123	0.361064	0.169446	-0.399427	0.125342	0.201263	0.454794	0.922719	3.59211e-07	0.659128	0.00548215	0.658413	0.00555106
Cd53	Cd53	blue	-0.144417	0.593604	-0.21942	0.414211	-0.269329	0.313106	0.55388	0.0260077	0.349336	0.184759	-0.196847	0.464954	0.345593	0.189831	0.768819	0.000500601	0.30444	0.251607	0.522198	0.0379874
Impact	Impact	blue	-0.14438	0.5937	-0.172828	0.522121	-0.530563	0.0344853	0.633614	0.00840621	0.0902937	0.739469	-0.200642	0.456215	0.366714	0.16238	0.867647	1.33489e-05	0.351324	0.182102	0.39323	0.13186
Zdbf2	Zdbf2	blue	-0.14423	0.594089	-0.248205	0.353976	-0.403456	0.121225	0.668367	0.00465114	0.275372	0.301946	-0.27129	0.309459	0.335798	0.203534	0.941133	5.61753e-08	0.573081	0.0203114	0.580165	0.0184735
Grip1	Grip1	blue	0.144227	0.594095	0.112514	0.678238	-0.292782	0.271128	0.678013	0.00389444	0.254965	0.340584	-0.121573	0.653782	0.06295	0.816846	0.802777	0.00018149	0.488839	0.0546704	0.653809	0.00601183
Med14	Med14	blue	0.144224	0.594102	0.0982054	0.717477	-0.509869	0.0436292	0.608633	0.01235	0.241265	0.368024	-0.424049	0.101645	0.103323	0.703361	0.954694	9.3182e-09	0.584661	0.0173757	0.704827	0.00229571
Fam149a	Fam149a	blue	0.144204	0.594156	0.0908085	0.738031	-0.324103	0.220709	0.758193	0.000664879	0.370908	0.157265	-0.171403	0.52561	0.352753	0.180207	0.948038	2.38937e-08	0.456244	0.0756837	0.607466	0.0125646
Plekha3	Plekha3	blue	0.143975	0.594748	0.0691943	0.799009	-0.289003	0.277648	0.815116	0.000119581	0.393112	0.131987	-0.136233	0.614904	0.372276	0.155619	0.969216	6.47639e-10	0.582681	0.0178526	0.609607	0.012173
Ano3	Ano3	blue	-0.14394	0.594837	-0.177237	0.511392	-0.75919	0.000647801	0.422396	0.103128	-0.144928	0.592284	-0.42584	0.100055	0.0829167	0.760146	0.795465	0.000229326	0.359421	0.171538	0.39527	0.129689
Btg3	Btg3	blue	-0.143854	0.595059	-0.233562	0.383975	-0.64475	0.0070074	0.246736	0.356924	-0.0154521	0.954706	-0.70385	0.00234264	-0.219727	0.413541	0.787793	0.000290311	0.66931	0.00457229	0.681034	0.00367895
Zfp654	Zfp654	blue	0.143834	0.595112	-0.004339	0.987276	-0.426059	0.0998614	0.597331	0.0145532	0.270221	0.311443	-0.441158	0.0871682	0.0896314	0.741318	0.947755	2.48018e-08	0.651824	0.00621973	0.732806	0.00124182
Ssbp1	Ssbp1	blue	0.14375	0.595328	0.0519497	0.84847	-0.434362	0.0927298	0.448335	0.0815591	0.290347	0.27532	-0.526794	0.0360313	0.0199575	0.941519	0.86027	1.91175e-05	0.575751	0.0196027	0.663705	0.00505677
Npm1	Npm1	blue	-0.143531	0.595897	-0.22959	0.392343	-0.202366	0.452272	0.675451	0.00408499	0.261398	0.328114	-0.0230197	0.932563	0.632062	0.00861747	0.788323	0.000285706	0.345949	0.189345	0.222605	0.407295
Fam45a	Fam45a	blue	0.143485	0.596016	0.0488244	0.857497	-0.395235	0.129727	0.634612	0.00827244	0.118601	0.661769	-0.234066	0.382919	0.304157	0.252071	0.857826	2.14387e-05	0.49294	0.0523704	0.476451	0.0620712
Zfp551	Zfp551	blue	0.143415	0.596197	-0.124275	0.64655	-0.0786784	0.772097	0.654955	0.00589446	0.298339	0.261711	-0.00974407	0.97143	0.591958	0.0157027	0.709625	0.00207626	0.304397	0.251678	0.339434	0.198375
Mettl11b	Mettl11b	blue	-0.143299	0.596497	-0.0275158	0.919429	-0.744728	0.000934237	-0.092356	0.733717	-0.279722	0.294059	-0.635438	0.00816305	-0.609643	0.0121665	0.369369	0.159129	0.286307	0.282357	0.511805	0.0427041
Eya4	Eya4	blue	0.143246	0.596633	0.16007	0.553728	-0.279946	0.293656	0.668928	0.00460413	0.248575	0.353236	-0.0785748	0.772389	0.242085	0.366349	0.767044	0.000525434	0.56287	0.0232058	0.389218	0.136203
Pcca	Pcca	blue	0.143105	0.596999	0.0639769	0.813907	-0.365837	0.163464	0.556465	0.0251767	0.340687	0.196617	-0.378852	0.147874	0.030131	0.911797	0.858158	2.11099e-05	0.57802	0.0190158	0.714937	0.00185348
Entpd1	Entpd1	blue	0.142895	0.597543	0.025937	0.924039	-0.349217	0.18492	0.770569	0.000477071	0.378755	0.147987	-0.176393	0.513439	0.323946	0.220945	0.953657	1.08874e-08	0.407914	0.116781	0.6448	0.00700164
Gabarap	Gabarap	blue	0.142588	0.598338	0.0386019	0.887132	-0.0825121	0.761285	0.826523	7.90787e-05	0.537075	0.0319325	-0.0279039	0.918296	0.527406	0.0357767	0.906092	1.34316e-06	0.546559	0.028475	0.543261	0.0296431
Rps27	Rps27	blue	-0.14256	0.598411	-0.159998	0.553909	-0.272791	0.306684	0.698157	0.00263166	0.503263	0.0468993	-0.0461269	0.865301	0.28907	0.277532	0.793358	0.000244905	0.41819	0.106971	0.629979	0.00890777
Top2b	Top2b	blue	0.142493	0.598586	0.0300793	0.911948	-0.423714	0.101944	0.665594	0.00488914	0.237694	0.375372	-0.351092	0.182411	0.255819	0.338914	0.972709	2.81305e-10	0.613498	0.0114864	0.604239	0.0131731
Amigo2	Amigo2	blue	0.142423	0.598767	0.247712	0.354964	-0.469806	0.0663316	0.647531	0.00668882	0.16174	0.549544	-0.082439	0.761491	0.170512	0.527797	0.766192	0.000537702	0.221739	0.409169	0.419928	0.105371
Serbp1	Serbp1	blue	0.142354	0.598946	0.0895786	0.741466	-0.375939	0.151273	0.763014	0.000585579	0.232962	0.385232	-0.142288	0.599116	0.30933	0.243685	0.936852	9.07661e-08	0.504008	0.0465216	0.525294	0.0366612
Capn7	Capn7	blue	0.142261	0.599188	-0.00628292	0.981576	-0.329317	0.212941	0.653689	0.00602431	0.333736	0.206497	-0.355592	0.176482	0.282953	0.288282	0.955978	7.64554e-09	0.670471	0.00447674	0.646137	0.00684703
Acot4	Acot4	blue	0.142251	0.599212	0.10329	0.703451	-0.255707	0.339132	0.712618	0.0019482	0.311091	0.240871	-0.024094	0.929424	0.433703	0.0932823	0.795309	0.000230455	0.233979	0.383101	0.467076	0.0681427
ST7	ST7	blue	0.142175	0.59941	0.0633634	0.815663	-0.226729	0.398431	0.756329	0.0006978	0.478178	0.0609976	0.0113657	0.966677	0.420497	0.104851	0.791239	0.000261441	0.180974	0.502382	0.618479	0.010652
Lrrfip2	Lrrfip2	blue	0.142145	0.599487	0.0842443	0.756413	-0.492968	0.0523549	0.614869	0.0112517	0.170019	0.529009	-0.341845	0.195002	-0.0392528	0.88524	0.893609	3.10978e-06	0.655586	0.0058305	0.694911	0.00280896
Dis3l2	Dis3l2	blue	0.142129	0.599528	0.0434505	0.873056	-0.363154	0.166809	0.681288	0.00366127	0.394394	0.130618	-0.324161	0.220621	0.113691	0.675042	0.947295	2.63356e-08	0.632383	0.00857352	0.800365	0.000196255
Erap1	Erap1	blue	-0.142079	0.599658	-0.296005	0.265642	-0.0829929	0.759932	0.552125	0.0265836	0.645397	0.00693219	-0.195329	0.468472	0.345748	0.18962	0.72327	0.00154342	0.459445	0.0733949	0.726229	0.00144407
Hspd1	Hspd1	blue	-0.142058	0.599714	-0.205983	0.444058	-0.32307	0.222269	0.660521	0.00534978	0.0723157	0.790127	-0.0868685	0.74905	0.487569	0.0553973	0.815107	0.000119621	0.470281	0.06602	0.25796	0.334746
Dse	Dse	blue	0.141937	0.600028	-0.0641974	0.813276	-0.112427	0.678475	0.795287	0.000230612	0.412088	0.112723	0.116462	0.667542	0.454337	0.0770717	0.763172	0.00058313	0.228882	0.393845	0.485257	0.0567392
Crlf3	Crlf3	blue	-0.141926	0.600057	-0.0765383	0.778149	-0.328735	0.2138	0.321759	0.224259	0.193106	0.473648	-0.367879	0.160948	-0.135826	0.615971	0.619385	0.0105056	0.691091	0.00302983	0.613066	0.0115611
Stx8	Stx8	blue	0.14191	0.600098	0.155334	0.565669	-0.419296	0.105951	0.572775	0.0203938	0.352345	0.180747	-0.349794	0.184145	0.0238221	0.930218	0.863065	1.67257e-05	0.498549	0.0493419	0.683833	0.00348803
Ppil4	Ppil4	blue	-0.141838	0.600285	-0.185802	0.49085	-0.454833	0.0767087	0.56061	0.023887	0.168305	0.533231	-0.382598	0.143582	0.184027	0.495074	0.900592	1.97083e-06	0.637197	0.00793395	0.60307	0.0133991
Wdr35	Wdr35	blue	0.141543	0.601052	0.0579184	0.831281	-0.267862	0.315852	0.748399	0.00085323	0.481405	0.0590286	-0.209719	0.435652	0.297267	0.263512	0.948892	2.13246e-08	0.536365	0.0322038	0.728159	0.00138212
Ccdc138	Ccdc138	blue	0.141488	0.601194	0.134569	0.619273	-0.369879	0.158509	0.531356	0.0341662	0.321622	0.224468	-0.413613	0.111265	0.0370572	0.891623	0.861617	1.79311e-05	0.632825	0.00851307	0.740743	0.00102916
Kcne3	Kcne3	blue	0.140956	0.602577	0.0307565	0.909973	-0.331315	0.210011	0.526803	0.0360278	0.240766	0.369047	-0.332641	0.208082	0.147753	0.58501	0.795994	0.000225548	0.503169	0.046947	0.647274	0.00671775
Zbtb33	Zbtb33	blue	0.140874	0.60279	0.0774904	0.775455	-0.0802827	0.767567	0.6306	0.00882048	0.58623	0.0170048	-0.221993	0.408619	0.283988	0.286446	0.824993	8.37305e-05	0.531287	0.0341939	0.695323	0.0027859
Arrdc4	Arrdc4	blue	0.1408	0.602982	0.0446968	0.869443	-0.129979	0.631381	0.705468	0.00226536	0.637912	0.00784235	-0.120272	0.657275	0.339303	0.198559	0.830251	6.8642e-05	0.39583	0.129097	0.652	0.0062011
Bbs4	Bbs4	blue	-0.140676	0.603305	-0.253639	0.343189	-0.445523	0.0837252	0.618643	0.0106254	0.109885	0.685393	-0.134092	0.620525	0.360209	0.170533	0.793429	0.000244367	0.328313	0.214423	0.395379	0.129575
Ufd1l	Ufd1l	blue	0.140426	0.603955	0.0607419	0.823174	-0.289144	0.277404	0.688539	0.00318502	0.413504	0.11137	-0.262454	0.326092	0.358294	0.172983	0.933458	1.29746e-07	0.577921	0.0190412	0.541873	0.0301458
Ubxn8	Ubxn8	blue	0.140311	0.604254	-0.108785	0.688392	-0.143918	0.594894	0.672596	0.00430609	0.436095	0.0912884	-0.204589	0.447214	0.32082	0.225691	0.861115	1.83658e-05	0.552691	0.0263966	0.636669	0.00800218
Jade3	Jade3	blue	-0.140229	0.604468	-0.229059	0.39347	-0.632615	0.00854171	0.343727	0.192394	0.0763554	0.778667	-0.608717	0.0123346	-0.17965	0.505567	0.818225	0.000107133	0.675382	0.00409023	0.769642	0.000489416
Abca5	Abca5	blue	0.140096	0.604813	-0.0298927	0.912493	-0.00444248	0.986972	0.673188	0.0042594	0.227801	0.396143	-0.00754037	0.977889	0.555969	0.0253345	0.732548	0.00124928	0.506674	0.0451889	0.32598	0.217892
Dnajc21	Dnajc21	blue	-0.140049	0.604936	-0.11333	0.676022	-0.661475	0.00526056	0.42809	0.0980823	-0.181608	0.500861	-0.412335	0.112487	0.0104937	0.969233	0.796363	0.000222943	0.595644	0.0149068	0.343968	0.192062
Fat3	Fat3	blue	-0.140014	0.605026	-0.221675	0.409307	-0.49347	0.0520787	0.555377	0.025524	-0.0136719	0.95992	-0.269508	0.312771	0.34759	0.187114	0.83367	6.01054e-05	0.42454	0.101207	0.330226	0.211605
Kcnmb1	Kcnmb1	blue	0.139267	0.606973	0.304177	0.252038	-0.367549	0.161352	0.300997	0.257279	0.0922153	0.734109	-0.0547122	0.840506	0.0358167	0.895232	0.358966	0.172122	-0.137759	0.61091	0.305975	0.249104
Phospho2	Phospho2	blue	-0.138895	0.607943	-0.0767505	0.777548	-0.235043	0.380879	0.597236	0.0145728	0.193737	0.472176	0.077771	0.774661	0.584926	0.0173127	0.638651	0.00774844	0.145154	0.591701	0.129786	0.631891
Sorcs3	Sorcs3	blue	0.138824	0.608129	-0.0102919	0.969824	-0.108735	0.68853	0.824625	8.4883e-05	0.546687	0.0284305	-0.0488295	0.857482	0.501885	0.0476037	0.911518	8.98724e-07	0.514248	0.0415582	0.558949	0.0243975
Rab9a	Rab9a	blue	0.138778	0.608248	-0.00970464	0.971545	-0.165687	0.539711	0.69418	0.00285014	0.492106	0.0528319	-0.176239	0.513813	0.420077	0.105234	0.874903	9.1779e-06	0.507198	0.0449301	0.501023	0.0480485
Zeb2	Zeb2	blue	0.138612	0.608682	0.019905	0.941672	-0.304418	0.251643	0.785118	0.000314495	0.297319	0.263426	-0.114813	0.672002	0.436641	0.0908376	0.933937	1.23519e-07	0.44375	0.0851114	0.443054	0.0856604
Gli3	Gli3	blue	0.138589	0.608744	0.174988	0.516853	-0.322173	0.22363	0.663779	0.00505012	0.301465	0.256504	0.0117084	0.965673	0.1504	0.578225	0.702272	0.00242004	0.129936	0.631494	0.567788	0.0217744
Iws1	Iws1	blue	0.138452	0.609099	0.0326228	0.904533	-0.263017	0.325017	0.695192	0.0027932	0.392569	0.13257	-0.246227	0.357948	0.365241	0.164203	0.934208	1.20097e-07	0.507326	0.0448675	0.569259	0.02136
Ddx58	Ddx58	blue	0.138374	0.609303	-0.0540825	0.842321	0.0321685	0.905857	0.515583	0.0409415	0.458398	0.0741378	-0.155253	0.565876	0.264934	0.321371	0.66564	0.00488511	0.536299	0.032229	0.458278	0.0742237
Ppfia2	Ppfia2	blue	0.138306	0.609481	0.0831639	0.759451	-0.510958	0.0431074	0.556319	0.0252231	0.277842	0.297453	-0.475741	0.0625168	-0.0228645	0.933017	0.927864	2.24885e-07	0.601133	0.0137802	0.793953	0.000240417
Ptbp2	Ptbp2	blue	0.138297	0.609506	0.0114182	0.966524	-0.144625	0.593066	0.782216	0.000342593	0.412056	0.112754	-0.109049	0.687674	0.477437	0.0614568	0.922126	3.78338e-07	0.621653	0.0101459	0.556116	0.0252877
Arg2	Arg2	blue	0.138245	0.60964	0.0313036	0.908378	-0.369685	0.158744	0.679877	0.0037603	0.172029	0.524075	-0.152288	0.573409	0.34674	0.188267	0.848828	3.21269e-05	0.356825	0.17488	0.531285	0.0341946
Baz1a	Baz1a	blue	0.138123	0.609959	0.00319477	0.990631	-0.274472	0.303593	0.567944	0.0217303	0.161045	0.551283	-0.334083	0.205996	0.286695	0.281676	0.856354	2.29473e-05	0.734318	0.00119877	0.429543	0.0968229
Slc16a7	Slc16a7	blue	0.138015	0.610242	-0.00726707	0.978691	-0.286932	0.281262	0.631313	0.00872097	0.11781	0.663901	-0.0334882	0.902012	0.204905	0.446497	0.682931	0.00354863	0.249546	0.351296	0.495973	0.0507163
Oma1	Oma1	blue	-0.137929	0.610466	-0.24587	0.358668	-0.0763701	0.778626	0.529623	0.0348662	0.424316	0.101406	-0.0667152	0.80608	0.48367	0.0576742	0.637614	0.00788038	0.368245	0.1605	0.392792	0.13233
Slc35b1	Slc35b1	blue	0.137621	0.611271	0.0561772	0.836289	-0.300663	0.257834	0.757541	0.000676241	0.366028	0.163227	-0.175971	0.514462	0.256485	0.337615	0.936449	9.48026e-08	0.527978	0.03554	0.651081	0.00629895
Cdkl1	Cdkl1	blue	-0.137592	0.611346	-0.178153	0.509178	-0.418843	0.106367	0.558384	0.0245732	-0.13477	0.618743	-0.0702265	0.796069	0.22545	0.401168	0.675296	0.00409671	0.559774	0.024143	0.197737	0.462897
Tma16	Tma16	blue	0.137545	0.61147	0.177311	0.511213	-0.0595257	0.826665	0.770508	0.000477879	0.338969	0.19903	0.168135	0.533652	0.523267	0.0375255	0.715348	0.00183709	0.374523	0.152943	0.324602	0.219957
Cd180	Cd180	blue	0.137443	0.611737	0.0393071	0.885083	-0.328294	0.214451	0.672461	0.00431672	0.432444	0.0943437	-0.255839	0.338875	0.101	0.709757	0.890078	3.87053e-06	0.539154	0.0311487	0.720603	0.00163765
Plch1	Plch1	blue	-0.137406	0.611834	-0.0928861	0.732241	-0.711362	0.00200116	0.361615	0.168749	-0.352621	0.180381	-0.346865	0.188098	-0.0311397	0.908856	0.669316	0.00457182	0.511826	0.0426942	0.280185	0.293227
Mt.nd4l	Mt.nd4l	blue	0.137331	0.612029	0.0836276	0.758147	-0.497103	0.05011	0.407145	0.117539	0.214925	0.424075	-0.566431	0.0221624	-0.234364	0.382297	0.819386	0.000102774	0.71879	0.00170436	0.823744	8.76946e-05
Bcl2l11	Bcl2l11	blue	0.137302	0.612106	-0.0681206	0.802069	-0.0468021	0.863347	0.558261	0.0246115	0.13581	0.616014	0.0367509	0.892514	0.36004	0.170748	0.584089	0.0175124	0.249894	0.350602	0.20866	0.438026
Il22ra2	Il22ra2	blue	0.137028	0.612822	0.131886	0.626338	-0.62037	0.0103481	0.211238	0.432257	-0.174296	0.518538	-0.608051	0.0124566	-0.254895	0.340723	0.657034	0.00568604	0.655231	0.00586642	0.575041	0.0197893
Pex1	Pex1	blue	0.136987	0.612929	-0.0172741	0.949372	0.0414254	0.878931	0.742605	0.000983869	0.480747	0.0594261	0.0120496	0.964673	0.544807	0.029091	0.778379	0.000382899	0.612545	0.0116516	0.406126	0.11855
Zmat4	Zmat4	blue	0.1368	0.613418	0.0858691	0.751852	-0.696394	0.0027268	0.46037	0.0727431	-0.0774125	0.775675	-0.450556	0.0798772	-0.0578781	0.831397	0.826962	7.77862e-05	0.448685	0.0812921	0.534455	0.0329415
Zhx1	Zhx1	blue	0.136496	0.614217	0.0518828	0.848663	-0.247123	0.356147	0.805634	0.000165205	0.335978	0.203276	-0.057239	0.833234	0.551465	0.0268027	0.922601	3.62942e-07	0.430293	0.0961779	0.40006	0.124689
Ik	Ik	blue	0.136233	0.614904	-0.000355713	0.998957	-0.315635	0.233703	0.73845	0.00108726	0.336149	0.203031	-0.224081	0.404111	0.353599	0.179092	0.961786	2.88398e-09	0.514152	0.0416026	0.561434	0.0236368
Rbbp8	Rbbp8	blue	0.136216	0.61495	-0.0480675	0.859685	-0.135592	0.616587	0.609482	0.0121957	0.30279	0.254315	-0.21271	0.428981	0.404319	0.120356	0.815525	0.00011788	0.519092	0.0393537	0.454534	0.076927
Crabp1	Crabp1	blue	0.136174	0.615059	0.379579	0.147034	-0.407712	0.11698	0.235759	0.379388	-0.118169	0.662934	-0.0702209	0.796085	-0.310004	0.242606	0.302291	0.255138	0.13248	0.624771	0.280352	0.292928
Nemf	Nemf	blue	-0.13613	0.615174	-0.265621	0.320071	-0.487629	0.0553628	0.552893	0.0263303	0.184265	0.494506	-0.42126	0.104156	0.160142	0.553547	0.912428	8.38035e-07	0.682008	0.00361161	0.606708	0.0127054
Ube2e2	Ube2e2	blue	0.136052	0.615379	0.0545831	0.840878	-0.361859	0.16844	0.711708	0.00198645	0.276899	0.299163	-0.229374	0.392801	0.161046	0.551281	0.928575	2.1022e-07	0.641191	0.00743269	0.670653	0.00446196
Eml5	Eml5	blue	0.135834	0.615951	0.0844798	0.755752	-0.425619	0.10025	0.640102	0.00756678	0.357714	0.173731	-0.338541	0.199634	0.0673484	0.804272	0.913232	7.87368e-07	0.609932	0.0121145	0.780868	0.000356325
Tank	Tank	blue	0.135678	0.61636	0.0589658	0.828272	-0.433568	0.0933958	0.662376	0.00517745	0.285518	0.283745	-0.358539	0.172669	0.220184	0.412545	0.974948	1.55409e-10	0.578453	0.0189054	0.655179	0.00587165
Mettl25	Mettl25	blue	-0.135562	0.616665	-0.259608	0.331556	-0.245973	0.358462	0.603688	0.0132791	0.2242	0.403855	-0.152957	0.571705	0.336033	0.203197	0.768504	0.000504933	0.555375	0.0255246	0.522816	0.0377199
Tgfb2	Tgfb2	blue	0.135449	0.61696	-0.0960859	0.723348	-0.072635	0.789219	0.680431	0.00372116	0.456365	0.0755966	-0.182127	0.499615	0.310757	0.241403	0.850277	3.01535e-05	0.605662	0.0129019	0.592911	0.0154937
Prr16	Prr16	blue	0.135419	0.617039	-0.000712617	0.99791	-0.0160731	0.952888	0.757822	0.000671329	0.583641	0.0176201	-0.0882962	0.745052	0.443787	0.0850828	0.86603	1.44683e-05	0.621848	0.0101154	0.67503	0.00411694
Cfap74	Cfap74	blue	0.135378	0.617148	-0.00918642	0.973064	-0.219957	0.413041	0.494214	0.0516707	0.415129	0.10983	-0.370435	0.157835	0.0158041	0.953676	0.770615	0.000476468	0.648046	0.00663108	0.836494	5.37389e-05
Hist1h2ao	Hist1h2ao	blue	0.135253	0.617475	-0.0276026	0.919175	-0.238382	0.373952	0.343558	0.192628	0.168364	0.533087	-0.186844	0.488379	0.0936688	0.730063	0.49844	0.0493999	0.0854159	0.753123	0.503012	0.0470271
Plod2	Plod2	blue	-0.135101	0.617874	-0.394993	0.129983	-0.229233	0.393099	0.509209	0.0439481	0.427968	0.0981888	-0.20105	0.455281	0.228176	0.395345	0.684648	0.00343395	0.338763	0.19932	0.645073	0.00696981
Calu	Calu	blue	0.134961	0.618243	0.00612584	0.982037	-0.283799	0.286781	0.7585	0.000659574	0.352671	0.180316	-0.228196	0.395303	0.33133	0.20999	0.983032	1.03845e-11	0.631143	0.00874457	0.618452	0.0106564
Snapc1	Snapc1	blue	0.134937	0.618305	0.126647	0.640225	-0.21737	0.418694	0.753778	0.000745037	0.427189	0.0988685	-0.0563336	0.835839	0.42492	0.100869	0.862837	1.69112e-05	0.443414	0.0853761	0.460625	0.0725644
Lef1	Lef1	blue	-0.134894	0.618417	0.0733517	0.787184	-0.654935	0.00589646	0.0873665	0.747654	-0.424203	0.101507	-0.135768	0.616123	-0.329719	0.212349	0.222843	0.406779	-0.0562533	0.83607	0.125871	0.642291
Nsun4	Nsun4	blue	0.134886	0.61844	0.244862	0.360705	0.367995	0.160806	-0.165419	0.540376	-0.0461339	0.865281	0.357159	0.174447	-0.0810342	0.765448	-0.448738	0.0812521	-0.162006	0.548879	-0.509197	0.043954
Pcdhgb8	Pcdhgb8	blue	0.134581	0.619239	0.0113129	0.966832	-0.0889973	0.743091	0.683268	0.00352592	0.606774	0.0126931	-0.148201	0.583859	0.29873	0.261056	0.821643	9.47159e-05	0.472014	0.0648934	0.827191	7.7119e-05
Mt.nd5	Mt.nd5	blue	0.134471	0.61953	0.0569644	0.834024	-0.498542	0.0493455	0.402286	0.122411	0.227477	0.396835	-0.602235	0.0135624	-0.185178	0.492333	0.841972	4.29894e-05	0.698863	0.0025943	0.821898	9.38395e-05
Dock10	Dock10	blue	0.134457	0.619566	-0.00320672	0.990596	-0.459843	0.0731145	0.624294	0.00973929	0.131399	0.627626	-0.375611	0.151658	0.217992	0.417332	0.947748	2.48231e-08	0.612761	0.0116141	0.521958	0.0380917
Ttf1	Ttf1	blue	0.13442	0.619663	-0.0228018	0.9332	-0.194413	0.470603	0.732745	0.00124358	0.448781	0.0812191	-0.195383	0.468347	0.267061	0.317355	0.917794	5.46198e-07	0.674121	0.00418683	0.718422	0.00171815
Mest	Mest	blue	0.134347	0.619854	0.0268957	0.921239	-0.479609	0.0601184	0.628208	0.0091605	0.249858	0.350674	-0.400879	0.123847	0.121674	0.653511	0.961347	3.12063e-09	0.626258	0.00944542	0.664491	0.00498644
Dynll1	Dynll1	blue	-0.134311	0.619951	-0.180283	0.504042	-0.364281	0.165398	0.708179	0.0021405	0.362912	0.167113	-0.173803	0.519741	0.20015	0.457344	0.893697	3.09253e-06	0.609516	0.0121895	0.726132	0.00144724
Glmn	Glmn	blue	0.134273	0.620049	0.0211014	0.938173	-0.263488	0.324119	0.713356	0.00191763	0.420031	0.105277	-0.11557	0.669951	0.439937	0.0881495	0.844907	3.8014e-05	0.371555	0.156485	0.514198	0.0415812
Cul1	Cul1	blue	0.134174	0.620311	0.0314576	0.907929	-0.228184	0.395328	0.781303	0.000351852	0.371546	0.156495	-0.138975	0.607734	0.4844	0.0572428	0.943448	4.26809e-08	0.563514	0.0230142	0.518421	0.0396537
Fnbp1l	Fnbp1l	blue	-0.134066	0.620595	-0.195265	0.468622	-0.527657	0.035673	0.516477	0.0405323	0.243816	0.362825	-0.427351	0.0987274	0.0160662	0.952908	0.875895	8.70439e-06	0.53605	0.0323245	0.805761	0.00016451
Hltf	Hltf	blue	0.134046	0.620647	0.0119097	0.965083	-0.206024	0.443964	0.656844	0.00570484	0.416488	0.108554	-0.283912	0.28658	0.371269	0.156829	0.912522	8.31952e-07	0.603673	0.0132821	0.594954	0.0150533
Myef2	Myef2	blue	0.133912	0.620998	0.00466597	0.986317	-0.365844	0.163454	0.674339	0.00416998	0.35549	0.176614	-0.344072	0.191918	0.208862	0.437571	0.968177	8.14729e-10	0.611562	0.0118242	0.723866	0.00152297
Pnn	Pnn	blue	-0.133897	0.62104	-0.191254	0.477982	-0.395797	0.129133	0.607785	0.0125055	0.113725	0.674949	-0.19299	0.473918	0.350133	0.183691	0.834761	5.75736e-05	0.418474	0.106708	0.352103	0.181067
Rgag1	Rgag1	blue	-0.133878	0.621088	-0.0656106	0.809235	-0.379683	0.146914	0.604631	0.0130978	0.385716	0.140073	-0.192415	0.475263	0.138123	0.609959	0.791974	0.000255606	0.431755	0.0949285	0.679023	0.00382125
Gprasp1	Gprasp1	blue	-0.133874	0.621099	-0.188301	0.484932	-0.5219	0.0381167	0.618657	0.0106231	0.0886852	0.743963	-0.215902	0.42192	0.365899	0.163387	0.86287	1.68841e-05	0.333848	0.206335	0.384531	0.141399
Rbfox2	Rbfox2	blue	0.133605	0.621806	0.0886563	0.744044	-0.393815	0.131236	0.676356	0.00401681	0.286846	0.281413	-0.292522	0.271574	0.101934	0.707183	0.926676	2.5132e-07	0.646966	0.00675255	0.639568	0.00763323
Tc2n	Tc2n	blue	-0.133327	0.62254	-0.235591	0.379738	-0.266855	0.317743	0.692817	0.00292834	0.491342	0.0532581	-0.103575	0.702666	0.338416	0.19981	0.830927	6.68778e-05	0.379757	0.146829	0.592583	0.0155654
Map3k2	Map3k2	blue	0.133212	0.622842	0.0927533	0.732611	-0.277849	0.29744	0.684271	0.00345888	0.487595	0.0553827	-0.235217	0.380517	0.251751	0.346915	0.893491	3.13294e-06	0.534612	0.0328805	0.691986	0.00297682
Rerg	Rerg	blue	-0.133058	0.623248	-0.105718	0.696785	-0.496563	0.0503991	0.565668	0.0223828	-0.0620582	0.819401	-0.0451554	0.868115	0.244285	0.361875	0.677694	0.00391777	0.133872	0.621105	0.224844	0.402468
Cd2ap	Cd2ap	blue	0.132958	0.623513	0.0450147	0.868523	-0.477669	0.0613126	0.586826	0.0168655	0.19603	0.466845	-0.451923	0.0788543	0.0324153	0.905138	0.949004	2.10058e-08	0.726467	0.00143632	0.68779	0.00323175
Zscan29	Zscan29	blue	0.132856	0.62378	0.0963158	0.722711	-0.370856	0.157327	0.553712	0.0260622	0.287115	0.280941	-0.376602	0.150494	-0.0246976	0.92766	0.856153	2.31605e-05	0.725817	0.00145757	0.704299	0.00232095
Proca1	Proca1	blue	-0.132709	0.624169	-0.28901	0.277636	-0.15528	0.565807	0.572035	0.0205944	0.490491	0.053735	-0.212752	0.428887	0.229551	0.392426	0.761815	0.00060453	0.566316	0.0221956	0.657106	0.00567891
Iqcg	Iqcg	blue	0.13265	0.624322	-0.0609462	0.822589	-0.4172	0.10789	0.483887	0.0575461	0.345544	0.189898	-0.425822	0.10007	-0.0144072	0.957767	0.804333	0.000172464	0.42837	0.0978384	0.853294	2.63695e-05
Nme7	Nme7	blue	0.13251	0.624691	0.0969274	0.721015	-0.347781	0.186855	0.674224	0.00417885	0.407795	0.116898	-0.235916	0.37906	0.0613043	0.821562	0.870135	1.17689e-05	0.547463	0.0281609	0.827241	7.69733e-05
Cecr2	Cecr2	blue	0.131897	0.62631	0.152922	0.571793	-0.266183	0.31901	0.665575	0.00489081	0.221477	0.409737	-0.115514	0.670103	0.191843	0.476602	0.79574	0.000227357	0.606423	0.0127587	0.509259	0.0439241
Tstd3	Tstd3	blue	0.131845	0.626447	0.0480509	0.859734	0.040871	0.880541	0.789059	0.000279414	0.582056	0.0180053	0.00509767	0.985051	0.588964	0.0163732	0.840268	4.61217e-05	0.527732	0.0356416	0.480627	0.0594992
Ap1s2	Ap1s2	blue	0.131813	0.626532	0.0603869	0.824193	-0.456676	0.0753716	0.627873	0.00920899	0.0932528	0.73122	-0.28307	0.288074	0.360138	0.170624	0.899291	2.15091e-06	0.473964	0.0636418	0.38892	0.13653
Hykk	Hykk	blue	-0.131705	0.626815	-0.255669	0.339207	-0.216194	0.421278	0.311466	0.240274	-0.0246187	0.92789	0.019342	0.94332	0.236601	0.377637	0.361703	0.168636	0.103337	0.703323	0.0864242	0.750295
Zfp62	Zfp62	blue	0.131695	0.626844	0.0310898	0.909002	-0.468267	0.0673485	0.588555	0.0164665	0.144457	0.593501	-0.433616	0.0933552	0.163091	0.546169	0.945823	3.18138e-08	0.659257	0.00546977	0.59759	0.0144994
Dhrs11	Dhrs11	blue	0.131627	0.627023	0.00537813	0.984229	-0.0516868	0.849229	0.41402	0.110879	0.268953	0.313809	-0.309943	0.242704	0.00457338	0.986589	0.632971	0.00849318	0.828175	7.43011e-05	0.612085	0.0117321
Ralgapa1	Ralgapa1	blue	0.131611	0.627064	0.00393984	0.988446	-0.249661	0.351066	0.748198	0.000857519	0.404199	0.120476	-0.219156	0.414786	0.445614	0.0836545	0.964943	1.59054e-09	0.572826	0.02038	0.585961	0.0170679
Atg3	Atg3	blue	0.131565	0.627186	0.0325413	0.904771	-0.403812	0.120866	0.588515	0.0164756	0.317672	0.230534	-0.450727	0.0797484	0.129012	0.633942	0.955338	8.44386e-09	0.675422	0.00408719	0.692148	0.00296736
Esf1	Esf1	blue	-0.131533	0.62727	-0.211518	0.431632	-0.511814	0.0427001	0.46103	0.0722805	0.191536	0.477322	-0.550693	0.0270608	0.0421055	0.876957	0.907348	1.22653e-06	0.687631	0.00324177	0.676558	0.00400172
Trappc2b	Trappc2b	blue	0.131306	0.62787	-0.10567	0.696916	-0.0462634	0.864906	0.350549	0.183134	0.44312	0.0856082	-0.26132	0.328262	0.266572	0.318277	0.560363	0.0239626	0.179769	0.505279	0.416995	0.108081
Fbxo15	Fbxo15	blue	0.131239	0.628046	0.121978	0.652695	-0.0755952	0.78082	0.680134	0.00374211	0.369918	0.158462	0.0683775	0.801337	0.581333	0.0181832	0.685742	0.00336245	0.214387	0.425264	0.268951	0.313811
Kcna3	Kcna3	blue	-0.130935	0.62885	-0.0617831	0.820189	-0.346028	0.189238	0.711593	0.0019913	0.296702	0.264465	0.0881891	0.745351	0.425644	0.100228	0.733694	0.00121637	0.124788	0.64518	0.422466	0.103065
Eml4	Eml4	blue	-0.130901	0.628941	-0.271682	0.308731	-0.0413017	0.87929	0.825189	8.3122e-05	0.515061	0.0411816	0.124099	0.647018	0.551642	0.0267437	0.812353	0.00013163	0.427366	0.0987142	0.512163	0.0425351
Chtopl1	Chtopl1	blue	0.130836	0.629113	0.087896	0.746172	-0.165442	0.54032	0.711448	0.00199749	0.479631	0.0601052	-0.119365	0.659714	0.219161	0.414776	0.842012	4.29185e-05	0.59426	0.0152018	0.693431	0.00289291
Acsl3	Acsl3	blue	0.130804	0.629197	0.00282784	0.991707	-0.249391	0.351604	0.680247	0.00373417	0.476475	0.0620564	-0.319942	0.227036	0.297752	0.262696	0.957726	5.78424e-09	0.61987	0.0104279	0.704429	0.00231475
Plxnc1	Plxnc1	blue	0.130462	0.630102	0.0366515	0.892803	0.0164929	0.951659	0.831505	6.53996e-05	0.709515	0.00208108	0.139296	0.606897	0.48853	0.0548465	0.778041	0.000386625	0.278825	0.295676	0.635536	0.00815023
Lmnb1	Lmnb1	blue	0.130423	0.630205	0.166083	0.538728	-0.410294	0.114454	0.671715	0.00437619	0.146656	0.587829	-0.0321703	0.905852	0.244077	0.362296	0.761893	0.000603291	0.27071	0.310533	0.361251	0.169209
Dcaf6	Dcaf6	blue	0.130343	0.630415	0.0163476	0.952084	-0.356692	0.175052	0.766081	0.000539319	0.326969	0.216417	-0.188241	0.485072	0.275076	0.302487	0.955092	8.76931e-09	0.518323	0.0396976	0.658234	0.00556846
Cdk6	Cdk6	blue	-0.130192	0.630816	-0.293759	0.269459	0.0733385	0.787221	0.440233	0.0879106	0.385114	0.140746	0.0661433	0.807713	0.340896	0.196325	0.417082	0.107999	0.282286	0.289469	0.480273	0.059714
Nckap1l	Nckap1l	blue	-0.130187	0.63083	-0.261148	0.328594	-0.0941528	0.728717	0.72012	0.0016552	0.534521	0.0329159	0.0367658	0.892471	0.47052	0.0658643	0.767583	0.000517782	0.306338	0.248514	0.513925	0.0417083
Prpf38b	Prpf38b	blue	-0.130011	0.631294	-0.232623	0.385944	-0.533653	0.0332554	0.591757	0.0157471	0.143988	0.594714	-0.305548	0.249799	0.247007	0.35638	0.883126	5.83302e-06	0.447578	0.0821379	0.574137	0.0200288
Zfp148	Zfp148	blue	0.129925	0.631523	0.0406041	0.881315	-0.431042	0.0955366	0.574732	0.0198709	0.350868	0.182709	-0.464193	0.070094	0.0438527	0.87189	0.940914	5.76171e-08	0.645809	0.00688476	0.764342	0.000565163
Trim24	Trim24	blue	0.12982	0.631802	0.0562171	0.836174	-0.353399	0.179354	0.589884	0.0161649	0.377553	0.149383	-0.399019	0.125764	-0.0180276	0.947166	0.903981	1.56035e-06	0.720574	0.00163872	0.809629	0.00014448
Grem2	Grem2	blue	0.129723	0.632058	0.0696452	0.797724	-0.465537	0.069179	0.712405	0.0019571	0.0995393	0.713789	-0.153783	0.569606	0.292972	0.270802	0.889482	4.01322e-06	0.394604	0.130396	0.448728	0.0812595
Cnot7	Cnot7	blue	0.129708	0.632098	-0.0257568	0.924565	-0.24718	0.356032	0.734442	0.00119527	0.406349	0.118327	-0.237143	0.376514	0.385818	0.139959	0.960347	3.72133e-09	0.621042	0.0102418	0.632023	0.00862282
Chrm3	Chrm3	blue	0.129613	0.63235	0.0860672	0.751296	-0.502501	0.0472879	0.569171	0.0213845	0.0526375	0.846486	-0.0485594	0.858263	0.210534	0.433828	0.652861	0.00611044	0.0115979	0.965997	0.28061	0.292465
Shox2	Shox2	blue	0.129575	0.63245	0.0136795	0.959898	-0.383593	0.142456	0.528095	0.0354918	0.245689	0.359034	-0.384196	0.141775	0.040277	0.882265	0.839305	4.79729e-05	0.602169	0.0135753	0.733121	0.00123275
Ddhd2	Ddhd2	blue	0.129507	0.632629	0.0250171	0.926726	-0.412216	0.112601	0.688602	0.00318114	0.266604	0.318216	-0.300194	0.258614	0.339097	0.198848	0.966323	1.205e-09	0.523247	0.0375341	0.539087	0.0311737
Fam107a	Fam107a	blue	0.129498	0.632655	0.200356	0.456872	-0.358356	0.172905	0.536611	0.0321096	0.292087	0.272321	-0.201235	0.454857	-0.121207	0.654764	0.698575	0.00260951	0.498518	0.0493583	0.74855	0.000850027
Nsrp1	Nsrp1	blue	0.129236	0.633348	0.0618269	0.820064	-0.337082	0.201701	0.626505	0.00940887	0.221397	0.40991	-0.301272	0.256823	0.226343	0.399255	0.906736	1.28228e-06	0.591116	0.0158891	0.523697	0.0373409
Uri1	Uri1	blue	-0.129142	0.633597	-0.234876	0.381227	-0.299052	0.260519	0.725569	0.00146576	0.185489	0.491594	-0.0177759	0.947903	0.499364	0.0489129	0.829298	7.11945e-05	0.409747	0.114986	0.286048	0.282813
Prelid3b	Prelid3b	blue	0.129117	0.633664	0.0428069	0.874923	-0.350721	0.182905	0.440402	0.0877749	0.336069	0.203146	-0.526212	0.0362749	-0.107044	0.693153	0.828592	7.31335e-05	0.715961	0.00181285	0.770641	0.000476132
Mak16	Mak16	blue	-0.129054	0.63383	-0.172401	0.523166	-0.458655	0.0739556	0.678593	0.00385226	0.186854	0.488354	-0.192808	0.474346	0.385599	0.140203	0.897433	2.43218e-06	0.480742	0.0594294	0.415609	0.109378
Ube2f	Ube2f	blue	0.128912	0.634208	0.105481	0.697434	-0.540733	0.030563	0.488791	0.0546977	-0.00710687	0.97916	-0.418536	0.106651	0.0154442	0.95473	0.836262	5.42397e-05	0.531558	0.0340853	0.549093	0.0276015
Nox4	Nox4	blue	-0.128833	0.634417	-0.137117	0.612589	-0.684522	0.00344223	0.325579	0.218492	-0.0559941	0.836815	-0.427496	0.0986006	0.046928	0.862982	0.697982	0.00264099	0.233373	0.384371	0.381315	0.145041
Efna5	Efna5	blue	0.128718	0.634723	0.0535989	0.843714	-0.139175	0.607213	0.483198	0.0579546	0.638142	0.00781295	-0.181573	0.500943	0.0575742	0.832271	0.627388	0.00927949	0.316215	0.232799	0.695688	0.00276567
Trhde	Trhde	blue	-0.128562	0.635135	-0.121285	0.654554	-0.752854	0.000762763	0.390061	0.135283	-0.151588	0.575191	-0.407851	0.116842	-0.0882063	0.745303	0.730718	0.00130335	0.35172	0.181576	0.494405	0.0515666
Topors	Topors	blue	0.128231	0.636014	-0.0162475	0.952378	-0.247926	0.354535	0.686272	0.00332821	0.406999	0.117683	-0.228823	0.39397	0.442232	0.0863118	0.909922	1.01405e-06	0.439722	0.088323	0.558307	0.0245971
Psip1	Psip1	blue	-0.12815	0.63623	-0.202841	0.451189	-0.58585	0.0170941	0.542584	0.0298874	0.117353	0.665134	-0.45959	0.0732925	0.123774	0.647887	0.939004	7.162e-08	0.641566	0.00738688	0.590023	0.0161335
Uba3	Uba3	blue	0.128037	0.636529	-0.00998595	0.970721	-0.308379	0.245214	0.681114	0.0036734	0.431458	0.0951812	-0.326132	0.217665	0.302525	0.254752	0.958521	5.07537e-09	0.576444	0.0194221	0.681	0.00368132
Gstt3	Gstt3	blue	-0.127914	0.636856	-0.350614	0.183047	0.110974	0.682425	0.646642	0.00678941	0.386517	0.139181	0.141622	0.600844	0.59028	0.0160757	0.612517	0.0116566	0.357968	0.173404	0.302329	0.255076
Fcgr3a	Fcgr3a	blue	-0.127899	0.636895	-0.390904	0.134367	-0.0593692	0.827114	0.391303	0.133934	0.501909	0.0475915	-0.151195	0.576194	0.265812	0.319711	0.524011	0.0372066	0.278513	0.296239	0.587578	0.0166911
Chn1	Chn1	blue	0.127795	0.637172	0.0231549	0.932168	-0.215873	0.421984	0.679065	0.00381824	0.544281	0.0292781	-0.299524	0.25973	0.251232	0.347943	0.934086	1.21631e-07	0.612341	0.0116873	0.763733	0.00057446
Emsy	Emsy	blue	0.127707	0.637407	0.0300651	0.91199	-0.436898	0.0906261	0.595071	0.0150284	0.345475	0.189993	-0.409677	0.115054	-0.0284969	0.916565	0.91408	7.36719e-07	0.638746	0.00773644	0.846525	3.54832e-05
Xrcc5	Xrcc5	blue	0.127674	0.637493	0.00426659	0.987488	-0.317286	0.231133	0.651473	0.00625704	0.270321	0.311257	-0.3278	0.215182	0.204392	0.447662	0.929942	1.84303e-07	0.647182	0.00672815	0.640588	0.00750666
Zfp182	Zfp182	blue	-0.127665	0.637517	-0.232563	0.38607	-0.628144	0.00916979	0.457571	0.0747289	0.102258	0.706292	-0.539648	0.0309644	0.0835352	0.758407	0.900595	1.97036e-06	0.588304	0.0165241	0.640079	0.00756966
Cdh18	Cdh18	blue	0.12756	0.637796	0.0617432	0.820303	-0.397687	0.127149	0.692752	0.00293213	0.33954	0.198226	-0.308802	0.244533	0.277995	0.297175	0.97205	3.31842e-10	0.544424	0.0292271	0.623594	0.00984575
Ubash3b	Ubash3b	blue	-0.127443	0.638107	-0.203289	0.450168	-0.317873	0.230224	0.691126	0.00302773	0.107654	0.691485	0.0536381	0.843601	0.377363	0.149605	0.726025	0.00145075	0.303689	0.252838	0.355755	0.176269
Serpinb1a	Serpinb1a	blue	0.127428	0.638148	-0.0143569	0.957914	-0.378965	0.147743	0.337014	0.201798	-0.0203025	0.94051	-0.389301	0.136112	0.141344	0.601566	0.651499	0.00625433	0.61566	0.0111182	0.311738	0.239843
Nucks1	Nucks1	blue	0.127391	0.638245	0.0143972	0.957796	-0.298851	0.260854	0.749221	0.000835905	0.318717	0.228919	-0.203326	0.450086	0.359803	0.171051	0.954328	9.8479e-09	0.586073	0.0170416	0.587983	0.0165977
Cops9	Cops9	blue	0.127277	0.638549	0.0389852	0.886018	-0.294981	0.267378	0.68461	0.00343648	0.338987	0.199004	-0.279174	0.295046	0.153726	0.569748	0.931478	1.58465e-07	0.699646	0.00255342	0.65664	0.00572513
Scn3b	Scn3b	blue	0.127168	0.638838	0.0725888	0.78935	-0.359355	0.171623	0.769833	0.000486861	0.44087	0.0873992	-0.167917	0.534189	0.305552	0.249791	0.944059	3.96242e-08	0.426165	0.099768	0.695939	0.00275177
Aspm	Aspm	blue	0.127125	0.638952	0.219526	0.41398	-0.218364	0.416517	0.40383	0.120848	0.34036	0.197074	-0.295433	0.26661	-0.0132174	0.961252	0.619343	0.0105123	0.566848	0.0220427	0.615881	0.0110811
Upf3b	Upf3b	blue	-0.127031	0.639204	-0.197562	0.463301	-0.331284	0.210057	0.739579	0.00105833	0.238106	0.374521	-0.0560931	0.836531	0.435645	0.0916612	0.870753	1.14019e-05	0.444498	0.0845244	0.396148	0.128763
Tet1	Tet1	blue	-0.126992	0.639307	-0.249941	0.350509	-0.55767	0.0247963	0.495281	0.0510902	0.233725	0.383633	-0.510315	0.0434151	0.0261987	0.923275	0.910133	9.98149e-07	0.596527	0.0147209	0.761806	0.000604684
Pdk1	Pdk1	blue	0.126971	0.639363	0.0278154	0.918554	-0.109626	0.686099	0.812682	0.000130146	0.562195	0.0234074	0.0947062	0.727179	0.567954	0.0217273	0.816071	0.000115635	0.225515	0.401028	0.440071	0.0880417
Nars2	Nars2	blue	0.1269	0.639553	-0.0327053	0.904293	-0.292089	0.272317	0.715768	0.00182044	0.185267	0.492122	-0.016641	0.951225	0.434874	0.0923023	0.795837	0.000226664	0.270345	0.311213	0.272883	0.306514
Cracr2b	Cracr2b	blue	-0.126794	0.639834	-0.278708	0.295887	-0.217453	0.418511	0.538529	0.0313827	0.169974	0.52912	0.066982	0.805318	0.357969	0.173403	0.545827	0.0287314	0.295446	0.266589	0.236407	0.37804
Pkp2	Pkp2	blue	0.126689	0.640114	0.064484	0.812456	0.0160428	0.952977	0.570423	0.0210363	0.647134	0.00673359	-0.136265	0.61482	0.271169	0.309682	0.694138	0.00285253	0.379019	0.14768	0.643341	0.00717335
Map1lc3b	Map1lc3b	blue	0.126413	0.640847	0.228496	0.394665	-0.264299	0.322576	0.671385	0.00440268	0.244617	0.361202	0.0189071	0.944592	0.0593418	0.827192	0.703643	0.00235267	0.408079	0.116618	0.481934	0.05871
Maob	Maob	blue	-0.126359	0.640992	-0.187068	0.487846	-0.145789	0.590064	0.744413	0.000941458	0.628389	0.00913443	0.00466989	0.986306	0.432728	0.0941034	0.811075	0.000137535	0.283391	0.287505	0.656353	0.00575365
Slc10a5	Slc10a5	blue	0.12632	0.641095	0.0548629	0.840072	-0.0815104	0.764106	0.656212	0.00576775	0.188847	0.483643	0.0634101	0.815529	0.477	0.0617286	0.6722	0.00433743	0.514947	0.0412345	0.120393	0.656949
Thumpd3	Thumpd3	blue	0.126314	0.641111	0.0301161	0.911841	-0.308129	0.245616	0.580023	0.018509	0.315012	0.234679	-0.423726	0.101933	0.156451	0.562843	0.922257	3.74052e-07	0.776407	0.000405086	0.626133	0.00946387
Clgn	Clgn	blue	-0.12629	0.641175	-0.202143	0.452783	-0.350449	0.183269	0.662416	0.00517381	0.185454	0.491678	-0.188554	0.484335	0.281383	0.291081	0.860014	1.93506e-05	0.616229	0.0110227	0.494048	0.0517617
St18	St18	blue	0.126279	0.641205	0.0497471	0.85483	-0.387351	0.138256	0.70149	0.00245915	0.191961	0.476326	-0.150647	0.577595	0.251616	0.347182	0.8561	2.32167e-05	0.569575	0.0212717	0.526612	0.0361073
Cryzl1	Cryzl1	blue	0.126223	0.641355	0.0610718	0.822228	-0.254881	0.340749	0.752221	0.000775114	0.343098	0.193263	-0.174372	0.518352	0.429749	0.0966456	0.943325	4.33208e-08	0.516053	0.0407262	0.508222	0.0444281
C1H10orf76	C1H10orf76	blue	0.126094	0.641697	0.0786584	0.772153	-0.103795	0.702064	0.754295	0.000735244	0.45067	0.079791	-0.0361934	0.894136	0.453913	0.0773827	0.844511	3.86554e-05	0.549994	0.0272959	0.506037	0.0455046
Nipbl	Nipbl	blue	0.125949	0.642084	0.0147338	0.95681	-0.4346	0.0925309	0.648961	0.00652949	0.297958	0.262351	-0.401359	0.123356	0.15718	0.561003	0.981353	2.00112e-11	0.676835	0.00398108	0.720008	0.00165931
Yes1	Yes1	blue	-0.125859	0.642324	-0.0550328	0.839583	-0.241146	0.368269	0.418713	0.106488	0.135793	0.61606	-0.220031	0.412879	0.329091	0.213274	0.646749	0.00677718	0.531505	0.0341067	0.202872	0.451118
Vps37a	Vps37a	blue	-0.125856	0.642331	-0.209468	0.436214	-0.375269	0.152062	0.631371	0.00871296	0.28425	0.285982	-0.32086	0.22563	0.275063	0.302511	0.928347	2.14826e-07	0.623928	0.00979489	0.649352	0.00648648
Sarnp	Sarnp	blue	0.125845	0.642361	0.0408991	0.880459	-0.444353	0.0846382	0.586819	0.016867	0.203182	0.450412	-0.437525	0.0901109	0.15222	0.573582	0.948658	2.20027e-08	0.65723	0.00566675	0.626819	0.00936265
Smc3	Smc3	blue	0.12582	0.642428	0.0606801	0.823352	-0.354839	0.177465	0.644031	0.00709175	0.375138	0.152216	-0.377206	0.149788	0.204926	0.44645	0.961369	3.10837e-09	0.640566	0.00750938	0.685705	0.00336481
Il18	Il18	blue	-0.125817	0.642436	-0.341255	0.195823	-0.288078	0.279259	0.31568	0.233634	0.218576	0.416054	-0.541759	0.0301871	0.0521517	0.847888	0.738623	0.00108279	0.71262	0.00194812	0.585328	0.0172174
Nsmaf	Nsmaf	blue	0.125754	0.642602	-0.0154053	0.954844	-0.181257	0.501701	0.782458	0.000340172	0.540905	0.0304999	-0.116643	0.667051	0.350285	0.183487	0.912995	8.01991e-07	0.493657	0.051976	0.723609	0.00153176
Folh1	Folh1	blue	-0.125632	0.642929	-0.25906	0.332615	-0.296579	0.264672	0.662731	0.00514505	0.387114	0.138519	-0.216574	0.420443	0.406406	0.118271	0.89197	3.44543e-06	0.460477	0.072668	0.529488	0.034921
Ccar1	Ccar1	blue	0.125451	0.643412	0.00777533	0.977201	-0.425152	0.100663	0.661217	0.00528457	0.268915	0.313879	-0.364013	0.165733	0.129466	0.632739	0.967239	9.95924e-10	0.669375	0.00456688	0.702522	0.00240762
Dmtf1	Dmtf1	blue	0.125357	0.643662	-0.00541728	0.984114	-0.424782	0.100992	0.682528	0.00357602	0.330345	0.211431	-0.343908	0.192144	0.213947	0.426238	0.972948	2.64671e-10	0.582813	0.0178206	0.718258	0.00172434
Kansl1l	Kansl1l	blue	-0.125324	0.643749	-0.215264	0.423326	-0.489839	0.0541026	0.568127	0.0216786	0.262117	0.326736	-0.450343	0.0800374	0.115709	0.669577	0.94103	5.68513e-08	0.697131	0.00268671	0.726186	0.00144546
Ttll13	Ttll13	blue	0.125241	0.643971	0.163981	0.543952	-0.560361	0.023963	0.612652	0.011633	0.104768	0.699391	-0.260742	0.329373	0.108725	0.688558	0.847887	3.34645e-05	0.41164	0.113154	0.559784	0.02414
Ybey	Ybey	blue	0.125172	0.644155	0.0626574	0.817684	-0.411646	0.113148	0.304801	0.251017	-0.0227241	0.933428	-0.17761	0.51049	-0.177671	0.510343	0.443442	0.0853545	0.0694153	0.798379	0.512604	0.0423267
Susd1	Susd1	blue	-0.125103	0.64434	-0.227691	0.396379	-0.0289057	0.915372	0.492228	0.0527647	0.442952	0.0857414	0.0500709	0.853895	0.382602	0.143576	0.505823	0.0456114	0.0965378	0.722095	0.274676	0.303219
Taf1	Taf1	blue	0.124953	0.64474	-0.0219038	0.935826	-0.236677	0.37748	0.72819	0.00138114	0.393251	0.131838	-0.235689	0.379534	0.442725	0.0859209	0.955387	8.38056e-09	0.585879	0.0170872	0.56234	0.023364
Cp	Cp	blue	0.124696	0.645425	0.0200825	0.941153	-0.212822	0.428732	0.791772	0.000257199	0.604758	0.0130736	-0.128771	0.634582	0.317649	0.23057	0.928266	2.16484e-07	0.469427	0.066581	0.765896	0.000542029
Anapc10	Anapc10	blue	-0.124609	0.645658	-0.238801	0.373088	-0.0528867	0.845767	0.574661	0.0198897	0.419703	0.105577	0.00116278	0.99659	0.625146	0.00961095	0.659052	0.00548941	0.254481	0.341534	0.241632	0.367275
Dmd	Dmd	blue	0.124593	0.645699	0.0378719	0.889254	-0.289234	0.277247	0.716095	0.0018076	0.42772	0.0984047	-0.276756	0.299423	0.327365	0.215829	0.969284	6.37782e-10	0.613121	0.0115515	0.691855	0.00298455
Dhx29	Dhx29	blue	0.124358	0.646328	-0.0272221	0.920286	-0.10133	0.708848	0.811687	0.000134681	0.400981	0.123742	0.00364306	0.989317	0.579362	0.0186751	0.877134	8.14187e-06	0.511053	0.0430621	0.387409	0.138192
Zc3hav1	Zc3hav1	blue	0.124233	0.646661	0.0144842	0.957541	-0.164344	0.543049	0.725335	0.00147351	0.624235	0.00974817	-0.127552	0.637817	0.321497	0.224659	0.865662	1.47337e-05	0.406946	0.117736	0.679433	0.00379195
Arhgap25	Arhgap25	blue	0.12413	0.646937	0.164711	0.542135	-0.527191	0.0358663	0.514466	0.0414571	0.154986	0.566553	-0.297269	0.26351	-0.155086	0.566298	0.760915	0.000619094	0.461447	0.0719897	0.663424	0.00508212
Parp12	Parp12	blue	0.12411	0.646989	0.0761629	0.779212	-0.20521	0.445807	0.767014	0.000525865	0.369494	0.158976	-0.0102724	0.969881	0.454677	0.0768225	0.837576	5.14559e-05	0.421709	0.103749	0.367884	0.160942
Spag4	Spag4	blue	-0.123986	0.647322	-0.188365	0.484781	0.270383	0.311142	-0.225351	0.40138	-0.310181	0.242323	0.399101	0.125679	0.224752	0.402666	-0.485309	0.0567089	-0.526592	0.0361159	-0.706355	0.00222387
Vamp4	Vamp4	blue	0.123918	0.647504	-0.00127359	0.996265	-0.316649	0.232122	0.699627	0.00255441	0.138803	0.608184	-0.0739101	0.785599	0.539607	0.0309799	0.831207	6.61595e-05	0.295227	0.266961	0.259144	0.332453
Ankrd42	Ankrd42	blue	-0.12387	0.647633	-0.105983	0.696058	-0.400226	0.124517	0.685265	0.00339348	0.328879	0.213587	-0.18855	0.484343	0.221513	0.409658	0.892334	3.3684e-06	0.596852	0.0146529	0.586532	0.0169341
Cep128	Cep128	blue	0.123858	0.647663	0.084056	0.756942	-0.375437	0.151863	0.670514	0.00447323	0.386206	0.139527	-0.250795	0.348811	0.243876	0.362705	0.907014	1.25672e-06	0.437024	0.0905221	0.596803	0.014663
Kdm3a	Kdm3a	blue	0.123768	0.647903	0.0400025	0.883062	-0.263384	0.324316	0.770699	0.000475365	0.347419	0.187345	-0.172242	0.523554	0.354043	0.178508	0.952537	1.28291e-08	0.574745	0.0198675	0.598176	0.0143784
Txnl4b	Txnl4b	blue	0.123766	0.647909	0.0417346	0.878034	-0.148231	0.583782	0.70353	0.00235817	0.313216	0.237502	-0.0658691	0.808497	0.52075	0.0386199	0.814928	0.000120371	0.459768	0.0731674	0.307038	0.24738
Arpc2	Arpc2	blue	0.123764	0.647916	0.0377267	0.889676	-0.29576	0.266056	0.737456	0.0011133	0.347081	0.187804	-0.245424	0.359569	0.256879	0.336846	0.968278	7.96973e-10	0.691394	0.0030118	0.629787	0.00893486
Cttn	Cttn	blue	0.123676	0.648149	0.0917484	0.73541	-0.23923	0.372204	0.33219	0.208737	0.346005	0.189269	-0.497793	0.0497422	-0.228645	0.394347	0.687385	0.0032573	0.760456	0.000626621	0.796531	0.000221763
Rab2a	Rab2a	blue	0.123624	0.648288	0.0205835	0.939688	-0.431416	0.0952175	0.622351	0.0100372	0.244936	0.360555	-0.41919	0.106048	0.133584	0.621864	0.968045	8.38468e-10	0.718193	0.0017268	0.652877	0.00610874
Ap3m2	Ap3m2	blue	0.123567	0.648442	0.0222685	0.93476	-0.36866	0.159993	0.69503	0.00280227	0.317621	0.230613	-0.254245	0.341996	0.0855051	0.752873	0.917986	5.37616e-07	0.630321	0.00885958	0.698768	0.00259933
Fer	Fer	blue	0.123491	0.648645	0.0364941	0.893261	-0.478983	0.0605021	0.643507	0.00715365	0.146697	0.587724	-0.337708	0.200812	0.178969	0.507206	0.932222	1.47097e-07	0.581179	0.0182213	0.641403	0.0074067
b	b	blue	0.123263	0.649254	0.183805	0.495605	-0.202085	0.452915	0.720063	0.00165731	0.335825	0.203495	-0.0126758	0.962839	0.263461	0.324171	0.793395	0.000244625	0.438909	0.0889816	0.500415	0.0483638
Pbrm1	Pbrm1	blue	0.12314	0.649583	0.0369265	0.892004	-0.423888	0.101788	0.660856	0.00531832	0.165175	0.540983	-0.3339	0.206259	0.195289	0.468567	0.951016	1.59338e-08	0.680283	0.00373162	0.575732	0.0196079
Trps1	Trps1	blue	0.123082	0.64974	0.0347405	0.898365	-0.382066	0.144186	0.683722	0.00349544	0.328769	0.213749	-0.292673	0.271314	0.134103	0.620497	0.936895	9.03454e-08	0.568227	0.0216503	0.781501	0.000349819
Bivm	Bivm	blue	0.123076	0.649754	-0.027923	0.91824	-0.44214	0.0863852	0.646055	0.0068564	0.259169	0.332404	-0.374806	0.152608	0.200874	0.455684	0.961193	3.20689e-09	0.568997	0.0214334	0.670949	0.00443792
Ptgs2	Ptgs2	blue	-0.123009	0.649934	-0.14101	0.602436	-0.511946	0.0426375	0.540307	0.0307203	0.063263	0.81595	-0.324998	0.219363	0.0583177	0.830134	0.834108	5.90787e-05	0.601609	0.0136858	0.550467	0.0271366
Dmc1	Dmc1	blue	-0.122865	0.650321	-0.16868	0.532307	-0.627309	0.00929096	0.334368	0.205586	0.11177	0.68026	-0.505658	0.0456934	-0.209262	0.436676	0.714832	0.00185769	0.417169	0.107918	0.848106	3.31495e-05
Mpp5	Mpp5	blue	0.122772	0.650569	0.0306265	0.910352	-0.264275	0.322623	0.722643	0.00156517	0.382998	0.143128	-0.209447	0.43626	0.428332	0.0978717	0.928931	2.03186e-07	0.519327	0.039249	0.551835	0.0266796
Zfp872	Zfp872	blue	-0.12273	0.650682	-0.0882754	0.74511	-0.31951	0.227699	0.161368	0.550475	0.0193899	0.94318	-0.3953	0.129658	-0.11996	0.658113	0.473869	0.0637026	0.47044	0.0659162	0.41414	0.110765
Fgd4	Fgd4	blue	0.122707	0.650743	0.0471595	0.862312	-0.39152	0.1337	0.613749	0.011443	0.429866	0.0965449	-0.379129	0.147553	0.138919	0.607881	0.925858	2.71005e-07	0.537077	0.0319318	0.763925	0.000571513
Jtb	Jtb	blue	0.122696	0.650773	0.0583222	0.830121	0.0718261	0.791518	0.84346	4.0403e-05	0.416403	0.108634	0.204234	0.44802	0.648295	0.00660338	0.767512	0.000518793	0.469579	0.066481	0.269173	0.313397
Acvr2a	Acvr2a	blue	0.122651	0.650892	-0.0225634	0.933897	-0.178404	0.508571	0.738014	0.00109863	0.507989	0.044542	-0.16299	0.546423	0.501614	0.0477432	0.911477	9.01511e-07	0.461978	0.0716203	0.60521	0.0129876
Camk1d	Camk1d	blue	0.122459	0.651406	0.113384	0.675875	-0.517012	0.040289	0.513564	0.0418768	-0.187655	0.486458	-0.0629948	0.816718	0.336263	0.202869	0.622315	0.0100427	0.0733336	0.787235	0.0471365	0.862379
Fkbp3	Fkbp3	blue	-0.122268	0.651919	-0.161846	0.54928	-0.431285	0.0953286	0.555099	0.0256132	0.250972	0.348459	-0.422614	0.102932	0.164587	0.542443	0.917296	5.69018e-07	0.770223	0.00048166	0.615227	0.0111912
Trim43a	Trim43a	blue	-0.122237	0.652001	-0.254742	0.341021	-0.369868	0.158523	0.637541	0.00788977	0.248165	0.354056	-0.272823	0.306624	0.325019	0.219332	0.900539	1.97788e-06	0.542887	0.0297779	0.559036	0.0243706
Ppp1r9a	Ppp1r9a	blue	0.122189	0.652129	0.0381997	0.888301	-0.361765	0.168559	0.782623	0.000338526	0.377716	0.149193	-0.193009	0.473876	0.2822	0.289623	0.976325	1.05008e-10	0.50852	0.044283	0.661248	0.00528173
Rsu1	Rsu1	blue	0.12214	0.652262	0.101529	0.708299	-0.534965	0.0327432	0.558409	0.0245655	0.149394	0.580799	-0.4195	0.105764	-0.0612458	0.82173	0.892546	3.32407e-06	0.674154	0.00418425	0.715248	0.00184104
Abcg8	Abcg8	blue	0.12211	0.652343	0.139422	0.606571	-0.146561	0.588074	0.434968	0.0922237	0.166259	0.538292	-0.224385	0.403456	0.128265	0.635924	0.643332	0.00717446	0.549455	0.0274784	0.272128	0.307907
Tspan1	Tspan1	blue	0.122075	0.652437	-0.0124501	0.9635	-0.379466	0.147164	0.428663	0.0975841	0.260791	0.32928	-0.349909	0.183991	0.040917	0.880407	0.697028	0.00269227	0.330135	0.211739	0.596758	0.0146724
Maats1	Maats1	blue	0.121995	0.652649	0.0716164	0.792114	-0.492225	0.052766	0.463683	0.0704434	0.297089	0.263812	-0.423581	0.102063	-0.182241	0.499343	0.777336	0.000394497	0.478986	0.0605003	0.854751	2.469e-05
Tec	Tec	blue	0.12169	0.653468	0.0149337	0.956225	-0.194815	0.469666	0.671855	0.00436495	0.346662	0.188374	-0.222268	0.408024	0.290041	0.275848	0.886381	4.82963e-06	0.640425	0.00752674	0.562521	0.02331
Lmo7	Lmo7	blue	0.121658	0.653554	0.0563724	0.835727	0.0301006	0.911886	0.688845	0.00316605	0.559705	0.0241643	-0.0676393	0.803442	0.237023	0.376763	0.772266	0.00045514	0.603207	0.0133724	0.613947	0.011409
Trmt1l	Trmt1l	blue	0.121452	0.654105	0.0224473	0.934237	-0.15461	0.567506	0.81943	0.000102611	0.538615	0.0313505	-0.067438	0.804017	0.407478	0.11721	0.927478	2.33196e-07	0.494075	0.0517465	0.63931	0.00766549
Eif2a	Eif2a	blue	0.121154	0.654906	0.0266479	0.921963	-0.287352	0.280527	0.66004	0.00539515	0.396822	0.128054	-0.332153	0.20879	0.271856	0.30841	0.946182	3.03966e-08	0.71359	0.00190803	0.652399	0.00615892
Sdccag8	Sdccag8	blue	-0.121021	0.655261	-0.184088	0.494929	-0.395633	0.129305	0.695298	0.00278729	0.218945	0.415246	-0.193268	0.473272	0.273086	0.30614	0.910833	9.468e-07	0.530537	0.0344958	0.536558	0.0321299
Zfp608	Zfp608	blue	0.120846	0.655732	0.119508	0.659328	-0.364533	0.165084	0.749057	0.000839342	0.139301	0.606884	0.0395254	0.884448	0.268339	0.314956	0.78954	0.000275362	0.266689	0.318055	0.324196	0.220569
Mrpl35	Mrpl35	blue	0.120429	0.656853	0.00434322	0.987263	-0.048958	0.857111	0.774107	0.00043229	0.498514	0.0493606	-0.0129295	0.962095	0.578575	0.0188742	0.850747	2.95362e-05	0.462308	0.0713914	0.481049	0.0592437
Lcor	Lcor	blue	-0.120044	0.657887	-0.183983	0.495179	-0.0746087	0.783617	0.7642	0.000567324	0.335513	0.20394	0.201775	0.453623	0.697113	0.00268767	0.708357	0.00213252	0.303941	0.252424	0.189726	0.481571
Wdr19	Wdr19	blue	0.12	0.658005	-0.00137042	0.995981	-0.318232	0.229668	0.753132	0.000757399	0.415935	0.109072	-0.207366	0.440936	0.277456	0.298152	0.951057	1.58413e-08	0.521276	0.0383889	0.699219	0.00257563
Plcl2	Plcl2	blue	-0.119973	0.658078	-0.199908	0.457899	-0.556474	0.0251737	0.4791	0.0604305	0.067782	0.803035	-0.520023	0.0389402	0.0589667	0.82827	0.908792	1.10315e-06	0.718512	0.00171479	0.579618	0.0186107
Zfp51	Zfp51	blue	-0.119848	0.658414	-0.235875	0.379147	-0.451235	0.0793677	0.497411	0.0499457	0.0343653	0.899457	-0.411703	0.113093	0.151887	0.574429	0.850186	3.02748e-05	0.663886	0.0050405	0.569768	0.0212179
Dkk3	Dkk3	blue	0.119529	0.659273	0.235328	0.380285	-0.526186	0.0362857	0.529441	0.0349401	-0.197221	0.46409	-0.0297673	0.912858	0.0712575	0.793135	0.607615	0.012537	0.275537	0.301644	0.225466	0.401134
Ocln	Ocln	blue	0.11952	0.659297	-0.0519058	0.848597	0.155885	0.564274	0.795578	0.000228517	0.642906	0.00722529	0.110148	0.684674	0.665636	0.00488548	0.771087	0.000470295	0.388785	0.136678	0.420443	0.1049
Rp2	Rp2	blue	0.119504	0.659339	0.174797	0.517317	-0.317462	0.23086	0.648078	0.00662752	0.430303	0.0961697	-0.173034	0.521617	0.205845	0.44437	0.823637	8.80416e-05	0.421583	0.103863	0.555578	0.0254595
Pstk	Pstk	blue	0.119439	0.659513	0.0137077	0.959816	-0.249045	0.352297	0.726458	0.0014366	0.406341	0.118335	-0.204063	0.448409	0.458021	0.0744071	0.935863	1.00928e-07	0.52062	0.0386768	0.561637	0.0235754
Fnbp4	Fnbp4	blue	0.119334	0.659797	0.0594991	0.826741	-0.516072	0.0407173	0.609908	0.0121189	0.216305	0.421034	-0.398381	0.126426	0.0582046	0.830459	0.939442	6.81806e-08	0.609495	0.0121934	0.703915	0.00233947
Neo1	Neo1	blue	0.119244	0.660038	-0.0643843	0.812741	-0.254374	0.341744	0.753216	0.000755777	0.338102	0.200254	-0.196077	0.466737	0.37919	0.147484	0.953879	1.05324e-08	0.587023	0.0168196	0.548047	0.0279595
Vom1r43	Vom1r43	blue	-0.118884	0.661007	-0.288356	0.278774	-0.24548	0.359456	0.263137	0.324788	-0.0163902	0.95196	-0.397119	0.127743	0.222739	0.407006	0.597873	0.014441	0.5521	0.0265918	0.268712	0.314258
Gpr82	Gpr82	blue	-0.118704	0.661492	-0.255156	0.340211	-0.233053	0.385041	0.476228	0.0622114	-0.0873754	0.747629	0.0272729	0.920138	0.449591	0.0806049	0.523761	0.0373134	0.236016	0.378854	0.040061	0.882893
Rad18	Rad18	blue	0.118679	0.66156	-0.00868007	0.974549	-0.224971	0.402195	0.724658	0.00149613	0.330184	0.211667	-0.107864	0.690911	0.422199	0.103306	0.854685	2.47646e-05	0.444965	0.0841599	0.490048	0.0539846
Pola2	Pola2	blue	0.118292	0.662603	0.084192	0.75656	-0.365257	0.164183	0.680261	0.00373317	0.243027	0.364429	-0.132609	0.624432	0.157043	0.561348	0.830041	6.91981e-05	0.517516	0.0400611	0.457221	0.0749797
Mycbp	Mycbp	blue	-0.118229	0.662773	-0.222751	0.406978	-0.482605	0.058308	0.463172	0.070794	0.257081	0.336454	-0.457459	0.0748092	0.0385197	0.887371	0.831481	6.54597e-05	0.591686	0.0157628	0.802706	0.000181909
Tpm1	Tpm1	blue	0.118203	0.662843	0.0801552	0.767927	-0.263752	0.323616	0.799421	0.000202293	0.431429	0.0952059	-0.124279	0.646537	0.26329	0.324497	0.940391	6.11966e-08	0.574908	0.0198244	0.656737	0.00571544
Timeless	Timeless	blue	0.118093	0.663139	0.290739	0.274641	0.088517	0.744434	-0.207037	0.441678	-0.308561	0.244921	0.326018	0.217835	-0.241661	0.367216	-0.488268	0.0549961	-0.289901	0.276091	-0.395213	0.12975
Rufy2	Rufy2	blue	0.118002	0.663384	0.148185	0.5839	-0.485747	0.0564533	0.684997	0.00341098	0.192757	0.474463	-0.222262	0.408036	0.17194	0.524295	0.904929	1.45941e-06	0.511073	0.0430526	0.511684	0.042762
Phkg1	Phkg1	blue	-0.117798	0.663935	-0.358193	0.173114	0.265518	0.320267	0.399214	0.125562	0.64177	0.00736215	0.00874575	0.974356	0.33816	0.200173	0.404269	0.120406	0.389626	0.135757	0.414736	0.110201
Cnot6l	Cnot6l	blue	0.117536	0.664641	0.0368614	0.892193	-0.491958	0.0529143	0.641056	0.00744915	0.247962	0.354462	-0.356761	0.174963	0.175937	0.514544	0.941652	5.28698e-08	0.528535	0.0353106	0.68898	0.00315776
Ahr	Ahr	blue	0.116995	0.6661	0.185993	0.490396	-0.516128	0.0406918	0.236101	0.378677	-0.291967	0.272527	-0.326722	0.216785	-0.367107	0.161896	0.477652	0.0613233	0.484931	0.0569304	0.393435	0.131641
Mettl14	Mettl14	blue	0.116911	0.666327	0.0158095	0.95366	-0.387786	0.137776	0.744643	0.000936169	0.331175	0.210215	-0.221833	0.408965	0.298287	0.261799	0.961469	3.05292e-09	0.551947	0.0266427	0.609087	0.0122673
Prdm4	Prdm4	blue	0.116784	0.666671	0.0440588	0.871293	-0.310105	0.242445	0.812212	0.000132271	0.365229	0.164217	-0.104803	0.699293	0.335249	0.204319	0.950209	1.7827e-08	0.438157	0.0895937	0.620952	0.0102559
Ccpg1os	Ccpg1os	blue	0.116681	0.666948	0.116764	0.666724	-0.51545	0.0410028	0.335331	0.204202	0.263175	0.324716	-0.567797	0.0217721	-0.190742	0.479184	0.756956	0.000686579	0.471987	0.0649104	0.735022	0.00117913
Esd	Esd	blue	0.116538	0.667336	0.0638423	0.814292	0.0276632	0.918998	0.760741	0.000621945	0.528104	0.035488	0.0715362	0.792342	0.634817	0.00824525	0.78299	0.000334899	0.382801	0.143351	0.378792	0.147943
Ceacam18	Ceacam18	blue	0.116527	0.667365	0.00343488	0.989927	-0.307804	0.246141	0.436645	0.0908341	0.380526	0.145944	-0.406126	0.11855	-0.0474834	0.861375	0.740788	0.00102805	0.59455	0.0151395	0.706429	0.00222045
Gsg2	Gsg2	blue	-0.116456	0.667557	-0.120105	0.657723	-0.236615	0.377609	0.612075	0.0117339	0.505404	0.0458202	-0.0528229	0.845951	0.417449	0.107658	0.71211	0.00196949	0.0947581	0.727034	0.506076	0.0454851
Pa2g4	Pa2g4	blue	0.1164	0.667707	-0.0318482	0.906791	-0.125186	0.644118	0.768428	0.000505984	0.51294	0.0421689	-0.17569	0.515144	0.344156	0.191803	0.943462	4.26127e-08	0.688821	0.00316753	0.718844	0.00170235
Lrrc56	Lrrc56	blue	0.116236	0.66815	0.0754634	0.781194	-0.108237	0.689892	0.659473	0.00544912	0.566525	0.0221354	0.0337121	0.90136	0.12642	0.640828	0.653631	0.00603028	0.338578	0.199581	0.775322	0.000417736
Fancd2	Fancd2	blue	-0.116228	0.668173	-0.261626	0.327677	0.100853	0.710164	0.210032	0.434952	0.274065	0.304339	-0.0991145	0.714963	0.32512	0.219179	0.296206	0.265303	0.454851	0.0766955	0.14364	0.595613
Mlkl	Mlkl	blue	0.116073	0.668591	0.023262	0.931855	-0.28167	0.290567	0.216498	0.42061	0.159668	0.554738	-0.398026	0.126796	-0.186755	0.488589	0.500456	0.0483426	0.615167	0.0112012	0.517766	0.0399481
Fam69a	Fam69a	blue	0.11607	0.6686	0.0149259	0.956248	-0.272289	0.307609	0.70474	0.00229984	0.283168	0.287899	-0.127711	0.637397	0.491279	0.0532929	0.85364	2.59625e-05	0.375304	0.15202	0.402262	0.122435
Pcgf5	Pcgf5	blue	0.11595	0.668923	0.038948	0.886126	-0.366924	0.162122	0.692176	0.00296571	0.31238	0.238824	-0.260375	0.330078	0.295108	0.267162	0.932964	1.3646e-07	0.58122	0.0182112	0.585538	0.0171677
Slc9b1	Slc9b1	blue	-0.115836	0.669233	-0.157057	0.561314	-0.089459	0.7418	0.337294	0.2014	0.404858	0.119815	-0.340209	0.197286	0.128067	0.636449	0.608935	0.0122949	0.654255	0.00596596	0.542296	0.0299918
Palm2	Palm2	blue	0.115778	0.669389	0.00179687	0.99473	-0.421233	0.104181	0.690792	0.00304769	0.22394	0.404413	-0.308377	0.245217	0.144026	0.594615	0.960663	3.52145e-09	0.663663	0.00506053	0.646807	0.00677068
U2surp	U2surp	blue	0.115604	0.66986	0.0622398	0.818881	-0.504332	0.0463582	0.547957	0.0279906	0.209213	0.436785	-0.498308	0.0494697	0.0570605	0.833748	0.947132	2.69015e-08	0.715501	0.00183101	0.683782	0.00349146
Trnt1	Trnt1	blue	0.115465	0.670237	0.0722869	0.790208	-0.0911163	0.737173	0.726867	0.00142334	0.359336	0.171647	-0.0832252	0.759278	0.526013	0.0363583	0.859361	1.99554e-05	0.569721	0.021231	0.349402	0.184671
Scrg1	Scrg1	blue	-0.115351	0.670544	-0.375294	0.152032	0.252378	0.345675	0.211828	0.430941	0.38607	0.139678	-0.197533	0.463367	0.340675	0.196633	0.369932	0.158444	0.582888	0.0178023	0.304585	0.251371
Sult1a1	Sult1a1	blue	-0.115299	0.670685	-0.294362	0.268431	-0.109419	0.686664	0.596328	0.0147625	0.493624	0.051994	-0.0106916	0.968653	0.405326	0.119347	0.639644	0.00762378	0.114594	0.672595	0.580582	0.0183694
Daam1	Daam1	blue	0.11526	0.670791	-0.000461888	0.998645	-0.309396	0.24358	0.787354	0.000294171	0.326403	0.217261	-0.172449	0.523048	0.353458	0.179277	0.969879	5.57e-10	0.613664	0.0114577	0.588986	0.0163682
Xpo1	Xpo1	blue	0.115228	0.670878	-0.0252127	0.926155	-0.15077	0.577279	0.796014	0.000225405	0.480947	0.0593053	-0.109886	0.685388	0.514596	0.0413968	0.935657	1.0316e-07	0.551403	0.0268234	0.561403	0.0236461
Prpf39	Prpf39	blue	0.115207	0.670935	0.024297	0.92883	-0.392836	0.132283	0.705117	0.00228195	0.357545	0.173949	-0.307212	0.247098	0.185863	0.490705	0.969608	5.92645e-10	0.636957	0.00796493	0.724273	0.00150913
Il1rapl1	Il1rapl1	blue	0.115145	0.671103	-0.114512	0.672816	-0.27061	0.310719	0.647323	0.00671225	0.259626	0.331522	-0.205984	0.444055	0.404306	0.120369	0.850994	2.92156e-05	0.421264	0.104152	0.504568	0.0462391
Car8	Car8	blue	0.115107	0.671204	0.104899	0.699032	-0.0763114	0.778792	0.437584	0.0900628	0.413078	0.111776	-0.063815	0.81437	-0.013943	0.959126	0.469311	0.0666572	0.430184	0.0962711	0.634435	0.00829605
Hook1	Hook1	blue	-0.11493	0.671684	-0.154109	0.568777	-0.336483	0.202554	0.749219	0.000835944	0.31228	0.238982	-0.0221079	0.935229	0.475006	0.0629802	0.854455	2.50244e-05	0.335585	0.203838	0.458445	0.0741047
Cul4b	Cul4b	blue	0.11492	0.671712	-0.0366409	0.892834	-0.321977	0.223927	0.655507	0.00583855	0.395501	0.129445	-0.358845	0.172276	0.295285	0.266861	0.957123	6.37629e-09	0.606429	0.0127576	0.664119	0.00501965
Rapgef6	Rapgef6	blue	0.114806	0.672019	0.0193228	0.943376	-0.335634	0.203768	0.822272	9.2565e-05	0.246609	0.357181	-0.0610627	0.822254	0.422138	0.103361	0.940654	5.93717e-08	0.478376	0.0608755	0.45393	0.0773697
Ogt	Ogt	blue	0.114786	0.672075	-0.0563989	0.835651	-0.052288	0.847494	0.824851	8.41734e-05	0.560562	0.0239017	-0.0445806	0.86978	0.574304	0.0199845	0.916677	5.9853e-07	0.531676	0.0340382	0.58099	0.0182682
Ttll7	Ttll7	blue	0.114582	0.672628	0.00346715	0.989832	-0.346846	0.188123	0.627372	0.00928174	0.168149	0.533618	-0.344939	0.190727	0.210548	0.433797	0.923815	3.25999e-07	0.748413	0.000852946	0.523641	0.0373649
Epm2aip1	Epm2aip1	blue	0.114522	0.67279	0.0385198	0.887371	-0.190458	0.47985	0.772261	0.000455202	0.322977	0.222409	-0.0270114	0.920901	0.618065	0.0107195	0.871416	1.10189e-05	0.355942	0.176026	0.349511	0.184525
Zfp292	Zfp292	blue	0.114491	0.672873	0.00478296	0.985974	-0.338947	0.19906	0.714864	0.00185639	0.364036	0.165704	-0.30805	0.245744	0.278028	0.297115	0.985761	3.06489e-12	0.640308	0.0075412	0.67216	0.00434066
Chn2	Chn2	blue	0.114477	0.67291	-0.0076529	0.97756	-0.239415	0.371821	0.722129	0.00158316	0.402611	0.122081	-0.145387	0.591101	0.224064	0.404146	0.85817	2.10982e-05	0.638057	0.00782388	0.642101	0.00732198
Dync1i2	Dync1i2	blue	0.114275	0.67346	-0.0190024	0.944313	-0.117655	0.664319	0.879852	7.01409e-06	0.506056	0.0454953	0.0288118	0.915646	0.548199	0.0279073	0.929883	1.85365e-07	0.486386	0.0560809	0.536536	0.0321383
Smarcad1	Smarcad1	blue	0.114138	0.67383	0.0132121	0.961268	-0.320896	0.225576	0.654196	0.00597201	0.339077	0.198878	-0.290817	0.274507	0.332601	0.208139	0.925353	2.83798e-07	0.564704	0.0226637	0.550679	0.0270653
Arhgef26	Arhgef26	blue	0.113875	0.674544	0.117638	0.664367	-0.378585	0.148183	0.61762	0.0107924	0.335968	0.203289	-0.161868	0.549224	0.151164	0.576275	0.776052	0.000409186	0.302838	0.254237	0.712538	0.00195153
Zfp184	Zfp184	blue	0.113818	0.674697	0.0162068	0.952496	-0.367653	0.161225	0.597628	0.0144917	0.29318	0.270447	-0.328085	0.214761	0.130859	0.629052	0.876018	8.64714e-06	0.502077	0.0475049	0.717841	0.00174013
Ppp4r3a	Ppp4r3a	blue	0.113731	0.674934	0.0141674	0.958469	-0.292114	0.272275	0.684564	0.00343949	0.412943	0.111904	-0.307316	0.246929	0.340391	0.197031	0.959264	4.48074e-09	0.627153	0.00931382	0.661322	0.00527478
Slu7	Slu7	blue	0.113717	0.674972	0.0211333	0.938079	-0.393045	0.132058	0.700151	0.00252732	0.282726	0.288686	-0.324678	0.219844	0.173403	0.520715	0.981079	2.21478e-11	0.685919	0.00335098	0.685599	0.00337174
Med6	Med6	blue	0.113687	0.675052	-0.0856591	0.752441	-0.212875	0.428614	0.734801	0.00118526	0.426824	0.0991889	-0.0546212	0.840768	0.352935	0.179967	0.822053	9.33088e-05	0.230361	0.390711	0.587203	0.0167779
Lrrc3b	Lrrc3b	blue	-0.113539	0.675455	-0.212113	0.430308	-0.751977	0.000779923	0.342049	0.194717	-0.12872	0.634717	-0.530241	0.0346153	-0.0750917	0.782247	0.762188	0.000598596	0.454248	0.0771367	0.588937	0.0163793
Gkap1	Gkap1	blue	-0.11348	0.675614	-0.182023	0.499866	-0.526257	0.036256	0.549033	0.0276219	0.109277	0.68705	-0.423768	0.101896	0.104821	0.699246	0.914487	7.13457e-07	0.638797	0.00773006	0.565139	0.0225366
Wdhd1	Wdhd1	blue	0.11328	0.676158	0.0867438	0.749399	-0.292174	0.272171	0.590094	0.0161175	0.127717	0.637379	-0.0168133	0.950721	0.334161	0.205883	0.668321	0.00465494	0.38081	0.145619	0.191527	0.477341
Smc1a	Smc1a	blue	0.113257	0.676218	0.0388796	0.886325	-0.466253	0.0686955	0.591223	0.0158651	0.247156	0.35608	-0.447327	0.0823311	0.0508572	0.851624	0.955278	8.52249e-09	0.689306	0.0031377	0.711782	0.00198332
Pnrc1	Pnrc1	blue	0.113142	0.676532	0.0847756	0.754921	-0.449757	0.0804793	0.677271	0.00394882	0.390659	0.134632	-0.274542	0.303465	0.130169	0.630877	0.914755	6.98475e-07	0.469868	0.0662912	0.773233	0.000443022
Ubr1	Ubr1	blue	0.113125	0.676578	0.0290402	0.91498	-0.443459	0.085341	0.701719	0.00244766	0.277216	0.298587	-0.316329	0.232622	0.215005	0.423899	0.979587	3.75209e-11	0.641008	0.00745509	0.659815	0.00541654
Mbd2	Mbd2	blue	0.112986	0.676954	-0.00324386	0.990487	-0.322806	0.222668	0.659794	0.00541853	0.400313	0.124428	-0.340919	0.196293	0.149107	0.581536	0.946824	2.79946e-08	0.64861	0.00656834	0.737497	0.0011122
Mettl16	Mettl16	blue	-0.112842	0.677345	-0.157673	0.559759	-0.0872128	0.748085	0.684261	0.00345953	0.152966	0.571682	0.218469	0.416287	0.727396	0.00140634	0.627286	0.00929428	0.212891	0.42858	-0.00720537	0.978872
Ccnyl1	Ccnyl1	blue	0.112716	0.677688	-0.0101679	0.970187	-0.321729	0.224304	0.575669	0.0196243	0.113935	0.674379	-0.21818	0.41692	0.45502	0.0765725	0.793543	0.000243502	0.385264	0.140577	0.280376	0.292884
Wapl	Wapl	blue	0.112608	0.677981	-0.024687	0.927691	-0.278016	0.297138	0.719582	0.00167496	0.428267	0.0979285	-0.272641	0.306959	0.363724	0.166095	0.969656	5.8613e-10	0.582112	0.0179916	0.621866	0.0101125
Nova1	Nova1	blue	0.112521	0.678219	0.0990613	0.71511	-0.639791	0.00760541	0.507619	0.0447236	-0.162298	0.548151	-0.302063	0.255516	0.127896	0.636903	0.778227	0.000384567	0.383772	0.142253	0.342987	0.193416
Ascc3	Ascc3	blue	0.112509	0.67825	-0.0300596	0.912006	-0.39783	0.127	0.662921	0.00512766	0.319947	0.227028	-0.366035	0.163219	0.223534	0.405289	0.97195	3.40156e-10	0.602879	0.0134363	0.718371	0.0017201
Cpne1	Cpne1	blue	0.112449	0.678414	0.101402	0.708648	-0.441903	0.0865736	0.366749	0.162336	-0.078396	0.772895	-0.324364	0.220315	-0.151012	0.576663	0.614043	0.0113926	0.525532	0.0365608	0.524191	0.0371295
Dis3	Dis3	blue	0.112393	0.678565	0.00722728	0.978807	-0.361156	0.169329	0.657904	0.00560059	0.317512	0.230783	-0.347287	0.187524	0.276805	0.299334	0.961149	3.23233e-09	0.628573	0.00910795	0.578578	0.0188735
Cbln4	Cbln4	blue	-0.112385	0.678588	-0.162301	0.548142	-0.260793	0.329275	0.606616	0.0127226	0.021314	0.937551	0.172108	0.523882	0.574195	0.0200135	0.575601	0.0196421	0.0576991	0.831912	0.011409	0.96655
Rbmx	Rbmx	blue	0.112349	0.678684	0.0820065	0.762708	-0.45228	0.078589	0.561343	0.0236643	0.212049	0.43045	-0.408706	0.116003	-0.046826	0.863278	0.884102	5.51545e-06	0.742136	0.000995131	0.721508	0.00160516
Dnajc3	Dnajc3	blue	0.112294	0.678834	0.0449179	0.868803	-0.477521	0.0614047	0.568739	0.0215058	0.165025	0.541356	-0.441758	0.0866894	0.0401023	0.882773	0.929061	2.00671e-07	0.698358	0.002621	0.659677	0.00542964
Rcn1	Rcn1	blue	0.112158	0.679204	0.0678011	0.802981	-0.243522	0.363424	0.80045	0.000195718	0.428277	0.0979199	-0.071387	0.792767	0.368148	0.160618	0.920057	4.52013e-07	0.495088	0.0511947	0.582131	0.0179869
Cxcl16	Cxcl16	blue	-0.112148	0.679233	-0.173955	0.519368	-0.236341	0.378177	0.662523	0.00516401	0.443565	0.0852576	-0.0461171	0.86533	0.289719	0.276405	0.74755	0.000871442	0.400328	0.124413	0.648362	0.00659586
Pcdh11x	Pcdh11x	blue	-0.112051	0.679494	-0.141171	0.602018	-0.705973	0.00224166	0.309612	0.243234	-0.180658	0.503141	-0.630259	0.00886826	-0.124557	0.645796	0.812468	0.000131109	0.691922	0.00298061	0.497856	0.0497088
Ilf2	Ilf2	blue	0.11189	0.679934	0.0245148	0.928194	-0.198953	0.460094	0.798086	0.000211108	0.460802	0.07244	-0.161351	0.550519	0.344617	0.191169	0.96983	5.63261e-10	0.669587	0.00454937	0.664403	0.0049943
Pdha1	Pdha1	blue	0.111834	0.680086	0.0500266	0.854023	-0.348922	0.185316	0.702893	0.00238934	0.288654	0.278255	-0.293096	0.270591	0.309531	0.243363	0.975219	1.44131e-10	0.658541	0.00553868	0.575982	0.0195425
Rab3gap1	Rab3gap1	blue	0.111724	0.680385	0.08112	0.765206	-0.122476	0.651361	0.830105	6.90263e-05	0.43182	0.0948733	-0.0184939	0.945802	0.361181	0.169298	0.90262	1.71541e-06	0.630568	0.00882494	0.56921	0.0213738
Cntf	Cntf	blue	0.111708	0.680427	-0.00302804	0.99112	-0.178134	0.509223	0.568391	0.0216038	0.293091	0.270599	-0.123555	0.648473	0.412346	0.112475	0.708783	0.00211347	0.384793	0.141105	0.441776	0.0866752
Ankrd17	Ankrd17	blue	0.111401	0.681263	-0.00106966	0.996863	-0.438788	0.08908	0.674824	0.00413275	0.259599	0.331574	-0.357971	0.173399	0.134259	0.620087	0.975696	1.25952e-10	0.662373	0.00517778	0.690981	0.00303636
Fabp7	Fabp7	blue	-0.111268	0.681626	-0.202443	0.452096	-0.486027	0.0562896	0.457617	0.074696	0.235002	0.380964	-0.469637	0.066443	0.0210057	0.938453	0.841631	4.36013e-05	0.631537	0.00868988	0.670698	0.00445829
Ranbp1	Ranbp1	blue	0.111195	0.681824	0.0680786	0.802189	-0.420191	0.10513	0.741297	0.00101551	0.191253	0.477985	-0.185524	0.491512	0.179637	0.505597	0.934469	1.1689e-07	0.590697	0.0159825	0.581464	0.0181509
Rab5a	Rab5a	blue	-0.11107	0.682165	-0.260137	0.330538	-0.290054	0.275825	0.654085	0.00598338	0.326802	0.216665	-0.237688	0.375386	0.374671	0.152767	0.892187	3.39939e-06	0.65167	0.00623609	0.503424	0.0468177
Tra2b	Tra2b	blue	0.111002	0.682349	-0.0259457	0.924014	-0.082173	0.76224	0.792195	0.000253874	0.598283	0.0143565	-0.0680856	0.802169	0.537867	0.0316323	0.903529	1.61041e-06	0.432346	0.0944272	0.568577	0.0215515
Fam49a	Fam49a	blue	-0.110956	0.682473	-0.27471	0.303156	-0.304949	0.250775	0.572958	0.0203445	0.292118	0.272268	-0.292575	0.271484	0.374561	0.152898	0.840081	4.64758e-05	0.470409	0.0659367	0.514613	0.0413887
Wdfy4	Wdfy4	blue	-0.110809	0.682875	-0.231039	0.389278	-0.22623	0.399497	0.675714	0.00406508	0.170909	0.526822	0.0559536	0.836932	0.397246	0.12761	0.708204	0.00213941	0.324505	0.220103	0.344027	0.19198
Csmd3	Csmd3	blue	0.110754	0.683024	0.0465096	0.864193	-0.374505	0.152964	0.705184	0.00227878	0.402003	0.122698	-0.287855	0.279647	0.261307	0.328287	0.967068	1.03241e-09	0.521611	0.0382425	0.717584	0.00174994
Calr4	Calr4	blue	-0.110646	0.683318	-0.150308	0.578462	-0.395438	0.129512	0.357653	0.17381	0.0151113	0.955704	-0.447975	0.0818343	0.0517742	0.848977	0.726945	0.00142083	0.733674	0.00121695	0.422882	0.10269
Avpr1a	Avpr1a	blue	0.110535	0.68362	-0.0990789	0.715061	-0.0928903	0.732229	0.696425	0.0027251	0.24137	0.367811	0.115229	0.670874	0.604633	0.0130974	0.680466	0.00371874	0.137536	0.611493	0.234405	0.38221
Rbm48	Rbm48	blue	0.11052	0.683663	0.084205	0.756524	-0.0640772	0.81362	0.71646	0.00179332	0.47753	0.0613993	0.143314	0.596458	0.592473	0.0155895	0.683449	0.00351375	0.245008	0.36041	0.344686	0.191075
Uqcrb	Uqcrb	blue	0.110438	0.683884	-0.0362319	0.894024	-0.298109	0.262097	0.576405	0.0194322	0.41049	0.114264	-0.439725	0.0883207	0.151001	0.57669	0.921963	3.83742e-07	0.726773	0.00142638	0.773701	0.000437244
Pdxdc1	Pdxdc1	blue	0.11019	0.68456	-0.0480679	0.859685	-0.319244	0.228107	0.749899	0.000821849	0.307267	0.247008	-0.165925	0.53912	0.406774	0.117906	0.930167	1.80308e-07	0.489288	0.054415	0.541123	0.03042
N4bp2	N4bp2	blue	-0.110118	0.684756	-0.108198	0.689997	-0.66554	0.00489382	0.532255	0.0338074	0.102358	0.706016	-0.321643	0.224435	0.034452	0.899205	0.825736	8.1444e-05	0.362261	0.167932	0.576441	0.019423
Ints6	Ints6	blue	0.109955	0.685202	0.0225168	0.934034	-0.281626	0.290646	0.653337	0.00606082	0.370628	0.157602	-0.303768	0.252709	0.198549	0.461024	0.912862	8.10358e-07	0.735495	0.0011661	0.709117	0.00209865
Rnf214	Rnf214	blue	0.109915	0.685311	-0.0076589	0.977542	-0.338366	0.199881	0.768478	0.000505292	0.322314	0.223415	-0.191232	0.478034	0.214833	0.424278	0.957097	6.40338e-09	0.598547	0.0143023	0.678508	0.00385844
Scaf8	Scaf8	blue	0.109905	0.685338	0.0463947	0.864526	-0.366505	0.162637	0.765058	0.000554402	0.32898	0.213437	-0.226183	0.399599	0.230658	0.390084	0.981922	1.61314e-11	0.624714	0.00967584	0.667918	0.00468898
Srsf5	Srsf5	blue	0.109835	0.685529	0.0376219	0.889981	-0.362414	0.167739	0.764552	0.000561997	0.329497	0.212676	-0.204086	0.448356	0.258834	0.333051	0.972319	3.10371e-10	0.599471	0.014114	0.646868	0.00676375
Runx2	Runx2	blue	0.109798	0.685629	0.0870589	0.748516	0.0322059	0.905748	0.350537	0.183151	0.202221	0.452603	-0.132169	0.625593	0.0446368	0.869617	0.450605	0.07984	0.615053	0.0112205	0.367321	0.161633
Abca8	Abca8	blue	-0.109784	0.685668	-0.192912	0.474103	-0.531753	0.0340073	0.540793	0.0305412	0.253741	0.342988	-0.39163	0.133581	0.196112	0.466656	0.890004	3.88789e-06	0.441071	0.087238	0.626087	0.00947073
Dpp10	Dpp10	blue	0.109781	0.685676	0.032739	0.904195	-0.52284	0.0377094	0.568126	0.0216789	0.196546	0.465651	-0.464062	0.0701832	0.0412427	0.879461	0.945724	3.22129e-08	0.670691	0.00445887	0.70782	0.00215674
Zmat1	Zmat1	blue	-0.10967	0.685978	-0.172299	0.523415	-0.633172	0.00846591	0.426718	0.0992821	0.0711689	0.793387	-0.55813	0.0246524	0.0762933	0.778843	0.883958	5.56129e-06	0.607145	0.012624	0.576821	0.0193243
Fndc4	Fndc4	blue	0.109581	0.686221	0.178888	0.507402	-0.385566	0.140241	0.613342	0.0115132	-0.131293	0.627906	0.0467222	0.863578	0.221159	0.410425	0.640239	0.00754982	0.315522	0.233881	0.210105	0.434787
Hscb	Hscb	blue	0.109497	0.686451	0.0706352	0.794906	-0.434795	0.0923681	0.48313	0.0579949	0.0734064	0.787028	-0.34519	0.190384	0.143982	0.59473	0.76694	0.000526913	0.578133	0.0189869	0.506885	0.0450845
Lca5	Lca5	blue	0.109429	0.686637	-0.0210537	0.938312	-0.32193	0.223998	0.572059	0.0205877	0.440685	0.0875476	-0.415001	0.109951	0.0319812	0.906403	0.890015	3.88551e-06	0.687023	0.00328018	0.805606	0.000165357
Map2	Map2	blue	0.109416	0.68667	0.0702422	0.796024	-0.509102	0.044	0.676161	0.00403143	0.143122	0.596954	-0.31104	0.240953	0.218451	0.416327	0.961093	3.26467e-09	0.56088	0.0238048	0.539312	0.0310897
Sec16b	Sec16b	blue	0.109349	0.686854	0.102397	0.705908	-0.277167	0.298677	0.290306	0.275389	0.241829	0.366872	-0.238955	0.37277	-0.264657	0.321898	0.45899	0.0737171	0.299247	0.260192	0.674924	0.00412507
Rnf138	Rnf138	blue	0.109081	0.687586	0.154746	0.567161	-0.425728	0.100153	0.435115	0.0921011	0.252967	0.344511	-0.469533	0.0665115	0.0364533	0.89338	0.808648	0.000149356	0.556271	0.0252384	0.676885	0.00397737
Klhl13	Klhl13	blue	0.109075	0.687603	0.0242798	0.928881	-0.487741	0.0552985	0.652994	0.00609655	0.250116	0.35016	-0.377812	0.149082	0.171022	0.526544	0.975844	1.20724e-10	0.603343	0.0133459	0.660393	0.00536182
Pnpt1	Pnpt1	blue	0.109019	0.687755	-0.0407948	0.880762	-0.343686	0.192451	0.57288	0.0203655	0.241359	0.367833	-0.428527	0.0977023	0.231785	0.387706	0.929899	1.85064e-07	0.692088	0.00297089	0.588786	0.0164138
Pcf11	Pcf11	blue	0.10893	0.687996	0.0574799	0.832542	-0.419123	0.10611	0.657725	0.00561809	0.199951	0.4578	-0.341202	0.195897	0.192667	0.474673	0.958443	5.14154e-09	0.706102	0.00223564	0.57936	0.0186755
Palmd	Palmd	blue	0.108925	0.688012	0.0771148	0.776518	-0.311292	0.240551	0.632892	0.00850404	0.419086	0.106144	-0.265997	0.319361	0.127533	0.637868	0.864307	1.57465e-05	0.550225	0.0272182	0.664362	0.00499796
Mettl8	Mettl8	blue	0.108854	0.688206	-0.0437733	0.87212	-0.120897	0.655597	0.781097	0.000353965	0.51282	0.0422251	-0.0684846	0.801032	0.464943	0.0695825	0.874206	9.52375e-06	0.506958	0.0450488	0.630746	0.00880003
Fcer1g	Fcer1g	blue	-0.108781	0.688403	-0.2203	0.412292	-0.411041	0.113732	0.502193	0.0474459	0.306	0.249063	-0.421058	0.10434	0.0134953	0.960438	0.842072	4.28115e-05	0.70465	0.00230413	0.699334	0.00256966
Kcnd3	Kcnd3	blue	0.108734	0.688532	0.146789	0.587488	-0.620373	0.0103476	0.592571	0.0155679	0.028549	0.916413	-0.196127	0.466622	0.128533	0.635212	0.79206	0.000254929	0.22342	0.405535	0.455885	0.0759434
Ncor1	Ncor1	blue	0.108686	0.688665	0.0098966	0.970983	-0.357398	0.174139	0.717014	0.00177184	0.406246	0.11843	-0.302517	0.254765	0.176447	0.513307	0.978134	6.04931e-11	0.633613	0.00840631	0.768	0.000511932
Arhgef9	Arhgef9	blue	0.108666	0.688719	0.0229082	0.93289	-0.443411	0.0853789	0.665237	0.0049205	0.289041	0.277583	-0.378384	0.148417	0.1964	0.465989	0.987756	1.07088e-12	0.623072	0.00992575	0.677676	0.00391903
Ube2r2	Ube2r2	blue	0.108606	0.688883	-0.00304361	0.991074	-0.368852	0.159759	0.602099	0.013589	0.39786	0.126968	-0.420999	0.104393	0.0538651	0.842947	0.934367	1.18137e-07	0.679204	0.00380829	0.797059	0.000218097
Kcna4	Kcna4	blue	-0.108474	0.689243	-0.0516507	0.849333	-0.213558	0.427099	0.771114	0.000469934	0.236719	0.377393	0.251705	0.347007	0.606141	0.0128116	0.690676	0.00305461	0.104843	0.699183	0.175259	0.516194
Ptp4a2	Ptp4a2	blue	0.108444	0.689325	-0.00800967	0.976514	-0.344171	0.191782	0.636089	0.00807765	0.359402	0.171563	-0.384267	0.141696	0.186655	0.488825	0.957898	5.62399e-09	0.656662	0.00572289	0.68284	0.00355481
Dnajc1	Dnajc1	blue	0.108428	0.689369	0.0633548	0.815687	-0.539529	0.031009	0.57565	0.0196293	0.181521	0.501069	-0.445874	0.0834522	0.076147	0.779257	0.946227	3.02212e-08	0.578125	0.0189891	0.628117	0.00917368
Nop58	Nop58	blue	0.108401	0.689441	-0.0392487	0.885252	-0.0329001	0.903725	0.794291	0.000237905	0.495057	0.0512117	-0.0113778	0.966642	0.560107	0.0240408	0.873566	9.85092e-06	0.549313	0.0275266	0.486174	0.0562042
Zfp958	Zfp958	blue	-0.108339	0.689612	-0.249299	0.351788	-0.580064	0.0184988	0.50366	0.0466976	0.0399814	0.883124	-0.447453	0.0822341	0.069024	0.799494	0.872956	1.01712e-05	0.653811	0.00601163	0.601035	0.0137997
Clk1	Clk1	blue	-0.10822	0.689936	-0.216312	0.421019	-0.264107	0.322942	0.667604	0.00471563	0.390923	0.134346	-0.225065	0.401994	0.452475	0.0784437	0.906908	1.26639e-06	0.513133	0.0420785	0.535636	0.0324838
Cox6c	Cox6c	blue	0.107986	0.690577	0.0465561	0.864059	-0.195702	0.467606	0.791173	0.000261977	0.392691	0.132439	-0.110246	0.684407	0.326732	0.21677	0.930079	1.81868e-07	0.668571	0.00463393	0.552348	0.0265098
Dynlrb1	Dynlrb1	blue	0.107951	0.690673	0.0452323	0.867892	-0.483195	0.0579568	0.601105	0.0137857	0.21277	0.428846	-0.377113	0.149896	-0.0437669	0.872139	0.905016	1.45044e-06	0.668988	0.00459912	0.744424	0.000941205
Casp8	Casp8	blue	0.107822	0.691024	0.207459	0.440725	-0.542549	0.0299001	0.425213	0.100609	0.103735	0.702227	-0.374802	0.152613	0.055394	0.838543	0.745554	0.000915465	0.481299	0.0590922	0.448423	0.081492
Nek10	Nek10	blue	0.107677	0.69142	0.0314464	0.907962	-0.191723	0.476884	0.637878	0.00784671	0.653447	0.00604938	-0.150898	0.576953	0.149037	0.581715	0.769241	0.000494839	0.293032	0.270701	0.860331	1.90626e-05
Epb41l4b	Epb41l4b	blue	0.107573	0.691704	-0.0157506	0.953832	-0.512268	0.0424854	0.678398	0.0038664	0.138657	0.608565	-0.257427	0.335781	0.168589	0.532531	0.912596	8.27243e-07	0.467626	0.0677751	0.576069	0.0195196
Ect2l	Ect2l	blue	-0.107561	0.691738	-0.215475	0.422861	-0.574998	0.0198006	0.345463	0.190009	0.19048	0.479799	-0.540177	0.0307682	-0.218268	0.416728	0.753744	0.000745677	0.487225	0.0555953	0.831147	6.63121e-05
Frmd3	Frmd3	blue	-0.107139	0.692892	-0.0574562	0.83261	-0.436733	0.0907616	0.495807	0.0508058	0.3426	0.193952	-0.315741	0.233538	0.142367	0.598911	0.778123	0.000385719	0.453534	0.0776616	0.59979	0.0140495
Nufip1	Nufip1	blue	0.107072	0.693077	0.0791461	0.770775	-0.151544	0.575305	0.680551	0.00371275	0.458657	0.0739536	-0.0367398	0.892546	0.39394	0.131103	0.761725	0.000605977	0.330289	0.211513	0.462283	0.0714083
Cdh8	Cdh8	blue	-0.107005	0.69326	-0.0925046	0.733303	-0.798018	0.000211564	0.327049	0.216299	-0.257688	0.335273	-0.504681	0.0461823	-0.0560505	0.836653	0.752912	0.000761654	0.40526	0.119413	0.375565	0.151712
Gtpbp4	Gtpbp4	blue	-0.106989	0.693302	-0.191977	0.476289	-0.0792909	0.770366	0.758611	0.00065767	0.449699	0.0805229	0.051933	0.848519	0.588555	0.0164666	0.805654	0.000165092	0.398521	0.126281	0.419195	0.106044
Rps27a	Rps27a	blue	0.106782	0.693869	0.00333603	0.990217	-0.029463	0.913746	0.717869	0.00173908	0.501083	0.0480174	-0.00438562	0.987139	0.563856	0.0229131	0.794142	0.000239009	0.428906	0.0973742	0.333606	0.206684
Idi1	Idi1	blue	0.106675	0.694162	0.0252704	0.925986	-0.513996	0.0416754	0.570953	0.0208901	0.0953088	0.725505	-0.40405	0.120626	0.213395	0.427461	0.922594	3.63161e-07	0.574296	0.0199865	0.460321	0.0727776
Usp3	Usp3	blue	0.106628	0.694292	-0.0497877	0.854713	-0.29304	0.270686	0.711954	0.00197605	0.340651	0.196667	-0.24099	0.368589	0.261632	0.327665	0.924341	3.11005e-07	0.618201	0.0106973	0.672865	0.00428479
Neto1	Neto1	blue	0.106571	0.694449	0.0621162	0.819234	-0.196243	0.466353	0.772166	0.000456415	0.171045	0.526488	0.238907	0.372867	0.649697	0.00644869	0.682179	0.00359985	0.0301504	0.911741	0.15966	0.554759
Cacybp	Cacybp	blue	-0.106547	0.694514	-0.186442	0.48933	-0.472766	0.0644084	0.64748	0.00669455	0.201927	0.453275	-0.323439	0.221711	0.269256	0.313243	0.954185	1.00613e-08	0.58141	0.0181642	0.58624	0.0170024
Rap1a	Rap1a	blue	-0.106485	0.694682	-0.211429	0.431832	-0.014167	0.95847	0.695117	0.00279742	0.453081	0.0779952	0.0396341	0.884133	0.673698	0.00421961	0.747387	0.000874959	0.380128	0.146402	0.311759	0.239809
Hnrnpu	Hnrnpu	blue	0.106432	0.69483	-0.0285624	0.916374	-0.37631	0.150837	0.715745	0.00182134	0.257514	0.335611	-0.287867	0.279626	0.311117	0.24083	0.982445	1.31558e-11	0.630716	0.00880416	0.586648	0.0169071
Mllt4	Mllt4	blue	0.106426	0.694845	0.0148843	0.956369	-0.439951	0.0881385	0.707614	0.00216606	0.253332	0.343792	-0.272771	0.30672	0.12365	0.64822	0.949655	1.9233e-08	0.606607	0.0127243	0.697073	0.0026898
Tmem178a	Tmem178a	blue	0.10635	0.695051	0.0710084	0.793844	-0.293595	0.269739	0.762555	0.000592789	0.368678	0.159971	-0.107842	0.690971	0.219142	0.414817	0.880873	6.62597e-06	0.619038	0.0105615	0.665072	0.00493502
Rpgr	Rpgr	blue	0.106301	0.695188	0.0572038	0.833336	-0.24271	0.365076	0.597416	0.0145354	0.528841	0.0351853	-0.301891	0.255799	0.191626	0.47711	0.853728	2.58604e-05	0.517111	0.0402442	0.79326	0.000245648
Cenpk	Cenpk	blue	0.106224	0.695399	0.0973004	0.719982	-0.484276	0.0573162	0.286108	0.282706	-0.0912639	0.736761	-0.421282	0.104136	-0.0768509	0.777264	0.622001	0.0100916	0.440037	0.0880687	0.406343	0.118334
Strbp	Strbp	blue	0.105664	0.696934	0.0156998	0.953981	-0.379642	0.146961	0.668726	0.00462099	0.305167	0.25042	-0.354688	0.177663	0.271783	0.308545	0.97864	5.14167e-11	0.637649	0.00787598	0.640273	0.00754563
Mkrn2os	Mkrn2os	blue	0.105655	0.696956	-0.0353045	0.896723	-0.139836	0.605489	0.722795	0.00155988	0.548588	0.027774	0.0595685	0.826541	0.269568	0.312659	0.709511	0.00208126	0.192159	0.475863	0.677539	0.00392913
Ermn	Ermn	blue	-0.105527	0.697309	-0.204843	0.446638	-0.531612	0.0340638	0.481307	0.0590877	0.00422688	0.987605	-0.442292	0.0862639	0.196711	0.465268	0.867992	1.31194e-05	0.610129	0.0120791	0.373925	0.153652
Ntng1	Ntng1	blue	0.105526	0.697312	0.0785084	0.772577	-0.548657	0.0277505	0.27062	0.310702	-0.135562	0.616664	-0.612393	0.0116782	-0.183074	0.497349	0.740992	0.001023	0.740584	0.0010331	0.527173	0.0358736
Slc4a7	Slc4a7	blue	0.105445	0.697533	-0.0363874	0.893572	-0.142789	0.597817	0.824074	8.66329e-05	0.496858	0.0502409	-0.0410365	0.88006	0.519793	0.039042	0.911678	8.87805e-07	0.499464	0.0488608	0.604066	0.0132062
Zfp770	Zfp770	blue	0.10544	0.697546	0.0105274	0.969134	-0.164811	0.541886	0.613064	0.0115614	0.345532	0.189915	-0.297618	0.262922	0.237043	0.376721	0.871068	1.12188e-05	0.697915	0.00264452	0.582909	0.0177972
Cep162	Cep162	blue	0.105372	0.697734	0.00572325	0.983217	-0.344252	0.19167	0.6565	0.00573901	0.364456	0.16518	-0.280796	0.292132	0.186546	0.489085	0.890038	3.87994e-06	0.615525	0.0111409	0.689623	0.00311835
Fsip1	Fsip1	blue	-0.105306	0.697914	-0.0881129	0.745565	-0.430492	0.0960072	0.458171	0.0742999	0.329515	0.212649	-0.339348	0.198496	-0.0948364	0.726817	0.724281	0.00150885	0.421324	0.104098	0.845635	3.68572e-05
Crybg3	Crybg3	blue	0.105295	0.697945	-0.082713	0.760719	-0.21646	0.420693	0.64492	0.00698762	0.182249	0.499324	-0.0973932	0.719725	0.525306	0.036656	0.774924	0.000422453	0.376446	0.150677	0.270163	0.311552
Asb3	Asb3	blue	-0.105153	0.698334	-0.122084	0.652411	-0.541439	0.0303039	0.53875	0.0312997	0.110947	0.682498	-0.428632	0.0976116	0.121001	0.655316	0.9033	1.63634e-06	0.673252	0.00425445	0.638088	0.00781986
Nol7	Nol7	blue	-0.105032	0.698665	-0.178646	0.507987	-0.412592	0.11224	0.584978	0.0173002	0.309567	0.243305	-0.401879	0.122825	0.223876	0.40455	0.936574	9.35278e-08	0.637652	0.00787555	0.659022	0.00549228
Olr1735	Olr1735	blue	-0.10495	0.69889	-0.183724	0.495799	-0.554882	0.0256831	0.406605	0.118074	-0.0739343	0.78553	-0.346051	0.189206	0.186942	0.488145	0.725933	0.00145376	0.300321	0.258402	0.257427	0.33578
Cep57	Cep57	blue	0.104863	0.69913	0.0310017	0.909259	-0.211625	0.431395	0.708801	0.0021127	0.349959	0.183924	-0.0633099	0.815816	0.550183	0.0272321	0.831259	6.60263e-05	0.37871	0.148038	0.37098	0.157177
Mbip	Mbip	blue	0.104811	0.699274	-0.033175	0.902924	-0.351118	0.182375	0.723376	0.00153975	0.229188	0.393194	-0.224382	0.403461	0.242024	0.366473	0.932622	1.41286e-07	0.63906	0.00769684	0.58656	0.0169276
Bbof1	Bbof1	blue	-0.104796	0.699315	-0.167377	0.535525	-0.407473	0.117215	0.531551	0.0340882	0.411812	0.112988	-0.410811	0.113954	0.0094907	0.972172	0.860372	1.90253e-05	0.671386	0.00440259	0.866828	1.3906e-05
Cluap1	Cluap1	blue	-0.104596	0.699862	-0.150425	0.578163	0.0230354	0.932518	0.841288	4.42246e-05	0.553986	0.0259732	0.184047	0.495028	0.610712	0.0119748	0.79443	0.000236872	0.483146	0.0579856	0.411314	0.113468
Thap6	Thap6	blue	0.104589	0.699883	-0.0584395	0.829784	-0.243255	0.363965	0.551358	0.0268383	0.123575	0.648421	-0.279446	0.294555	0.0715474	0.792311	0.781336	0.000351511	0.811343	0.000136279	0.590346	0.0160611
Tcf20	Tcf20	blue	-0.104539	0.700018	-0.108038	0.690435	-0.51077	0.0431972	0.694523	0.00283074	0.0868704	0.749044	-0.131898	0.626306	0.314114	0.236088	0.873078	1.01062e-05	0.400662	0.12407	0.416373	0.108662
Ryr3	Ryr3	blue	0.104538	0.700021	0.149246	0.58118	-0.610668	0.0119827	0.590682	0.0159858	-0.122963	0.650058	-0.148543	0.582982	0.122589	0.651057	0.755355	0.00071553	0.310706	0.241485	0.323801	0.221164
Cadps2	Cadps2	blue	0.104233	0.70086	0.0726342	0.789222	-0.47427	0.0634469	0.693702	0.00287737	0.18558	0.491378	-0.110379	0.684045	0.189234	0.482731	0.819599	0.00010199	0.374973	0.152411	0.540768	0.0305504
Ap1ar	Ap1ar	blue	-0.10416	0.70106	-0.145012	0.592067	-0.398077	0.126743	0.699013	0.00258644	0.171147	0.526238	0.00158279	0.995358	0.388165	0.137359	0.782626	0.000338502	0.246294	0.357813	0.342734	0.193767
Spryd7	Spryd7	blue	0.104122	0.701164	0.0273588	0.919887	-0.486071	0.0562645	0.594742	0.0150985	0.31175	0.239823	-0.40803	0.116667	0.156582	0.562512	0.937016	8.91712e-08	0.528014	0.0355253	0.677751	0.00391359
AY172581.9	AY172581.9	blue	-0.104103	0.701215	-0.0677348	0.80317	-0.0566475	0.834936	0.377391	0.149572	0.376715	0.150362	-0.225572	0.400907	0.0722105	0.790426	0.552904	0.0263267	0.754453	0.00073228	0.543424	0.0295848
Plin2	Plin2	blue	-0.103952	0.70163	-0.110968	0.68244	-0.296961	0.264029	0.753719	0.000746154	0.239158	0.37235	0.093316	0.731044	0.258349	0.333991	0.756016	0.000703464	0.366565	0.162564	0.480934	0.059313
Pin4	Pin4	blue	0.103933	0.701682	0.0437976	0.87205	-0.530118	0.034665	0.376454	0.150668	-0.0150241	0.95596	-0.573582	0.0201769	-0.0617073	0.820406	0.823949	8.70329e-05	0.699423	0.00256501	0.538947	0.0312262
Sobp	Sobp	blue	0.103904	0.701764	0.0541741	0.842057	-0.250287	0.349819	0.702754	0.00239618	0.379698	0.146897	-0.181441	0.501261	0.266735	0.31797	0.894063	3.02171e-06	0.633392	0.00843617	0.576198	0.0194861
Dnttip2	Dnttip2	blue	0.103714	0.702286	0.0064038	0.981222	-0.361731	0.168601	0.564949	0.0225922	0.288719	0.278142	-0.387987	0.137555	0.285549	0.283691	0.896651	2.55952e-06	0.508246	0.0444165	0.571609	0.0207105
Wbp4	Wbp4	blue	-0.103313	0.703387	-0.187595	0.4866	-0.562108	0.0234338	0.441367	0.0870016	0.0267895	0.921549	-0.540414	0.0306809	-0.0614126	0.821251	0.876753	8.31128e-06	0.748638	0.000848166	0.67148	0.00439505
Slc4a1ap	Slc4a1ap	blue	-0.103221	0.703641	-0.192015	0.4762	-0.474316	0.0634177	0.647004	0.00674826	0.116299	0.667981	-0.276112	0.300595	0.28788	0.279604	0.924833	2.97513e-07	0.602635	0.0134839	0.469943	0.066242
Whsc1	Whsc1	blue	0.102916	0.704481	0.0761674	0.7792	-0.227037	0.397772	0.776521	0.000403773	0.361777	0.168543	-0.106672	0.694172	0.489903	0.0540663	0.923225	3.43537e-07	0.537155	0.031902	0.432517	0.0942824
Prtfdc1	Prtfdc1	blue	0.102911	0.704495	-0.0352282	0.896945	-0.222048	0.4085	0.705981	0.00224127	0.469615	0.0664575	-0.226793	0.398294	0.365408	0.163996	0.921789	3.89588e-07	0.564083	0.0228463	0.586154	0.0170226
Cwc27	Cwc27	blue	0.102765	0.704894	0.0139088	0.959226	-0.431923	0.0947855	0.495325	0.0510662	0.211813	0.430976	-0.497838	0.0497186	0.0343186	0.899593	0.89088	3.68523e-06	0.673244	0.00425506	0.604509	0.0131212
Mas1	Mas1	blue	0.102756	0.704921	0.085759	0.752161	0.045211	0.867954	0.409892	0.114846	0.488476	0.0548774	-0.212799	0.428782	0.148656	0.582692	0.569915	0.0211771	0.509314	0.0438975	0.59783	0.0144498
Dnajc13	Dnajc13	blue	0.102393	0.705918	0.0117207	0.965637	-0.306604	0.248082	0.744194	0.00094652	0.377454	0.149499	-0.24409	0.36227	0.259971	0.330857	0.96702	1.04297e-09	0.710471	0.00203937	0.670991	0.00443448
Tm4sf20	Tm4sf20	blue	0.102355	0.706024	0.106168	0.695551	-0.292143	0.272225	0.690503	0.003065	0.212111	0.430312	-0.103696	0.702334	0.181891	0.500182	0.819587	0.000102033	0.587818	0.0166357	0.533847	0.0331793
Dimt1	Dimt1	blue	0.102222	0.70639	-0.0516205	0.84942	-0.220277	0.412344	0.643052	0.00720787	0.443184	0.0855579	-0.301914	0.255762	0.275133	0.302383	0.901036	1.91233e-06	0.641506	0.00739421	0.68146	0.00364939
Terf2ip	Terf2ip	blue	-0.102191	0.706476	-0.211305	0.432107	-0.165721	0.539628	0.793892	0.00024088	0.477267	0.0615623	0.0498558	0.854516	0.564632	0.022685	0.837518	5.15764e-05	0.294684	0.267883	0.526217	0.0362725
E2f5	E2f5	blue	-0.102176	0.706516	-0.269885	0.312069	-0.481249	0.0591228	0.594331	0.0151866	0.233812	0.383452	-0.386884	0.138774	0.144144	0.59431	0.928909	2.03624e-07	0.60378	0.0132614	0.675047	0.00411565
Tjp1	Tjp1	blue	0.102008	0.70698	-0.0454201	0.867348	-0.216856	0.419822	0.783304	0.000331829	0.437517	0.0901173	-0.165843	0.539324	0.393479	0.131594	0.954773	9.20689e-09	0.563055	0.0231505	0.613662	0.011458
Zfp933	Zfp933	blue	0.101959	0.707113	0.0227892	0.933237	-0.545115	0.028982	0.572215	0.0205455	0.12433	0.646402	-0.426873	0.0991453	0.122404	0.651555	0.929291	1.96284e-07	0.588655	0.0164437	0.591777	0.0157425
Aspa	Aspa	blue	-0.10195	0.707138	-0.260381	0.330067	-0.20458	0.447234	0.591836	0.0157295	0.350065	0.183782	-0.0364029	0.893527	0.559425	0.0242506	0.691554	0.0030023	0.102968	0.704337	0.253071	0.344307
Rps24	Rps24	blue	-0.101944	0.707155	-0.181355	0.501466	-0.545603	0.0288101	0.520314	0.0388116	0.18637	0.489501	-0.513119	0.0420851	0.0680804	0.802184	0.946023	3.10143e-08	0.697641	0.00265924	0.682663	0.00356682
Ubxn4	Ubxn4	blue	0.101916	0.707232	-0.0403619	0.882019	-0.130866	0.629033	0.824796	8.43447e-05	0.407758	0.116935	-0.00549853	0.983876	0.540728	0.0305651	0.900427	1.99285e-06	0.537638	0.0317189	0.425848	0.100048
Hbp1	Hbp1	blue	0.101882	0.707325	-0.00227019	0.993342	-0.199233	0.459449	0.743362	0.000965928	0.273027	0.306249	-0.151358	0.57578	0.299128	0.260391	0.908613	1.11787e-06	0.729868	0.00132909	0.536242	0.0322506
Zfp458	Zfp458	blue	0.101704	0.707816	0.0931259	0.731573	-0.490676	0.0536313	0.594659	0.0151162	0.112303	0.678811	-0.356615	0.175152	0.164666	0.542248	0.908907	1.09379e-06	0.554135	0.0259246	0.519871	0.0390076
Zfp868	Zfp868	blue	-0.101562	0.708207	-0.211975	0.430614	-0.0028541	0.99163	0.764176	0.000567686	0.610002	0.0121019	0.0427969	0.874951	0.607112	0.0126301	0.795118	0.000231835	0.39675	0.12813	0.535633	0.0324852
N4bp1	N4bp1	blue	0.101531	0.708292	-0.0188227	0.944839	-0.105127	0.698406	0.859333	1.99813e-05	0.46288	0.0709959	0.188218	0.485127	0.59721	0.0145782	0.794459	0.000236661	0.141878	0.600181	0.350939	0.182615
Isca2	Isca2	blue	0.101517	0.708332	0.0117095	0.96567	-0.361967	0.168303	0.499205	0.0489963	0.347128	0.18774	-0.502927	0.0470705	0.00796129	0.976656	0.884222	5.4774e-06	0.711445	0.00199761	0.799468	0.000201989
Ppp3cc	Ppp3cc	blue	0.101475	0.708447	0.0809	0.765827	-0.488339	0.0549555	0.540941	0.0304868	0.172579	0.522729	-0.457409	0.074845	0.0943626	0.728134	0.914182	7.30863e-07	0.723405	0.00153877	0.598423	0.0143279
Txlng	Txlng	blue	-0.101448	0.708523	-0.0524575	0.847005	-0.38402	0.141973	0.617901	0.0107464	0.256221	0.338128	-0.250626	0.349147	0.234701	0.381593	0.865557	1.48101e-05	0.608148	0.0124388	0.537422	0.0318005
Rida	Rida	blue	-0.101375	0.708722	-0.104174	0.701021	-0.379738	0.14685	0.621856	0.0101141	0.392861	0.132257	-0.320932	0.22552	0.112345	0.678696	0.905528	1.39855e-06	0.699064	0.00258378	0.723789	0.00152558
Sp4	Sp4	blue	0.101359	0.708767	0.0470149	0.862731	-0.358218	0.173081	0.643532	0.00715075	0.385499	0.140315	-0.341041	0.196122	0.153046	0.571478	0.933656	1.27146e-07	0.645771	0.0068891	0.75643	0.000695985
Trmt13	Trmt13	blue	0.101195	0.709219	0.11903	0.660614	-0.445965	0.0833814	0.644948	0.0069843	0.293678	0.269597	-0.185825	0.490795	0.146749	0.587591	0.832176	6.37177e-05	0.349494	0.184547	0.598077	0.0143988
Atp2b1	Atp2b1	blue	0.101095	0.709496	-0.0239138	0.92995	-0.0805126	0.766919	0.825964	8.0755e-05	0.511239	0.0429731	-0.0441283	0.871091	0.518444	0.0396433	0.923808	3.26187e-07	0.535415	0.0325693	0.533825	0.033188
Spint1	Spint1	blue	0.101051	0.709616	0.0827158	0.760712	-0.211391	0.431916	0.765087	0.000553965	0.173202	0.521206	0.150016	0.579209	0.435301	0.0919466	0.730201	0.00131894	0.1711	0.526352	0.226874	0.398121
Rab6a	Rab6a	blue	-0.100997	0.709765	-0.194258	0.470962	-0.423504	0.102132	0.655104	0.00587932	0.24399	0.362473	-0.303643	0.252914	0.352191	0.18095	0.948105	2.36836e-08	0.597258	0.0145683	0.55106	0.0269379
Lrch2	Lrch2	blue	0.100996	0.709767	0.0834773	0.75857	-0.350868	0.182709	0.644563	0.00702922	0.262128	0.326715	-0.296372	0.265022	0.137382	0.611896	0.898832	2.21769e-06	0.702086	0.00242927	0.632987	0.00849108
Ripk1	Ripk1	blue	-0.100847	0.710178	-0.163083	0.546191	-0.387608	0.137974	0.64912	0.00651202	0.246218	0.357968	-0.191455	0.47751	0.371338	0.156746	0.856893	2.23844e-05	0.515379	0.0410354	0.487134	0.0556478
Ube2v2	Ube2v2	blue	-0.100736	0.710486	-0.176113	0.514118	-0.467773	0.0676769	0.606734	0.0127006	0.0777796	0.774637	-0.275772	0.301216	0.373385	0.154294	0.890157	3.85201e-06	0.504139	0.0464554	0.358903	0.172202
Ckap5	Ckap5	blue	0.100706	0.710568	-0.0517426	0.849068	-0.115878	0.669118	0.768156	0.000509763	0.45597	0.0758817	-0.101675	0.707896	0.529079	0.0350877	0.892807	3.27044e-06	0.55751	0.0248466	0.560076	0.0240503
Stmn1	Stmn1	blue	-0.100524	0.71107	-0.10404	0.70139	-0.462734	0.0710966	0.655708	0.00581822	-0.0315028	0.907797	-0.127655	0.637544	0.332617	0.208116	0.838857	4.88563e-05	0.523074	0.0376083	0.275017	0.302594
Atad2	Atad2	blue	0.10033	0.711604	0.0278797	0.918367	-0.409286	0.115435	0.737334	0.00111651	0.219966	0.413019	-0.153407	0.570559	0.319126	0.228289	0.914064	7.37674e-07	0.417298	0.107799	0.55616	0.0252736
Aimp1	Aimp1	blue	0.100271	0.711767	0.00839905	0.975372	-0.242353	0.365802	0.772594	0.000451001	0.312261	0.239013	-0.112258	0.678932	0.383699	0.142336	0.922898	3.53597e-07	0.590865	0.0159449	0.498308	0.0494695
Gp1ba	Gp1ba	blue	0.100159	0.712079	0.0559491	0.836945	-0.548195	0.0279086	0.344362	0.191519	-0.12842	0.635513	-0.219668	0.413669	-0.0867258	0.749449	0.522965	0.0376556	0.101773	0.707627	0.317483	0.230828
Syt1	Syt1	blue	0.0999905	0.712542	0.0151973	0.955453	-0.436276	0.0911384	0.741426	0.00101236	0.30507	0.250578	-0.225285	0.401523	0.309458	0.243481	0.963515	2.09509e-09	0.440726	0.0875148	0.592534	0.0155761
Rbm34	Rbm34	blue	-0.0999816	0.712567	-0.162303	0.548138	-0.417523	0.10759	0.601503	0.0137067	0.196405	0.465978	-0.256924	0.336759	0.422884	0.102689	0.867524	1.34314e-05	0.414769	0.11017	0.416353	0.10868
Agtpbp1	Agtpbp1	blue	0.0998419	0.712953	-0.0280803	0.917781	-0.118785	0.661274	0.833386	6.07776e-05	0.37615	0.151024	-0.023478	0.931224	0.544923	0.0290499	0.918136	5.30989e-07	0.576109	0.0195092	0.45491	0.0766528
Ttc37	Ttc37	blue	-0.0998095	0.713042	-0.251777	0.346863	-0.1807	0.50304	0.753404	0.000752164	0.419284	0.105962	-0.101445	0.708529	0.524862	0.0368439	0.901927	1.79938e-06	0.532449	0.0337306	0.504707	0.0461696
Slc2a13	Slc2a13	blue	0.0997822	0.713118	-0.017662	0.948237	-0.334725	0.205072	0.704286	0.0023216	0.461925	0.0716568	-0.239881	0.370863	0.282139	0.289731	0.929675	1.89135e-07	0.420916	0.104469	0.708631	0.00212026
Syf2	Syf2	blue	0.0997298	0.713263	0.0556901	0.837691	-0.10351	0.702846	0.813054	0.000128483	0.471433	0.0652696	0.0289873	0.915134	0.4461	0.0832769	0.860364	1.9033e-05	0.448881	0.0811429	0.469817	0.0663247
Nhs	Nhs	blue	-0.0995578	0.713738	-0.159233	0.555831	-0.646846	0.00676624	0.493139	0.0522607	-0.0463202	0.864742	-0.450159	0.0801759	0.050163	0.853629	0.875544	8.86945e-06	0.589887	0.0161642	0.55702	0.025001
Akip1	Akip1	blue	0.0994361	0.714074	0.00640858	0.981208	-0.382853	0.143292	0.492685	0.0525113	0.314602	0.235321	-0.371088	0.157048	-0.140638	0.603403	0.76349	0.000578201	0.504434	0.0463068	0.848522	3.25571e-05
Gabra3	Gabra3	blue	0.0993698	0.714257	0.0432516	0.873633	-0.583248	0.0177152	0.565697	0.0223744	0.129658	0.632231	-0.341102	0.196036	0.16284	0.546795	0.861347	1.81645e-05	0.277714	0.297683	0.570274	0.0210776
Ndel1	Ndel1	blue	0.0991465	0.714874	-0.0159694	0.953192	-0.365812	0.163494	0.757309	0.000680322	0.226389	0.399157	-0.176187	0.513938	0.311581	0.240092	0.950064	1.81859e-08	0.547645	0.0280982	0.575929	0.0195562
Hnmt	Hnmt	blue	-0.098989	0.715309	-0.178268	0.508899	-0.14204	0.599759	0.679482	0.00378843	0.385838	0.139937	0.0362787	0.893888	0.537661	0.0317101	0.740708	0.00103003	0.336133	0.203054	0.360848	0.16972
Ttc19	Ttc19	blue	0.0988895	0.715585	0.0896701	0.74121	-0.370558	0.157687	0.653106	0.00608485	0.332953	0.20763	-0.317823	0.230302	0.220736	0.411345	0.931364	1.60279e-07	0.654634	0.0059271	0.668027	0.00467981
Ppp1r12a	Ppp1r12a	blue	0.0988309	0.715747	0.0270931	0.920663	-0.478059	0.0610716	0.615863	0.011084	0.223084	0.406258	-0.430963	0.095604	0.113517	0.675513	0.973799	2.12108e-10	0.690931	0.00303934	0.684854	0.00342036
Grm8	Grm8	blue	0.098788	0.715865	0.0707822	0.794487	-0.511709	0.0427498	0.6221	0.0100761	0.143919	0.594892	-0.331984	0.209037	0.0954893	0.725004	0.913233	7.8729e-07	0.564547	0.0227097	0.624733	0.00967303
Dixdc1	Dixdc1	blue	0.0986291	0.716304	0.0471318	0.862392	-0.511827	0.0426941	0.669326	0.00457094	0.072659	0.789151	-0.254163	0.342158	0.231399	0.388519	0.915571	6.544e-07	0.531717	0.0340218	0.425813	0.100079
Zranb1	Zranb1	blue	-0.0985837	0.71643	-0.129749	0.63199	-0.588598	0.0164567	0.541192	0.0303944	0.0375033	0.890326	-0.405316	0.119357	0.201187	0.454968	0.902912	1.68107e-06	0.595685	0.014898	0.466098	0.0687999
Fam177a1	Fam177a1	blue	-0.0984959	0.716673	-0.079173	0.7707	-0.434928	0.0922569	0.670901	0.00444177	0.0343053	0.899632	0.0553935	0.838545	0.390954	0.134313	0.723175	0.0015467	0.164127	0.543589	0.180276	0.504058
Dab1	Dab1	blue	0.0983655	0.717034	0.0558759	0.837156	-0.41366	0.111221	0.66219	0.00519451	0.139594	0.606122	-0.215841	0.422055	0.213895	0.426352	0.870896	1.13186e-05	0.53238	0.0337578	0.495572	0.0509327
Dapp1	Dapp1	blue	-0.0982858	0.717254	-0.172158	0.52376	0.0673402	0.804296	0.622874	0.00995626	0.401096	0.123625	0.0696102	0.797824	0.348266	0.1862	0.639958	0.00758467	0.617253	0.0108528	0.432767	0.094071
Mki67	Mki67	blue	-0.0982772	0.717278	-0.109669	0.685981	-0.487449	0.0554666	0.38342	0.14265	0.0273485	0.919917	-0.458483	0.0740774	-0.024777	0.927428	0.756743	0.000690385	0.820889	9.73456e-05	0.451404	0.0792412
Nsun7	Nsun7	blue	-0.097911	0.718291	-0.0669841	0.805312	-0.402795	0.121894	0.728095	0.00138415	0.306261	0.248639	-0.0669159	0.805507	0.308175	0.245542	0.855827	2.35091e-05	0.421754	0.103708	0.466354	0.0686272
Phf3	Phf3	blue	0.0978735	0.718395	0.0105379	0.969103	-0.447459	0.0822296	0.686443	0.00331725	0.219691	0.413619	-0.312258	0.239018	0.193834	0.471951	0.963981	1.91716e-09	0.583363	0.0176873	0.65546	0.00584324
Pdcl2	Pdcl2	blue	0.0976391	0.719044	0.184186	0.494695	-0.6197	0.0104551	0.175329	0.516022	-0.168718	0.532214	-0.565883	0.0223206	-0.344917	0.190757	0.604491	0.0131246	0.454032	0.0772953	0.46226	0.0714248
Ube2q1	Ube2q1	blue	0.0973478	0.719851	-0.0583652	0.829997	-0.279289	0.294838	0.762815	0.000588701	0.473515	0.0639281	-0.167516	0.535182	0.362615	0.167487	0.931416	1.59452e-07	0.461772	0.0717636	0.721881	0.00159191
Naa16	Naa16	blue	-0.0971742	0.720332	-0.181593	0.500895	-0.50597	0.0455379	0.47648	0.0620531	0.272928	0.30643	-0.51011	0.0435137	0.0848335	0.754758	0.8911	3.63567e-06	0.663259	0.00509708	0.752457	0.000770492
Optn	Optn	blue	-0.0970936	0.720555	-0.213137	0.428034	-0.39477	0.130219	0.692973	0.0029193	0.344511	0.191314	-0.290674	0.274754	0.270302	0.311293	0.967183	1.00773e-09	0.629228	0.00901428	0.688416	0.00319263
Ube2n	Ube2n	blue	0.0968962	0.721102	0.0418886	0.877587	-0.210568	0.433752	0.769588	0.000490151	0.293087	0.270607	-0.0160398	0.952986	0.575607	0.0196406	0.866263	1.43019e-05	0.392651	0.132482	0.299356	0.260011
Thoc2	Thoc2	blue	0.0968802	0.721146	-0.00389065	0.988591	-0.466573	0.0684799	0.612081	0.0117329	0.209247	0.436709	-0.426138	0.0997917	0.178372	0.508647	0.970201	5.17146e-10	0.66049	0.00535265	0.650046	0.00641071
Nr2e1	Nr2e1	blue	0.0968606	0.721201	0.145513	0.590775	-0.23405	0.382953	0.239623	0.371395	0.148744	0.582465	-0.288837	0.277938	-0.144324	0.593844	0.461516	0.0719417	0.352974	0.179915	0.493205	0.0522241
Cd84	Cd84	blue	-0.0968519	0.721225	-0.100737	0.710482	-0.548286	0.0278776	0.448658	0.0813128	0.0283579	0.916971	-0.469874	0.0662871	0.0875603	0.747112	0.853472	2.61602e-05	0.690023	0.00309401	0.463491	0.0705747
Snx5	Snx5	blue	-0.0968311	0.721282	-0.143401	0.596233	-0.368073	0.16071	0.634619	0.00827158	0.25617	0.338229	-0.195504	0.468066	0.455038	0.0765591	0.861953	1.76453e-05	0.41629	0.108739	0.368453	0.160246
Thoc1	Thoc1	blue	-0.0966228	0.72186	-0.150009	0.579226	-0.583894	0.0175592	0.427376	0.0987056	0.166048	0.538816	-0.597696	0.0144774	-0.0738455	0.785782	0.897761	2.3804e-06	0.734296	0.00119939	0.726069	0.00144928
Lmln	Lmln	blue	0.0965335	0.722107	0.125774	0.64255	-0.237006	0.376798	0.773476	0.000440009	0.197387	0.463706	0.152632	0.572532	0.402219	0.122479	0.731201	0.00128888	0.30069	0.25779	0.183036	0.497442
Bod1l1	Bod1l1	blue	0.096491	0.722225	0.000845489	0.997521	-0.503628	0.0467142	0.621642	0.0101476	0.193652	0.472374	-0.418701	0.106499	0.156224	0.563417	0.972224	3.17842e-10	0.624264	0.00974383	0.625357	0.0095794
Cfap36	Cfap36	blue	0.096484	0.722244	-0.0157121	0.953945	-0.399229	0.125546	0.5732	0.0202794	0.250057	0.350278	-0.468147	0.067428	0.136299	0.614733	0.954154	1.0109e-08	0.746211	0.000900776	0.684498	0.00344385
Gmfg	Gmfg	blue	0.0963884	0.72251	-0.0505278	0.852575	-0.191055	0.478448	0.6746	0.00414988	0.321578	0.224534	-0.126015	0.641908	0.359448	0.171504	0.823468	8.85907e-05	0.595543	0.0149281	0.424377	0.101352
Fam21c	Fam21c	blue	0.0962417	0.722916	-0.0086634	0.974597	-0.319948	0.227026	0.791856	0.000256533	0.338518	0.199666	-0.186722	0.488667	0.354116	0.178412	0.987313	1.37205e-12	0.592502	0.0155832	0.612468	0.0116651
Dab2	Dab2	blue	0.0961583	0.723148	-0.0579002	0.831334	-0.374146	0.15339	0.665983	0.00485516	0.356717	0.17502	-0.326353	0.217335	0.19667	0.465364	0.946709	2.84111e-08	0.534669	0.0328582	0.733872	0.00121132
Enpp2	Enpp2	blue	0.0959498	0.723726	-0.00454151	0.986682	-0.484129	0.0574031	0.529092	0.0350823	0.119094	0.660443	-0.474669	0.0631934	0.0880974	0.745608	0.913956	7.4394e-07	0.692919	0.00292243	0.536432	0.032178
Zmym4	Zmym4	blue	0.0958387	0.724034	0.0269579	0.921057	-0.309222	0.243859	0.832036	6.40674e-05	0.303692	0.252832	-0.0572835	0.833107	0.442941	0.08575	0.944059	3.96212e-08	0.526791	0.0360328	0.52143	0.0383215
Ppp2r3c	Ppp2r3c	blue	-0.0956986	0.724423	-0.151213	0.57615	-0.648632	0.00656586	0.473701	0.0638092	0.131071	0.628491	-0.496691	0.0503302	0.03081	0.909817	0.888436	4.27451e-06	0.512667	0.042297	0.639576	0.00763227
Rnf38	Rnf38	blue	0.0955857	0.724737	-0.0386487	0.886996	-0.420243	0.105083	0.511696	0.042756	0.314741	0.235103	-0.489378	0.0543638	-0.0731873	0.787651	0.877143	8.13791e-06	0.679796	0.00376604	0.807433	0.000155585
Nbeal1	Nbeal1	blue	0.0955042	0.724963	0.00142897	0.995809	-0.402839	0.12185	0.714596	0.00186716	0.248993	0.3524	-0.2547	0.341103	0.331193	0.21019	0.964847	1.62066e-09	0.553179	0.0262366	0.567812	0.0217676
Cpne2	Cpne2	blue	0.0955021	0.724968	-0.0357202	0.895513	-0.103378	0.703208	0.563158	0.0231199	0.251966	0.346489	-0.0240994	0.929408	0.1375	0.611587	0.59779	0.014458	0.284677	0.285227	0.385149	0.140707
Zfp800	Zfp800	blue	0.0953966	0.725261	-0.0209747	0.938543	-0.171911	0.524365	0.801092	0.000191704	0.446827	0.0827158	-0.0958654	0.72396	0.476685	0.0619253	0.9392	7.00606e-08	0.526158	0.0362973	0.597993	0.0144162
Dnal1	Dnal1	blue	0.0951294	0.726003	0.00506524	0.985146	-0.266574	0.318273	0.789449	0.000276127	0.510158	0.0434905	-0.162957	0.546504	0.329566	0.212574	0.96288	2.36044e-09	0.551328	0.0268484	0.704746	0.00229957
Ddx46	Ddx46	blue	0.0951095	0.726059	0.0315302	0.907718	-0.378433	0.14836	0.782389	0.000340865	0.224902	0.402345	-0.123182	0.649472	0.369062	0.159502	0.943915	4.03284e-08	0.46534	0.0693127	0.471762	0.0650559
Kiz	Kiz	blue	0.0949851	0.726404	-0.0335545	0.901819	-0.347562	0.187152	0.598923	0.0142256	0.435165	0.0920598	-0.417296	0.1078	0.0832054	0.759334	0.928735	2.07043e-07	0.696872	0.0027007	0.815015	0.000120007
Lrrc7	Lrrc7	blue	0.0949785	0.726422	0.00492862	0.985547	-0.253972	0.342534	0.794629	0.000235409	0.516262	0.0406306	-0.131554	0.627216	0.297848	0.262536	0.942931	4.54291e-08	0.521011	0.0385052	0.728895	0.00135907
Kif6	Kif6	blue	0.0949208	0.726583	-0.0339813	0.900576	-0.440762	0.0874859	0.553901	0.0260008	0.136988	0.612927	-0.198237	0.461744	-0.0369878	0.891825	0.715473	0.00183212	0.344379	0.191496	0.711449	0.00199744
Etaa1	Etaa1	blue	-0.0948934	0.726659	-0.185302	0.492039	-0.159826	0.554343	0.638077	0.00782129	0.267065	0.317349	-0.148321	0.583552	0.459627	0.0732666	0.81764	0.000109391	0.641653	0.00737633	0.407193	0.117491
C1galt1c1	C1galt1c1	blue	0.0947788	0.726977	-0.0563292	0.835851	0.108916	0.688037	0.768781	0.000501118	0.765171	0.000552719	0.0280577	0.917847	0.574988	0.0198033	0.796647	0.000220955	0.411542	0.113248	0.606157	0.0128086
Bptf	Bptf	blue	0.0946637	0.727297	0.0146247	0.95713	-0.364747	0.164817	0.81089	0.000138409	0.271797	0.30852	-0.105798	0.696564	0.337152	0.201601	0.952017	1.38274e-08	0.493997	0.0517895	0.576111	0.0195087
Zfp644	Zfp644	blue	0.0946261	0.727401	-0.00604073	0.982286	-0.178403	0.508574	0.841671	4.35301e-05	0.459235	0.0735434	-0.0386688	0.886937	0.516582	0.0404845	0.943304	4.34347e-08	0.481364	0.0590534	0.544708	0.0291262
Cd274	Cd274	blue	0.094613	0.727438	0.112329	0.678739	-0.202995	0.450839	0.754838	0.000725095	0.406168	0.118508	0.0534165	0.84424	0.288813	0.277978	0.766293	0.000536243	0.485536	0.0565763	0.424226	0.101486
Spire1	Spire1	blue	0.094572	0.727552	-0.0277156	0.918845	-0.252026	0.346371	0.783861	0.000326419	0.493692	0.0519565	-0.17558	0.515412	0.374748	0.152677	0.96753	9.363e-10	0.511634	0.0427854	0.71462	0.00186619
Snx25	Snx25	blue	0.0945388	0.727644	-0.013278	0.961074	-0.154744	0.567166	0.762335	0.000596253	0.510708	0.0432268	-0.141058	0.60231	0.374215	0.153307	0.916997	5.83118e-07	0.526189	0.0362843	0.727453	0.00140453
Nutf2	Nutf2	blue	0.094496	0.727763	0.0129647	0.961992	-0.364719	0.164852	0.728763	0.00136318	0.411197	0.113581	-0.231847	0.387576	0.169961	0.529151	0.943783	4.09833e-08	0.589264	0.0163051	0.766577	0.000532135
Fam216a	Fam216a	blue	0.0943317	0.728219	0.00989422	0.97099	-0.458047	0.0743887	0.56644	0.0221599	0.23801	0.37472	-0.409551	0.115178	0.167038	0.536363	0.914894	6.90755e-07	0.560859	0.0238114	0.632314	0.00858286
Gcc2	Gcc2	blue	0.0942711	0.728388	-0.0386013	0.887134	-0.233144	0.38485	0.759765	0.000638104	0.398186	0.126629	-0.188031	0.485569	0.456	0.0758601	0.961462	3.05665e-09	0.564396	0.0227541	0.541532	0.0302703
Exosc1	Exosc1	blue	-0.0939363	0.729319	-0.114614	0.672541	-0.461266	0.0721158	0.569088	0.0214078	0.274773	0.30304	-0.150727	0.577389	0.240058	0.3705	0.737122	0.00112213	0.309223	0.243858	0.452011	0.0787885
Mllt3	Mllt3	blue	0.0939308	0.729334	-0.00584309	0.982866	-0.406444	0.118233	0.701234	0.00247208	0.33329	0.207142	-0.31	0.242612	0.167088	0.536238	0.972943	2.65048e-10	0.628881	0.00906376	0.723275	0.00154325
Psmd1	Psmd1	blue	0.0938352	0.7296	-0.00501379	0.985297	-0.30798	0.245856	0.73952	0.00105983	0.357618	0.173855	-0.253141	0.34417	0.373927	0.15365	0.985108	4.18752e-12	0.610015	0.0120996	0.588821	0.0164059
Trim33	Trim33	blue	0.0938344	0.729602	-0.0157419	0.953858	-0.405129	0.119544	0.675881	0.00405244	0.348491	0.185896	-0.339863	0.197772	0.175999	0.514396	0.967265	9.90492e-10	0.614528	0.0113098	0.692196	0.00296452
Setd2	Setd2	blue	0.0937823	0.729747	0.0211543	0.938018	-0.389784	0.135585	0.744022	0.000950506	0.288918	0.277797	-0.232835	0.385499	0.342614	0.193934	0.975816	1.21714e-10	0.548607	0.0277676	0.600032	0.0140006
Fam184a	Fam184a	blue	0.0937822	0.729747	0.048091	0.859618	-0.372192	0.155721	0.714486	0.00187161	0.177797	0.510037	-0.111118	0.682033	0.133556	0.621935	0.845076	3.77437e-05	0.538072	0.0315549	0.593508	0.0153639
Ubr5	Ubr5	blue	0.0936805	0.73003	-0.0370246	0.891718	-0.224396	0.403431	0.818226	0.00010713	0.519849	0.0390175	-0.133314	0.622573	0.351391	0.182013	0.964334	1.79145e-09	0.557723	0.0247799	0.74464	0.000936232
Eif2s1	Eif2s1	blue	0.0934473	0.730679	-0.00944687	0.972301	-0.469913	0.0662613	0.560288	0.0239854	0.231042	0.389273	-0.477516	0.0614077	0.124549	0.645817	0.949908	1.85792e-08	0.671606	0.00438493	0.701537	0.00245679
Fam35a	Fam35a	blue	0.0933986	0.730814	0.106986	0.693311	-0.173632	0.520157	0.811269	0.000136624	0.419814	0.105475	0.114049	0.67407	0.500912	0.0481061	0.792882	0.000248539	0.262442	0.326114	0.422272	0.10324
NEWGENE_619909	NEWGENE_619909	blue	-0.0932843	0.731132	-0.233932	0.383201	0.530129	0.0346607	-0.193779	0.472079	0.229197	0.393177	0.261535	0.327851	0.332629	0.208099	-0.391981	0.133202	-0.143569	0.595797	-0.322337	0.223381
Zfp717	Zfp717	blue	0.0931968	0.731376	0.10431	0.700649	-0.541368	0.0303302	0.48573	0.0564628	0.140928	0.602649	-0.514949	0.0412337	-0.0097816	0.97132	0.899401	2.1351e-06	0.70494	0.00229032	0.629335	0.00899897
Stam2	Stam2	blue	0.0931364	0.731544	-0.0408225	0.880681	-0.250865	0.348672	0.722329	0.00157613	0.458433	0.0741134	-0.263849	0.323431	0.21912	0.414865	0.952373	1.31371e-08	0.666125	0.00484281	0.77563	0.000414112
Gtf2h1	Gtf2h1	blue	0.0928694	0.732287	-0.0663845	0.807024	-0.281179	0.291446	0.753977	0.000741252	0.396171	0.128738	-0.218331	0.41659	0.314806	0.235001	0.96448	1.74112e-09	0.626763	0.00937096	0.638888	0.00771856
Rps6kb1	Rps6kb1	blue	0.092665	0.732856	-0.00316634	0.990715	-0.423886	0.10179	0.538285	0.0314744	0.274374	0.303772	-0.489861	0.0540903	0.148622	0.58278	0.934463	1.16957e-07	0.69385	0.00286894	0.657585	0.00563182
Hnrnph3	Hnrnph3	blue	0.0926119	0.733004	-0.00956782	0.971946	-0.429435	0.0969166	0.549609	0.0274263	0.117624	0.664402	-0.364489	0.165139	0.216274	0.421102	0.876983	8.20865e-06	0.533504	0.0333138	0.436969	0.0905674
Cdh6	Cdh6	blue	0.0925028	0.733308	-0.0444575	0.870137	-0.325886	0.218032	0.620725	0.0102918	0.372991	0.154764	-0.358441	0.172795	0.0784379	0.772776	0.906806	1.27573e-06	0.644844	0.00699646	0.735282	0.00117195
Snx3	Snx3	blue	0.0923229	0.733809	-0.00625249	0.981665	-0.432512	0.0942864	0.579332	0.0186825	0.328662	0.213907	-0.450006	0.0802915	0.0481696	0.85939	0.938102	7.91809e-08	0.683364	0.00351945	0.791172	0.000261986
Chd2	Chd2	blue	0.0922556	0.733997	0.0300535	0.912024	-0.469053	0.0668274	0.67878	0.00383879	0.146362	0.588586	-0.309646	0.243179	0.190068	0.480767	0.960739	3.47469e-09	0.637909	0.00784274	0.549532	0.0274524
Irs4	Irs4	blue	0.0920512	0.734566	0.0030822	0.990961	0.0281721	0.917513	0.78067	0.000358383	0.741608	0.00100793	0.0956609	0.724528	0.43058	0.0959316	0.750497	0.000809605	0.295457	0.26657	0.706331	0.00222498
Gfm1	Gfm1	blue	-0.0917087	0.735521	-0.197933	0.462444	-0.171485	0.525409	0.759513	0.000642333	0.40922	0.1155	-0.103772	0.702126	0.404827	0.119846	0.90327	1.63982e-06	0.705416	0.00226778	0.568171	0.0216661
Cenpn	Cenpn	blue	0.091625	0.735754	-0.0435584	0.872743	-0.0785658	0.772415	0.640561	0.00751006	0.33716	0.201591	-0.0930567	0.731766	0.413203	0.111657	0.773819	0.000435798	0.488546	0.0548372	0.31161	0.240045
Lrmp	Lrmp	blue	0.091618	0.735774	-0.0724345	0.789789	-0.249677	0.351035	0.341662	0.195256	0.344943	0.190721	-0.250294	0.349807	-0.131428	0.627548	0.507755	0.0446567	0.239885	0.370855	0.74174	0.00100471
Dennd6a	Dennd6a	blue	-0.0914899	0.736131	-0.207203	0.441303	-0.29949	0.259786	0.717586	0.00174988	0.277713	0.297686	-0.121245	0.654661	0.480147	0.0597904	0.879299	7.23231e-06	0.455691	0.076084	0.423666	0.101987
Rasa1	Rasa1	blue	0.0914266	0.736307	-0.0479788	0.859942	-0.383561	0.142491	0.646919	0.0067579	0.33798	0.200426	-0.388736	0.136732	0.229456	0.392626	0.975885	1.19334e-10	0.650788	0.00633049	0.669307	0.00457259
Fam175b	Fam175b	blue	0.0913533	0.736512	-0.041533	0.878619	-0.356471	0.175339	0.697666	0.0026579	0.272878	0.306522	-0.247136	0.35612	0.366928	0.162116	0.940421	6.09879e-08	0.557049	0.0249918	0.510782	0.0431913
Rundc3b	Rundc3b	blue	0.0912851	0.736702	0.0344103	0.899326	-0.347945	0.186634	0.745665	0.000912975	0.397432	0.127416	-0.157482	0.56024	0.378734	0.14801	0.920123	4.49507e-07	0.419856	0.105436	0.588317	0.0165209
Tpst1	Tpst1	blue	0.0912154	0.736896	0.113481	0.675611	-0.0147525	0.956755	0.819189	0.000103502	0.558777	0.024451	0.200929	0.455558	0.510547	0.043304	0.745454	0.000917737	0.317685	0.230515	0.432431	0.0943551
Mospd2	Mospd2	blue	0.0911872	0.736975	-0.0473772	0.861683	-0.176531	0.513105	0.692483	0.00294777	0.377418	0.14954	-0.207741	0.440092	0.400618	0.124115	0.904196	1.53695e-06	0.594361	0.0151802	0.468349	0.0672935
Trim44	Trim44	blue	-0.0910516	0.737353	-0.228766	0.39409	-0.377188	0.149809	0.643263	0.00718263	0.321588	0.224519	-0.29475	0.267771	0.186406	0.489416	0.917907	5.41133e-07	0.605407	0.0129502	0.700909	0.00248851
Sdhaf3	Sdhaf3	blue	0.0910315	0.737409	0.0548032	0.840244	-0.247164	0.356064	0.621094	0.0102336	0.44804	0.0817842	-0.235694	0.379522	0.219857	0.413258	0.829329	7.11086e-05	0.492349	0.0526972	0.587722	0.0166578
Mybpc1	Mybpc1	blue	0.090833	0.737963	0.154686	0.567312	-0.478519	0.0607877	0.443576	0.0852487	0.25803	0.334609	-0.312404	0.238786	-0.0673896	0.804155	0.696282	0.0027329	0.328278	0.214475	0.659456	0.00545076
U2af1	U2af1	blue	0.090635	0.738516	0.0144333	0.95769	-0.0547786	0.840315	0.791051	0.000262957	0.457462	0.074807	0.021706	0.936404	0.319463	0.227771	0.832414	6.31311e-05	0.60742	0.012573	0.577393	0.0191765
Chst9	Chst9	blue	-0.0904692	0.738978	-0.154526	0.567718	-0.261794	0.327355	0.359625	0.171278	0.0742442	0.784651	-0.15818	0.558482	0.319513	0.227695	0.539155	0.0311481	0.160489	0.552677	0.0910328	0.737406
Lrrc40	Lrrc40	blue	0.0902567	0.739572	-0.0129868	0.961927	-0.193926	0.471735	0.819377	0.000102805	0.361657	0.168695	-0.00813414	0.976149	0.58734	0.0167461	0.901254	1.88416e-06	0.472705	0.0644476	0.442687	0.0859505
Wdr12	Wdr12	blue	-0.0901621	0.739836	-0.18835	0.484817	-0.290338	0.275334	0.733591	0.0012193	0.420179	0.105141	-0.151133	0.576354	0.479066	0.0604509	0.92038	4.39789e-07	0.424005	0.101684	0.519281	0.0392693
Gins4	Gins4	blue	0.0900503	0.740148	-0.127558	0.637802	-0.379021	0.147679	0.397617	0.127222	0.262493	0.326018	-0.329023	0.213375	0.163269	0.545727	0.657696	0.00562093	0.27596	0.300872	0.522403	0.0378984
Ywhab	Ywhab	blue	0.0899608	0.740398	-0.0112187	0.967108	-0.460593	0.0725866	0.612196	0.0117127	0.252758	0.344925	-0.441969	0.0865209	0.118957	0.660812	0.974216	1.89793e-10	0.692022	0.00297472	0.700945	0.00248671
Dleu7	Dleu7	blue	0.0898048	0.740834	0.141807	0.600364	-0.454547	0.0769174	0.676291	0.00402168	0.148314	0.583568	-0.10204	0.70689	0.33214	0.20881	0.815101	0.000119646	0.290499	0.275057	0.394214	0.130811
Eif4e3	Eif4e3	blue	-0.0897014	0.741123	-0.0964147	0.722437	-0.535867	0.0323949	0.617634	0.0107902	0.207461	0.440721	-0.351584	0.181755	0.101214	0.709168	0.9349	1.11734e-07	0.614653	0.0112885	0.685563	0.00337408
Intu	Intu	blue	-0.0892897	0.742273	-0.217113	0.419257	-0.456434	0.0755467	0.404914	0.119758	0.200809	0.455833	-0.450191	0.0801515	-0.0953832	0.725299	0.755858	0.000706335	0.599991	0.0140089	0.80549	0.000165996
Rbm24	Rbm24	blue	0.0892788	0.742304	0.0618622	0.819962	-0.533537	0.0333008	0.444619	0.0844297	0.178155	0.509173	-0.472212	0.0647655	-0.0396309	0.884142	0.807982	0.000152748	0.58284	0.017814	0.678599	0.00385187
Lgi1	Lgi1	blue	0.0891674	0.742615	-0.0140664	0.958765	-0.434567	0.0925587	0.718309	0.00172241	0.210838	0.43315	-0.220516	0.411824	0.370404	0.157873	0.939661	6.65114e-08	0.46344	0.0706098	0.522559	0.0378308
Skap2	Skap2	blue	0.0889636	0.743185	-0.059795	0.825891	-0.285671	0.283475	0.716152	0.00180535	0.331176	0.210215	-0.269803	0.312222	0.327269	0.215971	0.966345	1.19972e-09	0.672248	0.00433362	0.605241	0.0129817
Ggnbp2	Ggnbp2	blue	-0.0889134	0.743325	-0.157909	0.559163	-0.237021	0.376767	0.654476	0.00594332	0.239356	0.371943	-0.0505983	0.852372	0.590371	0.0160554	0.778285	0.000383932	0.289576	0.276653	0.252061	0.346302
Cdk8	Cdk8	blue	-0.0888602	0.743474	-0.0712867	0.793052	-0.394112	0.130919	0.666465	0.00481336	0.162752	0.547016	-0.176305	0.513652	0.252207	0.346014	0.859292	2.00202e-05	0.617433	0.0108232	0.487539	0.0554149
Tpt1	Tpt1	blue	0.088744	0.743799	0.0203446	0.940386	-0.267952	0.315682	0.744611	0.000936908	0.289265	0.277193	-0.189089	0.483073	0.40267	0.12202	0.951753	1.43576e-08	0.623447	0.00986828	0.47824	0.0609598
Cetn2	Cetn2	blue	-0.0887424	0.743803	-0.172096	0.523911	-0.0987678	0.715921	0.682065	0.00360767	0.465228	0.0693886	-0.0107943	0.968352	0.606484	0.0127473	0.762545	0.000592936	0.292449	0.271699	0.47797	0.0611266
Ptbp3	Ptbp3	blue	0.0886809	0.743976	-0.0811567	0.765103	-0.311136	0.240799	0.737627	0.00110878	0.352204	0.180933	-0.199776	0.458202	0.348146	0.186362	0.929852	1.85913e-07	0.495763	0.0508297	0.626998	0.00933651
Gna14	Gna14	blue	-0.0886421	0.744084	-0.141875	0.600189	-0.399164	0.125614	0.653454	0.00604864	0.294008	0.269034	-0.12124	0.654676	0.298261	0.261843	0.811573	0.000135211	0.403342	0.12134	0.479414	0.0602377
Kcnmb2	Kcnmb2	blue	0.088519	0.744428	0.0387279	0.886766	-0.34962	0.184378	0.5369	0.0319994	0.335373	0.204141	-0.287621	0.280057	0.259845	0.3311	0.787361	0.000294112	0.31722	0.231236	0.497757	0.0497615
Rslcan18	Rslcan18	blue	-0.0885152	0.744439	-0.17244	0.523071	-0.407238	0.117447	0.656204	0.00576851	0.318205	0.22971	-0.301659	0.256182	0.307682	0.246338	0.935951	9.99933e-08	0.567945	0.02173	0.61524	0.0111889
Mrps33	Mrps33	blue	0.0883371	0.744937	-0.0389464	0.886131	-0.285266	0.284188	0.733222	0.00122985	0.439954	0.0881355	-0.255566	0.339408	0.290525	0.275011	0.964728	1.65906e-09	0.626831	0.00936102	0.689695	0.00311394
Ufl1	Ufl1	blue	-0.088312	0.745007	-0.148668	0.582661	-0.0617757	0.82021	0.726117	0.00144773	0.526301	0.0362376	-0.0237315	0.930483	0.558084	0.0246667	0.816194	0.000115137	0.50363	0.046713	0.529445	0.0349384
Marcks	Marcks	blue	-0.0882851	0.745083	-0.156178	0.563534	-0.533468	0.0333279	0.559697	0.0241667	0.294748	0.267774	-0.46025	0.0728276	0.0366396	0.892838	0.940968	5.72605e-08	0.630676	0.00880971	0.801916	0.000186646
Drc3	Drc3	blue	-0.0879366	0.746058	-0.0139024	0.959245	-0.245579	0.359256	0.529959	0.0347295	0.355186	0.177011	-0.157173	0.561021	-0.00327256	0.990403	0.673928	0.00420173	0.565803	0.0223439	0.74831	0.000855128
[truncated: 11,339 more rows]
