# Supplementary material for: Gene expression within the periaqueductal gray is linked to vocal behavior and early-onset parkinsonism in Pink1 knockout rats
Source: BMC Genomics. 2020 Sep 17;21:625. doi: 10.1186/s12864-020-07037-4 (PMC7495669; doi:10.1186/s12864-020-07037-4)
Supplement: Supplementary file 4 — Additional file 4: Table S4. Relationships between WGCNA identified modules and female vocal behaivor. [file 12864_2020_7037_MOESM4_ESM.xlsx]

## Sheet: S4. Module x Vocal Traits 1 (F)
Table S4. Relationships between WGCNA identified modules and female vocal behaivor.
In this table modules can be sorted by their relation to vocal behaviors.
	condition	Stage.brain.day	Total_Calls_All	Percent_Complex_All	Call_Rate_All	Average_Duration_Simple	Max_Duration_Simple	Top_10_Duration_Simple	Average_Bandwidth_Simple	Max_Bandwidth_Simple	Top_10_Bandwidth_Simple	Average_Intensity_Simple	Max_Intensity_Simple	Top_10_Intensity_Simple	Average_Peak_Frequency_Simple	Max_Peak_Frequency_Simple	Top_10_Peak_Frequency_Simple	Average_Duration_FM	Max_Duration_FM	Top_10_Duration_FM	Average_Bandwidth_FM	Max_Bandwidth_FM	Top_10_Bandwidth_FM	Average_Intensity_FM	Max_Intensity_FM	Top_10_Intensity_FM	Average_Peak_Frequency_FM	Max_Peak_Frequency_FM	Top_10_Peak_Frequency_FM
MEcyan	0.632912	0.926731	0.184281	0.0182098	0.161859	0.0963024	0.285784	0.888558	0.0575548	0.0329702	0.0885264	0.0440126	0.0886781	0.0447811	0.019789	0.0158654	0.00454504	0.00592258	0.120583	0.0434875	0.00131893	0.0598261	0.0218633	0.000996312	0.00137212	0.000597161	0.000935854	0.00142891	0.00119529
MEpink	0.77656	0.444358	0.178129	0.00265225	0.153495	0.394801	0.921112	0.823723	0.115317	0.0186387	0.179002	0.107648	0.0408753	0.0880883	0.385242	0.0562265	0.186718	0.00939926	0.0305201	0.0256987	0.0185256	0.0169697	0.0288092	0.0371724	0.0621261	0.0439771	0.0618715	0.0488256	0.0541623
MEmidnightblue	0.942456	0.442213	0.00025354	0.15688	0.000343677	0.67017	0.294488	0.0360333	0.0289976	0.00693508	0.00231564	0.216611	0.0139538	0.0140977	0.402165	0.242259	0.110329	0.0566596	0.00627711	0.00786488	0.0248818	0.00492814	0.00328611	0.0643585	0.136777	0.102144	0.0946102	0.0465609	0.0706191
MEdarkgreen	0.418583	0.955662	0.374624	0.00864859	0.369661	0.215022	0.506829	0.962793	0.295328	0.208425	0.390144	0.177928	0.346384	0.223653	0.211177	0.224674	0.158864	0.0837526	0.10006	0.0889062	0.0541653	0.0929031	0.0604064	0.0829295	0.0991023	0.0958545	0.118504	0.0998635	0.107145
MEturquoise	0.102216	0.421771	0.806699	0.0909289	0.72577	0.203307	0.624337	0.415188	0.412769	0.197642	0.632941	0.309048	0.280997	0.455624	0.459664	0.146188	0.391063	0.0627436	0.481784	0.314487	0.130299	0.348153	0.355483	0.0898661	0.0743407	0.0638992	0.0816699	0.119415	0.097232
MEdarkred	0.330209	0.147985	0.15883	0.0751446	0.156107	0.787815	0.554108	0.288588	0.722679	0.246722	0.299842	0.975006	0.624102	0.386721	0.14046	0.343181	0.0590254	0.091959	0.0869669	0.0768357	0.0535895	0.0621181	0.0493213	0.0942338	0.135784	0.113159	0.123493	0.0944481	0.109452
MElightyellow	0.895185	0.814967	0.278985	0.194294	0.265452	0.380336	0.194214	0.82684	0.29414	0.199648	0.238253	0.311749	0.275378	0.203725	0.0157761	0.0140026	0.00796212	0.12174	0.190826	0.142181	0.11016	0.163027	0.128946	0.117318	0.142395	0.126517	0.128513	0.114679	0.121928
MEgreen	0.0187796	0.700414	0.710584	0.605541	0.642718	0.291423	0.166132	0.563176	0.424317	0.329689	0.426926	0.437124	0.414452	0.426019	0.0871504	0.0598078	0.0829665	0.214425	0.880468	0.577948	0.243862	0.648227	0.561725	0.155916	0.127942	0.111267	0.105256	0.158293	0.131824
MEpurple	0.509705	0.953408	0.219967	0.29551	0.189246	0.491146	0.345762	0.917238	0.0241948	0.0317801	0.0895773	0.0347915	0.0187463	0.0553078	0.9968	0.354098	0.633384	0.157998	0.383642	0.289444	0.135243	0.226087	0.242363	0.165055	0.19718	0.153577	0.161561	0.167144	0.16747
MEgrey60	0.416236	0.0957293	0.600956	0.036391	0.572987	0.8951	0.80471	0.853331	0.812811	0.334721	0.798438	0.884239	0.549921	0.723724	0.78131	0.58694	0.640624	0.095705	0.157913	0.149523	0.169279	0.173873	0.193787	0.174225	0.190943	0.183595	0.220557	0.209733	0.209579
MElightgreen	0.313655	0.473283	0.733487	0.385825	0.710256	0.474643	0.0158381	0.876572	0.93952	0.654722	0.717481	0.972717	0.920796	0.750688	0.00343534	0.0712088	0.0132028	0.240301	0.524525	0.37365	0.264232	0.496208	0.380403	0.193384	0.175574	0.178751	0.175243	0.196311	0.18436
MEtan	0.452035	0.667804	0.778853	0.956981	0.814656	0.170697	0.633801	0.334598	0.413947	0.670317	0.908539	0.534814	0.355116	0.913321	0.213636	0.120231	0.390109	0.302512	0.889695	0.565846	0.652263	0.891375	0.852566	0.250283	0.157735	0.209187	0.172425	0.241516	0.197792
MEbrown	0.507024	0.57699	0.908616	0.131204	0.882688	0.100651	0.791132	0.378274	0.251871	0.376844	0.710749	0.0981155	0.343514	0.425201	0.965202	0.752863	0.992848	0.278789	0.552223	0.449797	0.283067	0.521299	0.422655	0.251424	0.21757	0.231572	0.26202	0.293675	0.272772
MEred	0.201402	0.629886	0.946692	0.254748	0.872235	0.120789	0.186254	0.252822	0.548085	0.428362	0.627652	0.236327	0.732353	0.411897	0.489828	0.472526	0.426222	0.359475	0.894942	0.867256	0.218359	0.66736	0.631663	0.259277	0.223803	0.186288	0.220813	0.307897	0.266722
MEgreenyellow	0.244339	0.641395	0.180057	0.385493	0.146039	0.655864	0.952833	0.845935	0.110886	0.0572454	0.0640981	0.0683343	0.135979	0.0338996	0.875297	0.381845	0.439501	0.368455	0.675753	0.608499	0.159602	0.245946	0.354075	0.354384	0.449227	0.319877	0.354473	0.364389	0.373686
MEorange	0.732841	0.946459	0.524273	0.446885	0.535266	0.154765	0.0102678	0.229562	0.694116	0.732592	0.616218	0.970726	0.473952	0.726435	0.112665	0.620415	0.296373	0.546368	0.89031	0.860851	0.528898	0.903835	0.814023	0.358818	0.249119	0.300674	0.307325	0.396449	0.344734
MEyellow	0.995656	0.694603	0.567972	0.169557	0.517711	0.407373	0.496867	0.71933	0.216782	0.16311	0.425119	0.0782403	0.181942	0.203266	0.559365	0.648018	0.872431	0.377928	0.55251	0.572445	0.319911	0.326877	0.468499	0.493641	0.557096	0.473717	0.550064	0.555198	0.555682
MEdarkturquoise	0.125627	0.0488428	0.761596	0.882036	0.786308	0.188525	0.826365	0.688845	0.163915	0.718028	0.431832	0.116775	0.467125	0.36526	0.517984	0.720965	0.587366	0.907765	0.960051	0.873037	0.716024	0.938443	0.761322	0.604101	0.548803	0.594402	0.538669	0.557928	0.551273
MEgrey	0.691907	0.246018	0.72199	0.440216	0.719111	0.99364	0.544924	0.721122	0.69559	0.529934	0.907675	0.882905	0.337762	0.864799	0.781159	0.275907	0.757843	0.364794	0.196167	0.25436	0.719708	0.409363	0.487863	0.623595	0.674148	0.697799	0.710734	0.634221	0.65883
MEsalmon	0.462633	0.686454	0.908543	0.141862	0.841084	0.589487	0.672331	0.631397	0.924925	0.448611	0.928478	0.581817	0.696608	0.642779	0.976406	0.462831	0.838195	0.427295	0.637225	0.693487	0.443456	0.401932	0.632986	0.640568	0.699572	0.608354	0.71749	0.738162	0.727632
MEblack	0.049539	0.0421017	0.583872	0.897454	0.602507	0.872038	0.429234	0.810355	0.416187	0.690675	0.492632	0.210985	0.662633	0.329564	0.324663	0.51756	0.544161	0.617311	0.994665	0.812985	0.977318	0.782678	0.889604	0.655734	0.549677	0.618411	0.581528	0.655013	0.605989
MEblue	0.48937	0.862447	0.639542	0.767049	0.68485	0.634615	0.42629	0.408111	0.823708	0.813913	0.782042	0.68245	0.720474	0.938589	0.325186	0.773823	0.353915	0.790713	0.788368	0.876761	0.964081	0.861253	0.800762	0.87194	0.803013	0.802762	0.840116	0.931481	0.879977
MEroyalblue	0.133208	0.238726	0.826512	0.825373	0.808966	0.215906	0.502976	0.513921	0.526851	0.951732	0.937424	0.401365	0.70688	0.811117	0.397334	0.422171	0.595582	0.997954	0.948662	0.961131	0.929906	0.779524	0.964236	0.881027	0.808813	0.881059	0.837596	0.856809	0.841927
MElightcyan	0.00224714	0.383993	0.695704	0.595868	0.750055	0.933979	0.708255	0.66062	0.771424	0.959434	0.840879	0.640799	0.944801	0.714071	0.841974	0.697535	0.895893	0.910221	0.5274	0.705554	0.892253	0.637903	0.608504	0.915388	0.837144	0.820362	0.797443	0.917264	0.857714
MEmagenta	0.24743	0.396987	0.145956	0.992043	0.157415	0.663389	0.421972	0.21206	0.224602	0.336478	0.138429	0.298099	0.25998	0.147405	0.924661	0.722153	0.71229	0.979461	0.491757	0.657419	0.737559	0.397212	0.503613	0.941251	0.750418	0.847448	0.85626	0.99603	0.915055
MEdarkgrey	0.375731	0.610713	0.468969	0.788291	0.512526	0.534497	0.465576	0.349483	0.85261	0.904067	0.592778	0.924169	0.860659	0.663924	0.599803	0.225389	0.799284	0.85649	0.742409	0.846354	0.735876	0.66725	0.592218	0.980978	0.935131	0.95752	0.955013	0.952509	0.991621
