# Supplementary material for: Gene expression within the periaqueductal gray is linked to vocal behavior and early-onset parkinsonism in Pink1 knockout rats
Source: BMC Genomics. 2020 Sep 17;21:625. doi: 10.1186/s12864-020-07037-4 (PMC7495669; doi:10.1186/s12864-020-07037-4)
Supplement: Supplementary file 5 — Additional file 5: Table S5. Relationships between WGCNA identified modules and female vocal behaivor. [file 12864_2020_7037_MOESM5_ESM.xlsx]

## Sheet: S5. Module x Vocal Traits 2(F)
Table S5. Relationships between WGCNA identified modules and female vocal behaivor.
In this table behaviors can be sorted by their relation to modules.
	MEsalmon	MEpink	MEyellow	MEbrown	MEblue	MEgrey60	MEturquoise	MEgreenyellow	MEpurple	MEgreen	MEred	MEdarkred	MEmidnightblue	MEcyan	MEdarkgreen	MElightgreen	MEorange	MEdarkgrey	MEtan	MElightyellow	MEdarkturquoise	MEroyalblue	MEmagenta	MEblack	MElightcyan	MEgrey
Percent_Complex_All	0.141862	0.00265225	0.169557	0.131204	0.767049	0.036391	0.0909289	0.385493	0.29551	0.605541	0.254748	0.0751446	0.15688	0.0182098	0.00864859	0.385825	0.446885	0.788291	0.956981	0.194294	0.882036	0.825373	0.992043	0.897454	0.595868	0.440216
Average_Duration_FM	0.427295	0.00939926	0.377928	0.278789	0.790713	0.095705	0.0627436	0.368455	0.157998	0.214425	0.359475	0.091959	0.0566596	0.00592258	0.0837526	0.240301	0.546368	0.85649	0.302512	0.12174	0.907765	0.997954	0.979461	0.617311	0.910221	0.364794
Max_Bandwidth_FM	0.401932	0.0169697	0.326877	0.521299	0.861253	0.173873	0.348153	0.245946	0.226087	0.648227	0.66736	0.0621181	0.00492814	0.0598261	0.0929031	0.496208	0.903835	0.66725	0.891375	0.163027	0.938443	0.779524	0.397212	0.782678	0.637903	0.409363
Average_Bandwidth_FM	0.443456	0.0185256	0.319911	0.283067	0.964081	0.169279	0.130299	0.159602	0.135243	0.243862	0.218359	0.0535895	0.0248818	0.00131893	0.0541653	0.264232	0.528898	0.735876	0.652263	0.11016	0.716024	0.929906	0.737559	0.977318	0.892253	0.719708
Max_Bandwidth_Simple	0.448611	0.0186387	0.16311	0.376844	0.813913	0.334721	0.197642	0.0572454	0.0317801	0.329689	0.428362	0.246722	0.00693508	0.0329702	0.208425	0.654722	0.732592	0.904067	0.670317	0.199648	0.718028	0.951732	0.336478	0.690675	0.959434	0.529934
Top_10_Duration_FM	0.693487	0.0256987	0.572445	0.449797	0.876761	0.149523	0.314487	0.608499	0.289444	0.577948	0.867256	0.0768357	0.00786488	0.0434875	0.0889062	0.37365	0.860851	0.846354	0.565846	0.142181	0.873037	0.961131	0.657419	0.812985	0.705554	0.25436
Top_10_Bandwidth_FM	0.632986	0.0288092	0.468499	0.422655	0.800762	0.193787	0.355483	0.354075	0.242363	0.561725	0.631663	0.0493213	0.00328611	0.0218633	0.0604064	0.380403	0.814023	0.592218	0.852566	0.128946	0.761322	0.964236	0.503613	0.889604	0.608504	0.487863
Max_Duration_FM	0.637225	0.0305201	0.55251	0.552223	0.788368	0.157913	0.481784	0.675753	0.383642	0.880468	0.894942	0.0869669	0.00627711	0.120583	0.10006	0.524525	0.89031	0.742409	0.889695	0.190826	0.960051	0.948662	0.491757	0.994665	0.5274	0.196167
Average_Intensity_FM	0.640568	0.0371724	0.493641	0.251424	0.87194	0.174225	0.0898661	0.354384	0.165055	0.155916	0.259277	0.0942338	0.0643585	0.000996312	0.0829295	0.193384	0.358818	0.980978	0.250283	0.117318	0.604101	0.881027	0.941251	0.655734	0.915388	0.623595
Max_Intensity_Simple	0.696608	0.0408753	0.181942	0.343514	0.720474	0.549921	0.280997	0.135979	0.0187463	0.414452	0.732353	0.624102	0.0139538	0.0886781	0.346384	0.920796	0.473952	0.860659	0.355116	0.275378	0.467125	0.70688	0.25998	0.662633	0.944801	0.337762
Top_10_Intensity_FM	0.608354	0.0439771	0.473717	0.231572	0.802762	0.183595	0.0638992	0.319877	0.153577	0.111267	0.186288	0.113159	0.102144	0.000597161	0.0958545	0.178751	0.300674	0.95752	0.209187	0.126517	0.594402	0.881059	0.847448	0.618411	0.820362	0.697799
Max_Peak_Frequency_FM	0.738162	0.0488256	0.555198	0.293675	0.931481	0.209733	0.119415	0.364389	0.167144	0.158293	0.307897	0.0944481	0.0465609	0.00142891	0.0998635	0.196311	0.396449	0.952509	0.241516	0.114679	0.557928	0.856809	0.99603	0.655013	0.917264	0.634221
Top_10_Peak_Frequency_FM	0.727632	0.0541623	0.555682	0.272772	0.879977	0.209579	0.097232	0.373686	0.16747	0.131824	0.266722	0.109452	0.0706191	0.00119529	0.107145	0.18436	0.344734	0.991621	0.197792	0.121928	0.551273	0.841927	0.915055	0.605989	0.857714	0.65883
Max_Peak_Frequency_Simple	0.462831	0.0562265	0.648018	0.752863	0.773823	0.58694	0.146188	0.381845	0.354098	0.0598078	0.472526	0.343181	0.242259	0.0158654	0.224674	0.0712088	0.620415	0.225389	0.120231	0.0140026	0.720965	0.422171	0.722153	0.51756	0.697535	0.275907
Average_Peak_Frequency_FM	0.71749	0.0618715	0.550064	0.26202	0.840116	0.220557	0.0816699	0.354473	0.161561	0.105256	0.220813	0.123493	0.0946102	0.000935854	0.118504	0.175243	0.307325	0.955013	0.172425	0.128513	0.538669	0.837596	0.85626	0.581528	0.797443	0.710734
Max_Intensity_FM	0.699572	0.0621261	0.557096	0.21757	0.803013	0.190943	0.0743407	0.449227	0.19718	0.127942	0.223803	0.135784	0.136777	0.00137212	0.0991023	0.175574	0.249119	0.935131	0.157735	0.142395	0.548803	0.808813	0.750418	0.549677	0.837144	0.674148
Top_10_Intensity_Simple	0.642779	0.0880883	0.203266	0.425201	0.938589	0.723724	0.455624	0.0338996	0.0553078	0.426019	0.411897	0.386721	0.0140977	0.0447811	0.223653	0.750688	0.726435	0.663924	0.913321	0.203725	0.36526	0.811117	0.147405	0.329564	0.714071	0.864799
Average_Intensity_Simple	0.581817	0.107648	0.0782403	0.0981155	0.68245	0.884239	0.309048	0.0683343	0.0347915	0.437124	0.236327	0.975006	0.216611	0.0440126	0.177928	0.972717	0.970726	0.924169	0.534814	0.311749	0.116775	0.401365	0.298099	0.210985	0.640799	0.882905
Average_Bandwidth_Simple	0.924925	0.115317	0.216782	0.251871	0.823708	0.812811	0.412769	0.110886	0.0241948	0.424317	0.548085	0.722679	0.0289976	0.0575548	0.295328	0.93952	0.694116	0.85261	0.413947	0.29414	0.163915	0.526851	0.224602	0.416187	0.771424	0.69559
Call_Rate_All	0.841084	0.153495	0.517711	0.882688	0.68485	0.572987	0.72577	0.146039	0.189246	0.642718	0.872235	0.156107	0.000343677	0.161859	0.369661	0.710256	0.535266	0.512526	0.814656	0.265452	0.786308	0.808966	0.157415	0.602507	0.750055	0.719111
Total_Calls_All	0.908543	0.178129	0.567972	0.908616	0.639542	0.600956	0.806699	0.180057	0.219967	0.710584	0.946692	0.15883	0.00025354	0.184281	0.374624	0.733487	0.524273	0.468969	0.778853	0.278985	0.761596	0.826512	0.145956	0.583872	0.695704	0.72199
Top_10_Bandwidth_Simple	0.928478	0.179002	0.425119	0.710749	0.782042	0.798438	0.632941	0.0640981	0.0895773	0.426926	0.627652	0.299842	0.00231564	0.0885264	0.390144	0.717481	0.616218	0.592778	0.908539	0.238253	0.431832	0.937424	0.138429	0.492632	0.840879	0.907675
Top_10_Peak_Frequency_Simple	0.838195	0.186718	0.872431	0.992848	0.353915	0.640624	0.391063	0.439501	0.633384	0.0829665	0.426222	0.0590254	0.110329	0.00454504	0.158864	0.0132028	0.296373	0.799284	0.390109	0.00796212	0.587366	0.595582	0.71229	0.544161	0.895893	0.757843
Average_Peak_Frequency_Simple	0.976406	0.385242	0.559365	0.965202	0.325186	0.78131	0.459664	0.875297	0.9968	0.0871504	0.489828	0.14046	0.402165	0.019789	0.211177	0.00343534	0.112665	0.599803	0.213636	0.0157761	0.517984	0.397334	0.924661	0.324663	0.841974	0.781159
Average_Duration_Simple	0.589487	0.394801	0.407373	0.100651	0.634615	0.8951	0.203307	0.655864	0.491146	0.291423	0.120789	0.787815	0.67017	0.0963024	0.215022	0.474643	0.154765	0.534497	0.170697	0.380336	0.188525	0.215906	0.663389	0.872038	0.933979	0.99364
Stage.brain.day	0.686454	0.444358	0.694603	0.57699	0.862447	0.0957293	0.421771	0.641395	0.953408	0.700414	0.629886	0.147985	0.442213	0.926731	0.955662	0.473283	0.946459	0.610713	0.667804	0.814967	0.0488428	0.238726	0.396987	0.0421017	0.383993	0.246018
condition	0.462633	0.77656	0.995656	0.507024	0.48937	0.416236	0.102216	0.244339	0.509705	0.0187796	0.201402	0.330209	0.942456	0.632912	0.418583	0.313655	0.732841	0.375731	0.452035	0.895185	0.125627	0.133208	0.24743	0.049539	0.00224714	0.691907
Top_10_Duration_Simple	0.631397	0.823723	0.71933	0.378274	0.408111	0.853331	0.415188	0.845935	0.917238	0.563176	0.252822	0.288588	0.0360333	0.888558	0.962793	0.876572	0.229562	0.349483	0.334598	0.82684	0.688845	0.513921	0.21206	0.810355	0.66062	0.721122
Max_Duration_Simple	0.672331	0.921112	0.496867	0.791132	0.42629	0.80471	0.624337	0.952833	0.345762	0.166132	0.186254	0.554108	0.294488	0.285784	0.506829	0.0158381	0.0102678	0.465576	0.633801	0.194214	0.826365	0.502976	0.421972	0.429234	0.708255	0.544924
