# Supplementary material for: Gene expression within the periaqueductal gray is linked to vocal behavior and early-onset parkinsonism in Pink1 knockout rats
Source: BMC Genomics. 2020 Sep 17;21:625. doi: 10.1186/s12864-020-07037-4 (PMC7495669; doi:10.1186/s12864-020-07037-4)
Supplement: Supplementary file 6 — Additional file 6: Table S6. Male RNA-Seq data used to analyze differential gene expression using EdgeR. [file 12864_2020_7037_MOESM6_ESM.xlsx]

## Sheet: S6. Male PAG Expression (RSEM)
Table S6. Male RNA-Seq data used to analyze differential gene expression using EdgeR.
Genotype and rat IDs are listed to the right.
	Rat IDs
Gene	sKelm1L1	sKelm2L1	sKelm4L1	sKelm5L1	sKelm6L1	sKelm7L1	sKelm8L1	sKelm9L1		Genotype	Rat ID
AABR07013255.1	3	6	4	1	5	6	3	2		WT	sKelm20L1
Gad1	2006	2035	1604	1903	1986	1837	1855	2463		Pink1-/-	sKelm2L1
Alx4	0	1	0	0	0	0	1	0		WT	sKelm4L1
Tmco5b	0	0	1	0	0	0	0	0		Pink1-/-	sKelm5L1
Cbln1	22	280	67	15	19	26	21	47		WT	sKelm6L1
Tcf15	6	3	4	6	2	9	4	7		Pink1-/-	sKelm7L1
Steap1	0	0	3	2	1	0	2	0		WT	sKelm8L1
AABR07061902.1	16	10	5	1	2	7	2	3		Pink1-/-	sKelm9L1
Hebp1	20	15	8	12	14	8	9	13
Tmcc2	957	906	534	498	539	643	484	925
Nuak2	32	31	24	20	31	19	20	37
Tmed11	0	3	0	0	0	0	0	0
Klhdc8a	99	112	65	95	93	128	89	108
RGD1304622	72	60	39	33	33	37	29	39
Slc26a1	98	102	54	45	66	74	54	60
Xpr1	701	726	549	477	581	581	578	642
Idua	305	366	194	191	171	188	153	203
Tmem175	211	175	113	98	98	130	101	147
Cd82	236	222	158	117	149	135	134	225
Gak	984	960	696	637	752	782	719	831
Crp	18	25	22	22	16	8	18	17
Abhd8	471	469	232	143	163	247	126	285
Fcrl6	1	0	0	0	0	0	0	0
Cplx1	3930	3135	1879	1730	2085	2349	1720	3017
Pcgf3	205	220	147	150	165	170	146	187
Atp5i	417	396	286	200	270	313	241	455
Pde6b	1	0	1	1	1	2	1	1
Fbxo28	176	147	134	125	127	139	162	154
Ppp2r5a	440	401	329	347	419	373	376	438
Dr1	0	0	0	0	0	0	0	0
Tmed5	104	102	87	52	79	78	95	101
Mtf2	216	243	217	172	225	213	231	262
Antxr2	13	14	15	14	14	22	14	12
Hltf	579	599	623	546	687	587	689	682
LOC103691556	260	293	210	217	264	219	252	273
Gpr89b	345	299	251	235	281	259	267	291
Pdzk1	60	67	46	43	65	53	52	54
Cd160	0	1	1	1	1	0	0	0
Rnf115	552	434	490	367	535	392	569	440
Thoc3	174	169	138	87	98	125	126	175
Cplx2	2040	1948	1433	1160	1385	1471	1381	1586
Aga	218	210	178	172	207	175	216	216
Fgf20	0	0	1	0	1	1	1	1
Coprs	130	76	99	60	88	81	78	100
Champ1	399	386	282	259	307	306	275	370
Elac1	202	201	184	142	172	179	184	193
Pigv	47	56	38	40	50	36	22	34
Ak2	91	107	68	62	65	80	82	70
Rnf19b	171	225	106	107	125	125	116	177
AABR07065970.1	0	0	0	0	0	0	0	0
Kpna6	1309	1203	1036	959	1077	1054	1072	1234
Phf24	150	148	104	58	77	117	91	132
Dnajb5	247	255	171	138	177	164	152	189
Txndc15	408	401	389	344	407	387	425	438
Ly86	15	11	16	5	9	12	15	12
Glis1	11	11	5	4	0	6	1	5
Plxdc2	662	618	462	429	534	495	499	589
Pik3r3	386	447	328	306	367	404	369	451
Dnajc1	188	158	146	149	186	158	189	191
Ldlrap1	54	52	29	19	28	35	16	48
Cog3	315	342	237	267	296	327	320	325
LOC100911486	19	15	4	2	7	13	4	8
Atg12	657	594	640	477	657	540	740	526
Cdo1	412	392	362	286	350	352	358	343
Chm	341	400	279	373	350	377	452	394
Lamp2	938	796	773	800	924	778	960	868
Pfkfb1	2	3	1	2	4	1	2	2
Apex2	67	51	53	38	48	52	48	43
Alas2	38	13	13	21	13	14	14	14
Gatm	1282	1247	894	1251	1352	1177	1250	1414
Spata5l1	21	26	19	16	22	17	16	21
Slc30a4	734	677	677	634	801	685	855	788
Sqrdl	68	44	60	31	62	47	73	60
Mier2	99	90	42	29	34	42	26	60
Plpp2	20	27	23	23	34	20	22	34
Tmprss6	4	3	2	1	0	6	0	0
Mpst	49	40	29	18	24	30	14	26
Tst	195	143	98	51	63	78	64	100
Csf2rb	4	6	4	4	3	5	4	6
Ep300	346	419	298	279	375	332	325	297
Vwa5a	0	36	22	24	29	6	12	39
Cyp19a1	1	1	0	0	0	1	0	0
RGD1564306	0	0	0	0	0	1	0	0
Gsta2	0	0	0	0	0	0	0	0
Syncrip	375	370	360	340	384	346	400	421
Ano10	236	260	199	180	250	218	230	295
Abhd5	199	155	143	165	161	175	216	213
Lmf1	69	95	35	39	25	52	31	63
Kctd17	197	206	108	101	118	146	98	175
Grm6	9	28	9	14	6	17	11	24
Zfp207	815	814	729	589	717	738	762	696
RGD1310429	192	207	173	144	232	224	202	257
Ccl7	2	0	0	0	0	1	2	0
Coil	121	98	89	72	114	118	96	124
Slc16a6	62	81	34	57	53	49	51	69
Amz2	677	591	531	493	554	587	519	682
Mfsd11	221	197	157	135	151	167	161	200
Srsf2	674	725	625	543	723	621	769	624
Mettl23	24	23	23	33	38	34	38	32
Jmjd6	171	140	105	70	101	103	97	129
St6galnac1	1	1	0	0	1	0	0	0
AABR07042687.1	0	0	0	0	0	0	0	0
Smpd3	240	229	145	119	128	139	108	181
Prmt7	251	222	171	149	186	189	180	218
Zfp821	100	95	66	64	77	64	60	83
Def8	181	189	104	95	107	136	77	156
Phyhipl	1008	1161	841	827	957	974	943	1061
Fam13c	209	237	153	126	209	162	125	233
Tet1	602	497	535	450	559	445	628	447
Rtn4ip1	99	79	55	59	67	72	64	97
Prodh1	414	368	219	152	206	260	170	270
Gsc2	0	0	0	0	0	0	0	0
Dgcr14	90	67	44	33	36	59	46	61
Scarf2	39	51	18	12	17	11	12	30
Foxo3	246	233	116	115	124	142	99	143
Sesn1	297	323	209	176	258	201	235	259
Cep57l1	57	54	56	57	75	59	61	60
Cd164	907	912	833	798	909	907	1004	983
Smpd2	53	48	25	24	35	33	24	42
Mical1	31	38	10	8	14	20	17	20
Zbtb24	101	107	65	60	88	77	84	78
Fig4	513	543	413	383	438	438	434	473
Sec63	716	710	624	578	770	625	716	773
Sobp	190	161	156	123	153	128	180	190
Timm10b	0	0	0	0	0	0	1	0
Cd24	89	99	104	47	90	65	78	23
Atg5	154	153	132	117	132	132	131	134
Prdm1	0	3	2	2	6	4	5	4
Hace1	360	313	291	263	291	334	346	396
Ermap	0	1	0	1	0	3	1	1
RGD1304704	656	647	534	574	669	566	722	732
Nid2	40	28	25	27	36	31	29	30
Rn50_6_1120.1	0	0	1	0	0	1	0	1
Grik2	906	1116	792	791	810	791	919	881
Ctnna3	114	101	77	91	93	69	124	121
Tmem167b	0	0	0	0	0	3	0	2
Ctnna3	66	59	38	46	40	59	54	66
Mypn	1	2	0	0	0	0	0	0
Atoh7	0	0	0	0	0	0	0	0
Pbld1	43	134	31	108	45	134	29	168
Slc25a16	261	313	217	220	291	298	333	302
LOC100910755	190	194	146	142	155	159	184	186
Supv3l1	196	184	141	134	169	156	145	163
Srgn	66	43	37	51	55	53	48	78
Kif1bp	882	850	692	598	747	699	758	784
Ddx50	429	391	397	336	413	335	422	404
Ccar1	597	579	531	505	552	494	521	595
Zufsp	200	203	164	185	185	194	187	187
Gprc6a	0	0	0	0	2	0	0	0
Vgll2	0	0	0	0	0	0	0	0
Ros1	2	5	5	2	2	3	3	1
Dcbld1	17	17	19	10	21	18	15	20
Gopc	737	724	563	540	642	623	684	726
Nepn	7	7	11	10	11	5	7	3
Nus1	621	606	575	558	651	604	633	634
Slc35f1	795	701	690	639	819	734	954	695
Pln	42	45	33	27	27	34	37	47
Cep85l	279	261	236	232	252	263	244	268
Asf1a	274	220	201	198	214	204	239	247
Numa1	1211	1027	609	452	586	653	488	735
Zbtb12	25	11	15	7	9	10	7	8
Cfb	0	0	0	0	8	0	0	9
Nelfe	155	152	95	60	93	98	68	113
Skiv2l	170	126	79	51	54	70	41	73
Dxo	30	17	19	4	8	11	7	15
Stk19-ps	3	9	0	0	2	6	0	1
Cyp21a1	0	1	1	0	1	0	1	1
Atf6b	118	124	68	60	59	73	63	99
Fkbpl	104	85	73	67	99	81	89	95
Prrt1	278	283	173	160	216	195	165	254
Ppt2	101	68	49	48	52	64	54	62
Egfl8	15	27	12	6	7	14	10	7
Agpat1	440	441	239	197	240	294	185	335
Rnf5	157	140	97	66	105	90	98	103
Ager	48	32	30	9	14	20	14	24
Pbx2	405	370	276	231	242	325	239	355
Gpsm3	7	4	6	3	0	9	4	3
Notch4	49	53	29	28	34	36	29	38
C4a	158	117	95	55	96	94	47	61
Btnl7	0	0	0	0	0	0	0	0
RT1-Ba	6	6	4	6	11	13	3	3
RT1-DOb	1	1	1	0	2	0	0	3
Tap2	44	22	10	8	16	26	17	24
Psmb8	13	10	5	9	2	2	15	7
Tap1	11	14	6	3	8	5	2	12
Psmb9	5	4	6	2	4	6	4	6
Brd2	153	146	55	66	82	68	68	94
Col11a2	694	532	375	280	268	413	254	434
Rxrb	230	216	116	82	106	122	92	156
Slc39a7	296	226	147	118	152	196	137	215
Hsd17b8	102	97	67	73	70	65	53	88
Ring1	111	103	47	28	46	51	26	70
Vps52	372	298	232	168	209	222	177	245
B3galt4	19	18	15	13	10	13	5	12
Pfdn6	225	188	121	102	116	149	98	198
Rgl2	130	123	74	57	88	105	51	98
Zbtb22	137	96	59	70	64	79	63	102
Daxx	172	148	104	92	100	126	84	142
AA926063	0	2	0	0	0	0	3	1
Kifc1	4	1	2	1	2	1	1	0
Phf1	131	116	63	84	69	76	73	96
Cuta	103	73	37	30	33	49	28	49
Syngap1	259	303	172	136	147	173	127	187
Bak1	67	74	39	37	44	41	41	56
Ggnbp1	5	2	2	0	2	4	2	1
Grm4	49	73	23	16	16	23	10	35
Hmga1	43	42	15	8	14	23	8	33
Rps10	137	140	105	92	101	125	111	162
Spdef	1	1	1	1	0	1	3	0
Snrpc	60	59	31	40	68	53	54	60
Uhrf1bp1	162	149	91	44	72	88	59	96
Anks1a	237	213	119	93	118	135	89	169
Tcp11	4	0	1	1	0	0	0	1
Scube3	16	20	4	7	6	11	1	14
Zfp523	130	151	46	46	59	68	40	89
Def6	2	2	4	4	2	1	3	4
Ppard	115	86	41	40	32	53	31	63
Fance	40	45	25	13	26	19	19	22
Rpl10a	514	333	344	163	280	253	304	362
Tead3	29	36	36	16	26	27	11	24
Tulp1	0	0	0	0	0	0	0	0
Armc12	0	0	0	0	0	0	0	0
Clps	0	0	0	0	0	0	0	0
Srpk1	501	425	344	333	407	382	360	441
Slc26a8	75	112	59	31	62	44	79	55
Mapk14	414	411	343	241	320	315	309	319
Mapk13	0	0	1	0	0	0	0	0
Pxt1	0	0	0	0	0	0	0	0
Kctd20	148	129	111	86	92	117	111	136
Stk38	361	346	275	279	289	283	273	345
Srsf3	1213	1096	1096	884	1121	989	1260	1209
Cdkn1a	52	40	34	29	56	31	29	29
Cpne5	199	207	150	79	89	115	101	110
Ppil1	46	39	26	20	19	30	20	26
RGD735065	269	303	247	219	267	251	259	284
Pi16	44	42	38	9	16	21	24	14
Mtch1	1570	1161	744	470	623	708	484	975
Fgd2	11	11	5	4	7	10	0	9
Pim1	15	15	10	8	6	6	4	5
Ccdc167	32	35	25	8	19	25	7	25
Cmtr1	815	803	586	463	529	625	490	681
Mdga1	44	40	28	19	22	31	10	28
Btbd9	196	213	134	124	185	160	124	196
Glo1	830	964	666	852	755	880	745	1184
Dnah8	4	11	5	8	10	4	4	10
Frk	3	6	1	2	5	5	2	2
Nt5dc1	103	118	102	81	108	74	120	95
Tspyl4	2590	2333	1741	1704	1936	2068	1864	2162
Tspyl1	1030	1070	962	843	1005	1057	1079	964
RGD1305587	130	125	102	60	86	94	80	111
Col13a1	2	0	3	1	0	3	0	0
Nodal	3	1	0	0	1	0	0	0
Ppa1	1357	1391	1138	1068	1206	1250	1307	1405
Npffr1	2	2	2	1	2	1	0	2
Lrrc20	59	60	44	29	35	38	46	37
Pald1	127	116	69	56	58	73	63	64
Prf1	1	0	0	1	0	0	0	0
Adamts14	0	0	2	0	2	1	0	2
Tbata	1	0	0	0	0	3	2	3
Sgpl1	570	567	449	459	457	488	514	484
Pcbd1	124	112	87	64	73	81	80	96
Unc5b	549	432	241	245	308	273	247	413
Slc29a3	125	138	90	96	122	104	82	163
Vsir	197	170	150	118	150	129	135	126
Psap	8984	8289	5878	4901	5398	6819	5252	7936
Chst3	95	57	47	54	85	39	72	60
AC096404.1	2	3	2	0	2	1	2	3
Anapc16	68	85	67	67	72	82	90	102
Marcks	1367	1161	1249	886	1126	975	1325	948
Fam26d	24	22	26	15	12	24	18	24
Cdc40	154	156	135	131	163	127	182	184
Ddo	13	5	9	6	3	4	5	4
Cdk19	410	378	320	303	341	306	386	386
Amd1	1407	1358	1339	1203	1494	1275	1576	1439
Gtf3c6	115	92	111	81	89	78	83	111
Rpf2	169	161	155	130	153	142	156	165
Slc16a10	24	10	13	7	16	10	14	11
RGD1310495	0	8	4	7	2	1	2	4
Naglt1	0	0	0	0	0	0	0	0
Rev3l	2150	2162	1953	1624	2130	1993	2120	1951
Traf3ip2	36	26	17	16	7	20	14	16
Fyn	663	656	460	462	554	576	550	666
Wisp3	5	3	4	5	6	3	5	7
Tube1	62	62	39	30	46	48	62	51
Lama4	158	123	96	102	159	169	125	176
Hdac2	553	478	444	425	465	427	560	495
Hs3st5	82	91	104	83	89	86	103	101
Pcdh15	292	264	217	229	273	263	195	270
RGD1559903	0	0	0	0	0	0	0	0
Ipmk	416	445	318	340	381	370	391	448
Cisd1	239	215	166	149	195	196	176	292
Ube2d1	212	211	187	175	192	198	212	245
Tfam	145	132	123	125	146	105	176	140
Bicc1	67	86	49	52	60	79	51	63
Mdga2	547	661	483	501	609	562	558	631
AABR07041078.1	0	2	0	0	0	0	0	0
Hint1	644	679	492	381	512	543	436	638
AABR07044783.1	0	0	0	0	0	0	0	0
Cdk1	0	6	4	2	1	1	4	1
Rhobtb1	73	78	41	55	42	63	33	63
RGD1306739	80	107	109	69	77	72	79	61
Arid5b	408	366	253	227	269	303	233	317
Rtkn2	49	37	28	33	33	29	37	30
Zfp365	609	661	437	368	496	438	518	564
AABR07044825.1	17	11	7	8	1	6	6	5
Egr2	5	2	2	2	3	2	5	2
LOC100363472	125	97	92	65	103	79	112	117
Reep3	663	692	567	540	637	579	705	682
Jmjd1c	1895	2052	1589	1478	1605	1604	1670	1782
AABR07044838.1	0	0	0	0	0	0	0	0
Nr5a2	23	29	6	11	17	11	22	9
Ptprc	66	38	43	52	52	48	63	49
Nek7	358	345	330	293	337	323	394	334
Acacb	109	147	66	63	55	100	59	109
Hps4	149	145	83	53	72	101	59	117
Srrd	12	13	16	8	6	10	10	14
Tfip11	218	214	146	94	139	128	110	195
Tpst2	50	57	28	32	31	44	35	47
Pitpnb	393	357	323	266	348	319	303	396
Foxn4	0	0	0	0	0	0	0	1
Ung	7	12	6	9	9	9	4	15
Svop	228	228	164	127	128	145	131	179
Ssh1	81	84	47	26	52	57	36	62
Coro1c	582	596	400	352	416	420	354	471
Selplg	32	46	20	18	16	34	21	31
Tmem119	41	50	18	20	22	21	15	30
Iscu	478	400	342	247	388	320	311	467
Sart3	276	215	161	116	140	171	137	207
Cmklr1	25	31	7	12	11	13	11	15
Sgsm1	1035	924	682	427	568	573	434	685
AABR07033045.1	1	1	1	0	0	0	0	0
Pou1f1	5	2	3	2	9	4	6	4
Htr1f	17	17	20	20	17	16	24	25
Cggbp1	386	419	351	343	424	349	399	461
MGC95208	93	93	107	75	109	91	129	119
RT1-CE5	47	52	38	59	73	69	48	55
Olr1671	1	0	0	0	0	0	0	0
Clic2	41	24	33	37	38	36	35	24
Tmlhe	87	66	55	53	80	71	82	58
Olr1695	0	1	0	0	1	0	0	0
Olr1694	0	0	0	0	0	0	0	0
AABR07044273.1	60	33	32	50	41	38	46	37
Olr1693	0	0	0	0	0	0	0	0
Olr1730	10	6	2	5	10	6	7	5
RT1-M3-1	85	78	64	57	78	85	68	92
Olr1743	0	3	2	2	1	2	1	2
Olfr94-ps1	1	0	0	0	0	1	1	0
Ubd	1	5	0	0	2	1	0	0
Gabbr1	6620	6707	4888	4093	4931	5028	4700	5807
Mog	1434	1496	1187	1414	1521	1385	1535	1656
RT1-S3	70	79	72	40	69	56	56	75
Znrd1as1	73	83	59	57	59	55	51	69
Znrd1	40	54	27	30	29	43	35	38
Ppp1r11	681	606	433	346	440	434	396	533
Rnf39	15	24	25	18	22	20	14	22
Trim10	4	4	2	0	6	1	0	5
Trim40	0	0	0	0	0	0	0	0
Trim39	231	283	200	161	207	218	182	214
Rpp21	29	26	27	18	17	24	18	25
LOC100909797	6	21	5	4	2	6	10	5
RT1-N3	18	23	18	17	22	20	22	33
Ranbp2	4303	4005	4129	3403	4647	3705	4938	4120
Gnl1	406	399	285	220	268	243	232	337
Abcf1	502	433	384	286	403	380	369	483
Man1a1	200	150	141	140	167	157	165	198
Msl3l2	28	37	27	17	29	18	29	32
Tbc1d32	193	204	162	128	187	173	199	175
Mrps18b	165	166	134	93	130	133	119	171
Gja1	2084	2252	1676	1533	1888	1715	1908	1864
Hsf2	248	282	248	210	268	283	310	264
Atat1	241	297	198	215	218	219	181	226
Pkib	52	66	39	34	32	38	33	34
RGD1302996	276	268	190	155	185	241	144	247
Fabp7	301	209	216	178	287	205	304	230
Smpdl3a	98	115	97	73	113	91	145	84
Ppp1r18	59	51	51	39	47	60	48	50
Nrm	10	6	9	10	10	13	7	15
Gcc2	1643	1565	1502	1360	1714	1519	1793	1786
Dse	105	87	79	77	80	73	71	74
Fam26e	5	4	5	8	5	1	3	5
Flot1	373	310	192	140	184	201	169	221
Ier3	20	26	11	16	24	17	26	36
Gtf2h4	47	47	30	17	21	34	16	46
Vars2	176	128	74	42	76	92	63	99
Ltb	18	8	9	2	8	11	6	12
LOC103694380	0	0	0	0	0	0	0	0
Lta	0	0	0	0	0	0	0	0
Nfkbil1	44	21	18	17	18	39	10	20
Atp6v1g2	2899	2497	2167	2126	2333	2310	2659	2226
Ddx39b	1917	1734	1246	1054	1174	1311	1121	1512
Ddah2	79	75	30	26	22	40	13	46
Ly6g6c	0	2	0	0	0	0	0	1
Ly6g6d	0	1	0	1	0	0	0	1
Ly6g5c	0	0	0	0	0	0	0	1
Csnk2b	292	281	221	173	211	225	172	270
Gpank1	158	138	81	76	86	115	64	119
Apom	3	1	1	1	0	2	3	4
Bag6	869	828	506	337	439	487	331	667
Prrc2a	1229	1347	575	388	458	627	355	790
Aif1	85	58	74	52	52	54	71	60
Ncr3	0	0	0	0	0	1	1	0
Lst1	1	0	0	1	0	0	1	0
Msh5	0	2	0	0	0	0	0	0
Sapcd1	8	15	15	10	6	9	8	8
Vwa7	33	44	14	5	11	6	7	9
Zic3	39	51	54	58	53	47	29	43
Rbmx	354	408	318	293	324	330	344	377
Vars	317	320	150	121	148	171	130	251
Arhgef6	220	200	182	158	243	171	253	196
Cd40lg	0	0	0	0	0	0	0	0
Brs3	2	2	6	2	1	2	0	7
Fhl1	576	660	528	369	524	440	446	430
Slc44a4	14	28	15	5	11	5	10	0
Slc9a6	1073	1242	1005	970	1166	1096	1247	1201
Mmgt1	586	593	541	611	609	607	700	665
Auts2	64	101	37	20	33	45	19	35
Caln1	138	193	105	147	126	144	106	177
AABR07035098.1	0	1	0	0	0	0	0	0
Sbds	585	459	474	392	500	470	512	618
LOC304239	28	35	30	33	25	37	35	27
AABR07035107.1	214	192	160	152	191	155	238	167
Tmem248	278	247	155	135	199	163	160	210
Fry	3567	3342	2408	1939	2341	2567	2180	2762
Rabgef1	323	327	267	205	270	269	252	277
AABR07070892.1	0	0	0	0	0	0	0	0
Rxfp2	2	0	0	4	1	1	2	2
Tpst1	245	224	196	173	204	176	224	209
Crcp	245	238	178	130	139	182	146	194
Hsph1	1853	2219	1496	1629	2019	1816	1571	2355
Asl	94	72	55	27	49	47	34	52
Wdr95	0	0	0	0	0	0	0	0
Tex26	1	7	7	6	3	5	2	1
Medag	12	17	14	8	12	20	8	25
Alox5ap	18	18	14	9	14	19	22	18
Uspl1	308	259	222	181	208	245	205	238
Gusb	63	45	42	38	41	46	46	48
LOC103690050	78	151	89	208	87	222	80	247
Nupr2	2	0	0	0	0	0	0	0
Zbed5	36	36	31	31	29	27	26	28
Phkg1	40	35	35	22	27	32	40	27
Ubl3	1323	1287	1011	1154	1295	1114	1292	1619
Sumf2	62	61	61	38	49	48	44	41
Cct6a	478	504	406	375	499	414	440	526
Slc7a1	558	549	369	417	458	518	436	697
Psph	45	38	38	24	38	36	37	49
Mrps17	102	65	55	56	64	68	49	74
Sfswap	339	296	198	162	199	226	188	262
Piwil1	4	3	0	3	1	3	2	1
Stx2	135	144	109	79	78	92	64	89
Slc46a3	97	53	69	59	71	64	83	120
Ran	739	689	606	465	541	631	543	663
Flt1	986	854	689	792	871	842	733	1073
Pan3	403	535	365	315	406	348	438	350
AC136867.1	0	1	0	1	1	0	0	0
Gsx1	0	0	0	0	0	0	0	0
Polr1d	81	66	71	46	44	55	64	56
Lnx2	57	49	37	38	43	35	27	46
Rasl11a	5	6	4	5	3	1	4	5
Rpl21	2345	2105	1869	1651	2161	1840	2249	2045
AABR07055943.1	6	2	0	0	2	0	0	4
Glt1d1	381	305	298	252	378	323	358	341
Slc15a4	210	200	166	132	166	188	153	182
Tmem132c	82	65	53	38	33	70	28	72
AABR07036087.1	41	64	65	62	80	46	52	48
Aacs	163	149	76	56	72	91	63	139
Rnf6	465	475	318	249	353	321	337	376
Cyp3a18	0	0	0	0	0	0	0	0
RGD1563425	0	1	1	0	0	0	0	0
Zfp358	89	87	58	34	46	49	33	58
Mcoln1	336	316	225	217	225	284	256	293
Pnpla6	321	302	173	130	172	202	138	251
Cyp3a2	0	0	0	0	0	0	0	0
Bri3bp	227	210	155	157	189	170	146	221
Scarb1	163	140	96	68	101	99	68	114
Zfp394	150	142	91	103	98	106	119	129
Cpsf4	91	103	64	52	55	71	47	72
Camsap3	144	197	102	78	89	120	73	99
Ptcd1	128	133	67	67	68	92	47	89
Xab2	181	177	84	76	97	112	65	127
Bud31	204	203	169	140	160	148	209	180
Pdap1	245	186	194	165	229	173	193	249
Arpc1b	46	33	28	15	15	19	27	43
Pcp2	0	54	4	0	0	0	1	0
Stxbp2	8	16	5	2	6	6	12	7
Arpc1a	350	352	302	213	301	304	258	333
Smurf1	386	328	248	211	233	278	188	273
Retn	0	0	0	1	0	0	0	0
Trappc5	110	93	55	34	54	71	71	84
Ncor2	544	650	251	203	233	332	166	405
Fcer2	2	8	8	8	6	8	6	4
Nptx2	178	123	130	80	108	134	89	83
Baiap2l1	16	22	14	6	17	14	8	11
Bri3	29	41	21	12	29	28	15	26
Tecpr1	383	403	228	201	247	263	177	315
Fam101a	13	8	8	5	10	8	12	12
Cd209d	1	0	0	0	0	0	0	0
LOC100363064	0	0	0	1	0	0	0	0
Tsc22d1	2456	2426	1905	1747	2160	2030	2147	2255
Ocm2	0	0	0	0	1	0	0	0
Ccz1b	306	343	283	257	345	304	331	357
Nufip1	140	169	155	127	140	114	156	162
Evi5l	518	434	280	267	314	319	254	401
Gtf2h3	92	92	89	84	62	64	67	109
Rsph10b	92	106	145	46	88	77	99	30
Gpalpp1	145	147	125	132	150	129	171	188
Eif2b1	96	102	76	66	100	98	74	97
Pms2	192	212	160	150	168	173	166	157
Ddx55	77	66	46	49	68	75	45	75
Aimp2	90	64	50	41	40	59	37	56
Map2k7	234	179	119	113	135	148	82	187
Ankrd61	18	18	19	9	17	24	11	10
Tpt1	2491	2157	2021	2031	2436	2249	2450	2682
Eif2ak1	550	623	483	430	570	510	551	551
Slc25a30	102	97	96	65	100	108	86	129
Tmed2	1008	975	843	792	983	906	975	1071
Rilpl1	253	201	134	119	157	176	122	195
Snapc2	327	300	170	128	131	206	120	235
Ctxn1	167	137	129	60	88	121	100	114
Timm44	278	251	180	173	192	189	164	228
Usp42	194	241	167	139	136	160	182	153
Snrnp35	166	118	84	92	98	94	88	149
Rilpl2	69	46	52	25	35	44	32	56
Kmt5a	154	183	155	113	189	145	132	177
Sbno1	1917	1721	1681	1595	1901	1698	1885	1801
Cyth3	312	306	205	184	217	206	209	271
Itih2	0	0	0	0	0	0	0	0
Rac1	1670	1739	1351	1363	1636	1524	1551	1707
Elavl1	419	436	348	350	413	359	384	439
Cdk2ap1	618	527	452	430	417	423	503	511
Higd2al1	0	0	0	0	0	0	0	2
Cers4	598	523	502	417	451	519	454	607
LOC100910427	166	122	137	92	166	115	153	123
Mphosph9	305	293	220	214	265	261	280	266
Daglb	187	163	116	94	84	135	97	132
Arl6ip4	267	204	141	107	114	152	101	220
Ogfod2	33	22	23	7	6	27	9	20
Abcb9	114	147	65	50	63	74	58	83
Kdelr2	175	189	144	125	123	143	129	153
Vps37b	68	62	52	43	48	42	44	43
Rfc3	40	52	34	27	23	27	14	22
Stard13	221	217	118	137	156	155	151	193
Hip1r	401	335	197	142	163	218	143	311
Kl	26	25	25	19	15	21	12	17
Zfp316	29	32	22	15	16	18	17	26
Pds5b	2312	2498	1918	1899	2292	2190	2204	2441
Rbak	156	128	121	109	123	129	133	122
Rnf216	471	434	316	304	420	354	386	431
Sdk1	135	128	74	78	83	94	50	128
Foxk1	158	180	104	108	106	118	78	148
Denr	102	117	89	89	118	115	112	98
Ap5z1	20	15	11	5	3	14	10	19
N4bp2l2	444	476	429	415	504	429	508	409
Brca2	217	221	156	191	254	215	195	182
Mmd2	960	937	818	689	891	770	921	914
Wipi2	348	316	242	221	263	246	243	302
Slc29a4	71	54	30	30	25	50	19	41
Fbxl18	34	37	10	15	11	14	12	20
Med13l	680	710	447	344	416	416	411	515
RGD1562310	136	124	104	84	113	104	78	119
Rnft2	623	597	422	324	408	426	367	469
Fbxw8	231	316	132	98	119	112	63	145
Tesc	14	43	26	6	11	13	6	15
Fbxo21	405	423	215	190	237	273	249	307
Nos1	519	675	308	196	207	335	177	230
Rfc5	63	54	41	44	51	57	54	60
Wsb2	661	565	367	281	306	399	304	520
Pebp1	1706	1646	1020	863	991	1239	871	1695
Taok3	144	202	100	68	123	123	90	157
Suds3	478	431	388	342	394	381	393	463
Srrm4	44	48	22	15	18	8	11	26
Prkab1	70	86	52	59	40	48	54	72
Cit	1190	1236	683	656	813	883	596	991
Rplp0	818	797	512	315	390	465	370	550
Pxn	150	162	76	60	76	83	60	100
Sirt4	18	18	13	12	17	13	15	14
Glp1r	16	12	9	26	18	14	11	62
Pla2g1b	3	2	0	6	2	3	2	1
Msi1	107	142	73	63	89	106	71	107
Umodl1	4	3	0	1	0	1	1	3
Abcg1	653	604	427	408	407	484	403	572
Tff3	0	0	0	0	0	0	0	0
LOC100910137	94	92	65	69	91	82	94	59
Gatc	318	303	258	226	280	294	303	261
Tff2	0	0	0	0	0	0	0	0
Srsf9	44	44	34	30	29	24	38	47
Tff1	0	0	0	0	0	0	0	0
Tmprss3	0	1	1	0	0	1	0	0
Ubash3a	0	1	1	2	1	1	0	0
Slc37a1	30	24	16	15	11	30	14	22
Cox6a1	1120	1010	766	624	717	822	654	899
Coq5	116	155	101	81	96	115	101	141
Rnf10	592	686	387	413	474	499	427	544
Cabp1	336	235	158	124	168	222	128	280
Pde9a	80	102	43	48	57	50	57	78
Acads	44	46	13	17	11	25	17	40
Sppl3	390	435	291	268	304	314	301	404
Wdr4	29	28	11	9	21	8	17	15
Ndufv3	286	253	171	154	163	180	192	195
Hnf1a	11	7	9	3	5	5	2	7
Pknox1	111	115	98	61	81	100	68	101
RGD1311899	1264	1173	949	787	922	982	942	1039
Oasl	5	4	2	2	3	1	0	3
Sik1	128	81	83	60	123	68	86	110
Git2	442	395	281	247	304	313	298	337
Tchp	193	145	146	120	150	143	123	168
Gltp	213	177	117	120	135	136	112	196
Hsf2bp	12	3	4	3	3	3	5	2
Rrp1b	75	106	79	53	79	76	73	59
Trpv4	6	3	2	0	2	3	1	4
Fam222a	14	17	2	3	5	5	1	5
Pop5	93	88	53	52	56	50	60	69
Cstb	355	302	298	192	335	271	305	315
Rrp1	433	362	284	194	254	275	226	365
Ankrd13a	518	543	335	311	349	368	324	462
Agpat3	1912	1973	1267	1063	1400	1392	1210	1627
Pwp2	208	156	109	77	110	114	95	127
RGD1303003	217	181	105	75	103	116	80	152
Dnmt3l	0	0	0	0	0	0	0	0
Aire	0	1	0	0	0	0	0	0
Pfkl	433	324	190	99	138	171	113	206
RGD1309594	129	118	64	53	48	64	47	87
Trpm2	245	168	130	93	145	141	112	179
Lrrc3	5	2	0	0	0	3	1	2
LOC100365646	0	0	0	0	0	0	0	0
Tspear	6	5	4	6	3	6	3	4
LOC100361664	0	0	0	0	0	0	0	0
Ube2g2	110	76	62	49	52	67	52	69
Pttg1ip	482	445	368	297	310	369	305	391
Itgb2	57	37	34	24	35	34	27	53
Fam207a	62	54	33	29	17	36	14	35
Rn50_20_0141.1	0	0	0	0	0	1	0	0
Adarb1	2469	2382	1514	1526	1666	1793	1474	2399
Pofut2	317	238	157	146	154	197	135	224
Col18a1	56	86	28	20	29	33	22	49
Slc19a1	36	30	18	11	8	17	8	25
Gna12	1315	1205	858	689	882	764	742	1059
Brat1	81	70	39	26	53	41	42	42
Cabin1	558	492	288	222	278	298	215	393
Rsrc2	739	658	700	590	670	669	754	702
Ddt	258	233	174	138	156	208	137	259
Iqce	109	106	66	55	71	73	52	108
Gstt3	520	360	394	324	497	336	436	448
Zcchc8	202	242	207	187	181	181	156	217
Pcbp3	216	206	137	134	128	155	146	172
Clip1	1152	1065	849	776	900	883	840	962
Col6a1	34	35	13	14	23	23	12	17
Lfng	59	66	34	19	18	30	19	28
Grifin	73	62	45	37	12	62	5	59
Chst12	82	72	24	23	31	45	23	63
Eif3b	448	439	365	301	410	373	375	403
Col6a2	37	32	14	10	13	11	15	16
Mlxip	169	192	104	94	138	119	77	134
Atxn2	443	502	342	283	448	389	350	456
Snx8	159	143	89	60	100	93	86	106
Cux2	145	115	81	66	73	87	41	109
Nudt1	6	7	6	7	7	6	6	6
Ftcd	1	4	2	0	3	0	4	2
Spatc1l	8	9	2	1	4	7	4	8
Mad1l1	120	105	74	47	56	75	39	86
Ppp1cc	1292	1322	1138	1175	1324	1144	1351	1430
Hvcn1	6	7	3	4	6	4	3	1
Card6	72	71	70	77	71	80	74	76
Mcm3ap	716	685	497	463	592	552	506	636
Psmg3	117	91	67	45	57	78	47	111
Vps29	377	392	341	332	407	305	442	361
Tmem184a	0	0	0	0	0	0	0	1
Pcnt	391	369	215	193	285	296	192	274
Mafk	60	74	55	38	55	49	37	60
Gpn3	151	125	102	98	119	115	116	121
Anapc7	170	191	123	82	105	129	105	135
Uncx	5	2	1	0	1	2	4	2
Atp2a2	7368	7167	5815	5716	6654	6483	6334	7294
Gper1	10	13	3	2	3	7	6	4
Gpr146	45	56	41	29	49	31	28	35
LOC498154	55	70	43	28	31	36	29	49
Get4	138	151	95	67	98	84	80	154
Ift81	267	265	228	227	240	240	240	295
S100b	11221	9138	8222	5927	8214	7718	7734	7794
P2rx7	151	147	94	117	89	119	79	135
Prmt2	353	255	172	88	115	145	103	153
Slc5a4b	0	0	0	0	0	0	0	0
Sun1	390	438	267	238	283	283	281	284
P2rx4	128	188	133	91	117	139	76	136
Adora2a	21	19	14	13	19	12	16	20
Specc1l	1092	1096	785	676	836	884	761	931
Bcr	343	448	233	214	202	255	181	291
Camkk2	79	133	57	51	61	65	60	69
Rab36	93	108	58	47	65	67	50	65
Pdgfa	90	112	88	57	61	60	53	79
Gnaz	345	279	196	117	172	191	146	201
Fam20c	224	228	153	115	133	158	122	205
Rtdr1	2	8	7	5	3	6	6	2
Anapc5	1163	1041	932	828	954	868	955	1069
Zfp68	786	731	734	626	794	702	899	738
Zfp157	370	422	389	356	408	378	502	442
Asmt	0	0	0	4	0	0	0	0
Il3ra	17	9	6	3	1	4	4	9
Gjc3	186	172	133	135	199	156	129	244
Rnf34	274	299	160	196	228	252	219	324
Azgp1	3	4	1	8	3	4	4	3
Zkscan1	553	546	455	466	494	492	541	534
Orai1	17	17	6	8	9	11	4	13
Setd1b	84	113	40	29	46	42	32	63
Hpd	21	31	20	21	14	30	14	18
Psmd9	70	66	28	34	38	38	35	78
Zfp113	67	77	53	58	63	53	76	53
Wdr66	31	135	68	27	43	33	22	39
Aldh2	171	155	120	65	75	83	58	85
Mapkapk5	265	325	236	216	275	277	241	326
Cops6	157	286	98	99	140	143	105	243
AABR07036374.1	98	188	57	89	48	146	68	162
Erp29	276	190	198	110	161	182	145	227
Mcm7	125	91	107	73	91	98	111	90
Naa25	319	326	255	225	277	235	221	315
Trafd1	352	364	217	155	178	251	184	319
Hectd4	2868	3199	1725	1600	1998	2011	1517	2395
Ap4m1	42	43	23	18	24	31	21	25
Taf6	248	200	144	125	139	149	122	165
Mblac1	24	26	22	8	34	19	23	25
Stag3	3	1	1	0	4	1	3	1
Gpc2	14	8	3	3	1	5	1	2
Rph3a	1365	1222	670	611	827	924	595	1183
Oas1a	9	5	2	3	5	4	4	8
Rasal1	30	30	16	6	20	23	13	18
Gal3st4	42	46	33	26	39	29	33	31
Mettl7a	383	336	290	260	297	252	284	350
Ddx54	146	119	66	69	60	82	47	81
Iqcd	18	27	29	16	15	9	11	13
Cyp3a62	30	28	16	28	33	27	26	24
Slc8b1	35	34	17	14	9	17	7	26
Plbd2	354	328	162	126	155	221	132	260
LOC100910540	205	172	125	91	112	120	106	163
Sds	5	3	3	3	4	4	3	1
Irs3	12	7	5	3	4	8	5	5
Sdsl	11	16	7	1	5	2	8	8
Lhx5	8	6	10	2	4	8	10	12
Mospd3	74	75	40	21	26	48	26	41
Rbm19	83	81	46	43	49	51	36	65
Tbx5	0	0	0	0	0	0	0	0
Lrch4	55	53	35	25	34	46	24	51
Agfg2	204	162	105	95	124	120	107	169
Tfr2	4	3	9	6	4	4	2	3
Actl6b	262	236	157	83	121	171	103	171
Gnb2	318	290	159	86	107	175	76	200
Gigyf1	318	291	185	143	146	202	123	227
Epo	0	0	0	0	1	0	0	1
Serpine1	10	8	4	7	2	1	8	4
Ap1s1	161	176	142	95	114	111	95	143
Vgf	213	194	135	88	142	123	111	147
Plod3	176	135	125	72	93	98	74	115
Znhit1	63	57	50	23	35	40	24	47
Cldn15	23	15	7	14	7	14	6	13
Fis1	626	546	338	289	380	431	264	512
Col26a1	2	3	1	5	0	5	1	2
Cux1	652	692	580	451	562	519	524	619
Sh2b2	46	39	30	12	17	25	14	30
Prkrip1	321	334	263	241	242	250	245	324
Orai2	454	533	386	269	327	382	330	360
Alkbh4	16	19	13	7	12	14	17	22
Lrwd1	58	48	38	20	25	44	27	34
Polr2j	171	137	83	60	77	89	69	120
Rasa4	20	16	19	10	13	9	13	16
Dtx2	56	48	20	22	21	23	21	21
Zp3	0	0	1	0	0	0	0	0
Ssc4d	1	4	1	0	4	1	0	0
Ywhag	4888	5758	3889	3377	4540	4310	3986	4984
Srrm3	293	238	167	128	178	201	138	187
Mdh2	833	875	611	470	635	629	517	693
Tmem120a	82	80	59	54	59	59	53	69
Por	578	405	296	214	240	300	244	352
Rhbdd2	222	178	102	56	81	99	73	145
Ccl26	0	0	0	0	0	0	0	0
Hip1	1037	909	682	586	750	705	632	807
Pom121	443	460	250	212	286	299	211	326
Nsun5	49	42	39	19	20	20	14	45
Fkbp6	3	2	0	2	0	1	0	1
Fzd9	44	53	23	21	36	31	27	40
Baz1b	1686	1589	1321	1121	1372	1389	1239	1393
Eif4h	1425	1296	938	745	816	994	843	1198
Kif13a	542	712	344	343	402	415	332	552
Nup153	928	905	776	751	887	777	913	873
Rfc2	62	46	28	11	18	28	17	36
Ids	1440	1726	1377	1334	1537	1495	1513	1519
LOC100361492	0	0	0	0	0	0	0	0
Eln	30	19	14	19	11	19	8	22
Limk1	803	820	456	411	480	629	400	697
Wbscr28	24	15	9	7	11	7	5	12
Cldn4	2	1	1	2	1	2	4	4
Gtf2ird1	161	166	88	84	149	126	103	141
Gtf2i	1565	1492	1179	1032	1283	1268	1070	1471
Ncf1	72	40	50	18	41	27	43	43
Gtf2ird2	87	79	34	35	33	52	25	72
Wbscr16	74	66	43	43	46	61	35	80
Gatsl2	232	209	136	131	143	176	93	198
Psmb1	785	809	616	525	654	691	727	805
Tbp	176	177	165	144	177	147	186	175
Pdcd2	50	59	62	47	58	65	61	59
Slc8a2	173	259	126	100	83	123	93	142
Kptn	101	106	63	54	60	73	57	84
Napa	772	702	395	326	383	420	349	498
Mia	4	7	6	4	11	5	8	4
Rab4b	130	125	87	73	74	108	54	132
Snrpa	44	29	25	12	13	23	15	32
Tmem35	567	600	481	464	624	530	587	505
AC120066.1	0	0	0	0	0	0	0	0
RGD1559534	0	0	0	0	0	0	0	0
Cdca7	7	12	9	1	1	7	11	7
Zak	261	323	230	230	248	211	278	302
Rapgef4	1342	1255	1110	1076	1299	1135	1337	1389
Pdk1	183	156	151	124	152	144	179	151
Itga6	1022	834	787	768	927	805	872	1009
Dlx2	0	0	0	0	0	0	0	0
Dlx1	2	0	1	0	1	0	0	2
Hat1	184	180	165	160	181	169	189	175
Igsf11	414	387	288	300	338	297	308	385
Cd80	14	20	27	16	20	23	18	13
Gap43	1980	1616	1703	1154	1538	1513	1519	1669
Chac2	51	49	41	49	48	48	64	46
Cyyr1	214	261	185	280	214	302	206	273
Agps	337	337	327	300	336	312	363	314
Nfe2l2	320	266	277	227	262	222	334	282
Atp5j	238	370	256	224	248	282	284	301
RGD1563888	145	110	107	98	96	91	109	155
Btg3	111	66	91	100	105	87	109	86
Cxadr	93	108	75	56	66	78	70	97
Mtx2	168	129	164	163	162	179	239	165
AABR07033579.1	0	0	0	0	0	0	0	0
Krtap14	0	0	0	0	0	0	0	0
LOC100363136	0	0	0	0	0	0	0	0
Cldn8	4	1	1	0	0	1	2	2
Hoxd1	1	0	0	5	0	0	4	3
Usp25	624	531	504	499	546	493	570	623
Grik1	186	214	159	167	178	207	183	229
Hoxd3	0	0	0	1	0	0	0	1
Hoxd4	0	0	0	0	1	0	0	0
Hoxd9	0	0	0	0	0	0	0	0
Hoxd10	0	0	0	0	0	0	0	0
Bach1	164	199	163	121	180	156	126	179
Map3k7cl	19	22	15	22	24	18	12	20
Nrip1	607	731	573	464	588	611	718	550
Hoxd12	0	0	0	0	0	0	0	0
Hoxd13	0	0	0	0	0	1	2	0
Evx2	0	0	0	0	0	1	0	0
Cct8	1554	1392	1345	1300	1572	1327	1678	1573
Lnp	235	207	206	204	224	209	241	217
Atp5g3	655	681	633	565	678	620	743	724
Atf2	950	847	756	706	902	746	904	764
Usp16	268	308	233	231	292	218	272	240
Rwdd2b	109	121	112	126	132	110	125	145
AABR07034008.1	0	0	0	0	0	0	0	0
Ltn1	827	785	780	737	897	774	902	816
N6amt1	32	34	28	21	34	26	32	27
Adamts1	99	55	81	69	117	93	76	119
Nxpe3	387	418	291	336	386	394	385	454
Cep97	400	411	367	457	471	432	456	460
Rpl24	780	831	688	566	685	701	699	811
Zbtb11	1122	1062	961	891	1191	1041	1045	1181
Senp7	430	468	357	332	438	413	509	460
Ripk4	2	1	5	1	4	2	3	6
Prdm15	227	205	155	128	142	159	107	181
C2cd2	164	214	150	131	128	143	130	186
Impg2	47	46	48	30	37	39	51	25
Zfp295	314	299	263	242	268	271	264	289
Abi3bp	13	31	6	4	7	7	5	5
Pcp4	1262	1384	1104	809	1086	1041	1428	833
Wrb	521	598	448	404	514	495	478	521
Brwd1	1190	1242	1036	975	1081	1062	1071	1101
Tfg	581	569	415	402	534	495	433	570
Adgrg7	0	0	0	5	0	0	4	0
Tomm70	398	468	412	396	461	413	415	516
Tbc1d23	430	377	327	386	388	403	496	428
Psmg1	239	246	260	202	256	233	288	271
Tmem30c	7	5	8	3	6	4	11	5
Filip1l	71	85	63	61	60	60	74	85
Ets2	282	232	206	150	189	202	196	195
Erg	72	50	51	50	45	54	35	78
St3gal6	232	221	189	225	258	225	282	297
Cpox	310	269	187	235	275	268	296	366
Kcnj15	3	2	2	2	4	1	1	3
Cldnd1	378	427	338	323	436	342	413	414
Kcnj6	290	315	229	245	261	288	236	292
Dyrk1a	821	782	816	646	838	682	817	814
AABR07033943.1	0	0	0	0	0	0	0	0
Gabrr3	3	1	1	1	1	0	1	1
Mina	61	57	46	52	66	50	43	48
Dscr3	139	176	100	120	129	141	155	161
Ttc3	9483	9095	8377	7638	9350	8253	9536	9338
Ripply3	2	1	0	0	2	0	0	1
Hlcs	218	237	130	126	136	152	109	164
Crybg3	225	223	187	238	251	212	247	243
Arl6	184	169	169	130	181	167	212	168
Cldn14	0	0	0	0	0	0	0	0
Chaf1b	5	6	3	2	8	3	7	6
Setd4	92	60	61	48	59	46	42	72
Dfnb31	202	182	66	70	68	108	51	172
Cbr3	10	13	6	5	4	8	2	11
Runx1	19	9	9	4	8	9	4	19
Kalrn	810	822	587	470	554	667	504	631
Vwa5b2	258	209	123	70	106	122	79	143
Dvl3	201	271	125	148	130	146	103	172
Ap2m1	2793	2256	1704	1265	1659	1610	1598	2175
Abcf3	620	590	386	297	373	430	321	505
Hrasls	92	117	89	84	83	116	108	113
Alg3	63	70	42	41	35	45	31	54
LOC100360218	148	160	134	155	182	147	165	156
Atp13a4	172	132	130	102	140	120	156	118
Ece2	410	517	284	292	299	443	249	430
Opa1	1443	1455	1249	1229	1487	1357	1524	1566
Psmd2	1194	1270	979	821	1012	1046	1015	1190
Hes1	13	24	13	12	17	10	13	15
Atp13a3	49	58	47	42	45	36	57	48
Tmem44	106	114	73	64	80	73	69	79
Lsg1	259	177	183	161	209	198	179	215
LOC100909474	68	41	55	24	49	39	50	50
Xxylt1	27	50	26	9	23	24	26	28
Acap2	632	666	533	519	644	566	571	705
Ppp1r2	883	778	781	760	874	721	943	944
Bdh1	104	137	97	81	78	104	89	122
Eif4g1	2375	2257	1570	1412	1616	1754	1390	2081
Meltf	5	17	9	6	9	7	4	6
Clcn2	142	54	64	46	81	49	34	14
Ncbp2	248	267	231	214	256	240	294	287
LOC100910732	727	673	615	555	672	612	631	662
LOC100912534	110	97	39	37	37	47	31	66
Chrd	42	50	28	13	21	31	25	34
Nrros	18	26	6	7	13	10	8	15
Wdr53	40	47	62	33	56	53	42	37
LOC100911374	59	48	21	35	90	54	45	148
Tm4sf19	31	23	11	16	23	20	16	26
Tctex1d2	47	42	53	46	45	30	39	50
Pcyt1a	536	511	395	364	441	448	403	526
Vps8	611	544	480	400	540	490	530	534
Slc51a	3	0	2	1	1	3	2	0
Tfrc	801	680	667	744	824	688	912	948
RGD1562339	79	57	54	48	60	56	47	75
Tnk2	1102	861	480	362	427	537	304	733
Ehhadh	51	35	21	26	45	28	40	41
Senp2	596	600	537	553	609	620	652	601
Lrch3	295	272	213	251	303	234	229	277
Muc20	9	6	5	6	11	7	8	5
AABR07034428.1	0	0	0	0	0	0	0	0
Lmln	174	166	128	115	159	148	135	181
Osbpl11	224	219	176	180	175	201	194	247
Tra2b	662	628	635	534	643	595	719	642
Etv5	296	217	164	156	208	195	175	275
Snx4	427	420	311	248	349	319	354	388
Zfp148	790	787	674	641	756	682	835	757
Slc12a8	2	2	6	0	1	3	2	0
Heg1	493	531	249	274	342	385	280	478
Muc13	0	0	0	0	0	0	0	0
Itgb5	495	416	304	255	312	329	264	362
Dgkg	261	380	189	189	217	202	211	206
Umps	151	145	113	84	112	110	86	118
Dnajb11	390	409	356	294	383	376	344	427
AABR07062513.1	291	341	208	225	258	244	198	297
Fetub	0	0	0	0	0	0	1	0
Sspn	80	65	67	46	83	61	73	91
Asun	290	267	229	213	249	234	247	255
Hrg	0	0	0	0	0	0	0	0
Fgfr1op2	477	460	427	418	487	499	535	520
Dnm1l	1672	1531	1377	1402	1776	1571	1683	1893
Eif4a2	5350	4982	5203	4558	5823	5002	6397	5788
Rfc4	42	46	35	39	48	40	47	31
Tm7sf3	320	300	239	204	256	265	248	301
Med21	84	88	83	67	93	81	91	79
Adipoq	1	3	2	0	4	2	3	2
St6gal1	245	214	211	218	252	222	256	296
Pkp2	12	14	17	9	15	11	13	14
Masp1	228	160	137	144	185	199	159	208
Stk38l	283	343	266	248	314	315	317	319
Ube2v2	1295	1121	1147	1068	1361	1225	1480	1396
Arntl2	12	14	12	6	11	12	8	10
Mcm4	137	180	130	138	141	139	162	178
Mzt2b	23	24	17	14	13	22	17	38
Sst	140	188	112	45	75	65	76	89
Vpreb2	0	0	0	0	0	0	0	1
Rep15	2	4	0	2	5	1	1	2
Mrps35	173	127	110	88	133	142	125	161
Bcl6	182	232	118	107	114	124	106	188
Klhl42	134	180	124	100	123	130	123	117
Top3b	356	328	256	202	250	251	174	301
Ccdc91	445	429	317	276	330	349	337	438
Mapk1	705	806	643	575	711	637	771	666
Far2	365	354	296	361	370	371	377	415
Ergic2	468	521	452	505	526	443	528	526
Tmtc1	505	536	363	330	385	409	321	458
Ypel1	3	3	2	1	2	3	1	2
Sdf2l1	63	55	59	48	57	54	50	57
Ccdc116	4	2	2	1	0	3	0	0
Ydjc	10	15	9	4	6	4	8	3
Ube2l3	1457	1504	1142	1057	1247	1250	1321	1323
Tmem191c	0	0	0	0	0	0	0	0
Serpind1	39	25	26	18	23	28	22	36
Snap29	346	319	290	284	326	305	349	354
LOC100911248	745	794	614	586	709	639	678	745
Rab44	6	5	0	4	3	5	3	2
Lztr1	495	510	344	230	283	352	270	395
Lrrc74b	7	31	18	8	9	6	5	1
P2rx6	119	172	121	112	126	141	86	154
Slc7a4	81	91	42	42	43	52	40	52
Smpd4	267	284	151	126	156	171	161	186
Ccdc74a	3	3	3	0	0	1	0	3
Med15	169	158	96	68	82	74	60	118
Klhl22	529	512	377	326	420	377	342	443
Dgcr6	76	93	44	26	36	40	29	49
Ranbp1	559	490	430	367	428	459	414	522
Trmt2a	146	132	64	71	83	90	79	82
Dgcr8	431	392	361	250	373	386	372	350
Arvcf	111	117	62	32	33	66	35	71
Comt	319	278	209	143	179	228	162	208
Txnrd2	93	88	50	42	49	62	34	86
Gnb1l	15	25	14	6	11	10	12	11
Tbx1	0	1	1	0	1	0	0	2
LOC100362453	1499	1514	1434	1301	1589	1477	1649	1539
Klhl6	27	21	19	17	15	22	20	25
Map6d1	177	215	131	152	159	167	171	190
Tecrl	0	0	0	0	0	0	0	0
Chodl	14	8	6	1	4	14	11	4
Tmprss15	1	0	0	1	1	0	1	1
Tprg1	0	0	0	0	0	0	0	1
Tp63	0	0	1	0	0	0	0	0
Cldn1	4	4	1	1	1	2	5	4
Il1rap	285	343	263	287	313	285	308	356
Ccdc50	401	409	358	297	358	348	345	436
Fgf12	632	649	591	554	710	623	762	682
Smr3b	1	0	1	0	1	0	1	0
Retnlg	0	0	0	0	0	0	0	0
Vcsa2	1	0	0	0	0	0	2	0
Smr3a	0	0	0	0	0	0	0	0
Cabs1	4	0	0	0	1	2	0	0
Csn3	1	0	0	1	0	0	1	0
Bace2	20	23	12	6	14	16	13	20
Retnla	0	0	0	0	0	0	0	0
Dzip3	1045	1207	995	929	1071	1078	1150	1104
ste2	0	0	0	0	0	0	0	0
Ift57	132	147	122	92	130	148	131	150
Mx1	17	15	8	13	10	10	9	7
Sult1d1	195	191	186	178	204	171	220	187
Fam3b	0	2	0	1	0	1	0	2
Mx2	328	53	196	29	158	63	248	103
Cd47	313	435	289	343	352	314	307	344
Sult1b1	0	1	0	0	0	1	0	0
Bbx	536	529	515	434	528	469	535	520
Ugt2a3	4	2	2	1	5	4	6	0
Tmprss2	0	0	0	1	0	1	0	0
Rcan1	281	274	300	181	244	244	236	249
Ugt2b35	1	1	1	0	1	1	1	0
Cblb	246	295	226	220	244	230	200	272
Kcne1	0	0	0	0	0	0	0	0
LOC498063	0	0	0	0	0	0	0	0
Alcam	1585	1543	1389	1214	1618	1464	1639	1401
Ugt2b17	9	9	5	3	10	7	11	10
Atp5o	1076	1151	830	758	799	948	841	1062
Atp6v1a	4359	4331	3582	3743	4391	4238	4490	4620
Ythdc1	853	692	773	671	852	745	903	747
Itsn1	2254	2218	1640	1714	1787	1984	1545	2361
Tmprss11b	0	0	0	0	0	0	0	0
Prdm8	1	3	3	3	5	5	8	8
Tmprss11f	0	0	0	0	0	0	0	0
Gnrhr	0	0	0	0	0	0	0	0
Donson	114	136	111	99	119	110	146	104
Sidt1	413	497	334	272	353	349	346	375
Stap1	5	5	2	4	2	5	2	2
Son	5063	5247	4645	4227	5019	4611	5145	4884
Epha5	829	685	620	893	1046	1035	776	1066
Dnajc28	141	131	130	115	162	144	130	140
Tmem50b	955	902	779	641	756	799	849	814
Naa11	3	1	4	0	0	0	0	1
Ifngr2	233	236	180	164	201	227	187	209
Paqr3	137	197	121	125	151	172	142	176
Paxbp1	310	359	261	316	312	309	342	338
Evi5	1220	1197	1026	899	1110	1057	1180	1174
Bmp2k	329	310	256	244	295	250	248	321
Boc	108	169	73	57	62	70	67	83
Gfi1	0	0	0	0	0	0	0	0
Gtpbp8	36	50	42	29	39	31	34	33
Anxa3	416	280	293	256	351	300	349	369
Cd200r1l	0	0	0	0	0	0	0	0
Igfbp7	312	283	250	247	294	272	269	275
Synj1	3716	4000	3149	3335	3922	3703	3779	4025
Ccdc80	102	66	74	61	66	74	54	57
Fras1	257	248	135	179	168	210	139	182
Glmn	196	241	176	174	196	195	243	185
Noa1	157	131	139	125	140	127	145	160
Slc10a6	2	5	1	1	3	1	5	5
Ptpn13	214	203	153	124	147	172	120	170
Slc35a5	208	222	171	181	181	198	235	211
Mrpl1	3	24	48	0	1	21	0	1
Eva1c	15	18	9	16	11	7	15	7
Brdt	32	32	37	21	23	24	28	35
Rest	143	123	100	72	86	117	100	122
Cnot6l	443	571	454	383	553	463	531	488
Mapk10	1069	1155	859	853	966	1010	859	1297
Urb1	288	272	225	187	199	202	174	251
Thegl	3	0	3	0	2	0	0	1
Ccng2	146	255	155	134	140	140	151	163
Gtf3c3	268	332	251	241	300	273	319	308
Hunk	13	20	9	17	14	16	6	16
Tgfbr3	272	305	212	187	241	246	187	264
Atg3	345	324	309	314	350	302	374	363
Rasl11b	13	28	14	8	13	16	12	14
Srp72	1139	1082	1009	936	1013	1020	1007	1132
Paics	540	604	478	512	546	547	626	682
Scaf4	230	248	152	159	171	171	166	211
Cdc7	95	73	84	57	87	84	94	83
Usp46	973	1053	810	890	999	960	1095	1070
Fam114a1l1	4	5	2	3	1	0	1	2
Zfp644	1237	1191	1146	1023	1148	1029	1209	1223
Sod1	1204	1127	966	784	915	989	1076	1143
LOC100911575	60	33	26	14	19	22	13	34
Barhl2	38	28	36	19	17	22	18	26
Spata18	15	42	40	15	27	18	12	0
Lrrc8d	238	253	187	170	181	198	182	247
Lrrc8c	187	210	160	158	178	167	166	171
Ccni	869	1013	724	794	888	756	958	1012
Ncam2	2163	2241	2061	2064	2233	2245	2375	2517
AABR07014836.1	6	17	7	9	4	2	6	13
Ppat	217	233	221	198	200	204	263	226
Lrrc8b	290	235	181	172	210	221	183	248
AABR07014241.1	0	0	0	0	0	0	0	0
LOC103690086	0	1	1	0	1	0	1	1
Sgcb	1007	979	828	655	958	900	1005	875
Aasdh	183	175	194	140	200	166	167	176
RGD1311575	1032	932	765	736	877	925	676	987
Cd200	871	942	851	714	974	866	852	931
Cds1	429	381	307	346	360	364	381	451
Exoc1	601	601	507	487	587	558	564	690
Tmprss7	17	24	27	21	14	18	10	21
Pkd2	277	285	241	200	253	198	231	255
Nkx6-1	1	8	3	5	6	4	3	5
Tagln3	0	0	20	0	20	0	0	20
Dcun1d4	1085	1174	926	1041	1221	1108	1128	1250
Cep135	135	135	122	102	123	126	138	148
Mepe	4	1	1	5	2	4	1	2
Ibsp	2	1	2	1	1	1	0	1
Gpat3	81	110	88	90	100	82	107	118
Tlr6	43	29	30	20	40	24	37	27
Klf3	250	220	201	172	230	197	197	246
Nmu	1	0	0	0	0	0	0	1
Fam175a	41	36	25	27	34	21	31	22
Dmp1	0	0	0	1	1	0	1	0
Dspp	0	0	0	0	0	0	0	0
Pdcl2	25	12	16	27	22	17	15	24
Phldb2	87	63	63	74	76	78	56	95
Cwh43	0	0	1	0	1	0	2	0
Clock	1564	1591	1427	1386	1557	1504	1598	1680
Nectin3	184	162	149	179	189	169	193	220
Gnpda2	140	182	145	131	164	172	215	170
Mrps18c	190	157	184	150	174	144	183	197
Tbc1d1	467	481	379	324	389	338	403	423
Helq	80	74	62	89	72	77	79	63
Sept11	566	644	402	403	451	442	441	547
Pgm2	108	129	103	113	103	122	119	132
Nudt9	303	263	216	140	188	220	148	304
Ropn1	0	0	0	0	0	0	0	0
Hpse	9	15	3	1	7	6	3	5
LOC498368	41	46	20	29	27	28	25	41
Rell1	68	71	56	78	58	83	75	95
Coq2	209	207	140	80	112	154	112	135
Ociad2	56	39	40	33	41	31	39	45
Tmem165	194	203	168	164	209	182	207	238
AABR07072371.1	0	0	0	2	4	4	0	3
Sowahb	19	30	16	9	7	10	8	29
Lin54	235	265	233	234	240	239	242	247
Ccdc158	29	18	30	10	28	10	11	8
Ociad1	706	713	523	634	691	631	677	816
Guf1	275	307	299	270	296	291	326	256
Shroom3	31	53	23	21	23	24	12	42
Hsd17b11	341	326	265	333	385	280	342	380
Hsd17b13	2	0	4	0	3	4	4	2
Klhl8	553	493	395	371	354	459	363	508
Mylk	188	156	108	127	106	140	109	143
Srd5a3	54	41	47	40	37	29	47	38
Plac8	11	1	4	3	4	2	3	5
Stbd1	10	8	9	7	6	5	3	4
AABR07012587.1	0	0	0	0	0	0	0	0
Yipf7	0	1	0	0	1	0	0	0
Scarb2	1508	1281	1214	1059	1370	1275	1362	1401
Kit	277	366	258	167	198	164	221	180
Adcy5	555	537	317	248	333	352	264	440
Aff1	128	132	53	45	75	73	68	74
Sema5b	33	29	23	22	12	19	15	26
Dirc2	318	347	255	215	284	223	263	299
Hspbap1	80	95	40	73	54	84	59	91
Pdgfra	890	770	665	574	764	735	744	874
Slc30a9	1105	1025	950	1010	1151	997	1289	1293
Nup54	128	140	122	112	122	148	128	141
Fryl	2265	2128	1713	1714	2056	1885	1732	2334
Sec31a	385	418	246	232	322	279	229	370
Wdr5b	53	42	39	55	49	44	41	49
Tmem33	880	975	793	858	974	906	987	1010
Fam162a	312	325	270	301	338	286	321	373
Art3	30	23	19	16	20	26	22	23
Tmem150c	555	518	407	409	433	445	392	433
Enoph1	354	289	221	246	270	279	256	306
Casr	6	5	2	6	3	6	5	5
Gsx2	0	0	0	0	0	0	0	0
Chic2	37	38	24	22	24	23	37	30
Hnrnpdl	544	631	454	492	544	545	577	658
Slain2	491	451	416	382	451	357	462	437
Lnx1	100	112	82	70	98	107	98	114
Naaa	113	113	92	69	69	75	73	91
Fip1l1	621	588	564	470	598	551	585	635
Phf6	429	373	412	328	441	368	439	415
Tec	62	40	40	47	45	50	48	54
Sh3bgrl	218	149	149	176	215	171	218	217
LOC100909732	12	21	19	24	32	6	24	26
Ildr1	10	4	5	1	6	4	7	3
Brwd3	185	212	209	155	228	195	247	210
Hnrnpd	278	417	244	302	351	287	334	323
Snx29	244	223	152	136	165	187	131	238
Uso1	1055	1102	868	824	1103	988	1012	1170
Corin	2	9	2	0	5	4	0	0
Kcnj12	82	96	52	51	47	56	40	65
Tnfrsf13b	1	1	0	0	0	0	0	0
Slc15a2	420	458	363	383	421	427	441	536
Hlx	3	4	1	1	1	2	1	1
Atp10d	73	55	59	47	55	50	50	55
LOC103689943	77	144	56	83	95	125	89	73
Limch1	1301	1229	1018	777	1089	971	917	1118
Tsn	650	634	668	585	689	674	755	812
Commd8	338	299	262	220	276	260	259	349
AABR07039541.1	0	0	0	0	0	0	0	0
RGD1310587	71	57	42	57	55	64	58	69
RGD1566265	86	95	66	71	64	69	81	82
Gabrb1	430	471	413	390	447	405	430	439
Aldh3a1	3	5	0	0	1	5	2	0
LOC686087	23	10	8	21	28	23	24	19
Olr982	0	0	0	0	0	0	0	0
Gabra4	302	259	293	259	323	272	374	300
Dgke	491	419	432	399	439	433	444	374
Mark1	471	477	310	323	368	408	290	433
LOC100361079	0	1	0	0	0	0	0	0
Trim25	27	19	20	17	9	22	7	17
Aldh3a2	650	591	467	456	546	474	554	649
Uchl1	4101	3376	2384	1605	2255	2452	2001	2574
Rasgef1b	238	237	183	170	211	262	201	262
Tbx22	0	0	0	0	0	0	0	1
Rgl1	684	682	480	431	457	532	453	679
Gabra2	382	433	376	379	418	402	450	455
Eaf2	5	5	4	7	3	3	5	7
Tsen15	108	86	100	61	95	86	110	93
Rab3gap2	1070	1051	814	756	951	936	892	1052
Scpep1	201	174	131	98	162	132	139	162
Gabrg1	617	693	587	616	618	592	749	621
Prkg2	342	365	293	237	299	318	338	327
Rnf112	659	674	418	342	358	446	303	471
Itm2a	315	214	280	180	273	179	277	250
Iars2	494	430	418	360	408	375	394	480
Rgs8	1423	1866	1265	1244	1214	1437	1308	1371
Sgcd	29	41	37	35	33	45	31	39
Akap1	326	265	184	157	195	208	173	228
Clasp1	1987	2081	1447	1395	1617	1741	1511	1813
Bpnt1	551	458	373	344	409	434	419	473
LOC102550080	0	0	0	0	0	0	0	0
Bmp3	64	77	66	51	62	58	66	46
Mfap4	22	29	14	15	11	17	13	16
Prg4	2	3	5	0	2	1	1	3
Tceal1	340	314	268	244	272	272	322	300
Trim41	186	162	120	98	121	161	122	145
Morf4l2	1689	1555	1422	1250	1584	1451	1532	1662
Glra4	15	22	17	13	13	13	22	6
Eprs	1528	1551	1342	1249	1523	1379	1652	1721
Tpr	2298	2222	2044	1772	2274	2009	2341	2285
Serpinb8	2	2	3	5	1	1	1	1
Slc30a10	448	439	379	371	419	432	408	423
Fam129a	21	20	13	8	9	10	8	8
Pdxdc1	430	428	407	346	462	433	452	448
Rbm47	7	1	1	0	1	1	4	3
Mapk7	9	14	13	17	0	17	0	0
Gpc4	45	48	33	24	31	39	23	35
Tfcp2l1	27	26	25	14	23	11	11	12
Serpinb10	0	0	0	0	0	0	0	0
Tgfb2	231	161	164	163	188	172	179	198
Plp1	38455	35500	31018	33393	39740	33256	43010	40918
Zc3h7a	367	324	261	252	315	303	332	293
Fam114a2	140	136	157	110	145	141	141	130
Pctp	26	22	24	16	25	17	32	20
Lpar4	34	34	36	25	35	30	42	44
Zcchc5	0	0	0	0	0	0	0	0
G3bp2	1438	1288	1092	1007	1288	1186	1134	1372
Tmem100	230	156	194	124	189	144	220	125
Mmd	410	411	375	369	363	396	414	413
Ralb	75	62	48	36	62	48	33	74
Mfap3	139	140	120	83	120	114	100	117
Maged2	329	298	218	172	200	257	191	259
Rrp15	78	69	72	46	91	57	70	68
Fndc3c1	1	0	1	0	3	0	2	0
Txndc11	151	168	115	94	127	127	96	128
Rnf2	167	202	192	110	149	155	167	132
Hlf	109	105	61	31	48	49	52	68
Fbxo40	0	0	1	0	0	0	0	1
Serpinb2	0	0	0	0	0	0	0	0
Nid1	173	211	147	170	138	153	135	171
B9d1	65	67	61	26	68	38	52	66
Tnr	1448	1560	1118	1188	1244	1355	1181	1435
Trim7	25	19	10	9	7	15	16	14
Ifi47	7	10	7	8	15	7	13	18
Polq	44	21	50	15	55	13	38	25
RGD1307830	138	123	129	124	160	117	156	127
Tom1l1	137	160	143	114	151	141	154	146
AABR07058831.1	1	0	0	0	0	0	0	0
Insig2	88	113	96	101	106	94	98	111
Gpr137b	102	105	102	92	85	90	102	131
Chrna9	0	0	0	0	1	0	0	0
AC133273.1	0	4	1	1	2	0	0	0
Mbnl3	0	0	1	0	0	0	0	0
Galnt10	131	114	61	48	63	74	50	78
AABR07063126.1	0	0	0	0	0	0	0	0
Stxbp5l	898	990	754	749	887	835	891	969
Wfdc17	0	0	0	0	0	0	0	0
Ddx3y	2	2	1	3	1	1	2	2
Spata17	26	30	29	8	26	20	17	3
Cdkl2	479	515	478	549	625	594	619	667
Gnl3l	1996	1968	1833	1729	2168	1909	2079	2155
Flt4	18	18	18	6	11	7	15	10
Gpatch2	182	161	118	89	116	124	84	149
Ccdc93	313	279	246	214	239	207	218	276
Mtm1	412	281	257	167	223	249	185	344
Pdc	3	15	4	14	7	12	2	10
Litaf	182	167	147	147	138	157	161	210
Gpr37	1214	1288	839	1144	1153	1147	1056	1782
Ptgs2	69	56	51	52	62	41	53	58
Rap2c	483	416	421	437	521	431	553	553
Prm1	1	0	0	0	0	0	0	0
Kif2b	0	0	1	0	0	1	0	0
C1galt1c1	261	265	235	206	252	211	285	235
Wnk3	707	697	623	638	769	735	827	720
Epb4.1l5	154	179	157	142	152	166	145	164
Prm2	0	0	0	0	0	0	0	0
Rhoh	3	2	2	1	0	3	5	6
Pds5a	754	771	688	611	757	676	783	695
Heatr6	104	95	72	60	78	64	82	88
Kifap3	2741	2883	2445	2451	2846	2749	3052	2843
RGD1309748	613	671	574	610	738	611	705	709
Rchy1	224	179	164	156	201	198	202	209
Tnn	1	0	1	0	1	0	0	1
Htr5b	20	16	17	8	6	22	12	9
Smim14	319	292	205	175	191	200	209	257
Serpinb7	0	0	0	0	0	0	0	0
Tsr2	1036	934	930	818	1062	904	1132	944
Mcts1	222	249	222	193	237	219	269	278
Prm3	0	0	1	0	0	0	0	0
Taf1	1010	1021	928	926	1141	966	1150	1098
Tnp2	0	0	1	0	0	0	0	0
Socs1	0	0	2	0	0	4	2	0
Mrps14	163	176	147	114	155	131	157	153
Tekt5	9	5	5	6	5	5	7	5
Cacybp	1292	1092	1173	971	1379	1136	1310	1257
Nubp1	81	78	54	36	44	56	50	52
Sap30l	78	114	71	75	76	81	72	73
Serpinb3a	0	0	0	0	0	0	0	0
Parm1	568	498	428	335	468	370	360	392
Trmt1l	223	202	182	169	194	157	194	195
Hand1	0	1	0	1	0	0	0	0
Serpinb11	0	0	0	0	0	0	0	0
Cul4b	649	729	655	607	797	670	798	743
Rps6ka6	119	146	149	119	175	141	196	184
Esrrg	316	357	247	472	440	416	332	599
Dpp10	857	830	767	721	721	851	926	842
Hsd17b6	0	0	0	0	0	0	1	0
Hnf1b	2	1	1	0	0	1	1	0
Grap	14	5	8	5	7	10	5	6
Serpinb12	0	0	0	0	0	0	0	0
Sox9	94	87	69	65	90	75	81	82
Ero1b	387	415	406	361	377	395	358	484
Carhsp1	371	294	249	264	285	314	269	411
Ddx52	216	177	190	165	202	168	212	194
Pmm2	184	226	152	139	147	156	140	177
Slc5a10	0	1	0	0	2	1	0	1
Ivns1abp	1668	1397	1594	1200	1999	1321	1667	1367
Edaradd	1	1	0	0	1	3	3	3
Ptpn4	2298	2330	2008	2084	2350	2159	2805	2664
Car10	254	293	221	174	243	250	239	241
Kctd3	676	695	443	423	497	515	466	614
LOC100910563	0	1	1	2	0	1	1	3
Cnot8	528	498	437	410	498	432	509	553
Naca	1352	1263	1112	973	1258	1173	1252	1401
Dexi	256	209	121	133	143	179	143	212
Abat	1552	1734	1067	1105	1296	1204	1096	1692
Serpinb5	0	0	0	0	0	0	0	0
Vom2r28	0	0	0	0	0	0	0	0
Ptges3	880	910	834	839	1083	906	1084	1018
Ugdh	327	288	272	216	310	285	303	286
Utp18	99	103	115	77	130	103	119	124
Gemin5	215	197	127	140	177	189	154	194
Rap1gap2	701	741	526	520	517	646	483	754
Kcnk2	236	235	219	171	215	225	178	214
Pla2g4a	67	62	53	50	62	46	75	75
Ciita	3	1	2	0	2	1	1	3
Magee1	927	979	806	710	897	841	885	973
Pbdc1	241	235	229	182	247	224	237	242
Emp2	12	21	16	17	21	27	19	22
Lamc2	5	13	2	5	6	6	5	2
Cluh	1245	1355	856	724	792	996	761	1039
Nme2	853	814	657	574	722	736	651	811
Lamc1	478	468	273	300	324	334	263	408
Zfp692	272	246	186	155	226	207	157	207
Shcbp1l	3	3	4	2	3	1	4	3
Nme1	341	363	256	250	273	279	299	345
Tfb2m	199	197	139	193	204	171	212	210
Mtmr1	204	196	134	105	139	131	143	193
Hgd	1	0	0	1	1	2	0	0
Vps4b	568	567	507	522	629	570	685	616
Phf8	590	541	423	420	468	441	421	484
Cnst	232	259	178	143	172	170	156	238
Nuf2	4	5	8	10	4	7	11	9
Zfp672	181	175	132	115	143	131	125	148
Mettl22	180	151	91	48	78	83	83	85
Scgb3a1	0	0	0	2	0	1	0	1
Ndufb4	749	507	428	290	456	367	409	411
Sec14l1	238	285	183	132	161	160	151	210
Sele	11	7	7	5	6	5	8	6
Prpsap2	258	305	304	224	290	300	341	292
Btc	10	21	10	9	16	9	16	12
Rgs5	445	419	374	380	442	467	393	475
AABR07042077.1	424	525	398	350	468	457	483	474
Dhx9	832	940	770	790	1002	813	926	887
Rabgap1l	402	374	362	344	413	352	438	392
Fstl1	261	338	272	170	225	222	256	250
Ccdc43	133	152	144	113	154	141	149	128
Spag9	5530	5407	5000	4814	5944	5100	6050	6143
Rc3h1	1046	1018	796	835	904	908	960	967
Zdhhc15	79	91	68	70	86	89	106	83
Adam11	270	321	114	107	117	162	99	163
Areg	0	2	1	0	0	0	1	0
Pafah1b1	8014	7812	6955	7460	8958	8051	9309	9105
Tada2a	166	191	152	166	187	154	175	183
Lias	285	271	245	217	280	256	288	287
Ulk2	745	761	575	633	693	645	701	752
Mettl16	258	239	232	222	258	210	266	280
Dlg3	820	834	610	521	668	710	656	725
Tmem114	0	0	1	0	0	0	0	0
Ereg	0	0	0	0	1	0	0	0
Rgs4	538	542	549	559	525	502	528	563
Npl	86	104	84	61	108	71	99	58
Sell	1	0	0	2	0	0	1	0
Aatf	187	155	152	104	152	143	135	152
Kdsr	62	59	64	46	50	61	69	74
Epgn	12	13	7	5	9	9	12	4
Serpinc1	5	7	4	3	7	7	4	4
Pou3f4	49	35	26	18	25	21	23	29
AABR07039648.1	0	0	0	0	0	0	0	0
Abcb7	127	168	130	112	131	132	204	124
Bcl2	30	38	28	14	25	29	22	17
Cxcl2	0	1	0	0	0	0	0	0
Sstr2	85	58	53	28	49	54	46	48
Selp	0	0	1	0	0	0	0	0
Cog1	416	318	238	214	232	283	211	319
Gpr156	6	14	7	9	4	9	4	4
Gdpd2	80	105	67	75	79	65	84	109
Cxcl1	1	0	0	0	0	0	1	0
Sept9	270	230	190	168	207	208	175	241
Gfpt2	33	11	36	20	29	21	24	19
Brinp3	381	376	352	261	357	325	383	359
Lhx1	22	22	7	6	10	6	11	10
Dars2	144	168	126	145	130	137	159	137
Higd1b	17	14	12	18	17	14	15	16
Eftud2	353	496	269	235	259	302	266	397
LOC24906	3	1	1	0	0	0	0	0
Phlpp1	1908	1758	1314	1471	1753	1550	1528	1929
Mapk9	2709	3079	2490	2497	2844	2845	2863	2707
Rlim	395	383	292	312	446	422	236	418
Hsd17b7	63	81	55	55	60	47	72	73
Rbfox1	2261	2349	1895	1582	1905	1938	2220	1873
Tob1	223	178	140	133	173	158	164	223
Ppbp	0	1	0	0	0	0	0	0
Wfikkn2	42	14	20	11	29	13	20	14
Slc16a2	23	29	25	21	25	22	13	24
Gsk3b	992	1036	775	825	1028	894	860	1075
Klb	0	0	0	0	2	2	1	1
Luc7l3	1471	1225	1481	1206	1418	1311	1516	1502
Pdzd11	272	298	245	247	286	249	276	263
Slc19a2	205	184	191	184	233	224	228	230
Atp5b	7450	7243	5747	5422	6442	6232	6497	7176
Cdc42bpa	3893	3723	3281	3458	3937	3677	4002	4182
Cxcl6	0	2	6	2	3	3	2	2
Usp27x	101	106	101	80	121	90	106	86
LOC691286	0	0	0	0	0	0	0	0
Maoa	568	570	574	432	571	566	603	559
Fam104a	317	292	229	183	243	227	243	275
Myo19	250	141	74	87	154	91	68	123
Rfc1	807	727	650	685	794	677	735	753
Olr1432	0	1	0	0	0	0	0	0
Ccdc181	421	355	391	282	396	336	380	404
Clcn5	278	235	235	210	234	243	198	300
Cacna1e	1789	1813	1527	907	1237	1331	1281	1250
Nacc1	568	581	307	225	286	330	198	425
Rassf6	19	13	10	8	14	10	15	15
Rbm25l1	505	497	519	461	493	469	543	504
Fam183b	17	35	49	11	33	24	21	1
Rbm25	134	111	91	99	118	104	112	91
Klhl20	340	355	257	282	292	299	306	321
Eef2kmt	11	9	2	0	3	5	5	3
Afm	0	1	0	0	0	0	0	0
Psen2	101	77	41	20	41	55	23	58
Ddr2	27	40	19	13	18	18	13	18
Zcchc2	357	301	259	218	288	240	205	263
Alg1	61	49	44	30	28	33	30	47
Blzf1	166	152	123	130	151	129	167	174
Myh10	3269	3646	2304	2215	2733	2786	2322	3228
Afp	1	1	3	0	0	0	0	0
Ankrd45	24	20	3	9	17	19	13	25
Mnt	121	120	66	63	71	83	63	108
Nagpa	28	24	17	9	11	16	4	22
Prdx6	1229	1079	810	673	817	875	781	1049
Nme7	196	231	165	134	182	174	158	156
Akap10	466	512	407	452	514	492	497	511
Specc1	2724	2520	2089	2067	2534	2414	2357	2692
Arr3	3	9	4	5	3	3	4	3
Ccdc103	1	3	2	0	0	1	0	1
Nr1i2	2	5	6	2	1	1	1	2
Plekha6	1171	1071	685	697	883	845	672	943
Slc35a4	224	222	119	106	128	149	130	199
Alb	2	8	5	12	9	8	4	4
Parn	152	140	115	120	124	157	144	148
Trmt1	157	142	99	53	95	103	74	117
Trim11	96	126	74	87	97	90	85	87
Car4	119	131	58	83	87	86	53	120
Sec14l5	95	54	44	24	44	57	25	65
FAM187A	2	6	0	1	0	1	0	1
Gfap	1293	906	577	213	327	339	484	203
Akap4	0	0	0	0	0	0	0	0
Adora2b	24	25	17	19	18	13	11	31
Zcchc13	0	0	0	0	0	0	0	0
Tsx	1	1	1	0	0	0	0	1
Uap1	272	217	191	208	231	211	216	250
Guk1	692	556	405	378	411	459	345	508
Ppl	33	64	42	26	32	37	31	50
Wdr19	522	535	531	421	553	494	495	521
Atp1b1	10794	9781	8624	9031	10760	10353	10775	12329
Ankrd40	1921	1555	1419	1402	1537	1421	1557	1925
Golt1a	0	0	0	0	0	1	0	0
Ren	0	1	2	0	1	0	1	0
Ankrd17	3915	3817	3300	3208	3817	3583	3490	3849
RGD1561897	1830	1897	1602	1583	1810	1976	1947	2119
Mrpl55	58	59	45	31	43	50	44	57
RGD1304587	61	43	36	30	30	49	36	51
Socs3	1	0	0	0	1	3	0	2
Dpt	0	2	1	0	1	2	0	1
Abcc3	16	10	10	6	11	10	10	8
Pgs1	235	251	148	118	121	179	132	214
Lyl1	6	7	0	4	1	6	1	5
Ccnb3	1	1	0	1	1	4	1	0
P2ry4	26	28	18	10	14	31	12	12
Stim2	763	781	629	534	637	570	670	711
Shroom4	164	156	128	150	150	140	142	198
Ndp	144	144	125	111	117	101	139	143
C1ql1	42	39	30	11	12	11	16	31
Xcl1	0	0	0	0	1	0	0	0
Tnfsf4	2	1	4	3	1	1	5	4
Itpkb	161	241	105	88	109	110	77	160
Zswim7	12	9	10	12	17	8	10	17
RGD1565283	2	11	8	5	5	5	3	4
Cdx4	0	0	0	0	0	0	0	0
RGD1563606	0	0	1	0	0	0	0	0
Maats1	63	88	75	38	63	58	48	46
Ttc19	393	461	399	371	434	381	448	435
Faslg	16	15	9	7	6	15	10	17
Tbx19	12	24	11	6	7	14	4	15
Tsr1	410	416	403	365	427	391	427	368
Nf1x	106	169	71	41	60	92	60	85
Bmp15	2	4	2	3	2	2	3	3
Efhc2	23	36	26	15	37	16	37	26
Nmt1	828	789	564	495	629	612	594	749
Srr	141	151	116	89	117	108	159	155
Slc9a3r2	332	258	174	122	167	182	131	241
Timmdc1	179	183	151	107	141	152	123	163
Tbc1d19	280	298	247	230	261	253	314	294
Rasgef1c	57	48	58	30	29	28	31	54
Rn50_X_0749.1	0	0	0	0	0	0	0	0
Rn50_X_0749.2	0	0	0	0	0	0	0	0
Gadd45gip1	258	216	145	103	113	145	94	178
Rpgr	169	172	197	155	159	163	188	145
Poglut1	442	428	403	437	487	412	507	499
Olfml2b	61	84	43	52	53	52	37	56
Ubn1	477	508	387	353	386	374	335	462
Slc25a47	5	1	2	1	4	0	5	1
Rn50_X_0749.3	965	756	788	748	958	857	1007	1006
Rad23a	180	176	119	80	88	129	58	137
Rn50_X_0736.1	0	0	0	0	0	0	0	0
Dnah17	3	6	6	3	1	2	2	6
Calr	4133	3238	3355	2677	3640	3246	3055	3482
Awat2	0	1	0	1	2	0	0	0
Atp2b4	1536	1841	1350	1245	1559	1580	1250	1586
Plcd3	46	42	23	17	24	30	9	36
Rn50_X_0706.1	0	0	0	0	0	0	0	0
Sft2d2	60	72	51	32	60	63	42	80
Wnt3a	0	0	0	0	0	0	0	0
Smg6	336	351	253	253	248	277	279	286
Mettl13	155	99	96	85	94	97	106	115
Tiprl	243	223	214	226	240	242	256	333
Hsd17b10	186	170	151	132	161	161	125	147
Tbc1d9b	1197	1150	752	572	698	833	653	969
Cox18	33	30	25	22	28	29	28	37
Cask	0	2	0	13	12	10	25	0
Optc	1	4	1	1	2	0	3	6
Rn50_X_0733.2	78	65	55	72	65	62	95	66
Phka1	705	645	647	501	767	625	766	571
Bst1	0	1	0	0	0	0	0	0
Glyr1	1523	1485	1277	1147	1264	1236	1170	1446
Wnt9a	0	0	0	0	0	0	0	0
Npffr2	4	11	4	1	12	9	8	1
RGD1564036	45	41	31	11	25	24	23	31
Cd38	115	121	104	75	105	99	128	75
Pigl	25	34	15	17	26	26	28	31
Vamp4	591	575	585	541	648	616	675	703
Gpr161	72	65	43	44	49	43	28	64
Tmem39a	92	95	66	63	62	92	76	78
Rbms2	62	57	41	45	53	60	44	59
Dcaf6	661	586	522	496	594	609	553	559
LOC690271	0	0	0	0	0	0	0	0
Ribc1	53	51	44	37	45	45	43	44
Parp1	431	404	258	233	325	328	290	390
Mycs	0	0	1	0	0	0	0	0
Cenpv	72	66	49	49	43	45	34	61
Arhgap31	239	253	141	147	155	177	112	219
Cmah	0	0	1	1	0	3	0	1
Fgfbp1	0	0	1	1	0	0	0	1
Prom1	240	217	188	193	257	217	270	259
Ubqln2	730	756	482	425	577	582	491	655
Dusp12	46	34	44	44	51	47	58	31
Trpv2	197	190	136	96	114	145	85	133
Kif19	42	49	32	12	26	18	12	16
Acbd4	185	156	109	62	83	103	70	118
Btbd17	42	59	38	34	18	46	26	62
Mageb5	0	0	0	0	0	0	0	0
B4galt4	67	73	53	45	59	60	58	66
Rn50_X_0609.1	0	0	0	0	0	0	0	0
Dph1	118	130	89	69	109	103	101	110
Psmd12	832	862	737	785	1041	813	975	1042
Gc	0	0	1	1	0	1	0	0
Prelp	47	102	50	28	44	37	29	31
Rtn4rl1	186	176	138	101	119	139	121	156
Hdac8	158	156	148	97	166	142	146	131
Rpa1	428	418	357	339	369	419	346	441
Rogdi	932	753	538	346	487	514	388	597
Spryd4	47	48	41	49	43	48	45	48
Zfp496	84	71	60	40	45	48	45	62
Traf7	299	256	175	160	196	187	170	210
Mip	6	7	4	6	6	3	4	5
Slc4a4	3089	3220	2407	2057	2511	2439	2566	2527
Fcrlb	1	0	0	1	0	0	0	0
Fcrla	0	1	0	2	2	4	0	1
Sept12	0	0	0	0	0	0	0	0
Smc1a	1651	1477	1426	1332	1532	1516	1589	1644
RGD1310166	1	2	2	0	1	1	1	1
Gprc5c	18	40	13	6	13	7	8	13
Sqstm1	2289	2684	1594	1509	1538	2062	1515	2278
Timp2	1673	1618	1048	940	1024	1288	900	1396
Farsa	217	165	105	47	101	121	78	145
Mpc2	54	85	64	59	78	81	63	86
Bfar	308	298	292	249	281	293	328	363
Gm8444	4	1	0	0	0	1	1	3
RragB	1913	1716	1698	1678	2088	1744	1962	1898
Sdhc	702	686	524	483	585	632	531	750
Pla2g10	0	0	0	0	1	1	0	2
Nlrp3	23	16	16	12	15	27	9	19
Mpz	13	5	6	8	9	9	6	13
Serpinf1	8	20	8	2	10	6	8	7
Tapt1	476	486	405	389	490	465	505	515
Mixl1	0	3	0	1	2	1	1	1
Mat2b	369	429	347	332	381	361	418	423
Mageh1	123	116	74	69	81	96	75	106
Fmod	25	19	16	11	13	9	8	15
Acbd3	209	246	185	211	240	222	214	253
Anks3	299	243	211	155	163	206	170	221
LOC102552920	263	248	223	256	270	228	293	266
Cited1	40	28	14	11	14	21	13	27
Bhlhb9	275	399	291	277	363	332	353	352
AABR07040622.1	10	18	10	10	17	15	17	13
Caskin1	862	886	484	388	455	545	377	617
RGD1305733	1834	1749	1394	1155	1415	1639	1393	1584
Rps4x	1742	1634	1573	1394	1688	1484	1850	1772
Hexim1	214	211	152	121	139	182	143	205
Ldb2	393	393	315	248	302	312	365	281
Actr3	1015	1001	928	901	1112	1014	1202	1267
Fmnl1	207	276	134	154	122	162	121	235
Ercc6l	5	6	7	5	2	4	3	5
Pcp4l1	480	449	353	444	444	509	367	526
Olr1463	0	0	0	0	0	0	0	1
Srp9	328	285	302	295	364	340	370	413
Helz	808	870	657	635	741	659	607	745
AABR07029742.1	63	62	50	52	49	50	60	77
Zfp287	189	164	164	161	183	154	202	163
Lgals3bp	170	92	105	29	97	46	81	66
Zfp286a	152	131	144	128	159	120	167	130
Trim16	180	149	121	148	123	132	120	181
H3f3a	223	199	165	131	143	164	150	145
Myoc	4	2	6	5	6	2	14	4
Degs1	743	687	569	539	562	582	650	618
Nudt16l1	11	9	8	5	4	4	0	6
Mprip	3349	3302	2276	1915	2328	2543	1997	2705
RGD1559951	0	0	0	0	0	0	0	0
Mid1ip1	383	378	265	206	239	288	248	392
Tspan7	4355	4068	3397	2922	3465	3430	3587	3726
Slc9a3r1	141	135	75	62	71	80	62	87
Serpinf2	17	10	6	10	7	5	3	7
Mgrn1	679	851	504	417	496	584	432	754
Mgat4b	62	81	46	39	57	57	37	59
Tp53bp2	298	331	246	239	289	266	207	316
Cant1	175	159	112	73	94	120	78	142
Gabrg2	1367	1399	1236	1127	1332	1302	1510	1465
Gulp1	121	149	116	76	145	109	146	118
Wdr81	183	166	92	89	86	117	77	128
Ltc4s	3	2	2	0	1	0	0	0
Cacng1	0	0	1	0	0	0	1	0
Sde2	205	220	150	130	167	163	151	163
Mpzl1	246	248	226	193	247	213	231	274
B3galt2	376	358	330	317	381	364	417	358
Qdpr	1465	1474	914	1129	1075	1252	995	1883
Il23a	8	15	5	6	8	5	4	9
Ccng1	819	786	894	671	865	773	1089	965
Cdc73	142	192	85	108	134	106	136	138
C1qtnf1	21	17	4	6	5	5	2	11
Nr1i3	152	118	140	114	153	145	95	128
Usp9x	9278	9229	8867	8255	10015	8742	10485	9937
Cacng4	174	217	144	115	108	172	111	180
Lefty1	0	1	1	2	1	0	2	0
Nat9	82	76	64	38	60	55	49	55
LOC100361655	3	3	0	1	2	3	2	4
Pycr2	76	62	45	24	34	39	28	43
Maml1	111	111	74	72	73	81	69	75
Atp6v0e1	121	118	104	87	129	90	96	124
Spata20	1	2	1	1	1	2	1	1
Spata32	13	38	14	21	12	27	12	31
Myo1d	677	620	399	526	657	621	519	768
Map3k14	50	53	39	16	15	18	21	34
Syce2	14	16	8	8	9	12	12	7
Grin2c	268	359	175	130	128	188	144	252
Mcm9	203	185	132	162	140	137	135	175
Rcsd1	32	40	21	10	16	20	19	28
Epn3	54	57	32	32	47	40	47	62
Mpv17l	8	6	5	5	9	12	10	3
Fbxw10	35	37	31	15	35	24	29	25
Cacng5	38	96	60	37	47	48	58	52
Lap3	905	819	629	646	713	720	784	1069
Creg1	178	174	126	118	151	162	140	168
Cdrt4	0	0	1	0	1	0	0	1
Dck	176	170	165	164	175	167	184	199
Cd247	2	0	0	1	1	1	1	0
Btg2	47	64	43	40	51	46	43	43
Flcn	314	315	198	167	192	213	167	261
Chad	14	15	10	13	17	13	14	11
Cxcr3	0	0	1	0	2	0	0	1
Gcdh	301	319	257	234	219	286	259	344
Tmem63a	257	198	137	153	189	174	158	276
Glra2	212	200	188	185	198	169	230	211
Rrn3	588	536	543	451	572	459	639	502
Cdip1	1319	1294	929	869	944	1007	1064	1083
Ppm1d	152	195	142	126	146	148	184	176
Acsf2	322	276	210	162	221	188	175	242
Nt5m	35	48	28	19	23	32	22	30
Klhl21	93	85	58	59	50	75	48	100
Mybph	24	22	8	10	7	14	8	15
Pmp22	362	258	220	198	229	301	241	298
AABR07037798.1	0	0	0	0	0	0	0	0
Canx	6583	6456	5860	5937	7377	6505	6846	7351
Rn50_X_0594.5	0	0	0	0	0	0	0	0
Fancb	20	24	16	14	17	15	19	14
Olr1016	0	0	0	0	0	0	0	0
Rasd1	42	33	20	10	25	29	10	21
Col23a1	7	24	5	1	5	6	3	5
Mospd2	211	182	192	188	208	186	206	229
Pabpc5	15	7	10	12	10	15	8	13
Col3a1	35	36	11	22	17	22	23	17
Ogt	2762	2732	2491	2300	2819	2527	2897	2691
Cadm3	2415	2509	1597	1321	1698	1741	1480	1814
Tmem220	1	2	1	0	2	0	2	0
Otc	2	1	3	1	0	0	0	0
LOC103690141	193	153	122	85	97	113	111	148
Rbm31y	0	0	0	0	0	0	0	0
Hs3st3b1	54	22	25	25	35	25	27	24
Glrx2	153	147	121	124	146	123	163	169
Rbfox3	256	361	193	170	218	215	210	245
Cenpf	10	10	7	6	10	4	9	8
Grsf1	988	953	889	885	1047	984	1095	1135
Cby3	15	9	4	3	3	3	6	7
Adprm	70	93	64	56	85	63	100	88
Tomm40l	149	164	125	104	100	141	119	151
Hnrnph1	1661	1394	1340	1185	1351	1395	1454	1589
Fmo4	14	13	13	21	26	11	19	19
Gm8225	2	2	0	0	0	1	0	0
Stx6	452	420	311	264	348	358	306	441
Slc35f5	107	101	70	79	98	97	101	130
Ptpn14	27	16	19	12	8	15	5	17
Ldoc1	1	1	0	0	0	1	0	1
Elac2	221	219	147	122	178	182	152	204
Rufy3	1794	1643	1415	1525	1715	1556	1755	1971
F9	1	0	1	3	1	3	3	2
Trove2	675	693	596	518	604	568	621	666
Mcf2	147	135	125	156	164	135	164	194
Il15	2	2	0	3	1	1	2	0
Adora1	761	689	475	409	492	584	412	697
Klf1	7	4	3	0	1	2	1	1
Asb9	2	1	1	0	0	1	1	3
Lypd1	350	311	214	187	213	216	185	274
Zfp13	46	28	25	13	24	27	18	30
Actrt1	0	0	0	0	0	0	0	0
Bicdl2	9	10	6	8	4	5	1	5
Zfp330	349	286	280	192	325	268	352	315
Srebf1	340	300	179	128	108	180	123	220
Hid1	555	556	341	281	298	378	268	484
Capn8	15	27	21	9	18	16	15	10
MAST1	462	508	232	164	212	303	166	333
Fundc1	291	261	233	215	295	258	322	299
Atp11c	244	221	228	220	296	251	279	257
Slc6a4	357	12	63	12	89	49	2	2
Rnf150	155	163	122	119	145	135	129	149
Aim2	2	1	1	2	2	2	2	3
Mnda	0	0	0	0	0	1	1	0
Prkca	836	858	712	654	795	701	839	740
Ppfia4	402	471	279	184	245	268	215	307
Prpf8	3331	3986	2833	2957	3209	3320	3117	3574
Tbc1d9	823	830	594	606	675	747	601	963
Thoc6	41	36	29	5	21	16	20	31
Olr1584	0	0	0	0	0	0	1	0
Apoa2	0	0	0	0	0	0	0	0
Lyzl6	0	0	0	0	0	1	0	0
Rnaseh2a	127	95	76	37	68	71	55	89
Gosr2	386	354	276	212	253	291	265	284
Ergic1	416	421	328	205	282	316	227	320
Olr1588	1	0	0	0	0	0	1	0
Fmo2	16	23	10	11	7	8	9	21
Gabra1	6972	7408	6331	6586	7415	6945	7694	7606
Ephx1	107	83	74	56	80	59	68	88
Tbx2	0	5	2	1	3	6	1	3
Olr1592	0	0	0	0	1	0	0	0
Prdx2	1178	1169	833	695	887	919	727	1116
Olr1593	0	0	0	0	0	0	0	0
Mr1	45	57	59	28	44	29	40	13
Lrrc59	630	599	459	470	482	520	503	562
Sytl4	13	21	15	14	13	13	18	17
LOC685789	0	0	0	0	0	0	0	0
Magea11	1	1	0	1	0	0	0	0
Clcn4	1149	1142	968	914	1163	1050	1111	1216
Rufy1	313	310	256	217	272	317	307	331
Spta1	31	54	54	23	32	19	29	19
Adamts4	342	226	205	231	282	273	215	335
Pggt1b	247	243	209	212	222	191	275	251
Hcfc1r1	223	140	92	54	74	88	61	90
Gpr143	15	23	12	11	13	10	7	8
Tbx4	4	0	2	0	2	1	2	3
Uchl5	270	307	263	257	335	281	308	328
Tnfrsf12a	13	14	21	12	24	18	10	29
AABR07059162.1	0	0	0	0	0	0	0	0
Cnpy2	240	299	202	192	207	248	206	256
Acbd6	218	228	178	129	190	169	207	185
B4galt3	187	172	126	113	108	131	118	139
Efemp1	42	53	33	26	30	19	37	35
Piga	210	197	202	232	255	207	248	242
Olr1597	0	0	0	0	0	0	0	0
Ccdc112	68	62	85	62	76	67	68	66
Olr1601	0	0	0	0	0	0	0	0
Susd4	564	674	450	409	463	517	426	522
Blmh	325	312	271	246	297	246	342	310
Apoh	0	1	0	0	0	1	1	0
Ppox	75	61	26	34	30	46	34	49
Gabra6	0	710	132	0	0	4	1	0
Mospd4	1	1	1	0	0	0	0	0
Ints2	198	188	191	143	181	206	199	185
Fem1c	559	654	512	455	597	538	599	575
Ucp1	0	0	0	0	1	0	0	0
Pou2f1	155	145	104	94	99	138	103	116
Smyd2	900	752	514	440	538	565	490	695
Sytl5	113	124	86	114	134	106	114	115
Figf	14	8	8	4	6	5	9	1
AABR07037960.1	2	3	0	2	1	3	1	5
Tom1l2	927	906	564	494	589	641	537	737
Med28	186	169	112	102	136	131	130	146
Tmem183a	418	429	335	253	337	358	285	383
Lhx4	6	0	4	0	0	1	2	0
Itgb1bp2	2	0	3	2	2	0	1	2
Tuba4a	2713	2519	1775	1496	1794	1962	1525	2155
Utp3	181	138	135	147	197	169	174	193
Pnpt1	352	327	316	349	377	323	403	403
RGD1564463	5	6	1	0	6	2	5	2
Arhgap44	661	521	320	350	373	421	264	532
AABR07014550.1	69	53	18	22	40	32	15	68
Dynlt3	734	720	655	657	871	714	882	898
Mid1	108	114	86	98	118	100	96	121
Mgat5	546	520	406	419	454	467	414	524
Grem2	492	462	442	404	498	465	437	493
Fmo3	9	6	9	4	8	2	7	4
Cybb	36	27	27	28	26	37	27	24
Ubxn4	766	713	686	619	713	675	730	798
Atp5h	976	960	687	725	904	921	917	960
Nvl	172	146	119	123	126	121	132	129
Rcvrn	0	2	1	1	1	1	0	0
Zfp354a	155	124	138	110	114	143	160	141
Disp1	121	134	85	66	70	87	62	100
Tab3	129	136	122	124	137	120	135	125
Hnrnpab	990	847	755	741	779	769	837	862
Cldn6	0	4	3	2	1	0	1	3
Qsox1	171	153	86	75	84	118	68	145
Nt5c	27	15	12	7	15	17	4	13
Fh	448	410	381	351	408	409	424	485
Cldn9	17	5	7	5	9	6	7	6
Pkmyt1	163	131	115	95	125	112	105	167
Hn1	178	145	120	80	98	100	94	113
Jchain	4	1	0	2	4	2	4	2
Olr1404	0	0	0	0	0	0	0	0
Myocd	6	6	0	3	5	3	5	2
Sumo2	167	192	168	138	184	145	177	196
Prop1	0	0	0	0	0	0	0	0
Enam	5	7	4	0	5	3	3	3
Nup85	91	112	56	57	55	63	53	69
Pir	58	79	43	46	60	68	57	53
Ptchd1	528	559	483	425	586	495	611	469
Med13	1654	1851	1584	1526	1674	1530	1838	1617
Gabrb2	1111	1196	974	1034	1130	1091	1174	1224
Lct	1	2	0	0	0	1	0	1
Hook2	29	38	22	10	28	19	19	34
Glp2r	0	1	0	1	0	0	0	0
Tbl1x	839	847	758	672	819	743	803	745
Rgs2	203	187	186	138	205	161	195	197
RGD1563947	0	0	1	0	0	0	0	0
Nono	1098	1075	884	760	963	947	927	1100
Tmed7	1084	990	1056	891	1173	928	1282	1093
Prox1	298	347	221	293	319	296	316	407
Mgat4d	0	9	0	4	0	3	0	3
Mroh9	0	1	0	0	0	0	0	0
Endov	23	27	16	18	11	10	5	20
Mcm6	61	52	52	33	42	43	38	33
Fam184b	95	78	65	55	70	68	64	76
Bmx	4	3	5	3	3	3	4	2
Ufc1	294	304	233	185	246	254	296	283
Zmym3	1154	1075	906	794	852	858	875	891
Kmo	0	2	0	1	3	4	0	2
Ppp4r3b	809	831	747	671	904	744	880	813
LOC103689993	0	0	0	0	0	0	0	0
Clk4	257	228	219	193	234	194	247	227
Srpx2	1	0	0	0	0	0	0	0
Batf3	0	0	0	0	0	1	0	0
Cnih4	173	178	163	150	180	148	176	165
Ambn	1	0	0	1	0	1	0	0
Atpaf2	105	108	67	76	93	96	76	88
Prrx1	27	17	14	11	13	9	11	14
Paqr4	131	115	103	110	104	116	90	120
Dusp27	1	0	0	1	0	1	0	0
Wdr26	1269	1227	1094	1061	1320	1133	1265	1367
Mrpl27	132	143	87	79	101	116	68	116
Scml2	25	34	23	25	31	40	29	22
Xylt2	196	173	97	65	68	97	80	136
Flrt2	234	185	159	147	188	157	198	187
Cxxc5	0	0	1	0	0	0	1	1
Col5a2	233	170	155	121	129	144	146	169
Best2	0	0	0	0	0	0	0	0
Ush2a	29	82	58	23	37	33	18	20
Gpa33	0	0	0	0	0	0	0	0
Nptx1	1294	1569	992	642	852	999	873	853
Cdkl5	368	367	279	296	351	290	368	340
Dars	262	256	184	177	251	199	299	233
Atf3	4	5	4	1	3	2	1	3
Gjb1	207	156	120	100	144	145	122	191
Asna1	539	390	274	215	238	289	206	350
RGD1565785	1	1	3	1	5	2	3	0
Xk	167	196	166	162	192	180	202	211
Clgn	79	57	35	41	71	56	60	55
Lancl3	14	21	6	15	12	10	18	14
Galc	94	126	102	104	105	94	132	117
Smarca1	390	354	377	328	370	333	404	401
Prdx4	78	86	61	70	60	87	95	107
Nr0b1	1	1	4	3	1	2	1	1
Rps6kc1	687	649	507	441	579	575	551	617
Tmem163	254	208	196	132	147	186	168	158
Csrp2	43	46	52	34	44	46	36	46
Hmox2	1001	950	756	708	844	812	851	939
Amtn	0	1	1	0	0	0	0	0
Chrne	14	3	9	7	2	9	4	10
Opn3	42	52	36	40	33	49	39	48
Dedd	113	118	78	74	69	87	53	105
Atp10b	63	77	40	49	46	55	68	68
Acot9	337	337	267	295	314	296	317	421
Fthl17e	0	0	0	0	0	0	0	0
Rilp	5	9	4	4	5	6	8	0
Usp43	3	5	1	0	0	0	1	0
Tspan6	169	186	158	138	151	162	189	180
Lcorl	74	70	82	88	72	67	70	76
AABR07037054.1	2	6	1	5	8	3	7	6
Mael	0	0	1	0	2	0	0	1
Med14	893	1009	836	824	1014	889	988	932
Nmral1	117	81	56	38	47	68	33	53
Angel2	319	340	303	268	315	308	390	341
Mrps7	322	272	203	179	207	211	192	295
Rgs9	116	120	95	50	85	68	91	78
Pttg1	6	9	10	2	2	6	4	1
Zdhhc17	845	825	779	779	874	795	925	941
Rnft1	60	69	51	45	69	61	68	74
Gpr65	1	0	0	0	1	2	3	1
Wnt9b	3	1	2	5	4	1	4	2
Sat1	243	271	184	203	218	234	247	248
Nlgn3	1059	1058	753	651	778	869	713	922
Kcnk10	124	152	104	102	118	125	101	126
Slc25a11	325	337	227	213	232	255	206	298
Tada1	170	184	130	109	149	131	145	191
[truncated: 30,758 more rows]
