# Supplementary material for: Gene expression within the periaqueductal gray is linked to vocal behavior and early-onset parkinsonism in Pink1 knockout rats
Source: BMC Genomics. 2020 Sep 17;21:625. doi: 10.1186/s12864-020-07037-4 (PMC7495669; doi:10.1186/s12864-020-07037-4)
Supplement: Supplementary file 7 — Additional file 7: Table S7. Female RNA-Seq data used to analyze differential gene expression using EdgeR. [file 12864_2020_7037_MOESM7_ESM.xlsx]

## Sheet: S7. Female PAG Expression(RSEM)
Table S7. Female RNA-Seq data used to analyze differential gene expression using EdgeR.
Genotype and rat IDs are listed to the right.
	Rat IDs
Gene	s12F	s13F	s14F	s16F	s1F	s3F	s5F	s6F		Genotype	Rat ID
AABR07013255.1	2	3	3	1	1	3	4	2		Pink1-/-	s12F
Gad1	1822	1674	1587	4110	2224	1404	1980	1686		WT	s13F
Alx4	0	3	1	1	0	1	2	4		WT	s14F
Tmco5b	0	0	0	0	0	0	0	0		Pink1-/-	s16F
Cbln1	51	23	32	51	106	14	24	28		WT	s1F
Tcf15	2	4	5	3	2	5	4	6		WT	s3F
Steap1	1	0	0	2	0	0	1	0		Pink1-/-	s5F
AABR07061902.1	51	45	38	51	40	25	61	56		Pink1-/-	s6F
Hebp1	33	24	9	29	26	19	24	27
Tmcc2	2054	1477	1284	1542	1422	1171	1849	1595
Nuak2	53	26	45	45	44	32	50	56
Tmed11	0	0	0	0	0	0	0	1
Klhdc8a	186	166	173	151	175	123	188	158
RGD1304622	67	51	46	108	62	28	80	51
Slc26a1	88	87	64	77	89	66	110	78
Xpr1	616	466	453	604	537	404	633	546
Idua	349	256	205	259	282	181	333	257
Tmem175	279	223	191	284	234	173	259	224
Cd82	292	222	222	262	314	173	256	253
Gak	987	764	709	823	869	584	902	815
Crp	10	8	8	3	16	9	9	11
Abhd8	1372	1014	771	1034	869	739	1201	961
Fcrl6	0	0	0	0	0	0	0	0
Cplx1	5445	4285	3943	5453	4634	3304	4855	4157
Pcgf3	143	111	82	105	108	74	126	90
Atp5i	652	547	468	574	612	451	491	480
Pde6b	0	0	0	4	3	0	5	1
Fbxo28	227	169	165	247	237	171	212	172
Ppp2r5a	499	334	320	337	390	274	386	380
Dr1	26	13	0	13	39	0	13	26
Tmed5	110	99	91	76	122	76	112	97
Mtf2	217	190	149	199	242	154	233	176
Antxr2	8	9	3	9	6	14	12	9
Hltf	590	516	449	550	573	393	546	523
LOC103691556	335	258	258	315	315	165	257	210
Gpr89b	339	254	186	240	262	185	251	234
Pdzk1	20	29	14	19	28	11	24	28
Cd160	0	0	0	3	1	1	1	0
Rnf115	556	416	451	518	591	330	562	467
Thoc3	238	219	202	242	242	139	255	192
Cplx2	2276	1718	1470	914	1580	1467	2103	1641
Aga	185	158	144	131	210	135	178	163
Fgf20	0	1	0	1	1	0	1	1
Coprs	126	125	91	103	127	90	105	109
Champ1	400	299	248	311	334	237	343	298
Elac1	286	226	216	202	243	157	275	228
Pigv	47	30	30	52	36	35	42	53
Ak2	107	70	85	108	92	66	92	102
Rnf19b	191	133	148	161	184	113	197	171
AABR07065970.1	0	0	0	0	0	0	0	0
Kpna6	1338	1073	1082	1168	1284	910	1232	1071
Phf24	383	272	204	311	249	214	348	284
Dnajb5	205	155	133	209	183	126	172	170
Txndc15	554	340	332	460	464	292	447	403
Ly86	14	6	7	6	10	4	6	10
Glis1	32	29	17	24	29	19	15	11
Plxdc2	640	461	433	443	572	322	526	456
Pik3r3	305	247	231	244	260	262	328	243
Dnajc1	130	91	69	79	111	73	119	102
Ldlrap1	55	53	45	49	45	29	51	59
Cog3	390	288	278	302	309	228	357	269
LOC100911486	56	29	17	23	23	23	53	40
Atg12	674	521	597	527	870	377	605	471
Cdo1	386	323	271	295	299	233	333	271
Chm	397	347	330	325	377	292	364	318
Lamp2	975	712	719	864	982	598	866	750
Pfkfb1	1	3	1	2	0	0	0	0
Apex2	50	42	34	45	43	34	47	52
Alas2	11	8	10	6	13	4	11	10
Gatm	1487	1168	1137	1344	1540	1041	1410	1250
Spata5l1	25	27	18	28	12	16	30	28
Slc30a4	740	676	554	791	774	489	818	653
Sqrdl	56	50	62	43	54	48	50	40
Mier2	184	140	108	94	122	96	157	140
Plpp2	61	66	67	49	68	44	60	48
Tmprss6	0	0	0	1	0	3	1	1
Mpst	91	71	53	100	69	57	79	73
Tst	330	254	195	385	253	205	281	291
Csf2rb	3	8	4	6	5	2	4	4
Ep300	402	294	288	331	333	248	380	336
Vwa5a	26	29	19	4	4	18	43	14
Cyp19a1	0	1	2	0	0	0	2	1
RGD1564306	0	0	0	0	0	0	0	0
Gsta2	0	0	0	0	0	0	0	0
Syncrip	427	347	276	341	415	214	378	304
Ano10	421	318	265	346	368	231	399	320
Abhd5	267	194	205	213	229	167	273	217
Lmf1	113	81	77	134	99	43	95	82
Kctd17	317	258	239	413	283	253	373	308
Grm6	26	14	5	5	7	10	22	17
Zfp207	662	493	423	509	620	392	513	481
RGD1310429	247	199	231	229	273	198	277	238
Ccl7	0	0	0	0	0	0	0	0
Coil	113	104	91	103	120	90	135	89
Slc16a6	76	86	59	67	53	55	69	49
Amz2	790	737	589	631	816	566	720	613
Mfsd11	262	185	179	247	246	182	232	211
Srsf2	839	645	593	576	772	447	714	659
Mettl23	25	19	13	28	27	13	34	18
Jmjd6	127	116	104	98	103	86	108	106
St6galnac1	0	0	0	0	0	0	0	0
AABR07042687.1	0	0	0	0	0	0	0	0
Smpd3	289	269	201	255	268	201	286	291
Prmt7	294	263	223	252	293	207	323	260
Zfp821	116	90	67	91	95	63	91	62
Def8	282	288	208	290	261	242	327	256
Phyhipl	819	503	585	717	736	495	689	610
Fam13c	187	162	128	175	202	110	174	137
Tet1	375	316	338	295	368	232	362	334
Rtn4ip1	122	93	86	93	112	80	97	80
Prodh1	559	387	315	428	393	373	486	478
Gsc2	0	0	0	0	0	0	0	0
Dgcr14	96	79	70	85	86	50	104	68
Scarf2	71	33	27	35	40	35	55	35
Foxo3	262	160	158	177	222	114	271	221
Sesn1	350	289	273	290	334	249	345	269
Cep57l1	54	39	38	49	64	29	41	46
Cd164	1330	878	991	1147	1353	809	1151	1019
Smpd2	53	50	28	39	32	27	30	42
Mical1	39	37	16	28	33	29	54	32
Zbtb24	118	93	84	95	107	60	91	96
Fig4	570	403	378	441	508	321	439	443
Sec63	817	656	659	682	821	531	703	608
Sobp	150	119	93	122	120	81	110	134
Timm10b	0	0	0	0	0	0	0	0
Cd24	21	23	23	68	42	21	20	16
Atg5	151	130	109	109	159	109	143	129
Prdm1	12	1	4	2	5	4	1	3
Hace1	367	288	314	331	434	245	353	326
Ermap	0	0	1	2	6	0	1	0
RGD1304704	688	566	511	555	633	440	663	565
Nid2	61	33	37	33	36	22	48	31
Rn50_6_1120.1	0	0	0	0	0	0	0	0
Grik2	883	654	627	839	855	488	852	683
Ctnna3	94	82	101	55	81	57	94	89
Tmem167b	0	0	0	0	0	0	0	0
Ctnna3	26	30	28	29	40	33	37	33
Mypn	0	0	0	8	0	0	1	0
Atoh7	0	1	0	0	0	0	0	0
Pbld1	35	93	19	15	40	113	33	29
Slc25a16	256	222	219	224	281	181	264	224
LOC100910755	150	134	110	106	136	111	154	126
Supv3l1	204	168	126	176	186	116	185	160
Srgn	94	63	63	94	78	51	69	68
Kif1bp	929	721	670	751	807	565	879	742
Ddx50	487	412	339	373	462	312	402	347
Ccar1	451	346	322	336	441	247	376	375
Zufsp	247	189	183	200	219	140	199	196
Gprc6a	0	0	0	0	0	0	0	0
Vgll2	0	0	0	0	1	0	0	0
Ros1	0	1	1	0	6	1	0	1
Dcbld1	26	17	22	31	15	25	23	23
Gopc	711	608	499	592	633	440	691	642
Nepn	9	7	2	4	3	5	5	5
Nus1	724	568	590	599	760	465	649	578
Slc35f1	675	576	519	479	594	446	704	558
Pln	47	33	30	29	38	18	30	28
Cep85l	214	158	155	168	213	161	171	173
Asf1a	263	209	218	241	248	227	237	205
Numa1	1533	1182	1096	1074	1187	852	1359	1191
Zbtb12	20	11	16	24	23	18	29	16
Cfb	0	0	0	0	0	0	0	0
Nelfe	171	133	113	158	149	97	174	114
Skiv2l	307	258	248	342	225	183	304	246
Dxo	55	38	39	32	41	21	30	37
Stk19-ps	5	11	2	16	8	6	11	5
Cyp21a1	2	3	0	1	1	0	0	1
Atf6b	212	173	104	180	169	115	202	162
Fkbpl	109	91	70	81	74	60	81	66
Prrt1	165	114	82	149	118	107	168	136
Ppt2	145	111	79	134	98	81	103	128
Egfl8	8	15	8	14	16	11	16	19
Agpat1	709	461	443	570	536	360	624	554
Rnf5	117	114	104	136	166	87	162	118
Ager	27	22	22	29	25	25	29	18
Pbx2	539	468	350	394	414	305	449	401
Gpsm3	16	12	10	13	9	12	14	16
Notch4	119	106	117	108	83	84	126	92
C4a	120	113	147	93	148	66	93	98
Btnl7	0	0	0	0	0	0	0	0
RT1-Ba	0	0	1	0	2	0	1	1
RT1-DOb	0	3	2	1	0	1	0	2
Tap2	63	22	41	47	44	20	52	41
Psmb8	17	16	15	26	20	20	17	14
Tap1	13	11	16	7	11	13	19	23
Psmb9	11	6	5	6	4	6	13	10
Brd2	297	273	178	268	165	131	332	233
Col11a2	1580	1208	766	944	791	840	1472	1107
Rxrb	404	346	298	338	306	262	369	319
Slc39a7	486	360	277	431	375	272	466	429
Hsd17b8	83	78	96	76	83	64	91	90
Ring1	148	117	60	97	92	85	121	114
Vps52	451	396	318	373	358	274	422	404
B3galt4	31	26	19	21	21	15	26	22
Pfdn6	263	227	196	212	259	186	243	220
Rgl2	222	149	146	151	128	121	189	176
Zbtb22	200	160	124	184	134	91	201	178
Daxx	189	174	154	140	200	133	196	153
AA926063	0	2	0	0	0	0	1	0
Kifc1	6	1	4	6	8	3	12	4
Phf1	232	159	148	189	199	146	248	195
Cuta	192	122	102	187	140	95	152	136
Syngap1	318	237	196	331	271	170	313	307
Bak1	65	48	34	66	55	44	67	56
Ggnbp1	11	4	8	8	2	4	8	5
Grm4	90	50	45	76	45	60	75	79
Hmga1	38	20	16	22	31	20	40	35
Rps10	181	130	125	122	151	89	205	123
Spdef	1	1	1	3	2	2	0	1
Snrpc	94	73	63	93	85	59	76	85
Uhrf1bp1	269	231	192	232	223	169	266	226
Anks1a	357	254	264	402	281	233	368	291
Tcp11	0	1	3	1	2	0	4	3
Scube3	10	6	2	1	7	4	13	6
Zfp523	165	120	103	150	114	112	131	153
Def6	9	4	3	4	10	3	9	6
Ppard	206	152	102	172	127	129	180	142
Fance	71	55	37	58	64	45	86	50
Rpl10a	651	558	426	611	633	467	616	511
Tead3	64	36	32	44	36	29	45	32
Tulp1	0	0	0	0	0	0	0	0
Armc12	0	0	0	0	0	0	0	0
Clps	0	1	0	0	0	0	1	1
Srpk1	363	311	300	294	381	238	361	307
Slc26a8	44	60	58	29	86	39	48	51
Mapk14	716	463	464	537	571	393	565	527
Mapk13	0	0	0	0	0	0	0	0
Pxt1	0	0	0	0	0	0	0	0
Kctd20	137	113	119	116	129	117	138	147
Stk38	409	321	290	311	365	213	333	329
Srsf3	1525	1106	1149	1204	1302	1010	1366	1147
Cdkn1a	72	57	33	66	50	48	73	60
Cpne5	223	196	134	263	164	122	272	246
Ppil1	23	17	15	15	18	19	27	24
RGD735065	313	239	243	337	280	208	324	251
Pi16	45	21	11	26	29	17	27	39
Mtch1	2199	1972	1737	1871	2241	1594	1995	1726
Fgd2	26	10	14	16	21	10	21	19
Pim1	19	16	15	30	12	13	24	21
Ccdc167	22	20	18	34	23	22	23	9
Cmtr1	916	789	689	831	885	619	847	754
Mdga1	87	61	46	63	65	37	64	58
Btbd9	185	157	122	163	176	130	182	170
Glo1	941	782	574	789	710	639	850	728
Dnah8	6	4	7	3	8	4	4	3
Frk	8	2	4	6	3	1	1	2
Nt5dc1	116	86	82	89	119	73	109	89
Tspyl4	3114	2319	2253	2537	2744	2153	2963	2359
Tspyl1	1346	1043	979	1066	1198	812	1199	1020
RGD1305587	150	122	105	123	123	86	145	99
Col13a1	1	2	0	4	6	2	4	3
Nodal	0	1	0	0	0	0	0	3
Ppa1	1782	1367	1347	1527	1691	1088	1610	1420
Npffr1	1	6	0	6	6	1	12	6
Lrrc20	75	60	65	72	65	43	64	61
Pald1	172	135	108	122	144	112	172	139
Prf1	0	0	0	1	0	0	0	0
Adamts14	3	3	1	2	2	1	3	3
Tbata	0	0	0	0	1	0	0	0
Sgpl1	672	496	492	583	607	360	619	523
Pcbd1	107	82	60	61	86	43	90	99
Unc5b	829	548	637	719	741	483	759	667
Slc29a3	274	204	207	224	249	171	266	222
Vsir	203	144	125	176	165	122	187	173
Psap	11137	8545	7803	10566	9807	6970	10437	9357
Chst3	92	62	91	86	125	55	85	66
AC096404.1	1	0	0	1	1	3	0	2
Anapc16	105	71	70	72	89	58	83	73
Marcks	787	575	475	524	785	413	629	536
Fam26d	20	14	11	19	15	12	22	13
Cdc40	169	154	149	171	167	125	189	150
Ddo	19	12	8	29	14	4	10	15
Cdk19	477	307	340	533	483	281	496	402
Amd1	1526	1184	1107	1522	1479	1002	1382	1234
Gtf3c6	108	79	77	82	82	62	111	82
Rpf2	133	104	102	132	133	81	113	97
Slc16a10	26	11	17	20	9	8	14	21
RGD1310495	9	6	2	1	4	3	4	3
Naglt1	1	0	0	0	1	0	1	1
Rev3l	1814	1504	1353	1267	1725	1162	1620	1378
Traf3ip2	21	18	14	22	17	13	29	20
Fyn	732	571	486	680	623	464	731	561
Wisp3	7	2	4	4	5	3	3	0
Tube1	50	48	51	51	41	30	46	39
Lama4	191	151	127	117	129	75	174	144
Hdac2	515	380	345	399	506	259	387	346
Hs3st5	90	70	83	113	112	66	98	64
Pcdh15	275	189	158	164	218	147	226	210
RGD1559903	0	0	0	0	0	0	0	0
Ipmk	491	356	322	315	348	258	373	330
Cisd1	425	391	301	356	376	250	402	313
Ube2d1	168	137	112	150	144	97	129	131
Tfam	192	159	176	174	197	127	175	143
Bicc1	81	66	54	55	87	52	60	61
Mdga2	399	356	313	412	415	339	407	405
AABR07041078.1	0	0	2	0	0	0	0	0
Hint1	1068	769	669	819	979	612	973	815
AABR07044783.1	0	0	0	0	2	0	0	0
Cdk1	3	3	2	4	5	1	2	3
Rhobtb1	40	59	32	58	48	34	65	64
RGD1306739	60	44	38	82	81	40	55	61
Arid5b	325	230	212	324	248	260	284	264
Rtkn2	28	23	28	32	33	16	33	20
Zfp365	862	563	539	1191	810	476	747	623
AABR07044825.1	51	46	34	53	27	38	51	52
Egr2	2	2	1	5	1	1	10	3
LOC100363472	129	95	117	84	183	68	100	79
Reep3	737	533	591	653	821	469	686	662
Jmjd1c	1552	1220	1130	1285	1492	892	1414	1189
AABR07044838.1	0	0	0	0	0	0	0	0
Nr5a2	24	18	33	6	39	16	33	24
Ptprc	61	37	29	24	32	15	37	47
Nek7	356	228	233	351	383	246	365	277
Acacb	138	115	68	107	160	79	140	105
Hps4	202	118	112	175	175	137	170	193
Srrd	19	11	17	23	23	11	17	22
Tfip11	310	250	202	285	286	189	318	255
Tpst2	104	68	63	100	85	58	88	72
Pitpnb	324	250	266	284	297	199	290	250
Foxn4	0	1	2	0	0	0	1	0
Ung	20	11	15	12	13	8	12	18
Svop	581	423	361	523	422	325	494	406
Ssh1	96	112	84	96	109	62	105	94
Coro1c	709	539	467	552	561	385	641	532
Selplg	41	32	41	37	43	29	51	36
Tmem119	65	54	45	54	54	34	54	60
Iscu	676	498	442	448	557	376	507	479
Sart3	299	233	197	244	274	192	265	252
Cmklr1	18	6	6	3	11	3	23	17
Sgsm1	1133	847	705	965	911	588	1029	973
AABR07033045.1	0	0	0	0	0	1	0	0
Pou1f1	2	3	0	1	6	6	3	1
Htr1f	23	17	18	10	19	21	25	10
Cggbp1	578	448	412	463	606	351	515	458
MGC95208	115	95	97	109	110	70	108	80
RT1-CE5	12	4	18	19	14	2	20	15
Olr1671	0	0	0	0	0	0	1	0
Clic2	29	22	17	26	36	19	24	10
Tmlhe	79	74	73	63	78	41	62	44
Olr1695	0	0	0	0	0	0	0	0
Olr1694	0	0	0	0	1	0	0	0
AABR07044273.1	0	1	1	1	2	0	0	1
Olr1693	0	0	0	0	0	0	0	0
Olr1730	8	2	3	1	3	2	2	3
RT1-M3-1	106	86	76	81	75	58	80	73
Olr1743	2	1	2	3	0	0	3	1
Olfr94-ps1	2	3	1	1	1	0	1	1
Ubd	10	1	0	10	0	5	0	5
Gabbr1	7532	5758	5005	6877	6724	4700	7204	5955
Mog	1639	1133	1179	1211	1579	1049	1577	1340
RT1-S3	60	76	62	46	71	45	72	47
Znrd1as1	64	35	32	35	45	39	36	44
Znrd1	44	45	40	54	37	33	40	47
Ppp1r11	547	412	391	497	503	362	528	454
Rnf39	21	18	15	14	28	14	20	19
Trim10	0	3	3	4	1	1	6	4
Trim40	0	0	0	0	0	0	0	0
Trim39	268	185	167	204	227	161	253	205
Rpp21	48	43	37	43	35	37	44	36
LOC100909797	5	3	6	10	4	5	7	10
RT1-N3	14	6	17	11	9	21	12	16
Ranbp2	4247	3190	3059	3546	4239	2476	3734	3283
Gnl1	631	480	418	510	492	344	564	478
Abcf1	540	506	442	491	529	372	595	465
Man1a1	169	189	158	140	190	140	182	174
Msl3l2	61	54	35	36	43	34	42	56
Tbc1d32	145	113	121	99	139	109	151	106
Mrps18b	210	188	177	196	215	157	212	181
Gja1	1869	1208	1066	2010	1457	1112	2009	1518
Hsf2	308	231	183	234	309	166	257	227
Atat1	214	178	158	178	198	127	179	170
Pkib	44	21	31	16	67	15	20	36
RGD1302996	269	201	180	256	234	210	271	242
Fabp7	195	111	131	144	164	127	117	170
Smpdl3a	134	75	109	134	144	75	103	99
Ppp1r18	73	43	43	57	52	29	61	58
Nrm	11	9	7	18	15	10	12	12
Gcc2	1589	1207	1202	1306	1542	1010	1490	1218
Dse	93	56	71	62	86	46	77	71
Fam26e	5	1	3	3	6	0	4	2
Flot1	410	295	240	276	338	191	352	270
Ier3	48	26	22	37	30	27	27	30
Gtf2h4	105	49	45	81	71	49	69	63
Vars2	191	172	128	153	172	126	195	133
Ltb	12	18	12	15	8	10	15	14
LOC103694380	0	0	0	0	0	0	0	0
Lta	1	0	0	0	0	0	1	0
Nfkbil1	57	50	36	53	46	34	53	35
Atp6v1g2	2500	1010	1771	1947	2236	753	2178	1801
Ddx39b	1935	1490	1283	1461	1590	1199	1861	1502
Ddah2	148	117	103	153	108	95	118	95
Ly6g6c	0	0	0	0	1	0	0	0
Ly6g6d	0	0	0	1	0	0	0	0
Ly6g5c	0	0	0	0	0	0	0	0
Csnk2b	465	288	334	426	372	270	418	367
Gpank1	164	148	134	132	147	85	139	109
Apom	4	4	7	4	5	1	4	2
Bag6	1085	891	749	1052	888	711	998	941
Prrc2a	2015	1294	1009	1627	1130	1162	1779	1504
Aif1	75	60	64	56	61	36	70	55
Ncr3	0	0	1	1	2	0	1	1
Lst1	0	0	1	0	0	0	2	1
Msh5	1	0	0	1	0	0	0	0
Sapcd1	4	3	3	5	4	5	8	1
Vwa7	55	38	38	26	41	31	39	31
Zic3	28	24	22	11	9	24	17	25
Rbmx	258	264	234	244	243	209	266	224
Vars	544	404	376	455	379	320	511	394
Arhgef6	156	143	136	141	161	111	149	135
Cd40lg	0	0	0	0	0	0	0	0
Brs3	4	3	1	1	5	0	3	0
Fhl1	537	444	407	597	535	381	488	433
Slc44a4	5	1	4	4	7	2	2	5
Slc9a6	1736	1268	1184	1362	1577	1111	1638	1399
Mmgt1	693	481	513	622	662	400	678	526
Auts2	73	55	40	73	65	58	77	89
Caln1	164	150	126	131	107	107	142	127
AABR07035098.1	1	1	0	1	0	0	0	0
Sbds	602	518	435	447	626	400	519	447
LOC304239	2	3	1	2	2	6	3	1
AABR07035107.1	137	121	124	154	150	85	163	123
Tmem248	317	164	161	214	213	136	227	222
Fry	3392	2635	2363	2895	2937	2069	3124	2636
Rabgef1	306	245	199	282	273	204	301	215
AABR07070892.1	0	0	0	0	0	0	0	0
Rxfp2	2	0	0	1	0	2	2	1
Tpst1	227	192	159	194	190	158	191	200
Crcp	180	145	136	171	139	101	194	152
Hsph1	2096	1675	1404	1700	1682	1571	1680	1718
Asl	139	104	91	109	130	62	98	88
Wdr95	0	0	0	2	0	0	1	0
Tex26	5	0	1	6	1	1	6	0
Medag	20	19	12	19	8	14	18	15
Alox5ap	17	9	16	14	12	9	14	6
Uspl1	370	278	271	362	377	269	358	276
Gusb	76	53	66	51	66	56	71	65
LOC103690050	275	292	35	231	40	250	232	171
Nupr2	5	4	1	4	7	2	3	3
Zbed5	149	119	72	132	96	94	132	84
Phkg1	15	15	34	48	70	13	32	20
Ubl3	2134	1629	1546	1730	1890	1272	1890	1731
Sumf2	45	35	44	55	52	28	47	50
Cct6a	596	543	434	559	688	457	591	565
Slc7a1	640	576	639	707	720	445	616	604
Psph	69	57	59	84	53	36	69	61
Mrps17	106	85	67	96	90	68	90	97
Sfswap	313	254	232	274	261	185	257	256
Piwil1	3	1	0	1	1	1	0	2
Stx2	160	115	95	117	121	74	140	128
Slc46a3	92	87	80	101	103	102	102	86
Ran	1094	874	808	879	1028	634	933	796
Flt1	983	804	837	967	967	610	867	929
Pan3	262	235	205	194	254	177	254	230
AC136867.1	0	0	0	0	0	0	0	0
Gsx1	0	0	0	0	0	0	0	0
Polr1d	90	72	63	67	79	55	82	86
Lnx2	60	35	46	40	43	27	35	46
Rasl11a	11	2	7	2	11	3	5	8
Rpl21	1102	970	823	1048	1163	857	1134	915
AABR07055943.1	0	0	1	9	0	1	3	0
Glt1d1	384	377	328	362	370	276	362	323
Slc15a4	249	174	156	183	252	152	223	201
Tmem132c	106	128	71	86	92	103	100	69
AABR07036087.1	4	0	0	1	2	3	1	1
Aacs	275	218	183	212	192	164	285	201
Rnf6	475	328	349	499	469	307	516	370
Cyp3a18	0	0	0	0	0	0	0	0
RGD1563425	0	0	0	0	0	0	0	0
Zfp358	96	80	56	86	67	51	93	75
Mcoln1	470	339	291	370	347	253	405	337
Pnpla6	528	408	352	425	424	329	528	415
Cyp3a2	0	0	0	0	0	0	0	0
Bri3bp	239	186	161	205	174	143	191	182
Scarb1	193	165	152	173	174	143	205	169
Zfp394	168	141	118	98	139	99	138	151
Cpsf4	148	95	87	111	117	92	123	104
Camsap3	223	194	165	166	156	163	223	172
Ptcd1	181	135	132	169	170	112	189	137
Xab2	259	206	168	277	213	168	240	229
Bud31	201	154	161	196	223	122	189	142
Pdap1	239	166	134	226	178	113	212	167
Arpc1b	59	68	29	58	36	31	57	53
Pcp2	0	0	0	0	0	0	0	0
Stxbp2	17	9	10	14	13	4	18	8
Arpc1a	456	346	345	428	450	295	524	370
Smurf1	500	310	322	338	429	274	376	343
Retn	0	0	0	0	0	0	0	0
Trappc5	163	104	92	127	148	93	147	123
Ncor2	1071	782	617	866	665	724	1002	897
Fcer2	4	3	3	5	5	2	3	1
Nptx2	267	225	165	167	143	165	223	188
Baiap2l1	12	6	7	7	12	6	9	8
Bri3	75	43	44	52	74	51	62	54
Tecpr1	728	570	476	631	526	469	688	578
Fam101a	15	21	15	13	17	13	13	12
Cd209d	0	0	0	0	0	0	0	0
LOC100363064	0	0	0	0	0	0	0	0
Tsc22d1	3121	2464	2283	2586	2707	2055	2805	2405
Ocm2	1	0	0	0	0	0	0	0
Ccz1b	447	357	329	321	354	266	344	326
Nufip1	140	122	109	121	139	108	160	113
Evi5l	693	556	459	521	503	410	588	539
Gtf2h3	105	95	49	98	95	57	110	94
Rsph10b	26	12	27	45	24	21	21	11
Gpalpp1	144	113	78	89	136	78	120	112
Eif2b1	173	117	115	144	139	102	144	124
Pms2	196	140	138	140	178	139	166	153
Ddx55	95	63	69	81	77	48	78	72
Aimp2	86	99	73	94	82	64	91	67
Map2k7	243	170	200	221	234	131	225	233
Ankrd61	31	19	17	13	17	20	23	21
Tpt1	2243	1890	1570	1788	2253	1409	2009	1697
Eif2ak1	577	407	420	412	536	348	557	471
Slc25a30	132	100	111	93	133	89	112	107
Tmed2	1095	797	735	886	1061	593	955	835
Rilpl1	309	228	256	266	282	192	314	250
Snapc2	344	288	218	274	258	221	319	269
Ctxn1	103	72	62	110	99	49	115	91
Timm44	276	213	194	253	233	180	216	201
Usp42	196	157	130	171	184	114	200	175
Snrnp35	160	147	117	117	146	95	149	122
Rilpl2	96	81	63	77	89	66	89	80
Kmt5a	154	109	101	121	145	76	123	108
Sbno1	1518	1271	1222	1248	1570	959	1438	1248
Cyth3	301	259	222	278	282	193	289	243
Itih2	0	0	1	1	0	0	0	0
Rac1	1923	1489	1401	1533	1790	1255	1603	1570
Elavl1	478	417	367	397	472	339	506	456
Cdk2ap1	523	364	365	407	424	298	434	402
Higd2al1	0	1	0	0	0	0	0	1
Cers4	584	456	380	404	460	321	451	486
LOC100910427	81	90	105	74	166	93	76	96
Mphosph9	330	239	229	248	275	165	279	251
Daglb	275	178	197	243	255	168	234	200
Arl6ip4	400	317	200	265	243	195	328	291
Ogfod2	48	51	41	54	36	34	59	43
Abcb9	311	235	237	330	253	156	345	238
Kdelr2	181	114	113	161	161	98	196	137
Vps37b	99	85	53	76	73	50	78	116
Rfc3	52	36	29	60	52	25	52	27
Stard13	231	186	184	166	216	143	219	191
Hip1r	702	487	459	518	523	360	668	561
Kl	21	16	14	22	16	6	20	12
Zfp316	59	52	46	56	36	32	38	44
Pds5b	2061	1605	1581	1862	1950	1352	1882	1595
Rbak	131	131	110	106	172	93	119	127
Rnf216	459	352	387	389	379	253	405	378
Sdk1	170	129	87	220	118	84	166	133
Foxk1	255	189	168	245	184	160	249	208
Denr	40	61	36	40	46	34	54	44
Ap5z1	33	23	20	25	33	14	30	29
N4bp2l2	351	315	275	337	363	217	308	308
Brca2	206	140	167	154	229	125	198	132
Mmd2	1396	982	929	1347	1151	886	1273	1133
Wipi2	461	345	331	397	443	300	385	406
Slc29a4	67	45	42	65	74	43	61	57
Fbxl18	83	59	41	54	50	46	56	57
Med13l	845	620	532	732	748	478	733	662
RGD1562310	237	183	174	169	201	138	213	179
Rnft2	890	626	586	776	757	480	763	689
Fbxw8	333	226	242	378	283	192	341	277
Tesc	16	10	20	55	15	13	31	18
Fbxo21	494	510	357	459	504	336	515	414
Nos1	477	420	290	632	416	390	627	466
Rfc5	61	59	52	46	67	48	80	57
Wsb2	723	551	511	685	597	428	638	547
Pebp1	2660	2179	1703	2253	2082	1653	2394	2017
Taok3	113	117	96	130	100	103	127	102
Suds3	560	452	365	476	523	309	484	463
Srrm4	35	24	23	29	29	21	28	38
Prkab1	92	73	73	84	68	45	90	68
Cit	1292	1013	872	1327	1113	918	1323	1104
Rplp0	1808	1297	1147	1456	1499	1100	1537	1357
Pxn	192	132	126	138	137	109	147	142
Sirt4	20	26	21	19	17	9	20	15
Glp1r	16	15	21	2	21	12	9	13
Pla2g1b	0	0	0	1	1	1	2	0
Msi1	169	163	118	189	130	122	186	131
Umodl1	7	4	8	3	4	2	16	6
Abcg1	865	689	602	747	784	529	813	759
Tff3	0	0	0	1	0	0	0	0
LOC100910137	99	80	98	77	114	73	94	80
Gatc	308	201	170	233	252	145	226	209
Tff2	0	0	0	0	0	0	0	0
Srsf9	60	35	32	36	44	23	50	30
Tff1	0	0	0	0	0	0	0	0
Tmprss3	1	0	0	0	0	0	0	0
Ubash3a	1	2	3	0	0	0	3	1
Slc37a1	33	37	28	25	30	20	37	31
Cox6a1	1764	1452	1399	1586	1598	1123	1540	1362
Coq5	196	123	112	177	172	109	182	134
Rnf10	778	572	500	760	528	529	691	567
Cabp1	349	313	262	415	311	210	370	281
Pde9a	75	65	40	61	78	48	60	39
Acads	144	94	99	132	134	93	120	109
Sppl3	537	390	385	401	432	287	445	370
Wdr4	47	43	32	49	28	29	38	40
Ndufv3	424	321	253	312	316	234	287	282
Hnf1a	6	4	12	7	7	9	8	7
Pknox1	107	119	88	98	124	102	123	123
RGD1311899	1438	1218	1024	973	1226	870	1236	993
Oasl	3	1	1	1	0	0	1	2
Sik1	148	91	113	152	124	91	135	121
Git2	438	319	282	361	398	239	454	368
Tchp	254	234	198	198	232	128	226	173
Gltp	313	201	210	233	265	173	281	221
Hsf2bp	2	1	5	1	8	1	3	5
Rrp1b	110	74	78	106	117	71	91	105
Trpv4	3	3	1	8	6	3	4	6
Fam222a	41	37	32	32	26	19	35	26
Pop5	110	78	64	76	71	53	66	72
Cstb	329	228	284	316	366	206	293	222
Rrp1	394	294	304	367	387	241	349	320
Ankrd13a	591	490	446	617	601	413	584	536
Agpat3	2468	1815	1755	2368	2168	1505	2423	2038
Pwp2	298	222	217	244	262	190	270	247
RGD1303003	417	334	251	460	384	257	405	318
Dnmt3l	0	0	0	0	0	0	0	0
Aire	0	0	0	0	0	0	0	0
Pfkl	755	523	479	644	631	367	745	592
RGD1309594	244	181	129	153	178	133	172	164
Trpm2	319	228	242	285	271	208	269	240
Lrrc3	3	8	1	2	6	1	3	3
LOC100365646	0	0	0	0	0	0	0	0
Tspear	2	9	1	8	4	8	11	6
LOC100361664	0	0	0	0	0	0	0	1
Ube2g2	170	114	91	118	130	85	123	113
Pttg1ip	543	372	403	564	509	380	529	459
Itgb2	64	52	55	40	46	38	45	34
Fam207a	110	82	77	98	89	68	82	80
Rn50_20_0141.1	1	0	0	0	1	0	0	0
Adarb1	3583	3100	2821	7252	3549	2447	3782	3133
Pofut2	314	283	266	328	323	246	313	255
Col18a1	96	73	65	126	88	70	95	76
Slc19a1	72	56	37	48	52	31	55	51
Gna12	2212	1720	1715	1843	1984	1483	2163	1752
Brat1	121	99	102	114	120	64	144	115
Cabin1	798	624	497	672	630	484	685	619
Rsrc2	503	415	383	373	491	332	428	378
Ddt	412	303	256	366	356	290	368	320
Iqce	88	76	55	65	72	87	88	65
Gstt3	525	305	434	419	435	264	354	332
Zcchc8	274	252	196	209	239	171	228	226
Pcbp3	185	139	117	185	143	123	205	153
Clip1	1051	841	704	661	908	589	854	750
Col6a1	37	18	30	40	29	27	30	37
Lfng	235	145	122	242	156	128	231	147
Grifin	305	317	77	193	42	174	188	193
Chst12	95	81	66	74	57	51	117	75
Eif3b	633	475	453	603	562	395	597	520
Col6a2	49	34	37	31	26	23	60	44
Mlxip	187	146	140	158	152	133	174	147
Atxn2	420	320	291	440	338	282	376	356
Snx8	203	150	133	139	176	106	192	170
Cux2	244	205	190	232	174	134	222	154
Nudt1	10	6	13	17	8	8	8	9
Ftcd	9	2	4	6	6	3	5	7
Spatc1l	8	0	7	11	5	10	0	8
Mad1l1	146	143	102	132	130	81	139	121
Ppp1cc	1264	1114	1011	1207	1379	838	1271	1054
Hvcn1	4	12	8	4	10	6	3	8
Card6	62	32	50	40	50	36	66	42
Mcm3ap	1074	854	738	864	980	703	980	845
Psmg3	110	109	146	188	127	105	126	151
Vps29	376	286	293	320	326	270	323	281
Tmem184a	0	0	2	0	2	0	0	1
Pcnt	475	424	364	428	404	321	521	355
Mafk	127	76	90	89	76	58	117	84
Gpn3	180	160	115	150	178	133	194	178
Anapc7	232	174	135	228	184	127	205	159
Uncx	3	9	4	3	3	4	8	5
Atp2a2	8871	6824	6596	7998	7752	5712	7610	6896
Gper1	19	19	9	16	24	9	18	16
Gpr146	95	65	65	98	67	53	89	82
LOC498154	81	88	55	63	80	48	83	68
Get4	198	142	165	152	209	108	205	191
Ift81	167	145	116	114	141	90	171	129
S100b	9407	6531	5898	9785	8492	5759	8562	7838
P2rx7	166	95	92	101	95	74	159	118
Prmt2	307	240	218	280	338	162	301	240
Slc5a4b	0	0	0	0	0	0	0	0
Sun1	396	370	309	395	414	294	439	319
P2rx4	139	77	116	85	135	69	118	95
Adora2a	32	29	33	35	26	21	31	35
Specc1l	1031	903	704	804	876	677	933	774
Bcr	480	311	291	503	396	255	524	393
Camkk2	232	150	148	127	140	104	190	137
Rab36	74	61	50	84	73	54	87	69
Pdgfa	149	126	86	120	109	105	140	109
Gnaz	467	361	255	278	319	230	379	344
Fam20c	352	288	203	384	276	222	289	257
Rtdr1	1	2	2	6	1	2	2	2
Anapc5	1489	1165	1070	1265	1391	930	1303	1150
Zfp68	893	761	694	705	845	558	768	654
Zfp157	557	384	463	421	535	301	460	379
Asmt	2	1	0	1	1	0	2	0
Il3ra	25	14	11	21	9	13	25	24
Gjc3	226	152	189	189	226	125	214	219
Rnf34	356	259	224	369	263	185	298	285
Azgp1	3	2	7	0	2	3	3	0
Zkscan1	519	386	373	402	444	273	414	350
Orai1	43	40	31	44	21	19	22	38
Setd1b	105	81	57	105	63	77	95	92
Hpd	25	22	14	20	11	19	29	24
Psmd9	141	103	104	121	108	70	121	115
Zfp113	70	69	50	61	70	34	60	52
Wdr66	52	26	9	24	13	18	24	35
Aldh2	276	204	126	284	208	148	256	201
Mapkapk5	239	177	163	219	218	157	213	226
Cops6	151	143	125	276	161	206	177	137
AABR07036374.1	221	167	80	144	90	149	216	194
Erp29	519	385	309	400	392	268	429	412
Mcm7	139	106	102	122	141	80	138	115
Naa25	405	279	318	285	438	246	305	301
Trafd1	506	363	319	330	403	291	408	385
Hectd4	3923	2947	2581	3157	3069	2526	3522	3045
Ap4m1	60	54	31	54	48	44	66	55
Taf6	195	139	111	193	156	140	165	147
Mblac1	28	26	18	24	34	15	30	25
Stag3	2	0	1	3	4	2	0	1
Gpc2	12	14	8	6	16	4	15	7
Rph3a	1622	1338	1177	967	1197	1206	1462	1239
Oas1a	4	5	5	9	3	5	6	7
Rasal1	48	43	26	27	32	36	53	56
Gal3st4	37	29	37	40	38	25	43	42
Mettl7a	845	511	550	626	656	431	736	618
Ddx54	210	164	136	180	179	131	182	144
Iqcd	19	9	12	13	16	11	13	12
Cyp3a62	22	13	14	18	28	17	36	18
Slc8b1	47	39	47	49	52	29	47	46
Plbd2	605	500	400	648	540	375	604	509
LOC100910540	211	176	157	180	196	147	200	186
Sds	9	12	6	6	7	5	6	6
Irs3	6	7	1	4	7	1	10	10
Sdsl	40	27	35	36	19	26	48	29
Lhx5	22	13	8	20	22	10	13	12
Mospd3	60	39	52	63	52	40	47	56
Rbm19	108	66	53	90	122	68	100	77
Tbx5	0	0	0	0	0	0	0	0
Lrch4	83	50	31	52	53	36	58	60
Agfg2	291	232	214	262	239	182	305	208
Tfr2	12	10	7	11	18	14	14	7
Actl6b	280	239	171	263	240	207	246	216
Gnb2	769	598	455	744	564	432	730	624
Gigyf1	475	369	306	350	324	247	442	388
Epo	0	0	0	0	0	1	0	1
Serpine1	6	4	1	11	5	5	10	5
Ap1s1	245	198	214	288	276	174	252	249
Vgf	355	116	162	269	173	122	210	247
Plod3	225	200	152	202	229	160	186	160
Znhit1	66	67	41	66	58	44	80	57
Cldn15	13	16	20	18	17	13	19	20
Fis1	552	404	421	582	501	347	528	441
Col26a1	1	5	4	0	0	4	1	7
Cux1	489	403	358	418	395	351	490	446
Sh2b2	58	50	33	33	34	37	46	52
Prkrip1	397	291	261	304	339	257	344	276
Orai2	577	475	415	442	453	321	592	450
Alkbh4	34	19	23	40	41	19	33	28
Lrwd1	88	76	59	96	60	64	90	75
Polr2j	161	115	104	148	130	104	100	127
Rasa4	15	30	11	30	31	28	35	36
Dtx2	54	42	57	48	42	42	61	49
Zp3	0	0	0	1	0	0	0	0
Ssc4d	3	1	2	0	3	3	14	3
Ywhag	7567	5625	5317	6048	6876	4332	7087	5751
Srrm3	302	256	198	237	241	216	263	242
Mdh2	996	837	691	970	899	666	1026	872
Tmem120a	115	80	82	105	89	67	101	90
Por	590	442	361	483	462	341	534	488
Rhbdd2	234	172	135	218	196	147	245	236
Ccl26	0	0	0	0	0	0	0	0
Hip1	1262	912	837	923	1098	794	1068	966
Pom121	576	440	425	509	416	437	589	539
Nsun5	86	85	63	82	77	61	73	66
Fkbp6	3	0	4	4	1	1	3	0
Fzd9	129	94	64	102	85	85	97	77
Baz1b	1731	1500	1194	1318	1532	1079	1491	1409
Eif4h	2391	1854	1707	1940	1962	1478	2062	1951
Kif13a	762	464	480	534	643	413	627	537
Nup153	856	660	600	666	838	581	736	690
Rfc2	74	40	48	57	56	41	71	37
Ids	1297	1013	976	948	1201	901	1219	1124
LOC100361492	0	0	0	0	0	0	0	0
Eln	36	26	23	15	24	26	32	26
Limk1	1336	1055	902	1130	1018	869	1197	1044
Wbscr28	5	11	3	14	20	5	22	9
Cldn4	6	0	3	3	4	2	5	4
Gtf2ird1	139	115	110	138	131	100	158	135
Gtf2i	1723	1411	1329	1631	1701	1130	1624	1458
Ncf1	54	37	39	44	79	27	45	45
Gtf2ird2	77	57	77	72	70	58	87	76
Wbscr16	144	114	119	120	124	86	127	121
Gatsl2	237	170	155	192	149	174	227	198
Psmb1	1069	829	778	858	1030	780	957	809
Tbp	124	98	81	100	129	81	97	92
Pdcd2	89	41	58	67	75	65	79	61
Slc8a2	281	192	131	166	154	142	241	193
Kptn	138	114	83	142	131	106	146	93
Napa	1057	811	704	1072	938	621	938	810
Mia	6	1	3	1	3	0	0	6
Rab4b	203	168	190	183	214	166	190	206
Snrpa	54	38	49	51	55	39	49	55
Tmem35	771	543	521	611	627	421	672	576
AC120066.1	0	0	0	0	0	0	0	0
RGD1559534	0	0	0	0	0	0	0	0
Cdca7	14	7	10	9	11	6	3	5
Zak	274	166	166	192	202	159	265	187
Rapgef4	1149	1081	1036	1162	1335	885	1161	1036
Pdk1	178	111	112	129	159	105	150	151
Itga6	929	698	603	750	827	540	807	774
Dlx2	0	0	0	0	0	0	0	0
Dlx1	0	0	0	4	1	0	3	0
Hat1	185	175	141	182	200	144	194	151
Igsf11	497	350	341	421	457	261	457	437
Cd80	16	16	7	10	13	5	14	13
Gap43	2048	1810	1548	1490	2073	1191	1676	1571
Chac2	57	33	24	33	51	22	33	37
Cyyr1	327	268	208	388	241	207	357	248
Agps	296	187	214	201	277	171	248	232
Nfe2l2	305	195	184	251	305	173	252	248
Atp5j	422	353	305	493	421	237	442	325
RGD1563888	96	75	116	89	105	77	94	82
Btg3	55	58	54	48	52	40	52	52
Cxadr	94	81	75	116	86	78	112	86
Mtx2	303	233	208	184	276	184	255	225
AABR07033579.1	0	0	0	0	0	0	0	0
Krtap14	0	0	0	0	0	0	0	0
LOC100363136	0	0	0	0	0	0	0	0
Cldn8	2	0	1	0	1	0	2	0
Hoxd1	2	1	0	2	0	1	2	1
Usp25	641	532	426	481	600	360	557	500
Grik1	168	153	133	106	131	86	151	152
Hoxd3	0	0	0	0	0	0	0	0
Hoxd4	0	0	0	0	0	0	0	0
Hoxd9	0	0	0	0	0	0	0	0
Hoxd10	0	0	0	0	0	0	0	0
Bach1	241	213	167	171	188	161	191	177
Map3k7cl	24	21	26	19	26	25	38	29
Nrip1	634	503	458	606	641	420	698	544
Hoxd12	0	0	0	0	0	0	0	0
Hoxd13	0	0	0	0	0	0	0	0
Evx2	4	0	0	1	4	0	4	1
Cct8	1749	1375	1363	1438	1674	1090	1460	1355
Lnp	210	144	161	211	244	110	182	188
Atp5g3	1640	1211	1190	1371	1492	1026	1422	1128
Atf2	609	534	474	517	663	408	539	519
Usp16	241	158	168	198	219	125	199	205
Rwdd2b	156	130	104	123	163	98	133	115
AABR07034008.1	0	0	0	0	0	0	0	0
Ltn1	1122	784	830	912	1072	647	893	755
N6amt1	26	19	17	21	24	18	19	25
Adamts1	105	101	98	95	97	72	111	88
Nxpe3	523	468	459	514	531	348	487	449
Cep97	394	291	351	349	402	304	403	353
Rpl24	950	685	625	734	830	658	838	732
Zbtb11	1189	953	938	850	1179	768	1022	980
Senp7	467	352	371	362	513	274	405	378
Ripk4	11	11	7	5	5	6	4	2
Prdm15	214	164	141	161	194	125	191	181
C2cd2	197	166	135	174	182	104	179	151
Impg2	26	24	15	22	37	22	24	20
Zfp295	343	309	250	289	336	238	340	299
Abi3bp	5	0	4	5	7	1	6	5
Pcp4	889	681	534	1239	1117	551	894	718
Wrb	628	541	496	623	613	426	546	511
Brwd1	1155	956	881	882	1093	698	1066	1000
Tfg	523	365	374	403	492	297	404	388
Adgrg7	0	0	0	0	0	0	0	0
Tomm70	821	588	632	676	821	463	774	695
Tbc1d23	476	332	299	346	387	270	418	350
Psmg1	263	228	191	228	257	187	236	213
Tmem30c	1	4	4	7	1	4	3	4
Filip1l	69	40	65	88	59	32	51	43
Ets2	357	296	213	226	283	240	313	253
Erg	61	56	49	59	41	24	56	42
St3gal6	276	229	204	216	258	164	249	214
Cpox	334	241	286	275	333	219	301	298
Kcnj15	3	3	4	1	0	1	1	3
Cldnd1	450	287	317	419	448	254	462	343
Kcnj6	255	196	196	137	236	169	225	236
Dyrk1a	782	629	596	600	719	473	694	599
AABR07033943.1	0	0	0	0	0	0	0	0
Gabrr3	0	1	0	1	0	1	1	0
Mina	40	49	24	36	47	28	35	45
Dscr3	226	167	167	190	176	133	184	151
Ttc3	8429	7026	6688	7167	7963	5820	7699	6642
Ripply3	0	0	0	0	0	0	0	1
Hlcs	314	242	214	240	254	221	289	268
Crybg3	242	178	197	154	288	112	208	201
Arl6	234	209	171	210	237	151	176	173
Cldn14	0	0	0	0	0	0	0	0
Chaf1b	13	4	7	7	7	11	13	11
Setd4	83	75	77	61	113	68	95	89
Dfnb31	226	193	156	376	216	184	265	217
Cbr3	9	10	3	11	9	1	9	10
Runx1	36	35	18	17	30	20	22	27
Kalrn	1022	706	608	893	859	565	952	891
Vwa5b2	531	430	407	329	408	338	467	407
Dvl3	226	161	119	275	141	130	195	188
Ap2m1	2939	2475	2294	2682	2891	2006	2765	2381
Abcf3	789	629	558	823	716	570	728	647
Hrasls	134	72	115	108	158	69	119	92
Alg3	66	59	48	94	61	52	68	72
LOC100360218	106	108	54	95	103	62	110	71
Atp13a4	153	96	108	197	171	119	157	154
Ece2	698	550	373	476	527	444	612	501
Opa1	1530	1289	1232	1119	1612	1013	1444	1197
Psmd2	2033	1697	1465	1873	1950	1314	1869	1631
Hes1	21	22	17	16	15	19	18	10
Atp13a3	45	39	48	44	41	26	47	48
Tmem44	131	105	95	121	105	87	134	137
Lsg1	250	166	153	164	214	158	214	178
LOC100909474	119	69	107	94	117	74	116	70
Xxylt1	59	55	52	52	45	48	47	47
Acap2	621	476	494	508	600	384	550	490
Ppp1r2	936	725	715	863	901	582	837	695
Bdh1	214	192	180	218	174	136	216	164
Eif4g1	3029	2295	1892	2277	2283	1638	2609	2153
Meltf	3	1	3	4	10	2	5	8
Clcn2	204	168	117	31	226	45	144	27
Ncbp2	404	277	272	329	417	231	347	317
LOC100910732	796	612	541	719	803	514	791	675
LOC100912534	78	71	59	93	103	62	91	79
Chrd	57	56	32	25	40	36	57	43
Nrros	22	13	20	12	19	14	18	25
Wdr53	70	47	37	46	55	39	46	43
LOC100911374	30	20	33	2	22	18	37	30
Tm4sf19	33	14	17	33	26	16	21	32
Tctex1d2	58	41	31	58	36	28	46	56
Pcyt1a	675	550	523	604	585	445	595	551
Vps8	684	441	482	542	607	356	621	514
Slc51a	0	1	0	2	2	0	1	3
Tfrc	873	831	970	759	1155	723	897	852
RGD1562339	93	87	55	82	87	44	75	87
Tnk2	2155	1617	1340	1392	1431	1114	1877	1690
Ehhadh	56	40	44	51	73	39	57	41
Senp2	633	520	441	389	558	375	506	464
Lrch3	273	193	181	182	228	155	198	198
Muc20	7	4	1	2	5	1	4	8
AABR07034428.1	0	0	0	0	0	0	0	1
Lmln	147	128	110	105	163	117	146	143
Osbpl11	241	199	199	209	226	151	250	214
Tra2b	603	500	454	559	652	376	644	518
Etv5	242	201	174	356	243	169	252	271
Snx4	454	351	313	375	386	206	415	332
Zfp148	501	388	359	466	497	343	549	438
Slc12a8	5	2	1	3	2	3	5	4
Heg1	573	430	401	758	478	364	613	522
Muc13	0	0	0	0	0	0	0	0
Itgb5	719	503	427	660	557	432	671	574
Dgkg	366	241	200	142	185	168	277	251
Umps	189	144	142	169	190	126	170	148
Dnajb11	430	305	269	303	382	246	338	346
AABR07062513.1	323	257	265	337	306	209	339	338
Fetub	0	0	0	0	0	0	0	0
Sspn	117	67	60	74	111	59	93	83
Asun	228	190	155	168	208	151	188	170
Hrg	0	0	0	0	0	0	0	0
Fgfr1op2	478	337	343	300	457	296	383	323
Dnm1l	1769	1400	1352	1478	1768	1201	1485	1457
Eif4a2	6404	4789	4682	4624	6070	3809	5535	4836
Rfc4	60	36	50	42	52	44	55	35
Tm7sf3	468	331	296	291	349	276	399	356
Med21	87	57	60	76	88	57	84	79
Adipoq	0	1	2	1	2	0	1	2
St6gal1	305	219	215	201	291	164	279	214
Pkp2	10	6	4	14	13	7	15	5
Masp1	157	155	129	146	128	117	157	149
Stk38l	314	287	251	353	321	235	336	268
Ube2v2	1250	1059	1015	865	1211	828	1145	987
Arntl2	3	2	9	2	6	5	10	7
Mcm4	174	124	138	151	204	124	152	133
Mzt2b	68	53	45	44	55	37	54	45
Sst	178	67	74	258	157	45	203	207
Vpreb2	0	0	2	0	0	0	0	0
Rep15	2	2	3	1	3	1	5	2
Mrps35	159	140	102	139	135	103	161	118
Bcl6	174	125	113	313	156	151	175	141
Klhl42	180	146	132	187	176	118	157	125
Top3b	313	260	233	282	265	212	312	249
Ccdc91	503	362	363	411	457	289	393	379
Mapk1	634	497	501	575	684	396	723	556
Far2	291	235	225	159	201	208	220	200
Ergic2	412	347	307	365	421	266	364	348
Tmtc1	545	422	403	429	389	407	544	463
Ypel1	1	0	2	3	1	1	1	2
Sdf2l1	79	50	43	56	70	30	51	49
Ccdc116	1	1	0	0	1	2	4	0
Ydjc	42	48	22	35	38	22	39	40
Ube2l3	1555	1133	1074	1220	1382	923	1347	1157
Tmem191c	0	0	0	0	1	1	1	1
Serpind1	29	29	14	18	32	24	23	30
Snap29	363	301	287	301	335	234	318	302
LOC100911248	974	717	638	772	778	591	849	743
Rab44	9	18	10	13	15	13	13	12
Lztr1	548	407	367	530	462	335	495	444
Lrrc74b	1	2	1	16	0	1	2	2
P2rx6	170	95	148	283	151	99	177	169
Slc7a4	124	110	93	142	123	109	187	136
Smpd4	283	216	184	210	224	155	244	202
Ccdc74a	2	5	3	1	2	0	2	1
Med15	218	164	150	224	162	140	213	168
Klhl22	606	537	435	511	588	396	544	514
Dgcr6	186	153	103	200	133	111	156	148
Ranbp1	411	357	290	273	357	231	364	313
Trmt2a	125	105	98	114	113	74	123	125
Dgcr8	458	329	297	313	355	235	345	321
Arvcf	175	135	88	139	122	92	153	147
Comt	294	215	264	302	299	217	257	278
Txnrd2	132	94	85	118	97	78	106	96
Gnb1l	51	31	31	45	44	32	31	28
Tbx1	3	0	2	0	0	0	2	1
LOC100362453	872	671	646	715	832	534	788	652
Klhl6	29	24	17	20	30	17	24	30
Map6d1	245	171	175	205	255	172	197	175
Tecrl	0	0	0	4	0	0	1	0
Chodl	6	2	1	0	8	3	10	6
Tmprss15	0	2	0	0	0	0	1	0
Tprg1	0	0	1	0	0	0	0	0
Tp63	0	0	0	1	0	0	1	0
Cldn1	3	5	2	9	1	2	4	2
Il1rap	403	292	308	266	364	219	354	341
Ccdc50	305	225	188	191	267	169	237	200
Fgf12	539	442	389	405	489	318	440	404
Smr3b	0	0	1	2	1	0	1	0
Retnlg	0	0	0	0	0	0	0	0
Vcsa2	0	0	1	1	2	0	0	1
Smr3a	0	0	1	0	0	0	0	0
Cabs1	0	0	1	1	1	0	0	2
Csn3	0	2	0	0	0	1	0	0
Bace2	26	16	15	21	22	8	22	30
Retnla	0	0	0	0	0	0	0	0
Dzip3	1007	729	569	727	841	578	788	703
ste2	0	0	0	0	0	0	0	0
Ift57	127	100	115	133	128	57	121	97
Mx1	12	4	4	5	0	2	8	14
Sult1d1	225	208	150	156	143	171	199	183
Fam3b	1	0	0	0	0	1	0	1
Mx2	83	88	99	49	166	45	68	80
Cd47	374	251	263	377	385	223	359	325
Sult1b1	0	0	0	0	0	0	0	1
Bbx	488	384	310	348	475	303	387	397
Ugt2a3	1	2	0	2	0	1	1	0
Tmprss2	0	0	0	0	0	1	1	1
Rcan1	339	274	226	307	333	213	334	276
Ugt2b35	0	7	0	0	2	2	0	0
Cblb	266	213	192	199	256	151	250	211
Kcne1	0	0	0	0	0	0	0	0
LOC498063	1	0	0	0	0	0	0	0
Alcam	1411	1039	975	827	1281	776	1223	1152
Ugt2b17	4	16	2	5	6	5	3	2
Atp5o	1289	1100	977	1318	1112	944	1219	1081
Atp6v1a	5984	4689	4343	4718	5354	3898	5392	4785
Ythdc1	682	550	510	518	692	410	596	573
Itsn1	2205	1869	1597	1550	1715	1425	1954	1809
Tmprss11b	0	0	0	0	0	0	0	0
Prdm8	5	2	3	1	1	4	3	5
Tmprss11f	0	0	0	0	0	0	0	0
Gnrhr	0	0	0	0	0	0	0	0
Donson	127	104	118	85	96	73	100	99
Sidt1	346	278	271	260	299	212	335	266
Stap1	1	1	1	1	2	4	0	5
Son	5785	4767	4336	4619	5476	3568	5284	4683
Epha5	911	937	885	801	744	637	678	706
Dnajc28	121	91	98	91	103	75	105	89
Tmem50b	1332	931	854	1185	1113	751	1074	919
Naa11	1	0	0	1	0	1	2	2
Ifngr2	253	233	192	199	215	164	225	186
Paqr3	282	199	206	228	229	152	300	202
Paxbp1	385	321	238	259	324	233	336	253
Evi5	1181	985	859	1074	1172	754	1062	891
Bmp2k	266	221	197	261	260	170	308	267
Boc	126	95	70	117	98	95	132	103
Gfi1	0	0	1	0	0	0	1	0
Gtpbp8	50	45	28	47	40	29	40	32
Anxa3	371	270	278	284	392	218	348	280
Cd200r1l	0	0	0	0	0	0	0	0
Igfbp7	264	189	187	200	251	160	247	211
Synj1	4601	3751	3614	4029	4446	2929	4249	3727
Ccdc80	101	61	63	102	66	52	93	76
Fras1	272	182	200	314	313	197	244	221
Glmn	185	161	162	150	201	118	200	174
Noa1	201	153	141	144	182	105	188	140
Slc10a6	11	6	10	0	1	1	4	1
Ptpn13	201	176	146	221	205	117	170	169
Slc35a5	325	214	214	245	292	172	245	232
Mrpl1	0	12	0	0	8	0	0	0
Eva1c	19	7	16	10	16	14	25	20
Brdt	19	14	18	20	23	18	21	25
Rest	149	120	112	127	140	71	163	122
Cnot6l	462	306	301	288	355	261	385	314
Mapk10	1245	1173	1004	1661	1266	918	1383	1164
Urb1	366	271	266	334	340	228	332	292
Thegl	0	1	3	0	0	2	0	0
Ccng2	183	147	155	149	185	138	174	118
Gtf3c3	310	255	227	309	261	218	259	256
Hunk	24	16	13	20	19	9	14	8
Tgfbr3	413	265	302	320	338	202	327	305
Atg3	278	216	197	243	266	186	252	241
Rasl11b	15	23	17	33	22	14	16	13
Srp72	1353	1137	949	1033	1164	851	1243	1099
Paics	500	436	416	523	461	329	434	443
Scaf4	183	140	116	199	144	111	165	129
Cdc7	76	67	50	55	94	72	63	68
Usp46	1139	880	801	893	1035	780	1088	839
Fam114a1l1	4	2	3	1	6	4	3	5
Zfp644	1222	949	870	951	1165	750	1089	908
Sod1	1327	1111	887	1031	1265	854	1325	1097
LOC100911575	116	118	75	101	117	79	108	104
Barhl2	35	37	26	2	16	34	41	30
Spata18	1	0	3	11	2	1	0	0
Lrrc8d	291	180	183	230	263	177	265	224
Lrrc8c	200	149	171	203	215	130	193	192
Ccni	1175	814	852	1225	1048	838	1160	899
Ncam2	2440	1979	1754	2040	2199	1440	2254	1940
AABR07014836.1	3	2	1	4	4	6	8	1
Ppat	313	250	224	233	239	161	272	226
Lrrc8b	275	222	212	204	250	190	268	221
AABR07014241.1	0	0	0	0	0	0	0	0
LOC103690086	3	0	0	2	1	0	1	0
Sgcb	1054	790	655	899	986	625	1049	829
Aasdh	180	160	160	136	240	143	160	162
RGD1311575	1175	963	811	839	1042	664	1010	883
Cd200	1039	847	735	760	997	609	1031	801
Cds1	515	410	413	569	473	303	498	465
Exoc1	663	548	508	514	659	348	600	534
Tmprss7	12	19	7	5	6	7	9	12
Pkd2	343	249	213	307	278	186	295	266
Nkx6-1	3	0	1	9	9	0	2	0
Tagln3	37	19	0	18	37	37	37	37
Dcun1d4	1207	951	962	844	1227	761	1091	1025
Cep135	120	99	85	115	121	81	104	117
Mepe	1	3	1	1	3	1	2	1
Ibsp	0	1	2	1	1	0	1	0
Gpat3	178	101	107	138	191	108	168	138
Tlr6	33	27	21	28	25	12	27	31
Klf3	225	166	179	212	235	157	226	240
Nmu	0	1	2	1	0	1	3	0
Fam175a	20	16	15	24	23	13	22	15
Dmp1	1	0	1	0	0	0	0	2
Dspp	0	0	0	0	0	0	0	0
Pdcl2	10	14	4	6	5	9	10	10
Phldb2	68	43	46	63	48	39	39	47
Cwh43	1	1	0	0	0	0	2	0
Clock	1530	1255	1197	1250	1523	1036	1386	1249
Nectin3	216	158	164	119	170	132	172	188
Gnpda2	226	145	128	169	187	141	154	130
Mrps18c	146	109	123	146	134	82	115	111
Tbc1d1	485	400	371	355	436	306	438	391
Helq	112	86	82	85	101	75	114	74
Sept11	470	394	313	513	430	355	429	369
Pgm2	85	107	86	107	125	81	117	86
Nudt9	278	212	186	248	264	192	257	240
Ropn1	0	0	0	0	0	0	0	0
Hpse	5	5	7	25	13	2	11	11
LOC498368	44	33	35	40	47	26	37	35
Rell1	88	65	59	68	66	34	78	69
Coq2	267	202	202	193	211	145	247	197
Ociad2	14	14	15	17	21	11	13	17
Tmem165	256	177	188	218	227	148	210	175
AABR07072371.1	4	2	0	0	0	0	2	0
Sowahb	28	23	30	26	13	27	24	26
Lin54	260	174	192	176	230	118	223	199
Ccdc158	15	17	6	9	24	10	12	15
Ociad1	781	640	534	782	692	608	798	658
Guf1	268	240	213	254	267	162	283	233
Shroom3	36	42	34	37	30	34	24	27
Hsd17b11	360	237	226	274	320	191	309	267
Hsd17b13	0	3	4	1	2	1	4	6
Klhl8	711	612	506	608	661	494	701	573
Mylk	229	127	104	378	210	114	234	189
Srd5a3	60	34	29	58	50	35	55	49
Plac8	2	4	12	5	7	5	12	3
Stbd1	11	1	3	11	9	5	12	7
AABR07012587.1	0	0	0	0	0	0	0	0
Yipf7	0	0	0	0	0	0	0	0
Scarb2	1536	1306	1220	1224	1685	1046	1381	1256
Kit	215	222	136	746	333	179	319	186
Adcy5	928	661	580	880	705	552	912	734
Aff1	133	112	82	184	106	85	118	111
Sema5b	33	23	20	69	37	19	45	32
Dirc2	423	304	299	355	377	238	339	336
Hspbap1	114	76	69	91	86	57	97	98
Pdgfra	996	753	750	702	922	625	953	820
Slc30a9	1275	1061	986	986	1316	808	1138	965
Nup54	163	116	100	102	144	88	140	113
Fryl	2412	1776	1757	2222	2318	1535	2113	1879
Sec31a	495	343	354	462	438	356	466	444
Wdr5b	43	49	50	39	49	33	39	45
Tmem33	1312	985	1076	1200	1316	937	1241	1175
Fam162a	377	303	253	308	334	212	297	279
Art3	37	27	30	26	19	31	29	30
Tmem150c	604	387	347	388	459	336	512	420
Enoph1	414	306	345	309	382	250	403	308
Casr	6	6	2	8	5	1	0	3
Gsx2	0	0	0	0	0	0	0	0
Chic2	46	23	31	38	32	24	35	39
Hnrnpdl	580	483	464	489	529	345	593	477
Slain2	429	360	358	391	455	278	436	357
Lnx1	134	129	107	207	158	106	133	116
Naaa	119	83	66	73	101	61	83	72
Fip1l1	439	391	315	289	387	232	365	324
Phf6	483	384	354	435	495	327	445	368
Tec	45	30	26	37	48	23	36	26
Sh3bgrl	65	57	56	53	75	51	52	49
LOC100909732	19	13	6	20	22	22	13	29
Ildr1	13	2	5	13	7	3	12	4
Brwd3	174	138	141	155	158	106	177	134
Hnrnpd	218	188	168	325	232	202	254	211
Snx29	366	218	213	197	256	207	263	245
Uso1	1104	861	728	832	935	694	994	822
Corin	1	2	2	16	6	1	2	3
Kcnj12	115	103	72	88	77	76	111	77
Tnfrsf13b	0	0	1	0	0	0	0	0
Slc15a2	565	347	380	577	541	287	492	451
Hlx	3	1	0	4	1	4	7	5
Atp10d	75	56	29	51	56	37	56	54
LOC103689943	76	33	57	39	54	54	109	47
Limch1	1224	875	898	1034	1189	771	1035	990
Tsn	1140	842	837	1009	1126	703	986	917
Commd8	280	256	239	262	298	196	253	255
AABR07039541.1	2	5	0	5	5	2	1	2
RGD1310587	62	54	58	57	84	43	75	80
RGD1566265	130	109	94	99	143	94	130	120
Gabrb1	512	387	307	318	399	333	458	372
Aldh3a1	3	1	0	1	2	2	3	1
LOC686087	39	34	32	47	34	36	26	35
Olr982	0	0	0	0	0	0	0	0
Gabra4	229	212	140	352	270	141	264	229
Dgke	541	390	371	392	479	268	474	388
Mark1	670	517	433	559	529	426	582	481
LOC100361079	0	0	0	0	0	0	0	0
Trim25	47	21	18	36	17	13	25	27
Aldh3a2	781	637	609	640	829	507	657	638
Uchl1	5843	4039	3698	3175	4766	2743	4542	4118
Rasgef1b	261	208	208	149	219	148	239	190
Tbx22	0	1	1	0	0	0	0	3
Rgl1	687	539	475	775	558	451	663	624
Gabra2	554	381	322	437	380	304	447	456
Eaf2	8	3	3	3	2	5	5	0
Tsen15	113	93	103	114	137	66	101	88
Rab3gap2	1055	842	741	1011	1035	642	913	834
Scpep1	209	162	155	170	227	141	179	156
Gabrg1	879	571	516	734	684	467	766	612
Prkg2	308	207	194	152	250	167	276	195
Rnf112	868	721	661	437	756	513	769	643
Itm2a	244	143	229	232	367	133	246	206
Iars2	568	471	452	487	535	408	530	484
Rgs8	1278	1298	987	1158	1094	1184	1248	1146
Sgcd	23	22	29	15	21	17	27	22
Akap1	339	309	288	361	345	246	350	286
Clasp1	2252	1618	1619	1802	1981	1442	1999	1706
Bpnt1	691	559	475	617	660	424	619	566
LOC102550080	0	2	0	0	0	0	0	0
Bmp3	63	44	25	27	40	34	73	62
Mfap4	23	12	0	10	31	3	10	23
Prg4	1	3	2	1	1	2	2	1
Tceal1	401	343	252	285	368	254	364	309
Trim41	296	220	195	258	249	197	298	215
Morf4l2	1694	1377	1263	1455	1769	1090	1526	1339
Glra4	20	6	9	33	27	3	29	20
Eprs	1665	1308	1207	1651	1718	1023	1559	1378
Tpr	2115	1766	1661	1624	2007	1202	1842	1610
Serpinb8	0	0	1	0	0	1	0	1
Slc30a10	537	368	347	289	403	288	428	428
Fam129a	10	7	16	13	11	7	18	11
Pdxdc1	445	321	352	331	392	278	375	365
Rbm47	6	0	1	5	1	1	5	6
Mapk7	20	13	18	18	0	25	30	10
Gpc4	62	35	35	59	73	25	44	43
Tfcp2l1	25	11	27	26	38	25	20	20
Serpinb10	0	0	0	0	0	0	0	0
Tgfb2	141	116	138	162	163	79	156	137
Plp1	52868	36810	39591	34975	55753	31268	47710	43256
Zc3h7a	311	253	252	268	350	209	332	248
Fam114a2	110	69	74	74	90	84	87	74
Pctp	29	16	24	55	28	22	24	26
Lpar4	33	28	18	25	33	15	23	18
Zcchc5	0	0	0	0	1	0	0	0
G3bp2	1285	983	912	987	1160	750	1160	1024
Tmem100	182	136	112	183	178	91	206	165
Mmd	540	426	358	344	420	319	514	411
Ralb	72	66	82	84	98	58	83	70
Mfap3	142	109	92	109	157	83	152	107
Maged2	402	332	264	322	417	274	352	285
Rrp15	75	68	47	62	63	50	83	60
Fndc3c1	1	2	0	1	1	0	0	3
Txndc11	178	120	92	158	144	81	161	139
Rnf2	184	120	124	157	161	114	150	143
Hlf	80	76	49	161	88	62	98	75
Fbxo40	0	0	1	4	3	0	2	1
Serpinb2	0	0	0	0	0	0	0	0
Nid1	229	145	162	156	198	116	184	177
B9d1	83	74	63	63	88	43	80	74
Tnr	1499	1192	1149	1496	1463	1001	1385	1310
Trim7	25	19	10	12	13	6	22	15
Ifi47	3	2	3	3	6	6	10	10
Polq	24	3	62	25	63	4	29	21
RGD1307830	96	93	90	105	130	85	114	92
Tom1l1	174	116	97	126	135	131	161	141
AABR07058831.1	0	0	0	0	0	0	0	0
Insig2	157	141	106	144	143	109	173	126
Gpr137b	139	106	87	89	100	89	137	85
Chrna9	0	0	0	0	0	0	0	0
AC133273.1	1	1	1	1	1	2	0	0
Mbnl3	0	0	0	0	0	0	0	0
Galnt10	154	135	96	254	146	118	176	115
AABR07063126.1	0	0	0	0	0	0	0	0
Stxbp5l	865	707	719	636	751	623	848	724
Wfdc17	0	0	0	0	0	0	0	0
Ddx3y	1	0	6	0	3	0	0	0
Spata17	10	9	8	10	11	8	3	3
Cdkl2	695	605	626	461	712	420	631	564
Gnl3l	2406	1790	1699	1997	2154	1533	2103	1811
Flt4	29	21	28	23	22	15	26	28
Gpatch2	119	125	83	112	126	87	132	101
Ccdc93	272	225	209	253	273	182	261	227
Mtm1	523	399	345	402	387	293	441	402
Pdc	7	5	3	2	2	0	6	2
Litaf	284	203	200	251	273	159	225	225
Gpr37	2007	1493	1605	1752	1832	1263	1926	1747
Ptgs2	48	48	37	33	43	30	36	43
Rap2c	556	471	443	447	585	352	542	442
Prm1	0	0	0	0	0	0	0	0
Kif2b	1	0	0	0	0	0	0	2
C1galt1c1	252	176	186	254	258	166	237	191
Wnk3	664	552	519	570	706	441	599	519
Epb4.1l5	131	103	94	97	118	92	118	119
Prm2	0	0	0	0	0	0	0	0
Rhoh	8	1	4	4	1	5	1	0
Pds5a	731	595	508	609	735	434	604	546
Heatr6	115	86	86	106	123	78	120	80
Kifap3	3036	2521	2258	2445	2857	1920	2785	2417
RGD1309748	816	737	651	815	870	608	865	699
Rchy1	340	232	278	305	345	218	342	269
Tnn	3	1	3	2	9	1	5	1
Htr5b	23	24	15	5	4	11	15	17
Smim14	516	380	364	425	541	292	451	417
Serpinb7	0	0	0	0	0	0	0	0
Tsr2	1086	897	767	854	1090	683	1023	841
Mcts1	276	237	176	217	253	166	264	187
Prm3	0	0	0	0	0	0	0	0
Taf1	1008	784	756	839	1013	612	889	828
Tnp2	0	0	0	0	1	0	0	0
Socs1	4	6	2	4	7	4	7	1
Mrps14	247	200	193	214	232	175	198	165
Tekt5	11	8	10	9	5	4	8	12
Cacybp	1159	922	828	799	1080	705	939	872
Nubp1	116	76	72	98	89	57	83	92
Sap30l	98	68	59	49	88	62	69	99
Serpinb3a	0	0	0	0	0	0	0	0
Parm1	413	339	288	482	405	255	435	386
Trmt1l	196	138	131	161	177	122	167	149
Hand1	0	0	2	1	0	1	0	1
Serpinb11	0	0	0	0	0	0	0	0
Cul4b	602	448	459	519	658	377	590	500
Rps6ka6	191	136	142	163	178	112	127	149
Esrrg	388	436	480	502	475	367	365	318
Dpp10	629	508	453	454	553	361	574	469
Hsd17b6	0	0	0	0	0	0	0	0
Hnf1b	0	0	0	0	0	0	0	0
Grap	9	0	13	8	9	5	9	8
Serpinb12	0	0	0	0	0	0	0	0
Sox9	80	70	58	108	94	59	105	88
Ero1b	422	358	311	292	359	293	413	339
Carhsp1	594	431	385	404	535	380	543	404
Ddx52	198	137	147	161	182	133	200	170
Pmm2	244	190	174	213	238	148	209	196
Slc5a10	0	0	0	0	1	0	0	0
Ivns1abp	1425	1416	1272	1252	1780	1301	1338	1158
Edaradd	2	2	0	0	0	1	1	0
Ptpn4	2525	2096	1992	2479	2459	1699	2398	1916
Car10	260	156	151	135	195	130	194	197
Kctd3	1031	854	811	747	935	617	1037	865
LOC100910563	3	0	3	0	0	0	1	2
Cnot8	631	524	460	533	671	428	588	495
Naca	1268	1019	888	1019	1263	861	1291	1011
Dexi	310	258	243	247	266	200	250	239
Abat	2284	1914	1565	2658	2004	1827	2256	1915
Serpinb5	0	0	0	0	0	0	0	0
Vom2r28	0	0	0	0	0	0	0	0
Ptges3	1101	846	709	839	1020	625	1031	902
Ugdh	315	307	282	261	322	227	297	282
Utp18	117	125	103	92	122	63	109	94
Gemin5	263	201	215	220	214	155	203	206
Rap1gap2	976	822	708	1083	798	683	890	740
Kcnk2	304	211	171	176	264	173	252	248
Pla2g4a	49	36	31	43	52	38	48	44
Ciita	5	2	0	1	4	2	1	1
Magee1	1748	1311	1200	1168	1429	959	1419	1247
Pbdc1	213	221	166	162	231	150	205	209
Emp2	30	23	13	38	19	14	24	20
Lamc2	7	7	4	6	5	1	3	4
Cluh	1544	1294	1162	1544	1456	1056	1538	1243
Nme2	775	579	517	748	805	505	823	616
Lamc1	522	444	416	480	447	337	526	447
Zfp692	307	262	176	206	219	180	278	229
Shcbp1l	2	0	1	2	1	0	1	3
Nme1	469	371	329	442	428	285	493	391
Tfb2m	179	132	169	176	186	144	171	138
Mtmr1	279	198	154	249	215	184	243	213
Hgd	0	0	0	0	0	1	1	0
Vps4b	775	565	527	549	756	421	599	513
Phf8	513	385	384	362	453	327	430	403
Cnst	274	203	185	238	283	167	231	202
Nuf2	7	3	2	6	5	7	4	6
Zfp672	188	137	140	153	155	106	173	158
Mettl22	144	128	119	154	141	109	129	121
Scgb3a1	2	0	0	0	1	0	0	0
Ndufb4	868	641	634	698	836	513	788	700
Sec14l1	308	210	214	397	258	235	313	237
Sele	9	11	5	12	13	9	9	6
Prpsap2	400	349	324	327	442	277	423	332
Btc	18	12	11	19	29	14	17	15
Rgs5	355	230	222	252	295	191	248	291
AABR07042077.1	404	314	320	334	357	276	387	309
Dhx9	802	610	704	789	861	544	794	721
Rabgap1l	367	307	293	289	361	238	317	286
Fstl1	401	270	274	575	429	228	345	307
Ccdc43	174	149	114	128	203	90	161	116
Spag9	5933	4779	4587	5085	5686	3816	5531	4893
Rc3h1	910	725	686	676	861	573	845	794
Zdhhc15	100	66	87	82	94	52	79	77
Adam11	559	445	346	388	405	374	558	493
Areg	0	0	0	0	1	1	2	1
Pafah1b1	9995	8154	7878	7891	9933	6186	9340	7869
Tada2a	159	154	124	170	164	122	185	150
Lias	260	181	181	195	253	174	236	184
Ulk2	946	778	776	809	977	604	912	764
Mettl16	299	243	227	201	299	191	247	222
Dlg3	738	616	521	717	695	434	715	616
Tmem114	2	1	0	3	2	1	1	1
Ereg	0	0	0	0	2	0	1	1
Rgs4	561	504	352	588	402	395	452	438
Npl	97	61	39	62	71	55	55	72
Sell	1	0	0	0	0	0	1	0
Aatf	138	110	109	120	129	87	123	95
Kdsr	88	67	82	107	95	48	83	84
Epgn	6	5	6	8	18	4	16	18
Serpinc1	5	4	1	2	4	2	1	2
Pou3f4	66	56	40	37	54	48	76	62
AABR07039648.1	0	0	0	0	0	0	0	0
Abcb7	169	133	149	159	205	145	164	136
Bcl2	29	31	25	30	31	18	29	32
Cxcl2	0	0	0	0	1	0	0	0
Sstr2	107	54	42	51	49	42	82	86
Selp	0	0	0	0	0	0	0	2
Cog1	326	229	269	275	325	218	322	271
Gpr156	15	8	1	12	1	6	8	5
Gdpd2	103	80	71	106	68	74	89	84
Cxcl1	0	0	0	0	1	0	0	0
Sept9	219	152	160	154	138	117	188	186
Gfpt2	36	25	20	34	22	22	20	26
Brinp3	377	264	236	300	356	205	348	292
Lhx1	24	12	17	33	33	12	25	23
Dars2	172	148	101	138	140	120	166	147
Higd1b	29	21	15	23	17	15	17	22
Eftud2	470	320	319	466	420	341	506	356
LOC24906	0	0	0	0	0	2	1	0
Phlpp1	2101	1529	1510	1687	1862	1276	1874	1826
Mapk9	2741	2144	2158	1979	2594	1713	2627	2213
Rlim	318	224	187	242	278	161	233	241
Hsd17b7	73	53	57	58	65	28	64	46
Rbfox1	2369	1675	1579	1776	2094	1254	2462	1894
Tob1	211	178	156	209	196	152	215	164
Ppbp	1	0	0	0	0	0	0	0
Wfikkn2	64	25	36	65	49	43	54	54
Slc16a2	26	19	15	40	32	17	29	21
Gsk3b	797	618	611	648	750	524	753	691
Klb	0	0	1	2	0	0	0	0
Luc7l3	1283	1062	993	948	1252	745	1211	1042
Pdzd11	178	152	154	155	200	121	159	147
Slc19a2	324	249	223	225	268	200	305	262
Atp5b	9091	7676	6932	9169	8991	6293	8583	7407
Cdc42bpa	3623	2710	2627	2832	3296	2173	3038	2684
Cxcl6	1	1	3	2	2	4	1	2
Usp27x	125	66	76	83	93	54	98	94
LOC691286	0	0	0	0	0	0	0	0
Maoa	658	532	454	656	632	432	601	536
Fam104a	370	264	242	314	393	240	335	279
Myo19	85	162	72	112	91	136	93	84
Rfc1	706	526	481	617	716	456	689	532
Olr1432	0	0	0	0	0	0	0	0
Ccdc181	333	255	256	314	333	219	311	281
Clcn5	311	260	257	216	276	196	261	249
Cacna1e	1991	1329	1255	1697	1615	1115	2031	1826
Nacc1	720	537	470	723	604	500	778	605
Rassf6	18	6	10	8	13	8	10	8
Rbm25l1	221	225	164	154	213	164	224	192
Fam183b	2	0	0	17	1	0	6	2
Rbm25	110	81	84	98	120	73	116	76
Klhl20	325	260	245	282	346	214	304	294
Eef2kmt	14	6	11	16	11	7	22	15
Afm	0	0	0	0	0	0	0	0
Psen2	152	93	78	144	129	67	138	137
Ddr2	22	8	12	17	6	8	20	20
Zcchc2	249	236	221	191	233	170	258	237
Alg1	91	58	47	89	50	41	63	68
Blzf1	154	124	104	120	138	104	134	130
Myh10	3671	2766	2601	4100	3345	2405	3471	3065
Afp	0	0	0	0	0	0	0	0
Ankrd45	0	5	6	6	2	15	4	10
Mnt	205	151	102	166	145	102	172	125
Nagpa	70	48	37	28	34	37	41	51
Prdx6	1623	1167	906	1720	1170	1040	1531	1328
Nme7	159	111	100	126	123	106	129	103
Akap10	599	448	451	493	541	396	534	455
Specc1	2588	2040	2026	1592	2449	1743	2168	1998
Arr3	2	4	0	0	4	1	1	1
Ccdc103	2	0	0	5	4	0	0	0
Nr1i2	2	2	3	2	0	1	1	0
Plekha6	1432	1095	1109	1465	1388	916	1267	1191
Slc35a4	312	243	229	286	270	220	275	258
Alb	7	7	3	21	14	6	15	4
Parn	155	123	112	130	147	100	142	132
Trmt1	235	168	177	275	214	157	185	192
Trim11	145	123	100	115	107	83	131	97
Car4	49	55	63	56	71	25	46	43
Sec14l5	121	77	84	68	105	75	117	89
FAM187A	2	2	2	1	6	2	2	1
Gfap	493	487	411	1198	1143	470	530	384
Akap4	0	0	0	0	0	0	0	0
Adora2b	27	20	19	27	21	15	34	34
Zcchc13	0	0	0	0	1	0	1	0
Tsx	0	0	1	1	0	0	1	1
Uap1	282	220	201	226	248	189	260	202
Guk1	610	564	580	596	697	471	627	502
Ppl	70	47	36	65	54	44	59	61
Wdr19	482	390	367	400	458	322	437	437
Atp1b1	12372	10452	10191	12010	12108	8350	11711	9735
Ankrd40	1943	1261	1475	1547	1705	1051	1682	1381
Golt1a	0	0	0	0	0	0	0	0
Ren	2	1	1	0	1	1	0	1
Ankrd17	2999	2478	2428	2435	3060	2011	2828	2596
RGD1561897	2766	2173	1820	2006	2444	1615	2378	2062
Mrpl55	88	84	45	89	67	71	79	76
RGD1304587	57	31	39	28	42	23	39	40
Socs3	4	1	3	2	0	2	0	1
Dpt	0	1	0	0	0	0	0	0
Abcc3	15	14	19	13	19	11	13	12
Pgs1	436	406	345	438	410	334	432	394
Lyl1	7	11	9	10	9	6	5	11
Ccnb3	2	0	2	0	1	1	1	0
P2ry4	30	15	14	6	18	17	17	27
Stim2	815	639	546	493	673	475	704	655
Shroom4	187	136	108	150	158	104	173	138
Ndp	162	119	110	156	163	95	136	128
C1ql1	55	28	31	48	44	24	56	40
Xcl1	0	0	0	0	0	0	0	0
Tnfsf4	3	0	1	3	3	2	3	6
Itpkb	240	187	165	307	221	175	255	209
Zswim7	15	6	13	23	15	10	16	9
RGD1565283	4	0	1	4	5	2	6	5
Cdx4	0	0	0	0	0	0	0	0
RGD1563606	0	0	0	0	0	0	0	0
Maats1	40	19	20	27	22	27	31	27
Ttc19	391	354	265	323	372	269	324	319
Faslg	12	7	11	13	16	7	8	14
Tbx19	3	6	2	6	7	3	3	6
Tsr1	485	376	377	382	461	294	444	404
Nf1x	152	96	84	151	87	89	158	138
Bmp15	3	2	1	2	1	1	4	2
Efhc2	25	17	23	38	30	10	20	20
Nmt1	691	626	536	621	689	492	709	570
Srr	146	100	90	115	111	64	112	91
Slc9a3r2	373	314	334	357	346	244	353	359
Timmdc1	186	125	105	174	157	102	152	144
Tbc1d19	299	249	233	254	299	173	248	208
Rasgef1c	65	48	47	50	72	32	51	69
Rn50_X_0749.1	0	0	0	0	0	0	0	0
Rn50_X_0749.2	0	0	0	0	0	0	0	0
Gadd45gip1	214	182	172	215	168	113	188	173
Rpgr	155	124	80	141	149	88	132	108
Poglut1	688	541	495	391	601	418	588	512
Olfml2b	90	99	66	67	74	58	86	80
Ubn1	572	465	429	503	539	402	519	484
Slc25a47	2	4	1	3	5	2	3	2
Rn50_X_0749.3	904	781	680	518	834	585	736	643
Rad23a	230	160	137	204	174	146	228	178
Rn50_X_0736.1	0	0	0	0	0	0	0	0
Dnah17	7	5	9	11	9	2	12	4
Calr	3301	2462	2440	2556	3069	1974	2736	2645
Awat2	0	1	1	0	0	0	0	0
Atp2b4	1804	1362	1159	1162	1744	971	1640	1494
Plcd3	69	52	53	92	64	43	79	56
Rn50_X_0706.1	0	0	0	0	0	0	0	0
Sft2d2	61	38	28	48	61	32	51	42
Wnt3a	0	0	0	0	0	0	0	0
Smg6	527	350	317	334	399	286	421	392
Mettl13	195	157	183	227	198	174	197	191
Tiprl	293	253	229	237	271	210	279	254
Hsd17b10	189	161	149	249	156	129	184	177
Tbc1d9b	1476	1060	990	1287	1439	956	1382	1196
Cox18	46	38	27	37	54	33	39	48
Cask	0	2	12	29	22	0	0	3
Optc	1	1	1	2	1	1	0	1
Rn50_X_0733.2	19	22	23	24	32	24	32	36
Phka1	758	635	557	647	673	498	682	548
Bst1	0	0	0	0	0	0	0	0
Glyr1	1532	1289	1199	1289	1449	1037	1464	1312
Wnt9a	0	0	0	0	0	1	1	1
Npffr2	7	4	7	3	5	1	5	3
RGD1564036	30	28	34	35	40	21	43	30
Cd38	128	90	78	172	158	66	120	98
Pigl	48	34	33	29	47	31	52	31
Vamp4	721	495	508	421	642	387	639	508
Gpr161	83	96	73	91	95	68	103	98
Tmem39a	99	72	62	72	79	59	98	69
Rbms2	55	35	34	73	51	35	50	47
Dcaf6	579	405	408	417	516	351	480	426
LOC690271	0	0	0	0	0	0	0	0
Ribc1	38	44	18	45	39	16	34	40
Parp1	586	443	433	422	467	373	507	415
Mycs	0	1	0	0	0	0	1	0
Cenpv	35	26	16	28	33	14	33	30
Arhgap31	260	199	166	195	181	169	217	192
Cmah	0	0	1	0	0	0	0	0
Fgfbp1	1	0	0	0	0	0	0	0
Prom1	276	201	231	262	273	173	290	224
Ubqln2	1064	795	706	857	879	696	1005	897
Dusp12	51	50	37	37	42	47	53	44
Trpv2	193	163	130	120	159	113	153	136
Kif19	54	44	38	22	31	39	43	48
Acbd4	183	158	155	147	199	145	151	133
Btbd17	111	57	64	59	78	75	107	81
Mageb5	0	0	0	0	0	0	0	0
B4galt4	78	75	45	64	72	44	68	58
Rn50_X_0609.1	0	0	0	0	0	0	0	0
Dph1	182	115	122	148	184	130	174	129
Psmd12	1029	792	817	825	953	585	920	838
Gc	0	0	1	0	0	0	0	0
Prelp	51	18	15	46	23	22	28	34
Rtn4rl1	209	154	117	296	137	145	227	162
Hdac8	158	105	100	114	126	100	108	122
Rpa1	663	493	451	579	485	403	612	507
Rogdi	1035	860	715	781	854	700	919	883
Spryd4	77	57	59	76	96	52	89	49
Zfp496	85	72	66	99	65	77	115	77
Traf7	381	300	239	312	306	253	314	306
Mip	0	0	0	0	0	0	0	2
Slc4a4	3182	2228	2005	2965	2816	2045	2765	2473
Fcrlb	2	2	3	0	0	2	1	2
Fcrla	3	1	3	1	1	0	0	1
Sept12	0	0	0	0	0	0	0	0
Smc1a	1136	1011	823	965	1082	726	1089	1007
RGD1310166	0	0	1	3	4	0	2	4
Gprc5c	33	18	19	17	18	15	24	20
Sqstm1	3719	2883	2289	2939	2878	2185	3357	2781
Timp2	1715	1303	1069	1003	1280	1096	1549	1306
Farsa	208	199	172	213	209	137	195	200
Mpc2	132	96	98	114	130	90	110	99
Bfar	393	332	286	339	388	253	369	322
Gm8444	0	0	0	0	0	0	0	0
RragB	1114	900	879	961	1201	613	750	877
Sdhc	984	855	774	992	958	733	935	846
Pla2g10	0	0	0	1	0	0	0	1
Nlrp3	22	20	11	9	18	10	15	17
Mpz	8	10	14	11	16	4	11	5
Serpinf1	5	6	7	6	5	3	8	9
Tapt1	577	431	417	488	543	356	505	430
Mixl1	1	0	0	0	0	0	1	1
Mat2b	573	419	393	448	492	340	485	439
Mageh1	191	150	107	154	142	128	170	137
Fmod	12	24	12	40	22	24	16	12
Acbd3	227	219	179	234	251	154	211	222
Anks3	321	254	193	226	277	223	312	301
LOC102552920	222	177	144	139	205	112	186	168
Cited1	26	23	22	28	34	19	28	19
Bhlhb9	312	294	280	278	350	275	345	283
AABR07040622.1	1	1	2	0	1	1	0	0
Caskin1	1808	1256	994	1343	1126	935	1576	1285
RGD1305733	1712	1480	1235	1430	1652	1129	1581	1421
Rps4x	1830	1446	1321	1471	1815	1351	1740	1420
Hexim1	372	286	263	309	299	223	365	298
Ldb2	331	245	227	195	304	183	292	284
Actr3	1380	1083	1045	1002	1280	767	1223	1127
Fmnl1	282	223	183	248	175	191	245	250
Ercc6l	9	2	1	2	7	6	6	3
Pcp4l1	491	443	393	359	340	424	428	353
Olr1463	0	0	0	0	0	0	0	0
Srp9	395	318	288	288	344	225	356	288
Helz	739	649	532	585	628	484	601	599
AABR07029742.1	65	49	47	59	62	49	78	62
Zfp287	167	113	103	107	148	121	147	111
Lgals3bp	125	53	106	111	199	60	117	114
Zfp286a	130	97	103	126	140	90	97	94
Trim16	187	169	131	178	171	133	159	139
H3f3a	227	179	178	192	233	167	196	205
Myoc	5	12	8	4	8	5	5	7
Degs1	709	511	476	590	619	415	654	535
Nudt16l1	136	84	75	115	101	67	95	71
Mprip	3850	3123	2653	3390	3219	2417	3400	3050
RGD1559951	0	0	0	0	0	0	0	0
Mid1ip1	702	520	404	614	544	350	637	501
Tspan7	4443	3398	3196	3744	3903	2687	4166	3630
Slc9a3r1	147	115	82	154	100	98	123	123
Serpinf2	13	8	2	4	6	5	4	11
Mgrn1	1003	822	734	981	886	771	1003	901
Mgat4b	131	113	84	129	112	97	136	113
Tp53bp2	368	232	210	334	306	175	301	271
Cant1	276	198	160	241	229	151	279	231
Gabrg2	1574	1205	1121	1703	1432	975	1541	1256
Gulp1	84	97	78	98	90	54	83	83
Wdr81	309	270	250	263	308	226	324	292
Ltc4s	4	1	3	2	0	4	2	0
Cacng1	0	2	1	2	0	0	1	0
Sde2	216	166	164	178	214	128	211	185
Mpzl1	253	188	188	220	250	157	265	223
B3galt2	335	293	254	190	302	234	249	234
Qdpr	2325	1954	1859	2303	2452	1709	2463	2050
Il23a	7	6	4	7	11	5	10	7
Ccng1	1024	817	704	1098	1145	701	1101	878
Cdc73	141	114	98	134	123	98	125	143
C1qtnf1	18	22	14	21	14	17	19	17
Nr1i3	71	61	49	48	60	47	68	50
Usp9x	9859	7698	7469	8039	9719	6051	8692	7522
Cacng4	244	144	131	232	197	156	237	187
Lefty1	3	1	4	2	2	3	2	0
Nat9	94	56	65	76	89	61	68	80
LOC100361655	9	8	5	4	1	6	3	0
Pycr2	151	120	86	135	98	88	135	116
Maml1	116	98	74	98	110	81	136	103
Atp6v0e1	180	125	102	176	136	123	156	134
Spata20	1	2	1	1	2	0	3	2
Spata32	20	20	10	12	8	8	15	14
Myo1d	859	621	572	619	724	577	710	654
Map3k14	54	52	46	69	48	39	66	69
Syce2	8	6	0	6	6	2	4	1
Grin2c	327	274	223	309	264	201	353	303
Mcm9	219	167	156	162	235	124	218	187
Rcsd1	39	24	23	41	33	26	31	34
Epn3	87	68	83	159	90	56	82	87
Mpv17l	26	14	7	14	23	9	24	13
Fbxw10	10	8	16	15	11	17	19	23
Cacng5	58	32	28	131	97	20	91	60
Lap3	860	726	729	868	916	595	798	779
Creg1	112	119	84	139	101	85	123	101
Cdrt4	0	0	0	0	0	0	0	0
Dck	183	178	149	133	190	129	193	136
Cd247	1	2	2	1	0	1	0	1
Btg2	63	47	37	50	54	44	50	48
Flcn	583	504	436	572	503	375	575	495
Chad	18	11	15	12	15	15	16	28
Cxcr3	0	1	0	0	1	0	1	0
Gcdh	370	318	252	318	351	264	380	295
Tmem63a	278	197	179	257	243	225	233	228
Glra2	253	149	162	194	261	104	187	166
Rrn3	658	496	512	517	647	386	637	521
Cdip1	1430	1151	1104	1462	1366	1078	1397	1142
Ppm1d	162	116	102	113	140	82	136	127
Acsf2	311	242	294	318	287	232	313	271
Nt5m	68	54	38	73	59	50	84	61
Klhl21	219	137	145	175	184	120	183	167
Mybph	31	28	19	30	25	21	34	22
Pmp22	309	279	236	286	338	209	329	269
AABR07037798.1	0	0	0	0	0	0	0	0
Canx	6933	5039	4903	5895	6379	4348	6224	5655
Rn50_X_0594.5	0	0	0	0	0	0	0	0
Fancb	18	21	7	16	27	13	14	7
Olr1016	0	0	0	0	0	0	0	0
Rasd1	41	43	24	31	39	31	42	19
Col23a1	6	5	5	3	8	2	5	7
Mospd2	183	159	149	171	210	133	183	168
Pabpc5	22	9	7	11	9	3	11	10
Col3a1	23	18	20	19	16	15	31	37
Ogt	2781	2100	2114	2435	2776	1657	2373	2178
Cadm3	2237	1672	1393	1766	1688	1299	1916	1681
Tmem220	0	2	2	1	1	0	3	1
Otc	0	0	0	1	0	0	0	2
LOC103690141	227	210	157	205	160	159	198	178
Rbm31y	0	0	0	0	0	0	0	0
Hs3st3b1	35	21	21	15	19	30	33	17
Glrx2	125	103	87	112	127	81	100	95
Rbfox3	254	185	172	190	178	145	251	203
Cenpf	4	5	2	8	5	1	5	1
Grsf1	1101	946	869	982	1154	752	1070	879
Cby3	7	4	0	4	11	4	9	4
Adprm	141	96	110	101	124	100	104	89
Tomm40l	252	216	197	219	223	180	220	209
Hnrnph1	1485	1197	1177	1197	1473	899	1297	1130
Fmo4	19	21	18	12	32	8	16	12
Gm8225	2	0	2	0	0	0	1	0
Stx6	562	425	388	459	514	384	553	509
Slc35f5	143	122	116	122	145	94	117	115
Ptpn14	27	21	19	44	19	14	34	17
Ldoc1	1	0	0	0	2	1	1	0
Elac2	319	245	215	215	260	206	284	212
Rufy3	1646	1399	1296	1461	1643	1095	1522	1290
F9	0	2	0	1	0	0	1	0
Trove2	693	588	503	624	731	430	596	571
Mcf2	171	134	150	143	174	140	129	140
Il15	1	0	0	1	4	0	1	2
Adora1	1161	897	736	1082	975	921	1059	921
Klf1	4	5	1	3	3	3	4	5
Asb9	1	0	0	0	0	0	0	3
Lypd1	399	270	245	290	424	192	309	281
Zfp13	75	46	34	50	31	39	60	53
Actrt1	0	0	0	0	0	0	0	0
Bicdl2	9	12	5	3	6	4	9	8
Zfp330	380	297	270	301	382	236	349	305
Srebf1	758	518	400	763	562	404	737	548
Hid1	671	536	396	580	507	422	597	490
Capn8	23	8	8	11	20	10	17	20
MAST1	678	499	436	521	478	449	610	559
Fundc1	363	333	323	311	427	239	360	310
Atp11c	239	211	190	186	218	163	213	213
Slc6a4	10	1	1	61	116	2	1	1
Rnf150	176	138	139	169	188	109	186	146
Aim2	3	2	2	6	2	3	1	1
Mnda	0	0	0	2	0	0	0	0
Prkca	721	510	514	751	758	387	738	600
Ppfia4	628	509	452	591	584	386	620	537
Prpf8	3622	3086	2614	3141	3251	2455	3451	2918
Tbc1d9	1001	742	665	801	877	577	827	710
Thoc6	59	56	51	69	67	35	63	45
Olr1584	0	0	0	0	0	0	0	0
Apoa2	0	0	0	0	2	0	0	0
Lyzl6	0	0	0	0	0	0	0	0
Rnaseh2a	202	167	178	219	212	138	192	152
Gosr2	406	323	304	346	380	247	370	317
Ergic1	516	348	370	494	435	332	472	401
Olr1588	0	1	0	0	0	0	0	0
Fmo2	26	38	24	25	23	19	26	16
Gabra1	6567	5263	4815	7854	6687	3945	6264	5519
Ephx1	120	102	84	151	129	92	129	108
Tbx2	12	1	7	2	4	1	2	6
Olr1592	0	1	0	0	0	0	0	0
Prdx2	1586	1306	1202	1740	1513	1049	1353	1243
Olr1593	0	0	0	0	0	0	0	0
Mr1	9	9	11	20	9	3	8	14
Lrrc59	794	634	571	614	628	453	614	556
Sytl4	20	17	6	13	21	8	11	10
LOC685789	0	0	0	0	0	0	0	0
Magea11	1	0	0	0	1	0	0	0
Clcn4	1508	1145	1121	1406	1470	945	1436	1249
Rufy1	287	244	196	208	218	201	289	252
Spta1	19	10	7	38	16	7	15	17
Adamts4	475	305	279	327	389	250	375	390
Pggt1b	252	228	200	269	248	147	234	202
Hcfc1r1	49	31	26	35	33	27	21	31
Gpr143	16	10	12	12	18	11	24	16
Tbx4	5	3	9	1	6	2	6	4
Uchl5	219	190	168	168	242	160	214	173
Tnfrsf12a	27	24	21	26	23	14	25	22
AABR07059162.1	0	0	0	0	0	0	0	0
Cnpy2	340	233	189	312	267	176	284	273
Acbd6	217	185	162	189	180	129	235	170
B4galt3	242	173	151	196	196	111	173	177
Efemp1	23	27	19	43	37	17	15	32
Piga	216	174	208	171	249	140	233	193
Olr1597	0	0	0	0	0	0	0	0
Ccdc112	71	45	29	38	45	38	40	44
Olr1601	0	0	0	0	0	0	0	0
Susd4	742	526	484	593	623	485	687	620
Blmh	452	346	334	377	438	254	416	337
Apoh	0	0	0	1	0	0	0	0
Ppox	57	60	50	70	84	54	66	64
Gabra6	0	0	0	0	0	0	0	0
Mospd4	0	0	0	1	0	0	0	0
Ints2	224	178	145	211	200	149	197	173
Fem1c	669	555	498	580	653	432	596	510
Ucp1	0	0	0	0	2	0	0	0
Pou2f1	131	90	78	104	98	62	96	97
Smyd2	910	721	634	841	855	604	936	778
Sytl5	135	113	84	98	131	87	120	98
Figf	7	4	6	10	4	5	4	3
AABR07037960.1	1	1	0	2	2	3	0	1
Tom1l2	811	640	579	814	726	550	745	677
Med28	284	172	167	221	255	162	195	162
Tmem183a	520	399	352	441	464	312	450	393
Lhx4	0	1	0	1	1	0	1	0
Itgb1bp2	2	2	4	2	3	2	0	2
Tuba4a	2427	2007	1738	1929	2047	1604	2200	1892
Utp3	168	150	117	116	187	103	157	141
Pnpt1	322	248	259	277	304	207	293	242
RGD1564463	3	3	3	0	1	2	5	2
Arhgap44	814	680	616	597	621	489	672	659
AABR07014550.1	36	37	22	36	34	32	34	42
Dynlt3	823	607	725	852	1008	509	748	697
Mid1	127	120	75	81	121	61	105	93
Mgat5	506	478	382	496	500	366	491	446
Grem2	496	391	331	289	410	273	397	409
Fmo3	8	4	13	8	10	3	1	7
Cybb	20	12	10	15	22	15	25	14
Ubxn4	734	578	571	593	787	462	621	641
Atp5h	1096	881	781	986	949	712	961	877
Nvl	167	129	120	144	160	98	157	164
Rcvrn	0	0	0	0	1	0	0	0
Zfp354a	122	111	103	74	115	89	106	99
Disp1	145	85	80	103	87	72	151	122
Tab3	95	65	61	63	62	37	71	75
Hnrnpab	731	584	614	676	737	472	664	529
Cldn6	0	1	2	2	0	1	0	0
Qsox1	288	220	196	285	261	184	262	233
Nt5c	13	12	10	8	13	12	9	12
Fh	572	479	469	522	517	416	511	526
Cldn9	12	10	8	13	13	25	24	19
Pkmyt1	0	60	44	37	27	45	55	15
Hn1	237	169	138	150	205	115	203	175
Jchain	2	0	3	3	1	1	2	2
Olr1404	0	0	0	0	0	0	0	0
Myocd	5	1	1	3	1	2	4	0
Sumo2	85	75	69	112	86	83	89	81
Prop1	0	0	0	0	0	0	0	0
Enam	11	5	0	2	1	4	6	0
Nup85	115	80	86	85	104	95	119	117
Pir	57	51	44	48	74	39	54	61
Ptchd1	640	540	452	308	549	400	556	470
Med13	1573	1210	1162	1401	1526	942	1455	1357
Gabrb2	1581	1214	1156	1629	1475	981	1529	1320
Lct	0	0	1	1	1	0	0	2
Hook2	56	52	36	41	47	38	47	32
Glp2r	0	2	0	1	0	1	0	0
Tbl1x	788	639	578	703	831	506	774	671
Rgs2	141	116	95	144	143	111	121	102
RGD1563947	0	0	0	0	0	0	0	0
Nono	1015	791	698	884	978	629	882	800
Tmed7	1476	1138	1158	1213	1399	916	1299	1081
Prox1	323	198	260	280	287	198	258	311
Mgat4d	1	1	0	0	0	1	1	0
Mroh9	0	0	0	0	0	0	0	0
Endov	30	29	30	47	33	18	40	23
Mcm6	78	61	60	61	65	54	82	64
Fam184b	70	76	63	72	81	46	62	60
Bmx	2	3	3	3	0	2	0	1
Ufc1	410	330	295	381	418	287	389	308
Zmym3	1103	923	669	782	967	707	1020	819
Kmo	1	0	2	1	0	0	2	5
Ppp4r3b	795	695	631	610	836	547	787	625
LOC103689993	0	0	0	0	0	0	0	0
Clk4	175	144	141	118	156	116	151	138
Srpx2	0	1	0	0	0	0	0	0
Batf3	0	1	0	0	0	0	0	0
Cnih4	183	104	123	128	149	79	144	124
Ambn	0	0	0	0	0	0	0	0
Atpaf2	119	88	81	113	91	81	99	87
Prrx1	20	9	8	19	15	6	16	18
Paqr4	349	238	244	338	289	180	305	308
Dusp27	0	0	0	7	0	0	2	2
Wdr26	1472	1125	1125	1125	1387	851	1331	1165
Mrpl27	214	161	145	199	177	170	193	147
Scml2	23	21	16	22	16	11	24	24
Xylt2	281	229	165	229	233	174	284	195
Flrt2	153	141	126	156	179	103	172	129
Cxxc5	15	2	6	3	5	3	0	4
Col5a2	197	177	147	199	171	149	245	187
Best2	0	0	0	0	0	0	0	0
Ush2a	13	14	15	23	9	7	8	3
Gpa33	0	0	0	0	0	0	0	0
Nptx1	1869	1203	1017	754	1142	1030	1806	1499
Cdkl5	285	235	209	255	282	199	250	209
Dars	341	226	264	396	431	241	298	283
Atf3	4	1	0	6	0	1	3	1
Gjb1	222	189	192	232	231	109	220	195
Asna1	465	334	284	471	418	331	384	357
RGD1565785	3	1	7	1	4	2	4	2
Xk	226	139	147	146	197	81	175	149
Clgn	46	41	40	33	52	25	37	34
Lancl3	24	8	13	57	33	15	31	18
Galc	136	103	99	105	138	86	129	98
Smarca1	320	264	223	231	313	196	313	276
Prdx4	148	90	82	99	125	86	108	103
Nr0b1	3	2	3	0	0	2	2	1
Rps6kc1	752	587	556	591	677	482	671	630
Tmem163	300	228	229	285	262	211	293	260
Csrp2	73	51	54	59	79	31	84	51
Hmox2	885	715	697	702	822	572	773	712
Amtn	0	0	0	0	0	0	0	1
Chrne	7	4	4	3	1	2	5	1
Opn3	43	36	29	60	48	28	38	29
Dedd	81	89	59	82	88	67	96	87
Atp10b	61	49	77	41	76	40	55	52
Acot9	342	262	257	256	324	220	283	262
Fthl17e	0	0	0	0	0	0	0	0
Rilp	2	7	7	6	6	2	4	1
Usp43	2	0	1	2	3	2	3	1
Tspan6	162	121	127	173	186	113	173	140
Lcorl	68	56	41	42	69	43	67	63
AABR07037054.1	2	5	0	1	0	2	2	0
Mael	1	1	0	0	0	1	1	1
Med14	812	648	538	596	696	533	726	649
Nmral1	102	82	75	100	111	73	113	82
Angel2	397	324	281	359	319	278	361	350
Mrps7	335	273	267	314	305	211	331	254
Rgs9	95	68	50	95	83	42	109	79
Pttg1	1	1	6	3	3	3	5	6
Zdhhc17	1026	801	791	892	974	689	941	858
Rnft1	63	53	51	59	56	52	47	55
Gpr65	1	0	1	0	0	0	1	3
Wnt9b	2	10	1	2	3	5	1	4
Sat1	302	250	192	220	256	194	338	222
Nlgn3	1385	1035	856	1049	1038	832	1250	1078
Kcnk10	158	125	107	101	144	113	133	125
Slc25a11	572	409	411	491	521	297	494	453
Tada1	222	172	156	194	239	177	209	171
[truncated: 30,758 more rows]
