# Supplementary material for: Gene expression within the periaqueductal gray is linked to vocal behavior and early-onset parkinsonism in Pink1 knockout rats
Source: BMC Genomics. 2020 Sep 17;21:625. doi: 10.1186/s12864-020-07037-4 (PMC7495669; doi:10.1186/s12864-020-07037-4)
Supplement: Supplementary file 8 — Additional file 8: Table S8. Results of a differential gene expression in female rats. [file 12864_2020_7037_MOESM8_ESM.xlsx]

## Sheet: S8. Male EdgeR Results
Table S8. Results of a differential gene expression in female rats.
Analysis of RNA-Seq data using EdgeR. A negative logFC indicates that
gene expression is down regulated in the Pink1-/- rats.
#	Gene	LogFC	LogCPM	F	PValue	FDR
1	Pink1	-5.53347	5.12945	477.837	6.31678e-106	9.045e-102
2	AABR07021734.1	9.22375	1.86485	219.328	1.26732e-49	9.07335e-46
3	Rpl30	2.84267	3.79193	179.872	5.16924e-41	2.46728e-37
4	LOC689899	-3.37206	2.90926	151.399	8.57457e-35	3.06948e-31
5	AABR07001512.1	-5.20433	1.11163	112.429	2.87726e-26	8.23989e-23
6	Slc39a12	-2.07138	4.53029	106.782	4.97e-25	1.18609e-21
7	LOC102555453	-3.70062	1.50856	92.6915	6.11142e-22	1.25013e-18
8	AABR07000733.1	3.92551	1.46611	85.6574	2.13971e-20	3.82981e-17
9	Slc7a11	-1.54064	5.57065	83.466	6.48229e-20	1.03133e-16
10	Pbld1	1.87476	3.04102	74.4726	6.14867e-18	8.80428e-15
11	RT1-N2	7.80611	0.597064	70.5042	4.5929e-17	5.9787e-14
12	LOC100361025	3.68697	1.3952	69.4527	7.82701e-17	9.33958e-14
13	Frem3	3.37923	1.55847	69.1884	8.94943e-17	9.85746e-14
14	LOC100362027	-1.32685	4.78822	64.7873	8.34367e-16	8.53379e-13
15	Eml1	1.30737	4.29466	57.9929	2.63064e-14	2.51121e-11
16	Amy1a	4.18671	0.480723	51.0015	9.22956e-13	8.25988e-10
17	Mx2	-1.91507	3.7812	50.7395	1.05477e-12	8.88424e-10
18	AABR07039000.1	-2.00369	2.82719	50.4547	1.21948e-12	9.70094e-10
19	Jund	1.44569	3.62082	47.5296	5.41802e-12	4.08319e-09
20	AABR07043395.1	4.50608	0.200668	47.0192	7.0294e-12	5.0327e-09
21	Pex11a	-1.54736	2.88219	45.8743	1.26088e-11	8.59743e-09
22	RF00003	0.786127	8.03864	41.3203	1.29221e-10	8.41054e-08
23	Fcrl2	3.86494	-0.00561577	40.1584	2.34186e-10	1.45796e-07
24	AC127140.1	-4.77826	0.379196	39.6328	3.06488e-10	1.82858e-07
25	AABR07044302.1	3.04268	0.497158	38.7241	4.88155e-10	2.79596e-07
26	Pus7l	1.55188	2.35632	38.174	6.47092e-10	3.56374e-07
27	LOC100360573	3.40498	0.245054	37.7957	7.85556e-10	4.16607e-07
28	AABR07057190.1	-3.22923	0.67779	34.8923	3.48455e-09	1.78198e-06
29	LOC100910196	1.32104	3.79968	33.7318	6.32586e-09	3.12345e-06
30	Retsat	-1.11316	5.32045	32.1746	1.4092e-08	6.7261e-06
31	AABR07044473.1	3.39124	0.0588012	31.7959	1.71249e-08	7.01579e-06
32	AABR07047844.1	3.39124	0.0588012	31.7933	1.71487e-08	7.01579e-06
33	AABR07070238.3	3.39123	0.0588012	31.8049	1.70464e-08	7.01579e-06
34	AABR07050530.1	3.39123	0.0588012	31.8127	1.69778e-08	7.01579e-06
35	AC128394.1	3.39123	0.0588012	31.8213	1.69029e-08	7.01579e-06
36	Rbm41	0.899461	5.00509	31.3464	2.15853e-08	8.58556e-06
37	Jhy	1.36782	3.92028	29.8814	4.59297e-08	1.7307e-05
38	Sgk1	-0.92221	6.43019	29.888	4.57726e-08	1.7307e-05
39	LOC100910990	-10.3966	3.01875	29.6193	5.25778e-08	1.93041e-05
40	F3	-0.99924	3.30332	28.1592	1.11735e-07	3.99985e-05
41	Mgam	2.80927	1.88453	27.2433	1.79397e-07	6.26533e-05
42	LOC100359539	1.86646	0.822233	27.0262	2.0072e-07	6.84312e-05
43	Padi2	0.613712	5.64473	26.47	2.67669e-07	8.91339e-05
44	Adam1a	1.09922	3.32405	26.2961	2.92875e-07	9.53107e-05
45	AABR07073045.1	-1.79893	1.51199	25.7146	3.95815e-07	0.000125948
46	Nlrp1a	-1.55748	1.30389	25.6038	4.19212e-07	0.000130493
47	AABR07064061.1	2.00663	1.96999	23.9617	9.82736e-07	0.0002994
48	Mocos	2.32657	0.419217	23.1693	1.48348e-06	0.00044254
49	Crot	0.756699	4.24054	22.6349	1.95889e-06	0.000572436
50	Slc35d3	-1.28122	1.7183	22.409	2.20335e-06	0.000630994
51	Cd4	-1.32346	1.58183	21.9944	2.7344e-06	0.000767723
52	Dsel	-0.737085	4.80162	21.5286	3.4859e-06	0.000959896
53	Polq	-1.35381	1.6927	21.1047	4.34863e-06	0.00116033
54	Ugt1a9	-1.06721	2.29596	21.0927	4.37585e-06	0.00116033
55	Uba5	-0.610263	5.2592	20.5257	5.88364e-06	0.00152065
56	Psat1	-0.526151	6.65105	20.5052	5.9471e-06	0.00152065
57	Fam210b	1.17359	2.1807	20.3157	6.56584e-06	0.00164327
58	LOC100909548	-0.659735	5.51376	20.2896	6.65616e-06	0.00164327
59	NEWGENE_1308171	-1.03073	2.60929	19.9736	7.8519e-06	0.00190562
60	LOC100911515	1.65246	5.62484	19.6975	9.07181e-06	0.00216499
61	Siglec5	1.50914	1.31706	19.608	9.50688e-06	0.00223162
62	Synm	0.693462	5.0389	19.3019	1.11594e-05	0.00257729
63	LOC100910978	-5.89291	-0.907822	18.8891	1.38545e-05	0.00314894
64	RGD1560775	-1.57803	1.33424	18.8579	1.40828e-05	0.00315082
65	Ccdc122	-1.42061	1.29344	18.8076	1.44589e-05	0.00318519
66	AABR07043711.1	1.53539	0.945207	18.4902	1.70779e-05	0.00370514
67	Lilrb3	-1.92812	0.346335	18.4236	1.76855e-05	0.00377968
68	AABR07002885.1	-4.30554	-0.0193778	18.0786	2.11966e-05	0.00446344
69	Pygl	-1.45084	1.08917	17.9348	2.28604e-05	0.00472073
70	Tlr3	-0.964698	3.18501	17.9168	2.30778e-05	0.00472073
71	Eqtn	1.87347	1.10566	17.5321	2.82497e-05	0.00569729
72	Lrrc31	2.35407	-0.107589	17.0047	3.72869e-05	0.00741544
73	Akr1b10	-0.778545	3.45195	16.765	4.23061e-05	0.00829838
74	AABR07060341.2	2.60797	0.776057	16.4755	4.92832e-05	0.00953631
75	Cnksr3	0.721852	3.63832	16.1995	5.70087e-05	0.0108841
76	Nt5dc2	-1.79402	1.51638	16.0251	6.25073e-05	0.0117769
77	Rhobtb3	-0.587545	4.98424	15.8546	6.83984e-05	0.0127194
78	Tf	-0.531082	9.19434	15.8268	6.94132e-05	0.0127427
79	AABR07024139.1	-1.34661	3.721	15.7964	7.05361e-05	0.0127849
80	Tmem117	-0.562909	4.87152	15.6831	7.48916e-05	0.0134047
81	AABR07060341.3	3.18001	0.111165	15.6168	7.7563e-05	0.0137114
82	Fgd3	1.08852	2.24351	15.5055	8.22677e-05	0.0141927
83	Itga8	1.14109	1.49755	15.5252	8.14121e-05	0.0141927
84	Igsf1	-0.490329	5.73056	15.448	8.48067e-05	0.0144565
85	Erich3	-0.582298	4.73429	15.1532	9.91319e-05	0.0166997
86	Lgals3bp	-0.979048	3.00553	14.8756	0.000114839	0.0189578
87	Zfp82	1.01243	1.9992	14.8699	0.000115184	0.0189578
88	Spata32	1.17284	1.09387	14.3164	0.000154511	0.0249161
89	Bpifb4	-1.2844	0.871591	14.3121	0.000154866	0.0249161
90	Lig4	0.665672	4.72487	13.9952	0.000183279	0.0290752
91	Gpr88	-1.14125	1.77566	13.9799	0.000184779	0.0290752
92	LOC100912571	-5.60163	-1.07623	13.7356	0.000210429	0.0327514
93	RGD1310507	1.34956	1.00109	13.6857	0.000216092	0.0329173
94	Thbs2	-1.18832	1.81216	13.7021	0.000214218	0.0329173
95	Srd5a1	-0.79094	3.741	13.5645	0.000230503	0.0347429
96	AABR07063459.1	-1.48494	0.747485	13.4845	0.000240537	0.0358776
97	Arsb	-0.381183	6.51215	13.373	0.000255267	0.0376821
98	Sycp2	-0.823464	2.85714	13.335	0.000260492	0.0380611
99	Tmem100	-0.599907	4.03111	13.265	0.000270407	0.039022
100	Borcs5	0.951879	2.43559	13.2364	0.00027457	0.039022
101	Asb4	-1.37634	1.54431	13.2318	0.000275244	0.039022
102	Tmem144	-0.678082	3.91682	13.1525	0.000287132	0.0401823
103	Mrpl52	-0.809762	2.93641	13.123	0.000291699	0.0401823
104	AABR07010030.2	-1.29531	1.38372	13.122	0.000291847	0.0401823
105	Maob	-0.448402	5.31962	13.0898	0.000296911	0.0404902
106	LOC102548286	-5.36863	1.63756	13.0161	0.000308826	0.0417177
107	Lrp4	0.421364	5.79447	12.9902	0.000313122	0.0419028
108	AABR07052125.2	1.14467	1.28588	12.8714	0.000333639	0.0435956
109	AC120712.3	1.09484	1.64238	12.8643	0.000334906	0.0435956
110	Nhlh2	-1.14368	1.28502	12.865	0.000334788	0.0435956
111	LOC100363537	2.78345	2.30792	12.6928	0.000367074	0.047047
112	Cdhr3	-2.09646	0.536792	12.6881	0.000367991	0.047047
113	AABR07050399.2	1.99475	1.35573	12.5352	0.000399349	0.0506042
114	Syt15	-1.28502	1.15801	12.4218	0.000424356	0.0533013
115	Myrf	0.571705	5.71024	12.2945	0.000454296	0.0565658
116	Il12a	-1.12807	1.38489	12.2442	0.0004667	0.0576093
117	Rmi1	-0.482619	4.86375	12.1956	0.000479018	0.0586244
118	Washc4	-0.417572	5.94782	12.1476	0.000491511	0.0591424
119	Ano5	0.927845	2.03706	12.1595	0.000488384	0.0591424
120	Glt8d1	-0.593008	4.1225	12.0446	0.000519422	0.0616824
121	Akap12	0.621479	7.54646	12.0381	0.000521235	0.0616824
122	Hhip	0.638531	3.99246	11.9864	0.00053589	0.0628968
123	Pigk	0.429173	5.36417	11.9048	0.000559902	0.0651808
124	Lacc1	-1.21103	1.39389	11.8866	0.000565403	0.0652903
125	Mtf1	4.66378	-0.653522	11.7962	0.000593529	0.0679899
126	Kcng4	0.663361	4.46506	11.6267	0.000650107	0.07388
127	AABR07008439.1	-1.02277	1.54317	11.4228	0.000725497	0.0817983
128	Zcchc9	-0.485906	4.60148	11.3014	0.000774487	0.0866397
129	Msh3	0.649524	3.39131	11.2552	0.000793997	0.0881336
130	Anxa6	0.386458	6.00984	11.1858	0.000824256	0.0889691
131	Fn1	0.508603	4.97715	11.209	0.000814011	0.0889691
132	Ptpn22	2.96071	-0.228704	11.2222	0.000808255	0.0889691
133	Ms4a2	-2.19342	-0.140339	11.181	0.000826377	0.0889691
134	Itm2a	-0.481532	4.53369	11.0642	0.000880119	0.0940479
135	Scg2	-0.380217	8.55465	11.0401	0.000891605	0.0945696
136	Calr3	-1.23596	0.875098	11.0109	0.000905753	0.0946677
137	AABR07000765.3	2.08482	-0.382206	11.0201	0.000901288	0.0946677
138	Cxcl12	0.531004	4.74793	10.9392	0.000941494	0.0976902
139	Rpl23a	0.384288	6.87572	10.7789	0.00102666	0.105761
140	AABR07071904.1	-0.790343	2.84807	10.7646	0.00103459	0.105817
141	Zfp61	0.50458	4.40089	10.749	0.00104336	0.105957
142	Slc17a8	-1.83934	1.02929	10.7137	0.00106348	0.107239
143	Cep295	0.467047	5.62854	10.5181	0.00118212	0.118369
144	Wfikkn2	-1.06926	1.05074	10.4486	0.0012274	0.120931
145	St14	1.66514	0.106995	10.4402	0.00123305	0.120931
146	Hs3st1	0.488633	4.25051	10.4542	0.00122371	0.120931
147	Syde2	0.606815	3.90671	10.3398	0.00130192	0.126818
148	Pdc	1.64662	-0.0475376	10.3213	0.00131506	0.127232
149	Cd44	-1.10903	1.94983	10.2517	0.0013656	0.130375
150	AABR07026797.1	3.04359	-0.131503	10.2515	0.00136576	0.130375
151	Grm6	1.20971	0.634866	10.2054	0.0014003	0.13197
152	Commd10	-0.522544	3.90942	10.2032	0.00140197	0.13197
153	AABR07043200.1	1.24015	0.749847	10.1925	0.00141012	0.13197
154	AABR07001734.1	1.60104	0.573445	10.1135	0.00147188	0.136856
155	Pik3cg	-0.755073	2.57744	10.0808	0.00149822	0.137519
156	Slc14a1	-0.382817	5.24363	10.0882	0.00149219	0.137519
157	Ece2	0.434051	5.08474	10.0446	0.00152797	0.139356
158	Prim1	-0.48783	5.38535	10.0308	0.00153945	0.139515
159	Pipox	-1.37406	0.161665	9.9195	0.00163537	0.147276
160	Rnf115	-0.398061	5.47447	9.90632	0.00164712	0.147407
161	Serhl2	0.842648	3.32081	9.88498	0.00166634	0.1482
162	Krt2	-1.1404	0.958405	9.86232	0.00168698	0.148259
163	LOC363337	0.847517	1.63008	9.86154	0.0016877	0.148259
164	Necab3	0.510697	3.86195	9.76891	0.00177488	0.154967
165	Lama2	-0.493253	4.28837	9.73619	0.00180675	0.156793
166	Kank1	-0.411389	5.2465	9.68301	0.00185979	0.160424
167	Pih1d1	-0.776669	1.90833	9.64601	0.00189763	0.162708
168	Shisa4	0.44495	4.92122	9.62302	0.00192154	0.163777
169	Zbtb33	-0.693668	3.21037	9.60028	0.00194547	0.164836
170	St5	0.488417	4.78251	9.55858	0.00199017	0.165915
171	AABR07000398.1	2.05911	5.58958	9.556	0.00199297	0.165915
172	LOC108348101	1.24203	2.22417	9.55655	0.00199237	0.165915
173	Ccnj	1.0674	2.00058	9.53469	0.00201624	0.166882
174	AABR07054361.1	-0.915476	1.55797	9.52243	0.00202976	0.167035
175	Plekhg3	0.546657	5.36755	9.50507	0.00204905	0.167659
176	Glo1	0.373078	6.33073	9.47963	0.00207766	0.169034
177	Kcnj10	0.419499	4.85976	9.40002	0.00216983	0.175536
178	Dut	0.627353	3.07786	9.33852	0.00224387	0.180505
179	Aph1b	0.614987	3.73682	9.31563	0.00227208	0.181753
180	AABR07010041.1	-1.29029	0.700756	9.28919	0.0023051	0.183371
181	Ivns1abp	-0.39464	7.16635	9.25258	0.00235163	0.185853
182	Irf6	-0.794742	2.06645	9.22431	0.00238823	0.185853
183	Zfp40	0.476427	5.22592	9.22665	0.00238518	0.185853
184	LOC100910483	-0.430632	5.46592	9.2264	0.0023855	0.185853
185	Nit2	0.610745	3.33231	9.21426	0.00240137	0.185866
186	Sema4f	0.616547	3.69977	9.17925	0.00244774	0.188436
187	Cog4	0.382163	5.11783	9.14307	0.00249663	0.191172
188	Atp1b2	0.372551	6.9854	9.09096	0.00256877	0.19565
189	AC112355.1	-0.737764	2.44801	9.07053	0.00259761	0.1968
190	Neurod4	-1.06377	0.938331	9.04823	0.00262949	0.197552
191	Abca6	-1.16069	0.879481	9.04432	0.00263513	0.197552
192	Tnfrsf11a	0.559608	3.22635	9.01048	0.00268436	0.200194
193	AABR07051450.1	0.458308	4.97898	8.98435	0.00272302	0.202025
194	Aldh1a1	0.409819	5.64974	8.96844	0.00274683	0.202742
195	Pnma2	-0.348995	6.08295	8.93306	0.00280055	0.205647
196	Marcks	-0.355896	6.72731	8.89182	0.00286451	0.207156
197	Tph2	-2.40942	3.79328	8.90775	0.00283963	0.207156
198	LOC102548695	-0.54833	4.34475	8.90039	0.0028511	0.207156
199	Sema6d	0.367347	7.04914	8.8397	0.00294747	0.211122
200	Trim9	0.41049	5.01785	8.83886	0.00294883	0.211122
201	Atp2a3	1.84062	1.20403	8.79866	0.00301452	0.21409
202	Rpl38	1.07609	2.51436	8.79523	0.00302019	0.21409
203	LOC108351520	0.957552	1.18754	8.75216	0.00309236	0.218126
204	AABR07009221.1	-0.722369	2.38621	8.71311	0.0031593	0.221755
205	Sfrp4	-0.74138	1.84179	8.69761	0.00318628	0.222558
206	Abca9	-0.664057	2.98514	8.65422	0.00326306	0.226814
207	Wdr93	-1.6024	0.212624	8.64431	0.00328084	0.226949
208	Qdpr	0.371532	6.8827	8.61367	0.00333648	0.228589
209	Slc6a4	-2.5683	2.73576	8.61375	0.00333635	0.228589
210	Pvalb	0.382645	5.749	8.57544	0.00340728	0.232328
211	AABR07029809.1	-0.770845	2.40983	8.51762	0.00351724	0.238689
212	LOC103694855	-0.960103	3.62814	8.4869	0.00357714	0.241609
213	Sult5a1	-1.1892	0.45164	8.44358	0.00366335	0.24627
214	Kcnip1	0.415194	5.00002	8.38206	0.00378943	0.251208
215	Ldlr	0.397498	5.2674	8.38975	0.00377342	0.251208
216	Alpk3	-0.990642	1.51548	8.38361	0.0037862	0.251208
217	Grm2	0.96313	1.70835	8.31664	0.00392834	0.259216
218	Znf660	-0.967092	0.986838	8.2661	0.00403923	0.264739
219	Heca	-0.373812	5.09517	8.2617	0.00404901	0.264739
220	Aard	-0.666382	2.80899	8.25082	0.00407336	0.26512
221	Hivep3	0.449098	4.39888	8.24065	0.00409625	0.265403
222	Fndc5	0.376275	5.18054	8.22829	0.00412423	0.266013
223	AABR07027322.1	1.06468	0.823013	8.14582	0.00431606	0.277137
224	Calcr	-0.919169	2.95992	8.13513	0.00434158	0.277531
225	Mfsd4a	0.757094	1.90878	8.09972	0.0044272	0.281747
226	Syt17	-0.551357	3.30147	8.07183	0.00449587	0.284851
227	Caln1	0.475915	3.7448	8.02502	0.00461356	0.289744
228	Rnase4	-0.362691	5.35771	8.0275	0.00460724	0.289744
229	AABR07048473.1	-1.23175	0.258661	7.99372	0.00469399	0.293508
230	Fabp7	-0.429808	4.50651	7.93584	0.00484652	0.297739
231	Gca	0.537473	3.49394	7.94573	0.0048201	0.297739
232	Cd53	-0.672245	2.32758	7.92872	0.00486562	0.297739
233	LOC103690114	1.32528	1.52971	7.95544	0.00479431	0.297739
234	Ces5a	-1.3667	-0.0218122	7.93283	0.00485459	0.297739
235	Mast4	0.868207	4.13776	7.89334	0.00496173	0.302328
236	Atp1b3	-0.350198	6.15214	7.87469	0.00501313	0.304165
237	AABR07016572.1	1.5491	-0.192671	7.8293	0.00514059	0.310583
238	Fmnl1	0.495662	4.03619	7.7975	0.00523187	0.314769
239	Clca1	-0.704118	2.91171	7.76549	0.00532539	0.319055
240	Cyyr1	0.461697	4.5224	7.75165	0.00536634	0.319191
241	Hapln4	0.372162	6.02718	7.74967	0.00537224	0.319191
242	Lamp5	0.384139	4.62951	7.71034	0.00549055	0.324873
243	Ccdc158	-1.09199	0.894812	7.57014	0.00593431	0.348251
244	Srgap3	0.306655	6.71278	7.57456	0.00591979	0.348251
245	Cmss1	0.674964	2.29961	7.54434	0.00601988	0.350533
246	Micu1	0.383829	5.60942	7.54366	0.00602215	0.350533
247	Slc43a2	0.332208	5.47484	7.52405	0.00608808	0.351539
248	Lin9	-1.51965	0.865768	7.51845	0.00610702	0.351539
249	AABR07027902.1	-1.56889	-0.106764	7.51666	0.00611309	0.351539
250	RGD1563482	-0.46637	3.66872	7.4891	0.00620735	0.355532
251	Tnnt1	-1.50261	1.3819	7.47594	0.00625288	0.356713
252	Ift80	-0.406211	5.54212	7.44536	0.00636001	0.361385
253	Hspbap1	0.569009	2.77982	7.43654	0.00639126	0.361725
254	Ghdc	0.818585	1.87242	7.37186	0.00662524	0.372699
255	Kirrel2	1.1007	0.629014	7.36861	0.00663722	0.372699
256	Cbln2	-0.41256	5.06892	7.35699	0.00668026	0.373651
257	Lrrc63	1.2771	0.084209	7.31861	0.00682441	0.380229
258	AABR07001910.1	0.59009	2.85378	7.25775	0.00705957	0.391806
259	Rrm2	1.81458	0.372542	7.24745	0.00710016	0.392538
260	P3h2	0.873184	1.10208	7.22312	0.00719707	0.396365
261	Clmn	0.30521	5.97857	7.21202	0.00724168	0.397293
262	RF00017	2.00077	0.483694	7.18927	0.00733407	0.400826
263	C1qtnf5	0.56974	2.54857	7.17356	0.00739857	0.402814
264	Polr3k	0.42776	4.66633	7.14798	0.00750483	0.407052
265	Lgals9	0.551964	2.75306	7.14081	0.0075349	0.407141
266	Rfk	-0.358572	5.8829	7.11756	0.00763323	0.410903
267	Folh1	-0.356133	5.85359	7.07738	0.00780632	0.418647
268	Csf3r	-0.812892	1.39972	7.01808	0.00806906	0.42635
269	Dhfr	0.500601	3.26525	7.01955	0.00806243	0.42635
270	Nudt12	-0.451414	4.15038	7.02759	0.00802632	0.42635
271	Lair1	-1.20527	0.544886	7.03312	0.00800159	0.42635
272	Ncf1	-0.69706	2.01294	7.00984	0.00810629	0.426694
273	Nr2f2	1.60628	2.52219	6.99041	0.00819477	0.426694
274	Hopx	-0.765668	1.72336	7.00228	0.0081406	0.426694
275	Hps1	0.820963	1.53777	6.99227	0.00818624	0.426694
276	Mrc1	-0.538075	2.99861	6.93791	0.00843875	0.437806
277	Plod2	-0.591509	2.50658	6.8927	0.00865484	0.444189
278	RF00100	-2.95338	0.791512	6.89749	0.00863168	0.444189
279	Slc24a3	0.396315	4.25488	6.9038	0.00860125	0.444189
280	Vip	-1.337	1.28366	6.88575	0.00868855	0.444326
281	Atg12	-0.342071	5.83039	6.85466	0.00884106	0.447941
282	Cops6	0.583431	3.87481	6.85804	0.00882431	0.447941
283	Ndufb4	-0.368188	5.38329	6.83339	0.00894693	0.447941
284	Efcab2	-0.827942	1.30109	6.83496	0.00893909	0.447941
285	Fopnl	-0.406437	4.0584	6.83357	0.00894602	0.447941
286	Kif15	-0.971523	0.642159	6.84547	0.00888664	0.447941
287	Sema3c	0.379908	5.04339	6.81472	0.00904092	0.45107
288	Rnf26	0.560968	2.36326	6.79848	0.00912355	0.453612
289	LOC100134871	-0.843138	4.47112	6.77566	0.00924091	0.457857
290	Rpl26	-0.304025	6.7059	6.74797	0.00938543	0.460697
291	Cyren	-0.628642	2.19087	6.7462	0.00939476	0.460697
292	AABR07051787.1	0.540149	3.06366	6.74893	0.0093804	0.460697
293	Tmem192	-0.426322	4.09981	6.73311	0.00946396	0.462506
294	Pde11a	-0.681913	2.04495	6.72026	0.00953238	0.464266
295	Mansc1	0.94322	1.02765	6.69037	0.00969353	0.470514
296	Enpp4	0.39809	5.83346	6.67077	0.00980067	0.471485
297	Ska2	-0.725309	1.5286	6.66269	0.00984524	0.471485
298	Slc6a8	0.31268	5.75719	6.66769	0.00981761	0.471485
299	AC130232.2	-0.497201	2.97015	6.67692	0.00976695	0.471485
300	Ttr	3.09701	-0.816695	6.6561	0.00988167	0.471652
301	Hgf	-0.531824	3.48946	6.62275	0.0100684	0.47897
302	Adat1	-0.551607	2.444	6.59487	0.0102273	0.483316
303	Cdkl3	0.528121	3.59264	6.59648	0.0102181	0.483316
304	RGD1310352	-0.304707	5.58341	6.56585	0.0103954	0.488038
305	Stambpl1	-0.467138	3.93047	6.57138	0.0103632	0.488038
306	Trmt10a	0.523794	3.50156	6.55894	0.0104359	0.488337
307	Scaper	-0.306948	6.44135	6.51609	0.0106903	0.498613
308	Nfasc	0.362071	7.66144	6.49693	0.0108061	0.502378
309	Adgb	-0.877227	3.13327	6.47173	0.0109604	0.507901
310	Sqstm1	0.291879	7.4798	6.459	0.0110392	0.508022
311	Pdzd2	0.472333	4.60342	6.46551	0.0109988	0.508022
312	Tns3	-0.275543	6.12498	6.45414	0.0110694	0.508022
313	Lmod1	-0.465397	4.12781	6.44127	0.0111499	0.510081
314	Acad11	-0.509732	3.00343	6.4196	0.0112868	0.514283
315	AABR07000452.1	-1.18321	0.339608	6.41538	0.0113136	0.514283
316	Gipc1	0.639002	2.74781	6.34214	0.0117903	0.522677
317	Epyc	-2.45233	-0.532791	6.35494	0.0117055	0.522677
318	Sync	0.652713	2.46511	6.35597	0.0116987	0.522677
319	Pla2g7	0.514262	4.49307	6.37709	0.0115603	0.522677
320	Prmt1	-0.385891	4.29641	6.36241	0.0116563	0.522677
321	Gstm3	-0.334181	4.93487	6.37372	0.0115822	0.522677
322	LOC100910990	0.633965	3.20875	6.34745	0.011755	0.522677
323	AABR07031588.1	-0.801144	1.11657	6.34292	0.0117851	0.522677
324	Ercc8	0.448165	4.15518	6.3148	0.0119734	0.529158
325	Pirb	1.4988	-0.0295021	6.29745	0.0120912	0.53272
326	Ryr1	-0.745088	2.50268	6.26685	0.0123018	0.540069
327	LOC498276	-0.52616	2.96422	6.26229	0.0123334	0.540069
328	Tet1	-0.333794	5.61713	6.21944	0.0126355	0.540104
329	Btbd17	0.682946	1.97957	6.2154	0.0126644	0.540104
330	Ddc	-0.934488	3.43177	6.23204	0.0125459	0.540104
331	Sertad2	0.688939	1.57666	6.2331	0.0125384	0.540104
332	Plekhh1	0.332955	6.17003	6.21066	0.0126983	0.540104
333	AABR07069524.1	-0.541436	2.62956	6.20883	0.0127114	0.540104
334	Ttc30a1	-0.534641	2.47169	6.22527	0.0125939	0.540104
335	Scamp5	0.44605	4.71957	6.2531	0.0123976	0.540104
336	RF00017	0.72304	7.97311	6.2374	0.012508	0.540104
337	RF00017	0.72304	7.97311	6.23747	0.0125075	0.540104
338	Pkhd1l1	1.55417	0.0489482	6.1936	0.0128213	0.541558
339	Prune2	0.333427	5.03747	6.19799	0.0127895	0.541558
340	Gstt3	-0.328464	5.28059	6.16404	0.0130373	0.54582
341	AABR07063855.1	-0.34713	5.30123	6.16281	0.0130464	0.54582
342	Slc13a3	0.541778	3.1584	6.15383	0.0131128	0.54582
343	Ifnar1	0.303968	5.76596	6.15398	0.0131117	0.54582
344	Nat8l	0.26383	7.24137	6.15849	0.0130783	0.54582
345	Zfp612	-0.325834	6.56769	6.12856	0.0133015	0.552071
346	Svep1	0.854566	3.13431	6.12308	0.0133428	0.552183
347	Cd93	0.645126	2.50582	6.11397	0.0134117	0.553437
348	Eif3m	-0.319301	6.0977	6.09457	0.0135598	0.555928
349	Tpi1	-0.258778	8.35534	6.09599	0.0135489	0.555928
350	AABR07043190.1	0.845987	1.41472	6.09082	0.0135886	0.555928
351	Tdp1	-0.563717	2.29396	6.07787	0.0136886	0.557443
352	Kitlg	0.431156	4.19166	6.07505	0.0137104	0.557443
353	Akr1b1	-0.348443	4.40276	6.07094	0.0137424	0.557443
354	AABR07028352.1	-0.354119	5.04368	6.04761	0.0139252	0.563261
355	Abhd2	0.381023	4.30122	6.03926	0.0139911	0.564335
356	Slc16a1	0.310826	5.57368	6.03161	0.0140519	0.565196
357	Clic1	-0.764137	1.41017	5.98998	0.0143874	0.573151
358	Stat2	-0.358087	4.71212	5.98723	0.0144098	0.573151
359	Apc2	0.450331	6.36036	5.99619	0.0143368	0.573151
360	AABR07024972.1	-0.827488	0.944913	5.99926	0.0143119	0.573151
361	AABR07000534.1	1.15883	-0.0169609	5.96031	0.0146314	0.580354
362	Cmc1	-0.799561	1.12108	5.95436	0.0146809	0.580709
363	F2r	0.414959	3.6742	5.94207	0.0147837	0.583161
364	AABR07022144.1	0.594429	2.15563	5.92581	0.0149207	0.586948
365	Ect2l	-0.678199	1.69171	5.91898	0.0149786	0.587614
366	Slc13a5	-0.508597	2.76116	5.88652	0.0152572	0.596907
367	Ift140	-0.309719	5.73411	5.86391	0.0154544	0.602011
368	AABR07011057.2	0.479784	3.18518	5.86194	0.0154717	0.602011
369	LOC100174910	-0.531338	2.8357	5.83005	0.0157547	0.603878
370	Me3	-0.437724	3.47094	5.82803	0.0157728	0.603878
371	Thada	-0.304625	5.02195	5.83425	0.0157171	0.603878
372	Ankub1	-1.01912	0.229596	5.84418	0.0156287	0.603878
373	Selenof	-0.290905	6.57619	5.8403	0.0156632	0.603878
374	M6pr	0.355088	4.8017	5.84402	0.0156301	0.603878
375	Gpr37	0.331493	6.81048	5.80443	0.0159858	0.606201
376	Cerk	0.288604	5.48803	5.81498	0.0158902	0.606201
377	AABR07056633.1	-0.984197	2.08079	5.80257	0.0160028	0.606201
378	AABR07062915.3	0.504186	2.74732	5.80353	0.015994	0.606201
379	Cyb561a3	-0.555913	2.40209	5.79221	0.0160973	0.607147
380	Prickle1	0.283413	5.26158	5.79055	0.0161126	0.607147
381	RT1-CE7	0.689593	1.35642	5.77738	0.0162337	0.610106
382	Itih3	-0.28986	8.69801	5.75528	0.0164391	0.613
383	Chi3l1	-0.299707	4.8919	5.75783	0.0164154	0.613
384	Epb41l1	1.58161	0.86899	5.75925	0.0164021	0.613
385	Creld2	-0.469053	2.90221	5.72664	0.0167095	0.61825
386	Adgrg6	0.512807	4.96963	5.72793	0.0166972	0.61825
387	Coq10b	-0.425726	4.2725	5.72858	0.016691	0.61825
388	Neb	-0.84536	2.54648	5.70898	0.0168783	0.622888
389	Nt5dc3	0.429821	3.53831	5.68583	0.0171025	0.629538
390	Meis2	-0.435093	5.4891	5.67942	0.0171651	0.630222
391	Pacsin2	0.283901	5.35455	5.66566	0.0173002	0.633559
392	Sqor	-0.54543	2.42511	5.66023	0.0173538	0.633902
393	Rsph10b	-0.753112	3.03372	5.64114	0.0175438	0.637588
394	Appl2	-0.319729	5.03687	5.64373	0.0175179	0.637588
395	Phyh	0.296466	6.09101	5.63543	0.017601	0.638048
396	Slc18a1	-0.891457	0.53868	5.61011	0.0178571	0.645697
397	Sparc	-0.32235	8.68205	5.60479	0.0179115	0.646031
398	Phka1	-0.308254	5.94215	5.58335	0.018132	0.648627
399	Cd48	-0.48899	3.40701	5.5802	0.0181646	0.648627
400	Wdr27	0.539208	2.41611	5.5806	0.0181605	0.648627
401	Tyrobp	-0.561857	1.97573	5.58789	0.0180851	0.648627
402	Hba-a2	-1.20177	5.05947	5.56579	0.0183147	0.65236
403	LOC100359574	-0.493432	3.30133	5.54434	0.0185405	0.658764
404	AABR07043897.1	-0.551091	2.20846	5.53421	0.0186482	0.66095
405	LOC108348061	-0.320468	5.41449	5.5249	0.0187477	0.661938
406	AC099453.1	2.62652	-0.189334	5.52295	0.0187686	0.661938
407	Esrrg	0.478931	5.2352	5.50722	0.0189381	0.664224
408	Polr2i	-1.40279	0.220564	5.5067	0.0189438	0.664224
409	Ppm1l	0.281974	6.61819	5.50405	0.0189725	0.664224
410	Acacb	0.526204	3.0535	5.49175	0.0191064	0.66728
411	Myo5c	-1.00747	0.580328	5.48177	0.0192158	0.669466
412	Gpd1l	0.315477	4.65915	5.46422	0.0194097	0.674582
413	Erich5	-0.599595	1.76996	5.45741	0.0194855	0.675577
414	Snx33	0.335679	4.35074	5.41181	0.0200009	0.685152
415	Aspa	-0.356303	4.83307	5.41627	0.0199499	0.685152
416	Lsp1	-0.865737	1.04666	5.4243	0.0198584	0.685152
417	Nxpe2	0.697124	1.38531	5.4137	0.0199793	0.685152
418	Trappc3l	-0.650836	1.50973	5.41678	0.0199441	0.685152
419	AABR07063082.1	-1.31478	-0.256662	5.4071	0.020055	0.685363
420	Sstr3	0.615443	1.76814	5.40053	0.0201306	0.686309
421	Clcn2	-0.899142	2.52732	5.38949	0.0202584	0.689026
422	Lipa	0.309899	5.39163	5.37711	0.0204027	0.692288
423	Elmod3	0.416614	3.40497	5.37044	0.0204808	0.693298
424	RGD1311744	-0.301275	6.01638	5.36284	0.0205703	0.69455
425	E2f5	-0.532433	2.10707	5.35906	0.0206148	0.69455
426	Cd9	0.324273	5.08558	5.34115	0.0208277	0.700075
427	Pde5a	0.648406	3.13129	5.32309	0.0210447	0.704063
428	Arhgef11	0.292351	6.03847	5.32564	0.0210139	0.704063
429	Pax6	1.09416	0.840881	5.30265	0.021293	0.706504
430	Phgdh	-0.621461	4.58897	5.30866	0.0212197	0.706504
431	LOC691254	-0.548766	2.96017	5.30085	0.021315	0.706504
432	Ankrd52	0.309355	5.90321	5.30684	0.0212419	0.706504
433	Nexmif	-0.286256	6.06399	5.28923	0.0214577	0.709591
434	Rpl10a	-0.388802	4.88092	5.27693	0.0216098	0.711336
435	Fam219a	0.273398	5.84735	5.28054	0.0215651	0.711336
436	Ctbs	-0.440515	3.10393	5.26949	0.0217024	0.712745
437	Rap1gap2	0.256403	5.82961	5.26458	0.0217637	0.713123
438	LOC100909474	-0.537055	2.18414	5.22999	0.0222006	0.725779
439	Ccdc107	0.388927	4.37955	5.21119	0.022442	0.731998
440	Pgap1	-0.315168	5.45086	5.1916	0.0226963	0.735268
441	Pbx3	-0.312319	5.47699	5.19196	0.0226916	0.735268
442	Myadm	0.321675	4.44562	5.1987	0.0226038	0.735268
443	Eef1a1	-0.232724	9.90938	5.17939	0.0228564	0.736471
444	Trim5	-0.434756	2.96345	5.17311	0.0229392	0.736471
445	AABR07050487.1	0.432618	3.38991	5.17439	0.0229222	0.736471
446	AABR07015057.1	1.28515	5.88944	5.17335	0.022936	0.736471
447	Gfpt2	-0.757863	1.29181	5.12616	0.0235678	0.739036
448	Slc45a3	0.837697	0.848066	5.13473	0.0234517	0.739036
449	Ndufa6	-0.301172	5.18104	5.13001	0.0235156	0.739036
450	Mctp2	0.531997	4.09951	5.12793	0.0235438	0.739036
451	Fnbp1l	-0.313992	5.6835	5.13736	0.0234163	0.739036
452	Pign	-0.429522	3.9875	5.15248	0.0232132	0.739036
453	Rlbp1	0.555751	3.81126	5.13821	0.0234047	0.739036
454	Ttyh1	-0.244933	8.05788	5.14891	0.023261	0.739036
455	RGD1309036	0.540644	2.7624	5.12476	0.0235868	0.739036
456	Rsl1	-0.561744	1.90156	5.13466	0.0234527	0.739036
457	AABR07018087.1	1.19858	0.047815	5.15354	0.0231991	0.739036
458	Ankrd54	0.863055	0.582257	5.11304	0.0237467	0.739192
459	Comp	1.17508	0.134691	5.11945	0.0236591	0.739192
460	Trim62	0.958423	0.71009	5.11314	0.0237453	0.739192
461	Lmf1	0.634575	2.28241	5.07304	0.0243008	0.741656
462	Tlr6	-0.587141	1.62859	5.04773	0.0246582	0.741656
463	Zfp330	-0.314337	4.79377	5.04033	0.0247638	0.741656
464	Cpq	-0.432722	2.95574	5.04681	0.0246713	0.741656
465	Cast	-0.305481	6.13838	5.02597	0.02497	0.741656
466	Terf2ip	-0.282184	5.3461	5.01912	0.0250689	0.741656
467	Gch1	-1.38434	-0.164006	5.07443	0.0242813	0.741656
468	Anxa5	-0.30913	4.62134	5.04023	0.0247652	0.741656
469	Pmfbp1	0.78594	0.877105	5.0462	0.02468	0.741656
470	Ebpl	-0.650423	1.36437	5.06973	0.0243472	0.741656
471	Nqo2	-0.501196	2.81173	5.02143	0.0250355	0.741656
472	Serpinb6a	-0.427377	3.86469	5.03311	0.0248673	0.741656
473	Kcnc3	0.354368	6.58435	5.04098	0.0247545	0.741656
474	Gjb6	-0.273114	5.26522	5.02826	0.0249369	0.741656
475	Lepr	0.42608	3.35514	5.04096	0.0247548	0.741656
476	Olig2	0.387167	4.02852	5.08627	0.024116	0.741656
477	Hba-a2	-1.19104	4.13669	5.03288	0.0248705	0.741656
478	Srcap	0.272623	6.50001	5.08354	0.024154	0.741656
479	AABR07000629.3	0.568325	2.51096	5.06886	0.0243593	0.741656
480	RF00100	-0.730361	1.1742	5.06645	0.0243933	0.741656
481	AABR07035796.1	-0.895874	0.689274	5.04357	0.0247174	0.741656
482	Adcy1	0.446494	4.97923	5.04014	0.0247664	0.741656
483	AABR07011857.2	0.628197	1.3549	5.07125	0.0243258	0.741656
484	AC116220.2	0.832368	0.787695	5.04455	0.0247035	0.741656
485	Hcn2	0.406406	6.01578	5.01441	0.0251372	0.742143
486	Glp1r	1.07922	1.0972	4.99849	0.0253695	0.744823
487	Zgrf1	0.496369	2.8407	4.99883	0.0253644	0.744823
488	Slf1	-0.328088	4.64583	4.9975	0.025384	0.744823
489	Irak4	0.606278	1.81776	4.99085	0.0254816	0.746159
490	Kcna3	-0.293997	4.82578	4.98095	0.0256278	0.748908
491	Taf1d	-0.317631	4.8977	4.96775	0.0258242	0.752928
492	LOC499235	0.389864	4.53166	4.96465	0.0258706	0.752928
493	Tug1	-0.306955	6.89665	4.9608	0.0259282	0.753074
494	Nxph4	-0.679217	1.82854	4.94872	0.0261099	0.756818
495	AC127920.1	-0.614665	2.89244	4.93898	0.0262576	0.759019
496	Arsa	0.345445	4.0807	4.93672	0.0262919	0.759019
497	Olig1	0.365382	4.45781	4.92786	0.026427	0.761384
498	Glul	-0.249776	9.8922	4.89989	0.0268584	0.77226
499	Erbb3	0.276588	5.31131	4.88952	0.0270203	0.772826
500	Cldn11	-0.255951	6.97877	4.89345	0.0269588	0.772826
501	Myom2	1.04209	0.376376	4.88825	0.02704	0.772826
502	Slc2a13	-0.266817	6.67817	4.87776	0.0272049	0.77599
503	Pgls	-0.630953	1.62728	4.87003	0.027327	0.77638
504	AABR07004228.1	1.22468	0.899756	4.87305	0.0272793	0.77638
505	Hk2	0.476869	2.9173	4.85951	0.0274942	0.777346
506	Rem2	-0.849508	0.531847	4.86076	0.0274743	0.777346
507	Glce	-0.311641	5.29514	4.85765	0.0275239	0.777346
508	Car3	-0.93486	1.33565	4.84166	0.0277802	0.77937
509	Dock6	0.555178	2.02087	4.8396	0.0278133	0.77937
510	Chd1l	-0.496719	2.51929	4.84149	0.0277829	0.77937
511	LOC102549817	1.09486	0.0552333	4.83978	0.0278104	0.77937
512	Hipk3	-0.232165	6.73003	4.83528	0.0278831	0.779801
513	Bbs1	-0.389543	4.39097	4.82867	0.0279902	0.781271
514	Tp53inp2	0.290666	6.07837	4.81639	0.0281903	0.785324
515	Gpnmb	-0.514177	2.70132	4.8009	0.0284449	0.786298
516	Dpysl3	0.379381	4.16854	4.8025	0.0284185	0.786298
517	AABR07006627.1	-0.345006	5.10297	4.80897	0.0283119	0.786298
518	Marc2	-0.323977	4.26227	4.80426	0.0283894	0.786298
519	Gjc1	0.841496	0.851818	4.79029	0.0286206	0.789631
520	Fes	1.02003	0.14882	4.77448	0.0288847	0.793857
521	RF00017	-1.65634	4.05839	4.77516	0.0288731	0.793857
522	Osbpl6	0.234594	7.0561	4.75037	0.0292921	0.801975
523	Atn1	0.671876	3.90517	4.75038	0.0292918	0.801975
524	Arg1	0.470164	2.64219	4.73422	0.0295683	0.805053
525	Tnfaip8l3	-1.12683	0.0179418	4.73394	0.0295731	0.805053
526	AABR07065031.1	-0.768199	0.951772	4.73435	0.029566	0.805053
527	AABR07045058.1	1.32528	-0.25972	4.72147	0.0297883	0.808188
528	Aldh1a2	-0.85012	0.916262	4.72072	0.0298012	0.808188
529	Il33	-0.320663	4.78719	4.71014	0.0299852	0.810609
530	Icam5	-0.981976	0.35799	4.70908	0.0300037	0.810609
531	Kcng1	1.1557	0.198623	4.70431	0.0300872	0.811333
532	Cntnap4	0.262009	5.21572	4.68493	0.0304282	0.818369
533	Pgrmc1	-0.251639	7.17586	4.68301	0.0304624	0.818369
534	Adi1	-0.470465	3.12855	4.67795	0.0305522	0.819246
535	Nutm1	-0.968736	0.373809	4.67039	0.030687	0.821003
536	Lrp2	-0.400864	4.9793	4.66785	0.0307324	0.821003
537	AABR07056118.1	0.507665	3.75136	4.65691	0.0309288	0.824711
538	Itga9	-0.524581	2.49858	4.65175	0.0310219	0.825655
539	Rnf123	0.353313	5.31945	4.63328	0.0313576	0.831498
540	AC117058.1	-0.830671	1.89837	4.63585	0.0313107	0.831498
541	Trappc12	0.312235	4.9642	4.61439	0.0317047	0.836058
542	Gckr	0.933971	0.230446	4.61703	0.031656	0.836058
543	AABR07067082.1	-0.692335	1.22914	4.6205	0.031592	0.836058
544	Efnb3	-0.461701	3.48308	4.60788	0.0318254	0.83691
545	Sh3tc2	-0.738004	1.95823	4.60634	0.0318539	0.83691
546	Cdkn1b	0.339264	3.96606	4.59091	0.032142	0.842932
547	Arl2	0.387394	3.95179	4.58063	0.0323354	0.846453
548	Trim44	-0.292659	5.2608	4.57641	0.0324151	0.846993
549	Rhbdl3	-0.2997	4.32989	4.56212	0.0326867	0.852533
550	Jmy	0.396734	3.30041	4.55449	0.0328326	0.854782
551	Slc16a10	-0.802924	0.488284	4.54297	0.0330542	0.855883
552	Lrp3	0.381768	4.57282	4.54636	0.0329888	0.855883
553	Aldh1b1	-0.508086	2.56104	4.54323	0.0330491	0.855883
554	Mgrn1	0.283949	5.76515	4.52612	0.0333811	0.86152
555	AABR07015081.2	1.41607	5.579	4.52555	0.0333923	0.86152
556	S1pr3	0.536473	2.08839	4.51717	0.0335563	0.861767
557	Shank1	0.495211	5.54695	4.51278	0.0336425	0.861767
558	Arglu1	-0.306636	5.12187	4.51403	0.0336179	0.861767
559	Nmnat2	0.313014	5.2338	4.5133	0.0336323	0.861767
560	Kif27	0.431932	3.50049	4.50206	0.033854	0.865635
561	Mlf1	-1.11991	1.12163	4.49022	0.0340893	0.868549
562	Tgif1	-0.8276	0.43465	4.49294	0.034035	0.868549
563	Hcfc2	-0.331007	4.13149	4.48597	0.0341742	0.869166
564	Arhgdib	-0.475624	2.4391	4.46127	0.0346717	0.874279
565	Rbm12	-0.366721	4.36795	4.45862	0.0347255	0.874279
566	LOC100363469	-1.10591	1.01983	4.46718	0.0345519	0.874279
567	Adam19	0.364978	3.62548	4.45783	0.0347416	0.874279
568	AABR07012331.1	-0.538108	2.16094	4.4592	0.0347138	0.874279
569	LOC108349637	0.706967	2.0893	4.46313	0.034634	0.874279
570	Trappc2b	-0.932217	1.09889	4.43788	0.0351499	0.877948
571	LOC685963	-0.807289	0.573161	4.4298	0.0353166	0.877948
572	LOC690468	-0.807285	0.573161	4.43061	0.0352999	0.877948
573	NEWGENE_2724	-0.969782	0.0638463	4.43195	0.0352722	0.877948
574	Bcl10	-0.467126	2.97053	4.43913	0.0351242	0.877948
575	LOC682793	-0.80728	0.573161	4.4316	0.0352794	0.877948
576	LOC682793	-0.807287	0.573161	4.43016	0.0353092	0.877948
577	Enkur	-1.03698	1.81388	4.42562	0.0354033	0.878579
578	Nostrin	0.565045	1.74005	4.41284	0.0356693	0.879739
579	Mapre3	0.28945	5.20305	4.4158	0.0356075	0.879739
580	Hddc2	0.532527	2.09262	4.41656	0.0355918	0.879739
581	Fam163a	0.646066	1.98522	4.41158	0.0356958	0.879739
582	Kif13a	0.304009	5.3904	4.40125	0.0359126	0.881833
583	Anln	-0.273821	6.45846	4.40171	0.0359029	0.881833
584	Acadsb	-0.35815	5.74492	4.39765	0.0359884	0.881833
585	Bud23	0.586211	2.49577	4.39582	0.0360271	0.881833
586	LOC108348049	-1.97476	-0.650161	4.38726	0.0362085	0.884761
587	Ndufa1	0.768187	1.83277	4.38128	0.0363356	0.886354
588	RGD1560925	1.12527	-0.218571	4.37607	0.0364469	0.887556
589	AABR07043748.1	0.419733	3.87701	4.37273	0.0365184	0.887787
590	Rrn3	-0.270484	5.65852	4.36431	0.0366993	0.890674
591	Timm10b	-0.435463	2.51014	4.36116	0.0367673	0.890815
592	Mcam	0.279687	5.18148	4.35381	0.0369263	0.893154
593	Myo18a	0.434836	6.1351	4.34768	0.0370595	0.893357
594	Kcnc1	0.249715	6.35406	4.34939	0.0370222	0.893357
595	Scd	0.336857	4.05103	4.33853	0.0372591	0.893656
596	Pdgfrb	0.334023	4.25146	4.33883	0.0372525	0.893656
597	Eml4	-0.235542	5.6107	4.34173	0.0371891	0.893656
598	St8sia5	0.557197	2.28103	4.32837	0.0374821	0.897502
599	Tpbg	-0.754595	3.73711	4.31076	0.037872	0.899319
600	Golph3	-0.263816	6.37214	4.31231	0.0378376	0.899319
601	Tnnc2	0.709771	1.80883	4.31895	0.0376902	0.899319
602	Dtx3l	-0.401796	3.25709	4.31343	0.0378128	0.899319
603	Tmem255b	-0.914405	0.666459	4.31549	0.0377669	0.899319
604	Trarg1	0.837743	0.427904	4.30364	0.038031	0.900108
605	Cox11	-0.367395	4.27541	4.30473	0.0380066	0.900108
606	Dhrs7	-0.347281	4.11302	4.29605	0.038201	0.900479
607	RGD1310819	-0.489789	3.11352	4.29812	0.0381546	0.900479
608	Ror1	0.698655	1.14104	4.29452	0.0382353	0.900479
609	Cd24	-0.649856	2.83424	4.29004	0.0383363	0.901375
610	Alg6	-0.538145	2.11997	4.27914	0.0385828	0.901542
611	Nrg1	0.361414	3.62241	4.28545	0.03844	0.901542
612	Alg14	-0.428283	3.13527	4.27859	0.0385953	0.901542
613	LOC103690108	0.950541	0.138683	4.27935	0.0385782	0.901542
614	Cstb	-0.274462	4.79523	4.27305	0.0387213	0.903014
615	Slc12a4	0.524431	2.85615	4.25895	0.0390441	0.909062
616	Cfap161	-1.22933	0.954337	4.24649	0.0393315	0.912783
617	AABR07001926.3	-0.306207	4.47685	4.24773	0.0393027	0.912783
618	Scn8a	0.233727	8.00714	4.23709	0.0395499	0.916368
619	Car12	0.456562	2.87505	4.22184	0.0399069	0.923145
620	Sp2	0.532035	2.06107	4.21305	0.0401141	0.925935
621	AABR07043115.1	0.966006	0.196457	4.21125	0.0401568	0.925935
622	Chst3	-0.492465	2.60893	4.1884	0.0407015	0.936985
623	Eftud2	0.293209	4.8985	4.17966	0.0409119	0.938809
624	Rps25	-0.280962	6.62747	4.18209	0.0408532	0.938809
625	Phlda1	0.757747	0.614288	4.17538	0.0410154	0.939679
626	Dvl3	0.398352	3.91586	4.17031	0.0411383	0.94041
627	Rtl4	-0.643774	1.17493	4.16865	0.0411786	0.94041
628	Cbln1	1.30268	2.51672	4.14607	0.0417313	0.951514
629	Rhobtb1	0.470641	2.42438	4.1302	0.0421244	0.9531
630	Agr3	0.991014	-0.0145082	4.11054	0.0426167	0.9531
631	Scn9a	-0.254951	5.20755	4.12316	0.0423	0.9531
632	Fpr1	0.663303	1.20883	4.13842	0.0419203	0.9531
633	Tnfsf13	0.385415	3.17614	4.1048	0.0427617	0.9531
634	Cartpt	1.17422	1.94968	4.11486	0.0425079	0.9531
635	Arhgef2	0.234158	5.608	4.11568	0.0424874	0.9531
636	Mysm1	0.267911	5.08205	4.10331	0.0427993	0.9531
637	Oasl2	-0.59433	1.25516	4.11746	0.0424427	0.9531
638	Gstm1	-0.256737	6.36095	4.12827	0.0421724	0.9531
639	Sumo4	-0.378038	3.47209	4.10356	0.0427929	0.9531
640	LOC103690007	1.43835	0.359893	4.10718	0.0427016	0.9531
641	Lysmd4	-0.478974	2.30719	4.10583	0.0427357	0.9531
642	RF00263	0.774577	0.935149	4.10386	0.0427854	0.9531
643	AABR07038948.2	-0.573218	1.91914	4.10602	0.0427309	0.9531
644	Papss2	-0.322107	4.17956	4.09809	0.0429317	0.953841
645	Fam174a	-0.417508	2.82352	4.09675	0.0429658	0.953841
646	Dynll1	-0.219752	6.7847	4.08602	0.0432392	0.954057
647	Rpl22l1	-0.420921	3.79915	4.08522	0.0432598	0.954057
648	Zfyve27	0.27744	4.93894	4.08331	0.0433087	0.954057
649	Dnhd1	0.284588	4.68183	4.08505	0.0432642	0.954057
650	Aldh4a1	0.331435	3.79772	4.08817	0.0431844	0.954057
651	Plekhm3	0.273578	4.77001	4.07754	0.0434569	0.955851
652	LOC103692169	-0.393202	2.91326	4.06815	0.0436991	0.959705
653	Grik5	0.492026	3.78695	4.06484	0.0437849	0.960117
654	Tnfrsf9	0.778333	0.445215	4.06023	0.0439045	0.961268
655	Ccar2	0.413115	4.07367	4.05392	0.0440689	0.963394
656	AC142154.1	-0.505517	2.10834	4.04937	0.0441879	0.964521
657	Il22ra2	0.552408	2.49865	4.04469	0.0443106	0.965728
658	LOC108348098	-0.679484	1.84209	4.04003	0.0444329	0.966922
659	P4ha1	-0.253375	5.68907	4.0363	0.0445313	0.967593
660	Slc7a1	0.259457	5.54205	4.0274	0.0447668	0.969766
661	AABR07049085.1	0.5065	2.61193	4.02868	0.0447329	0.969766
662	Atp13a4	-0.339972	3.66247	4.02436	0.0448477	0.970051
663	Ago2	0.309788	5.34623	4.006	0.0453385	0.977714
664	Ttyh3	0.485057	4.49294	4.00729	0.045304	0.977714
665	Mal2	-0.2752	5.63439	3.99719	0.0455763	0.979891
666	Il1rl1	-0.968917	0.116898	3.99923	0.045521	0.979891
667	Capn6	0.742396	0.647225	3.99163	0.0457268	0.981651
668	S100b	-0.210885	9.57865	3.98403	0.0459336	0.983537
669	Ttc29	-0.956725	1.17505	3.98336	0.0459519	0.983537
670	AABR07034750.1	-0.912676	2.65696	3.97513	0.046177	0.986878
671	Rimkla	0.426876	3.20929	3.96232	0.0465295	0.992929
672	Plppr1	-0.475703	1.97452	3.9493	0.0468908	0.997666
673	Ak5	0.23603	5.69284	3.95131	0.0468349	0.997666
674	Gjc2	0.382418	3.8492	3.94487	0.0470144	0.998813
675	Mlh1	0.425799	3.01773	3.94207	0.0470927	0.998992
676	Gad1	0.148084	7.52217	1.42224	0.233036	0.99987
677	Hebp1	-0.0693648	0.414014	0.0292369	0.864233	0.99987
678	Tmcc2	0.242963	5.97601	2.54075	0.110942	0.99987
679	Nuak2	-0.0116798	1.41403	0.00155699	0.968525	0.99987
680	Klhdc8a	0.365721	3.23269	3.32721	0.0681423	0.99987
681	RGD1304622	-0.0206198	2.04304	0.00560009	0.940347	0.99987
682	Slc26a1	0.0440799	2.71101	0.0349014	0.851802	0.99987
683	Xpr1	0.00215252	5.81623	0.000399134	0.984061	0.99987
684	Idua	0.204729	4.35956	1.0805	0.298585	0.99987
685	Tmem175	0.0845642	3.64348	0.166961	0.682827	0.99987
686	Cd82	0.0336896	3.9985	0.0329793	0.855895	0.99987
687	Gak	0.0262936	6.20819	0.0612168	0.804583	0.99987
688	Crp	-0.0472318	0.918501	0.0156286	0.900512	0.99987
689	Abhd8	0.20513	4.59843	0.502251	0.478513	0.99987
690	Cplx1	0.104521	7.82363	0.407192	0.523398	0.99987
691	Pcgf3	0.132384	4.02812	0.768503	0.380681	0.99987
692	Atp5me	0.15309	4.89525	0.872631	0.350228	0.99987
693	Fbxo28	-0.0801452	3.7831	0.217367	0.641054	0.99987
694	Ppp2r5a	-0.000550813	5.19576	1.87786e-05	0.996542	0.99987
695	Tmed5	-0.15512	3.04729	0.610303	0.434674	0.99987
696	Mtf2	-0.0179425	4.38918	0.0139373	0.906023	0.99987
697	Antxr2	0.150084	0.647431	0.152751	0.695921	0.99987
698	Hltf	-0.105252	5.8809	0.547578	0.459309	0.99987
699	LOC103691556	0.0144902	4.54633	0.0103111	0.919119	0.99987
700	Gpr89b	-0.0736942	4.70709	0.329143	0.566164	0.99987
701	Pdzk1	-0.0481046	2.40671	0.049211	0.824442	0.99987
702	Thoc3	0.0338008	3.67509	0.0295668	0.863477	0.99987
703	Cplx2	-0.0208308	7.16467	0.0347227	0.852178	0.99987
704	Aga	-0.0875127	4.23122	0.328846	0.566339	0.99987
705	Coprs	-0.312571	3.07818	2.37063	0.123637	0.99987
706	Champ1	0.0629357	4.91229	0.264843	0.606812	0.99987
707	Elac1	-0.0632223	4.10189	0.174214	0.676393	0.99987
708	Pigv	0.0844854	1.97894	0.0896276	0.764651	0.99987
709	Ak2	0.0517103	2.89524	0.0631398	0.801601	0.99987
710	Rnf19b	0.273937	3.74574	2.11222	0.146127	0.99987
711	Kpna6	-0.012843	6.70665	0.0149672	0.902629	0.99987
712	Phf24	0.0903303	3.357	0.161908	0.687406	0.99987
713	Dnajb5	-0.00962526	4.12108	0.00348196	0.952946	0.99987
714	Txndc15	-0.0594993	5.23588	0.200832	0.65405	0.99987
715	Ly86	-0.474575	0.367494	1.32601	0.249517	0.99987
716	Plxdc2	-0.0188382	5.64157	0.0287014	0.86547	0.99987
717	Pik3r3	0.136357	5.16166	1.20098	0.273126	0.99987
718	Dnajc1	-0.109741	4.01417	0.416254	0.518812	0.99987
719	Ldlrap1	0.27217	1.76716	0.727151	0.393808	0.99987
720	Cog3	0.109045	4.83576	0.635641	0.425294	0.99987
721	LOC100911486	0.1756	0.0182615	0.0914452	0.762348	0.99987
722	Cdo1	-0.114656	5.06628	0.845229	0.357905	0.99987
723	Chm	0.119451	5.13202	0.518398	0.471526	0.99987
724	Lamp2	-0.139812	6.33149	1.09712	0.294898	0.99987
725	Apex2	-0.226597	2.27542	1.02379	0.311622	0.99987
726	Alas2	-0.250664	0.855687	0.372114	0.541854	0.99987
727	Gatm	0.103803	6.85705	0.533872	0.464984	0.99987
728	Spata5l1	0.0247895	1.01547	0.0065712	0.935392	0.99987
729	Slc30a4	-0.143531	6.10753	1.07106	0.300707	0.99987
730	Mier2	0.140757	2.31451	0.175194	0.675536	0.99987
731	Plpp2	0.0527151	1.35349	0.0275315	0.868215	0.99987
732	Mpst	-0.0162844	1.50226	0.00242095	0.960757	0.99987
733	Tst	-0.171769	3.19707	0.340364	0.559619	0.99987
734	AABR07058539.1	-0.0284294	4.97083	0.0399841	0.841512	0.99987
735	Vwa5a	0.6292	1.10275	0.925404	0.33606	0.99987
736	Syncrip	-0.0448088	5.14355	0.102273	0.749118	0.99987
737	Ano10	0.0416399	4.45417	0.0761488	0.782586	0.99987
738	Abhd5	-0.0126352	4.07903	0.00453196	0.946327	0.99987
739	Kctd17	0.268089	3.73907	1.9017	0.167888	0.99987
740	Zfp207	-0.0980868	6.10118	0.729222	0.393135	0.99987
741	RGD1310429	0.0389208	4.26329	0.049157	0.824537	0.99987
742	Coil	-0.0306514	3.30159	0.0242252	0.876313	0.99987
743	Slc16a6	0.355143	2.45217	2.47182	0.115904	0.99987
744	Amz2	0.0486879	5.76005	0.177356	0.673655	0.99987
745	Mfsd11	0.0176729	4.02512	0.0132588	0.908329	0.99987
746	Srsf2	-0.163212	5.96194	1.60375	0.205373	0.99987
747	Mettl23	-0.00333418	1.61755	0.000107109	0.991743	0.99987
748	Jmjd6	-0.106259	3.42102	0.286253	0.592632	0.99987
749	Smpd3	0.106524	3.90296	0.282776	0.594887	0.99987
750	Prmt7	-0.01907	4.19578	0.0167339	0.897073	0.99987
751	Zfp821	0.0155903	2.85503	0.00602745	0.938117	0.99987
752	Def8	0.29861	3.60493	2.02272	0.154962	0.99987
753	Phyhipl	0.0927629	6.50467	0.746453	0.387601	0.99987
754	Fam13c	0.104029	4.08291	0.31837	0.572589	0.99987
755	Rtn4ip1	0.114286	2.81422	0.299883	0.583956	0.99987
756	Prodh1	0.0590686	4.56309	0.0827311	0.77363	0.99987
757	Ess2	0.0359134	2.37643	0.0192933	0.889529	0.99987
758	Scarf2	0.243104	1.23299	0.325926	0.568068	0.99987
759	Foxo3	0.128293	3.81821	0.33057	0.565324	0.99987
760	Sesn1	-0.0753739	4.51133	0.266914	0.605409	0.99987
761	Cep57l1	-0.112397	2.53868	0.229749	0.63171	0.99987
762	Cd164	-0.0254768	6.41457	0.0396755	0.842116	0.99987
763	Smpd2	0.103228	1.78814	0.141182	0.707109	0.99987
764	Mical1	0.237642	0.996576	0.357531	0.549881	0.99987
765	Zbtb24	-0.0786856	2.96892	0.158802	0.690262	0.99987
766	Fig4	0.0260344	5.40958	0.0522016	0.819276	0.99987
767	Sec63	-0.0815394	6.01458	0.438502	0.507846	0.99987
768	Sobp	-0.183315	3.91604	1.19413	0.274499	0.99987
769	Atg5	-0.0362866	3.68318	0.0480065	0.826569	0.99987
770	Hace1	0.017406	4.92871	0.0156651	0.900397	0.99987
771	Rtraf	-0.0385697	5.90488	0.0822975	0.774208	0.99987
772	Nid2	-0.151578	1.6095	0.313977	0.57525	0.99987
773	Grik2	0.0519848	6.3571	0.184242	0.667753	0.99987
774	AABR07044900.1	-0.0959166	3.23186	0.191694	0.661511	0.99987
775	AABR07044914.1	0.222693	2.36551	0.978003	0.322692	0.99987
776	Slc25a16	0.0237557	4.71733	0.0215149	0.883385	0.99987
777	LOC100910755	0.00707528	3.99783	0.00204607	0.963921	0.99987
778	Supv3l1	-0.0294884	3.92232	0.0358416	0.849843	0.99987
779	Srgn	0.144878	2.37969	0.332815	0.564006	0.99987
780	Kif1bp	-0.0767759	6.13172	0.531303	0.466059	0.99987
781	Ddx50	-0.184323	5.20225	2.00337	0.15695	0.99987
782	Ccar1	-0.0177454	5.68312	0.0216816	0.882937	0.99987
783	Zup1	0.0707898	4.1558	0.194817	0.658937	0.99987
784	Dcbld1	-0.16445	0.832056	0.239074	0.624876	0.99987
785	Gopc	-0.011904	5.93584	0.0113264	0.915245	0.99987
786	Nepn	-0.504078	-0.151654	0.885409	0.346724	0.99987
787	Nus1	-0.0453387	5.84641	0.123542	0.725224	0.99987
788	Slc35f1	-0.233638	6.15114	2.67114	0.102183	0.99987
789	Pln	0.125919	1.83599	0.254537	0.613898	0.99987
790	Cep85l	0.0231648	4.58533	0.0267776	0.870016	0.99987
791	Asf1a	-0.0877869	4.40306	0.356017	0.550727	0.99987
792	Numa1	-0.0074147	6.03702	0.00156776	0.968416	0.99987
793	Zbtb12	-0.606045	0.321566	1.77931	0.182234	0.99987
794	Nelfe	0.0302866	3.28204	0.0174233	0.894986	0.99987
795	Skiv2l	-0.0827112	2.94968	0.0667565	0.796119	0.99987
796	Dxo	-0.448269	0.547442	0.858156	0.354255	0.99987
797	Atf6b	0.204307	2.96384	0.833569	0.361243	0.99987
798	Fkbpl	-0.154923	3.04476	0.655598	0.418118	0.99987
799	Prrt1	0.0948104	4.32468	0.366816	0.544745	0.99987
800	Ppt2	-0.0598637	2.56925	0.0686404	0.793327	0.99987
801	Egfl8	0.257269	0.396941	0.290573	0.589854	0.99987
802	Agpat1	0.199111	4.7671	1.11444	0.291119	0.99987
803	Rnf5	-0.205231	3.32661	1.10494	0.293184	0.99987
804	Ager	-0.323534	1.24817	0.67141	0.412561	0.99987
805	Pbx2	0.143468	4.82706	1.0265	0.310983	0.99987
806	Notch4	0.133369	1.8498	0.28058	0.596321	0.99987
807	LOC103689965	-0.26185	3.08558	0.872168	0.350356	0.99987
808	RT1-Ba	0.244716	-0.335319	0.158982	0.690095	0.99987
809	Tap2	-0.0914826	1.07065	0.0499784	0.823101	0.99987
810	Psmb8	-0.297837	-0.124631	0.235725	0.627311	0.99987
811	Tap1	0.298885	-0.170663	0.286857	0.592241	0.99987
812	Brd2	0.0713984	3.09235	0.0753549	0.783694	0.99987
813	Col11a2	0.0806712	5.21997	0.15167	0.696945	0.99987
814	Rxrb	0.0785888	3.69124	0.105791	0.744987	0.99987
815	Slc39a7	0.0558184	4.10473	0.0797804	0.777595	0.99987
816	Hsd17b8	0.155227	2.86958	0.543366	0.461041	0.99987
817	Ring1	0.12864	2.49632	0.141423	0.70687	0.99987
818	Vps52	-0.0794001	4.47794	0.218825	0.639936	0.99987
819	B3galt4	0.205214	0.489446	0.241251	0.623304	0.99987
820	Pfdn6	0.192879	3.7961	0.84931	0.356748	0.99987
821	Rgl2	0.161323	3.09106	0.462804	0.496316	0.99987
822	Zbtb22	0.130932	2.98041	0.323568	0.569471	0.99987
823	Daxx	0.151992	3.50332	0.605023	0.436668	0.99987
824	Phf1	0.167287	3.0629	0.604984	0.436683	0.99987
825	Cuta	0.0287941	2.25173	0.00778827	0.929677	0.99987
826	Syngap1	0.171275	4.12263	0.73743	0.390485	0.99987
827	Bak1	0.114889	2.25734	0.235141	0.627737	0.99987
828	Grm4	0.563658	1.56857	1.74212	0.18687	0.99987
829	Hmga1	0.402896	1.20296	0.821962	0.364607	0.99987
830	Rps10	0.18329	3.51879	1.05314	0.304786	0.99987
831	Snrpc	-0.0105338	2.35596	0.00184266	0.96576	0.99987
832	Uhrf1bp1	-0.0397404	3.14354	0.02006	0.88737	0.99987
833	Anks1a	0.119473	3.76022	0.265443	0.606405	0.99987
834	Scube3	0.955062	0.129096	3.00698	0.0829065	0.99987
835	Zfp523	0.363392	2.86772	1.35423	0.244539	0.99987
836	Ppard	0.178089	2.44118	0.304555	0.581041	0.99987
837	Fance	-0.175769	1.3712	0.27078	0.602809	0.99987
838	Tead3	-0.0107422	1.3582	0.000933227	0.975629	0.99987
839	Srpk1	-0.0217727	5.2209	0.0325261	0.856878	0.99987
840	Slc26a8	-0.240965	2.61618	0.737289	0.390531	0.99987
841	Mapk14	-0.118995	4.96203	0.842591	0.358657	0.99987
842	Kctd20	0.0153616	3.45478	0.00704103	0.933127	0.99987
843	Stk38	0.0684202	4.84438	0.301531	0.582924	0.99987
844	Srsf3	-0.176258	6.69929	2.23544	0.134879	0.99987
845	Cdkn1a	-0.39929	1.87631	2.15462	0.142142	0.99987
846	Cpne5	-0.0953656	3.61076	0.146089	0.702302	0.99987
847	Ppil1	0.0609051	1.48117	0.0387609	0.843923	0.99987
848	RGD735065	0.00902994	4.62556	0.00439441	0.947147	0.99987
849	Pi16	-0.539905	1.36725	1.82338	0.176912	0.99987
850	Mtch1	-0.0367337	6.25144	0.024842	0.874761	0.99987
851	Pim1	-0.030383	-0.0229131	0.00345004	0.953162	0.99987
852	Ccdc167	0.138227	1.14307	0.115196	0.734305	0.99987
853	Cmtr1	0.0841529	5.85221	0.449595	0.502527	0.99987
854	Mdga1	0.190798	1.45563	0.303466	0.581717	0.99987
855	Btbd9	0.10774	3.96118	0.39984	0.527172	0.99987
856	Nt5dc1	-0.253999	3.25411	1.61751	0.20344	0.99987
857	Tspyl4	0.0318068	7.574	0.0928005	0.760647	0.99987
858	Tspyl1	-0.0566322	6.55615	0.213622	0.643943	0.99987
859	Fam241b	-0.0449615	3.21279	0.0498624	0.823303	0.99987
860	Ppa1	0.02414	6.88702	0.0488165	0.825136	0.99987
861	Lrrc20	-0.177943	2.07428	0.507172	0.476366	0.99987
862	Pald1	-0.0294696	2.88229	0.0145133	0.90411	0.99987
863	Sgpl1	0.0106684	5.5482	0.00761827	0.930447	0.99987
864	Pcbd1	-0.0487135	3.08156	0.0625592	0.802496	0.99987
865	Unc5b	0.0325538	4.95844	0.0320427	0.857934	0.99987
866	Slc29a3	0.24964	3.43819	1.61066	0.2044	0.99987
867	Vsir	-0.216198	3.79066	1.6334	0.201234	0.99987
868	Psap	0.132256	9.26538	1.11572	0.290842	0.99987
869	Anapc16	0.160905	2.92298	0.557381	0.455317	0.99987
870	Calhm4	0.0792209	1.07392	0.057364	0.810712	0.99987
871	Cdc40	-0.0964713	3.86705	0.279672	0.596916	0.99987
872	Cdk19	-0.087903	5.05283	0.469286	0.493316	0.99987
873	Amd1	-0.146311	7.0277	1.32063	0.25048	0.99987
874	Gtf3c6	-0.138383	3.17797	0.483675	0.486762	0.99987
875	Rpf2	-0.0873985	3.86473	0.295554	0.586683	0.99987
876	Rev3l	-0.119694	7.55752	1.12223	0.28944	0.99987
877	Traf3ip2	0.108422	0.95556	0.0741017	0.785456	0.99987
878	Fyn	0.0808313	5.73994	0.516116	0.472503	0.99987
879	Tube1	-0.145465	2.2675	0.372675	0.54155	0.99987
880	Lama4	0.0888004	3.70859	0.182519	0.669217	0.99987
881	Hdac2	-0.144925	5.4989	1.24405	0.264692	0.99987
882	Hs3st5	-0.0799378	3.14901	0.141427	0.706867	0.99987
883	Pcdh15	0.0817275	4.5579	0.301113	0.583185	0.99987
884	Ipmk	0.0854251	5.18666	0.480117	0.488369	0.99987
885	Cisd1	0.126779	4.24935	0.586056	0.443948	0.99987
886	Ube2d1	0.0394152	4.26695	0.0660235	0.797217	0.99987
887	Tfam	-0.23501	3.69962	1.46662	0.22588	0.99987
888	Bicc1	0.298418	2.60256	1.93927	0.163748	0.99987
889	Mdga2	0.0896891	5.73879	0.522051	0.469968	0.99987
890	Hint1	0.0913558	5.6476	0.558084	0.455033	0.99987
891	Cabcoco1	-0.180893	2.97129	0.583969	0.444761	0.99987
892	Arid5b	0.0668084	4.78648	0.22399	0.636016	0.99987
893	Rtkn2	-0.172882	1.76388	0.439882	0.507179	0.99987
894	Zfp365	-0.0382734	5.56874	0.0980512	0.754181	0.99987
895	Nrbf2	-0.282845	3.22501	2.18649	0.139226	0.99987
896	Reep3	-0.0535637	5.89241	0.196163	0.657836	0.99987
897	Jmjd1c	0.0271477	7.31819	0.0674757	0.795048	0.99987
898	Nr5a2	-0.193191	0.734147	0.185861	0.666384	0.99987
899	Ptprc	-0.23406	2.32245	0.871994	0.350404	0.99987
900	Nek7	-0.135797	5.00085	0.937224	0.332993	0.99987
901	Hps4	0.189651	3.18109	0.568291	0.450939	0.99987
902	Srrd	0.0120764	0.287651	0.000795681	0.977496	0.99987
903	Tfip11	0.023975	3.8507	0.0140002	0.905812	0.99987
904	Tpst2	0.31935	1.97451	1.73686	0.187537	0.99987
905	Pitpnb	-0.0363219	4.9843	0.0817229	0.774976	0.99987
906	Svop	0.0558642	3.95508	0.0957683	0.756968	0.99987
907	Ssh1	0.0665868	2.4003	0.0612925	0.804465	0.99987
908	Coro1c	0.067443	5.37962	0.278187	0.597892	0.99987
909	Selplg	0.521015	1.43254	2.94048	0.0863849	0.99987
910	Tmem119	0.329696	1.41908	0.957239	0.327884	0.99987
911	Iscu	-0.093791	5.09891	0.444776	0.504826	0.99987
912	Sart3	-0.00581637	4.045	0.00094925	0.975421	0.99987
913	Cmklr1	0.396962	0.698091	0.90066	0.342605	0.99987
914	Sgsm1	-0.0653567	5.93231	0.135309	0.71299	0.99987
915	Htr1f	-0.00620105	1.00805	0.000335195	0.985393	0.99987
916	Cggbp1	0.000475441	5.20243	1.2192e-05	0.997214	0.99987
917	MGC95208	-0.235705	3.28543	1.2144	0.270463	0.99987
918	RT1-CE5	0.203001	2.42483	0.574354	0.448534	0.99987
919	Clic2	-0.246822	1.73744	0.684903	0.407904	0.99987
920	Tmlhe	-0.286606	2.72743	1.71359	0.19052	0.99987
921	AABR07044273.1	-0.13477	2.04635	0.232647	0.629568	0.99987
922	RT1-M3-1	0.077236	2.85676	0.146896	0.701519	0.99987
923	Gabbr1	0.025787	8.95103	0.0606	0.80555	0.99987
924	Mog	0.0704887	7.09488	0.284884	0.593518	0.99987
925	RT1-S3	-0.122513	2.62789	0.306757	0.579677	0.99987
926	Znrd1as1	0.120887	2.59965	0.34068	0.559437	0.99987
927	Znrd1	0.324685	1.85495	1.67539	0.195538	0.99987
928	Ppp1r11	-0.0247961	5.48214	0.0354808	0.850592	0.99987
929	Rnf39	0.123837	1.03904	0.136492	0.711793	0.99987
930	Trim39	0.0801605	4.31217	0.29038	0.589977	0.99987
931	Rpp21	0.0287725	1.21645	0.00910623	0.923976	0.99987
932	RT1-N3	0.196602	1.13718	0.386288	0.534257	0.99987
933	Ranbp2	-0.250695	8.61007	3.9018	0.0482345	0.99987
934	Gnl1	0.00110001	4.7911	5.26694e-05	0.99421	0.99987
935	Abcf1	-0.0760959	5.23742	0.374674	0.540467	0.99987
936	Man1a1	-0.0539646	3.95894	0.103692	0.747443	0.99987
937	Msl3l2	-0.151232	1.43365	0.26399	0.607392	0.99987
938	Tbc1d32	-0.139211	4.06471	0.768818	0.380583	0.99987
939	Mrps18b	0.0228153	3.70407	0.0176883	0.894195	0.99987
940	Gja1	-0.0463261	7.44242	0.188803	0.663914	0.99987
941	Hsf2	-0.0627708	4.64145	0.156349	0.692541	0.99987
942	Atat1	0.190686	4.39907	1.66903	0.196389	0.99987
943	Pkib	0.133258	1.99257	0.255372	0.613317	0.99987
944	RGD1302996	0.197085	4.31188	1.40529	0.23584	0.99987
945	Smpdl3a	-0.34367	3.28344	2.48145	0.115196	0.99987
946	Ppp1r18	-0.0351614	2.29502	0.0241496	0.876505	0.99987
947	Nrm	0.298734	0.162427	0.428718	0.512619	0.99987
948	Gcc2	-0.101432	7.24084	0.658732	0.417008	0.99987
949	Dse	-0.0942799	2.9483	0.226716	0.633969	0.99987
950	Flot1	-0.0700985	4.36523	0.126883	0.721686	0.99987
951	Ier3	0.204293	1.15477	0.340433	0.559579	0.99987
952	Gtf2h4	0.325607	1.65341	0.99832	0.317717	0.99987
953	Vars2	-0.10288	3.12118	0.135238	0.713062	0.99987
954	Ltb	-0.305966	0.0565087	0.362096	0.547344	0.99987
955	Nfkbil1	0.167207	1.23129	0.171721	0.678587	0.99987
956	Atp6v1g2	-0.124402	7.81366	1.12047	0.289817	0.99987
957	Ddx39b	0.0431044	6.99677	0.126335	0.722263	0.99987
958	Ddah2	0.400493	1.98028	1.0688	0.301217	0.99987
959	Csnk2b	0.0780935	4.42688	0.269237	0.603844	0.99987
960	Gpank1	0.217714	3.29172	0.966958	0.32544	0.99987
961	Bag6	0.10479	5.66905	0.270547	0.602965	0.99987
962	Prrc2a	0.261872	6.0184	0.916596	0.33837	0.99987
963	Aif1	-0.326814	2.60641	2.20447	0.137612	0.99987
964	Sapcd1	0.158876	0.146646	0.113236	0.73649	0.99987
965	Vwa7	-0.0694381	0.724628	0.014012	0.905773	0.99987
966	Zic3	0.193769	2.19857	0.457789	0.498659	0.99987
967	Rbmx	0.0603021	5.01098	0.22751	0.633376	0.99987
968	Vars	0.206502	4.20255	0.793644	0.373001	0.99987
969	Arhgef6	-0.317827	4.26117	3.7222	0.0536937	0.99987
970	Fhl1	-0.145976	5.53358	1.16102	0.281253	0.99987
971	Slc44a4	-0.475121	0.265268	0.499776	0.479599	0.99987
972	Slc9a6	-0.00687564	6.72333	0.00297581	0.956496	0.99987
973	Mmgt1	0.027463	5.85982	0.0346604	0.852309	0.99987
974	Auts2	0.360998	2.0741	0.921164	0.33717	0.99987
975	Sbds	-0.0977828	5.55276	0.563177	0.452983	0.99987
976	AABR07011057.1	0.162845	1.63992	0.317377	0.573188	0.99987
977	AABR07035107.1	-0.272162	4.1171	2.57643	0.108466	0.99987
978	Tmem248	-0.0710011	4.16716	0.175534	0.67524	0.99987
979	Fry	0.014327	7.92771	0.0147812	0.903233	0.99987
980	Rabgef1	-0.0540469	4.67919	0.171553	0.678735	0.99987
981	Tpst1	-0.155017	4.2807	1.13203	0.287343	0.99987
982	Crcp	0.0669027	4.08131	0.149003	0.69949	0.99987
983	Hsph1	0.198256	7.44557	2.78109	0.095383	0.99987
984	Asl	-0.23239	2.35335	0.712472	0.398624	0.99987
985	Medag	0.574999	0.614764	2.06633	0.150584	0.99987
986	Alox5ap	-0.10316	0.782027	0.0866808	0.76844	0.99987
987	Uspl1	-0.0255793	4.4485	0.0314231	0.8593	0.99987
988	Gusb	-0.108138	2.16217	0.22498	0.635272	0.99987
989	Zbed5	0.00492317	1.59959	0.000330975	0.985485	0.99987
990	Phkg1	-0.299064	1.67314	1.22238	0.268894	0.99987
991	Ubl3	0.0708038	6.8841	0.292458	0.58865	0.99987
992	Sumf2	-0.207966	2.28902	0.797815	0.371747	0.99987
993	Cct6a	-0.014003	5.41444	0.0128614	0.909707	0.99987
994	Psph	-0.116825	1.89758	0.220265	0.638838	0.99987
995	Mrps17	-0.0134712	2.66839	0.00352305	0.952669	0.99987
996	Sfswap	0.03566	4.43749	0.0488474	0.825081	0.99987
997	Stx2	0.063153	3.21859	0.07643	0.782195	0.99987
998	Slc46a3	-0.110266	2.87787	0.189262	0.663531	0.99987
999	Ran	0.00694677	5.82848	0.0036647	0.951728	0.99987
1000	Flt1	0.130682	6.32099	1.09451	0.295475	0.99987
1001	Pan3	-0.0811076	5.20944	0.311512	0.576754	0.99987
1002	Polr1d	-0.22346	2.53676	0.968378	0.325085	0.99987
1003	Lnx2	0.0445556	2.01222	0.03137	0.859417	0.99987
1004	Rpl21	-0.177343	7.57111	2.63465	0.104555	0.99987
1005	Glt1d1	-0.213676	4.95334	2.42711	0.119253	0.99987
1006	Slc15a4	0.0112509	4.03665	0.00531904	0.94186	0.99987
1007	Tmem132c	0.335543	2.3963	1.40849	0.235307	0.99987
1008	AABR07036087.1	-0.124385	2.4821	0.194509	0.65919	0.99987
1009	Aacs	0.214494	3.22916	0.661313	0.416097	0.99987
1010	Rnf6	-0.0652389	5.06837	0.246215	0.619753	0.99987
1011	Zfp358	0.00322925	2.42969	0.000141227	0.990518	0.99987
1012	Mcoln1	0.0941333	4.65186	0.480664	0.488122	0.99987
1013	Pnpla6	0.135638	4.28106	0.448696	0.502955	0.99987
1014	Bri3bp	0.0833197	4.1119	0.285433	0.593162	0.99987
1015	Scarb1	-0.0234617	3.31088	0.011419	0.9149	0.99987
1016	Zfp394	0.0726026	3.46744	0.158655	0.690398	0.99987
1017	Cpsf4	0.20832	2.71887	0.858107	0.354269	0.99987
1018	Camsap3	0.260443	3.39743	1.22557	0.26827	0.99987
1019	Ptcd1	0.309122	3.01986	1.63656	0.200798	0.99987
1020	Xab2	0.210681	3.41457	0.740897	0.389374	0.99987
1021	Bud31	-0.156442	4.05667	0.939574	0.332387	0.99987
1022	Pdap1	-0.155747	4.26516	0.944178	0.331206	0.99987
1023	Arpc1b	-0.0893287	1.47715	0.0667437	0.796138	0.99987
1024	Stxbp2	-0.0616938	-0.148283	0.0122178	0.911986	0.99987
1025	Arpc1a	-0.0240415	4.8165	0.032739	0.856415	0.99987
1026	Smurf1	0.0597427	4.64027	0.139451	0.708828	0.99987
1027	Trappc5	-0.052136	2.75181	0.0430548	0.835622	0.99987
1028	Ncor2	0.408885	4.97822	2.49167	0.11445	0.99987
1029	Nptx2	-0.24917	3.44771	1.20984	0.271364	0.99987
1030	Baiap2l1	-0.0821833	0.521194	0.0388898	0.843667	0.99987
1031	Bri3	0.15864	1.32375	0.229478	0.631911	0.99987
1032	Tecpr1	0.189359	4.67718	1.21973	0.269414	0.99987
1033	Rflna	-0.384919	0.0947934	0.796786	0.372056	0.99987
1034	Tsc22d1	-0.0400218	7.64104	0.152604	0.696059	0.99987
1035	Ccz1b	-0.0192389	4.89299	0.0193853	0.889267	0.99987
1036	Nufip1	-0.066847	3.78526	0.130853	0.717549	0.99987
1037	Evi5l	0.0681917	5.00864	0.196962	0.657184	0.99987
1038	Gtf2h3	0.17064	2.9763	0.592063	0.441622	0.99987
1039	Gpalpp1	0.00311145	3.81476	0.00027543	0.986759	0.99987
1040	Eif2b1	0.0612125	3.07502	0.0999045	0.751944	0.99987
1041	Pms2	0.0097394	4.0229	0.00378196	0.950963	0.99987
1042	Ddx55	0.175157	2.58422	0.60568	0.436419	0.99987
1043	Aimp2	0.0402811	2.38494	0.0255227	0.873072	0.99987
1044	Map2k7	0.157611	3.79854	0.514351	0.473261	0.99987
1045	Ankrd61	-0.0975157	0.724595	0.0592453	0.807693	0.99987
1046	Tpt1	-0.040464	7.76248	0.103378	0.747813	0.99987
1047	Eif2ak1	-0.0407408	5.64351	0.114549	0.735023	0.99987
1048	Slc25a30	0.0386891	3.21601	0.0356782	0.850182	0.99987
1049	Tmed2	-0.0300596	6.46674	0.0695533	0.791988	0.99987
1050	Rilpl1	0.0639923	3.98019	0.120737	0.728237	0.99987
1051	Snapc2	0.223514	4.21566	0.921651	0.337042	0.99987
1052	Ctxn1	-0.176929	3.42456	0.636863	0.424849	0.99987
1053	Timm44	0.0534654	4.27242	0.124493	0.724212	0.99987
1054	Usp42	0.0143902	4.01101	0.00654683	0.935512	0.99987
1055	Snrnp35	0.0719257	3.3832	0.119148	0.72996	0.99987
1056	Rilpl2	-0.139932	2.11361	0.264266	0.607205	0.99987
1057	Kmt5a	-0.0511606	3.87889	0.0825661	0.77385	0.99987
1058	Sbno1	-0.111323	7.38284	0.844983	0.357975	0.99987
1059	Cyth3	0.0315719	4.47404	0.0487322	0.825284	0.99987
1060	Rac1	0.0253551	7.19629	0.0530978	0.817758	0.99987
1061	Elavl1	0.0142176	5.20742	0.012952	0.909391	0.99987
1062	Cdk2ap1	-0.0664793	5.50393	0.287795	0.591637	0.99987
1063	Cers4	0.0431847	5.57285	0.124369	0.724343	0.99987
1064	Mphosph9	-0.0509045	4.62597	0.138629	0.709648	0.99987
1065	Daglb	0.124336	3.55976	0.352208	0.552866	0.99987
1066	Arl6ip4	0.143052	3.91538	0.387937	0.533386	0.99987
1067	Ogfod2	0.105606	0.910106	0.0506297	0.821971	0.99987
1068	Abcb9	0.219477	2.93596	0.759528	0.383476	0.99987
1069	Kdelr2	0.0910188	3.79702	0.3012	0.583131	0.99987
1070	Vps37b	-0.155453	2.27922	0.468998	0.493448	0.99987
1071	Rfc3	0.202765	1.56048	0.352426	0.552743	0.99987
1072	Stard13	0.122958	3.9762	0.548179	0.459063	0.99987
1073	Hip1r	0.159497	4.44937	0.465398	0.495112	0.99987
1074	Kl	0.0789048	1.03356	0.0540719	0.816123	0.99987
1075	Zfp316	0.101928	1.14233	0.106617	0.744029	0.99987
1076	Pds5b	0.0423725	7.69696	0.150266	0.698281	0.99987
1077	Rbak	-0.120271	3.59787	0.475993	0.490243	0.99987
1078	Rnf216	-0.0681611	5.18391	0.305802	0.580268	0.99987
1079	AABR07035437.1	0.334289	3.17524	2.16717	0.140985	0.99987
1080	Foxk1	0.313986	3.55018	2.62752	0.105026	0.99987
1081	Denr	-0.0130992	3.32422	0.00441637	0.947015	0.99987
1082	AABR07035428.1	0.261808	0.382713	0.28966	0.590439	0.99987
1083	N4bp2l2	-0.12728	5.41625	0.770398	0.380094	0.99987
1084	Brca2	-0.0135455	4.26972	0.00576617	0.939471	0.99987
1085	Mmd2	-0.127056	6.33418	1.32385	0.249903	0.99987
1086	Wipi2	-0.0139664	4.67034	0.0114451	0.914803	0.99987
1087	Slc29a4	0.306422	1.94852	0.915896	0.338555	0.99987
1088	Fbxl18	0.37175	0.955355	0.836646	0.360358	0.99987
1089	Med13l	0.0106598	5.50377	0.00529534	0.94199	0.99987
1090	RGD1562310	-0.000797346	3.34755	1.84817e-05	0.99657	0.99987
1091	Rnft2	-0.0078419	5.39401	0.00341109	0.953426	0.99987
1092	Fbxw8	0.280723	3.80059	0.817502	0.365912	0.99987
1093	Tesc	0.330226	0.789055	0.402888	0.525602	0.99987
1094	Fbxo21	0.101849	4.72734	0.370967	0.542478	0.99987
1095	Nos1	0.232546	4.91251	0.638926	0.4241	0.99987
1096	Rfc5	0.0445941	2.35605	0.0418452	0.837915	0.99987
1097	Wsb2	0.111279	5.28617	0.393713	0.530354	0.99987
1098	Pebp1	0.243264	6.84471	2.62934	0.104905	0.99987
1099	Taok3	0.231661	3.54975	1.09915	0.294454	0.99987
1100	Suds3	-0.0331118	5.25892	0.077511	0.780699	0.99987
1101	Srrm4	0.0129063	1.24929	0.000853889	0.976688	0.99987
1102	Prkab1	0.291055	2.52633	1.62266	0.202721	0.99987
1103	Cit	0.200035	6.34017	1.96243	0.161253	0.99987
1104	Rplp0	0.0133307	5.59071	0.00480243	0.944751	0.99987
1105	Pxn	0.155257	3.1573	0.370785	0.542577	0.99987
1106	Sirt4	-0.148056	0.66035	0.188293	0.664341	0.99987
1107	Msi1	0.280714	3.15667	1.92083	0.165766	0.99987
1108	Abcg1	0.136058	5.52104	1.19735	0.273852	0.99987
1109	NEWGENE_1586233	-0.183506	2.95037	0.707216	0.40037	0.99987
1110	Gatc	-0.0981994	4.72157	0.502315	0.478485	0.99987
1111	Srsf9	-0.0110021	1.82708	0.00175356	0.966598	0.99987
1112	Slc37a1	0.374926	1.04305	1.152	0.283131	0.99987
1113	Cox6a1	0.0452887	6.25713	0.136957	0.711325	0.99987
1114	Coq5	0.225701	3.4155	1.50904	0.219286	0.99987
1115	Rnf10	0.183917	5.54486	2.36439	0.124133	0.99987
1116	Cabp1	0.139146	4.24958	0.393468	0.530482	0.99987
1117	Pde9a	0.214485	2.61012	0.826375	0.363323	0.99987
1118	Acads	0.598672	1.38867	2.49935	0.113893	0.99987
1119	Sppl3	0.133198	4.97779	1.13652	0.286388	0.99987
1120	Wdr4	-0.394206	0.826263	0.995141	0.318489	0.99987
1121	Ndufv3	-0.0497868	4.21549	0.0925694	0.760936	0.99987
1122	Pknox1	0.0613787	3.11973	0.0898097	0.764419	0.99987
1123	RGD1311899	-0.0359178	6.54979	0.117031	0.732278	0.99987
1124	Sik1	-0.400107	3.12865	3.54941	0.0595667	0.99987
1125	Git2	-0.0347509	4.92725	0.0752745	0.783806	0.99987
1126	Tchp	-0.0806777	3.80725	0.230624	0.631062	0.99987
1127	Gltp	0.133563	3.8149	0.530787	0.466276	0.99987
1128	Rrp1b	-0.0834975	2.84145	0.137673	0.710605	0.99987
1129	Fam222a	0.451135	-0.354648	0.42479	0.514556	0.99987
1130	Pop5	-0.0165084	2.63112	0.00549471	0.94091	0.99987
1131	Rrp1	-0.00589117	4.78933	0.00132391	0.970975	0.99987
1132	Ankrd13a	0.137658	5.21536	1.09494	0.295379	0.99987
1133	Agpat3	0.0558205	7.09277	0.221914	0.637586	0.99987
1134	Pwp2	-0.132584	3.53504	0.388304	0.533192	0.99987
1135	Gatd3a	0.0563983	3.5722	0.0531206	0.81772	0.99987
1136	Pfkl	-0.120831	4.24788	0.159019	0.690062	0.99987
1137	RGD1309594	0.168953	2.83694	0.385458	0.534697	0.99987
1138	Trpm2	-0.114281	3.81672	0.326447	0.567759	0.99987
1139	Ube2g2	-0.0638194	2.67267	0.0749619	0.784245	0.99987
1140	Pttg1ip	0.0378736	5.11118	0.0823048	0.774198	0.99987
1141	Itgb2	-0.0448957	1.87126	0.0268347	0.869878	0.99987
1142	Fam207a	0.318012	1.76578	0.795511	0.372439	0.99987
1143	Adarb1	0.188342	7.45555	2.48115	0.115218	0.99987
1144	Pofut2	0.0987669	4.18284	0.256373	0.612623	0.99987
1145	Col18a1	0.445277	1.94841	1.73338	0.18798	0.99987
1146	Slc19a1	0.25367	0.955516	0.353295	0.552254	0.99987
1147	Gna12	-0.0352268	6.43572	0.0714465	0.789242	0.99987
1148	Brat1	-0.271297	2.23419	1.0547	0.304426	0.99987
1149	Cabin1	0.0728851	4.97247	0.134847	0.713458	0.99987
1150	Rsrc2	-0.129347	6.01191	1.04515	0.306627	0.99987
1151	Ddt	0.207996	4.18448	1.3748	0.240989	0.99987
1152	Iqce	0.192898	2.91408	0.750431	0.38634	0.99987
1153	Zcchc8	0.141781	4.21387	0.769069	0.380505	0.99987
1154	Pcbp3	0.0937096	3.92099	0.320485	0.571316	0.99987
1155	Clip1	-0.0181907	6.43465	0.0296443	0.8633	0.99987
1156	Col6a1	0.124706	1.10696	0.117961	0.731256	0.99987
1157	Lfng	0.126988	1.72419	0.116007	0.733406	0.99987
1158	Grifin	0.751424	2.09126	2.47254	0.11585	0.99987
1159	Chst12	0.356106	2.10644	1.05671	0.303968	0.99987
1160	Eif3b	-0.0836313	5.18684	0.505308	0.477177	0.99987
1161	Col6a2	-0.196152	0.911786	0.232873	0.629402	0.99987
1162	Mlxip	0.136857	3.58343	0.407092	0.523449	0.99987
1163	Atxn2	0.0237859	5.22428	0.0328527	0.856169	0.99987
1164	Snx8	-0.119481	3.28775	0.317335	0.573213	0.99987
1165	Cux2	0.166263	3.07121	0.409933	0.522004	0.99987
1166	Mad1l1	0.117416	2.82349	0.19379	0.65978	0.99987
1167	Ppp1cc	-0.0126553	6.90082	0.010374	0.918874	0.99987
1168	Card6	0.090877	2.83411	0.175509	0.675261	0.99987
1169	Mcm3ap	0.014488	5.75606	0.0169582	0.896389	0.99987
1170	Psmg3	0.1753	2.84954	0.468804	0.493538	0.99987
1171	Vps29	-0.179569	5.12446	1.48203	0.223457	0.99987
1172	Pcnt	0.0687783	4.68011	0.163635	0.685832	0.99987
1173	Mafk	0.0755475	2.3618	0.108539	0.741814	0.99987
1174	Gpn3	-0.0821504	3.48544	0.224045	0.635975	0.99987
1175	Anapc7	0.077069	3.60183	0.149719	0.698804	0.99987
1176	Atp2a2	0.0272689	9.26841	0.0684245	0.793645	0.99987
1177	Gpr146	-0.128538	1.93607	0.230278	0.631318	0.99987
1178	LOC498154	0.189931	2.03848	0.485817	0.485799	0.99987
1179	Get4	0.12513	3.33979	0.326225	0.567891	0.99987
1180	Ift81	0.0735852	4.55928	0.274908	0.600058	0.99987
1181	P2rx7	0.345855	3.45649	3.21807	0.0728293	0.99987
1182	Prmt2	-0.204608	3.98448	0.501542	0.478823	0.99987
1183	Sun1	0.0176689	4.83999	0.0155824	0.900658	0.99987
1184	P2rx4	0.261435	3.56699	1.52563	0.21677	0.99987
1185	Adora2a	-0.134405	0.79965	0.169287	0.680746	0.99987
1186	Specc1l	0.0421059	6.35596	0.148144	0.700315	0.99987
1187	Bcr	0.323339	4.64619	3.41719	0.0645207	0.99987
1188	Camkk2	0.277387	2.76515	1.34783	0.245658	0.99987
1189	Rab36	0.0995874	2.71062	0.183808	0.668121	0.99987
1190	Pdgfa	0.0552425	2.83224	0.0555904	0.813606	0.99987
1191	Gnaz	-0.125233	4.24637	0.358979	0.549074	0.99987
1192	Fam20c	0.150403	3.95929	0.680939	0.409263	0.99987
1193	Anapc5	-0.0731441	6.51117	0.475412	0.490508	0.99987
1194	Zfp68	-0.205698	6.14471	2.50608	0.113407	0.99987
1195	Zfp157	-0.0780872	5.26998	0.258296	0.611293	0.99987
1196	Gjc3	0.122046	3.99064	0.410384	0.521775	0.99987
1197	Rnf34	0.277478	4.50824	3.41886	0.0644556	0.99987
1198	Zkscan1	-0.00194696	5.58359	0.00025154	0.987346	0.99987
1199	Orai1	0.452404	0.221806	0.978962	0.322455	0.99987
1200	Setd1b	0.2628	2.40129	0.688999	0.406505	0.99987
1201	Hpd	0.534483	1.10669	2.6682	0.102372	0.99987
1202	Psmd9	0.336001	2.20733	1.44583	0.229199	0.99987
1203	Zfp113	-0.108355	2.59082	0.23041	0.63122	0.99987
1204	Wdr66	0.394436	2.24833	0.833919	0.361142	0.99987
1205	Aldh2	-0.132355	3.24465	0.226784	0.633919	0.99987
1206	Mapkapk5	0.153867	4.66296	1.25943	0.261759	0.99987
1207	Erp29	-0.140862	4.1155	0.548105	0.459093	0.99987
1208	Mcm7	-0.300712	3.22658	2.46236	0.116603	0.99987
1209	Naa25	0.0319632	4.66676	0.054593	0.815256	0.99987
1210	Trafd1	0.214391	4.53941	1.30112	0.254008	0.99987
1211	Hectd4	0.17703	7.63327	1.57447	0.20956	0.99987
1212	Ap4m1	0.0872189	1.48641	0.0834521	0.772673	0.99987
1213	Taf6	-0.0185987	3.9128	0.0104037	0.918758	0.99987
1214	Mblac1	-0.437987	1.19146	1.7142	0.190441	0.99987
1215	Rph3a	0.194078	6.40126	1.31392	0.251686	0.99987
1216	Rasal1	-0.0548526	0.985373	0.0207655	0.88542	0.99987
1217	Gal3st4	-0.165867	1.77545	0.429491	0.512239	0.99987
1218	Mettl7a	-0.0657379	4.84194	0.262223	0.608597	0.99987
1219	Ddx54	0.169205	2.9748	0.415292	0.519295	0.99987
1220	Iqcd	-0.194906	0.842044	0.219388	0.639507	0.99987
1221	Cyp3a62	0.0429462	1.41128	0.0198344	0.888	0.99987
1222	Slc8b1	0.43007	1.00619	1.06893	0.301187	0.99987
1223	Plbd2	0.224073	4.31426	0.935058	0.333552	0.99987
1224	LOC100910540	-0.00716057	3.67151	0.00132164	0.971	0.99987
1225	Lhx5	-0.227487	-0.17982	0.17369	0.676853	0.99987
1226	Mospd3	0.149792	2.06789	0.203259	0.652103	0.99987
1227	Rbm19	0.16818	2.43446	0.492196	0.482949	0.99987
1228	Lrch4	0.237388	1.96588	0.790328	0.374001	0.99987
1229	Agfg2	0.0212276	3.66148	0.0118339	0.913374	0.99987
1230	Actl6b	0.0322119	3.91077	0.0175597	0.894578	0.99987
1231	Gnb2	0.188066	4.00809	0.359694	0.548676	0.99987
1232	Gigyf1	0.168192	4.23842	0.635305	0.425416	0.99987
1233	Ap1s1	0.0197717	3.60484	0.0103673	0.918899	0.99987
1234	Vgf	-0.133132	3.74574	0.460213	0.497525	0.99987
1235	Plod3	-0.155618	3.37823	0.487506	0.485042	0.99987
1236	Znhit1	-0.0563167	2.0311	0.038089	0.845265	0.99987
1237	Cldn15	0.432485	0.412706	0.923445	0.336572	0.99987
1238	Fis1	0.152165	5.28245	0.801777	0.370563	0.99987
1239	Cux1	-0.0365733	5.74538	0.104985	0.745928	0.99987
1240	Sh2b2	-0.0234908	1.39455	0.00417839	0.94846	0.99987
1241	Prkrip1	0.0968085	4.69949	0.537554	0.463448	0.99987
1242	Orai2	0.026541	5.14345	0.0342042	0.853273	0.99987
1243	Alkbh4	0.0659389	0.655398	0.0311308	0.859949	0.99987
1244	Lrwd1	-0.0190718	1.83721	0.00417924	0.948455	0.99987
1245	Polr2j	0.0255936	3.229	0.0109541	0.916644	0.99987
1246	Rasa4	-0.358322	0.615496	0.958725	0.327508	0.99987
1247	Dtx2	-0.0277508	1.50865	0.00617344	0.937374	0.99987
1248	Ywhag	0.0727103	8.69412	0.460308	0.49748	0.99987
1249	Srrm3	-0.0326924	4.15109	0.0311404	0.859928	0.99987
1250	Mdh2	0.0279745	5.92777	0.0505207	0.82216	0.99987
1251	Tmem120a	0.0503949	2.62197	0.059913	0.806634	0.99987
1252	Por	-0.0796298	4.91571	0.174043	0.676544	0.99987
1253	Rhbdd2	-0.00321836	3.45822	0.000120672	0.991235	0.99987
1254	Hip1	-0.0413183	6.14458	0.128115	0.720394	0.99987
1255	Pom121	0.120794	4.83974	0.503633	0.477908	0.99987
1256	Nsun5	0.0315921	1.6018	0.00750018	0.930987	0.99987
1257	Fzd9	0.141218	1.74439	0.258667	0.611037	0.99987
1258	Baz1b	-0.0323653	7.01572	0.0956015	0.757173	0.99987
1259	Eif4h	0.0725068	6.57193	0.314784	0.574759	0.99987
1260	Nup153	-0.085283	6.31988	0.531062	0.466161	0.99987
1261	Rfc2	-0.0481932	1.57931	0.0153624	0.901359	0.99987
1262	Ids	0.0405389	7.1307	0.114442	0.735143	0.99987
1263	Eln	0.366058	0.871857	0.935517	0.333434	0.99987
1264	Limk1	0.258432	5.75352	2.92414	0.0872636	0.99987
1265	Tmem270	-0.2367	0.288893	0.250267	0.616887	0.99987
1266	Gtf2ird1	0.0365091	3.57414	0.0331392	0.85555	0.99987
1267	Gtf2i	0.0443692	6.91115	0.172183	0.678179	0.99987
1268	Gtf2ird2	0.427317	2.30482	1.98294	0.159081	0.99987
1269	Rcc1l	0.341749	2.42061	2.11505	0.145857	0.99987
1270	Castor2	0.254981	3.9404	1.68954	0.193662	0.99987
1271	Psmb1	0.011543	6.03047	0.0104637	0.918525	0.99987
1272	Tbp	-0.13916	3.99546	0.732757	0.391991	0.99987
1273	Pdcd2	-0.0205239	2.48279	0.0078712	0.929305	0.99987
1274	Slc8a2	0.370458	3.67258	2.38706	0.122343	0.99987
1275	Kptn	0.169408	2.82171	0.634791	0.425604	0.99987
1276	Napa	0.0395146	5.45923	0.0492732	0.824333	0.99987
1277	Rab4b	0.347403	3.20148	2.43459	0.118685	0.99987
1278	Snrpa	-0.0107822	1.26455	0.000867637	0.976501	0.99987
1279	Tmem35a	-0.110772	5.67864	0.710456	0.399292	0.99987
1280	Map3k20	0.051576	4.6126	0.118294	0.730892	0.99987
1281	Rapgef4	-0.0700898	6.86441	0.353253	0.552277	0.99987
1282	Pdk1	-0.211963	3.87449	1.69821	0.192522	0.99987
1283	Itga6	-0.0727677	6.3622	0.366719	0.544798	0.99987
1284	Hat1	-0.071915	4.05613	0.194919	0.658854	0.99987
1285	Igsf11	0.0257283	4.98902	0.0411547	0.83924	0.99987
1286	Cd80	-0.149612	0.968272	0.164255	0.685269	0.99987
1287	Gap43	-0.184954	7.20818	2.85756	0.0909455	0.99987
1288	Chac2	-0.0822865	2.27129	0.111577	0.738355	0.99987
1289	Agps	-0.111352	4.95619	0.601558	0.437984	0.99987
1290	Nfe2l2	-0.262715	4.68946	3.22384	0.0725733	0.99987
1291	Atp5pf	0.169868	4.6939	1.25629	0.262354	0.99987
1292	RGD1563888	-0.00641869	3.42876	0.00102615	0.974445	0.99987
1293	Btg3	-0.265035	3.18392	1.31949	0.250684	0.99987
1294	Cxadr	0.140076	2.9292	0.499621	0.479667	0.99987
1295	Mtx2	-0.193973	4.03355	0.777902	0.377784	0.99987
1296	Usp25	-0.0592844	5.68811	0.222364	0.637245	0.99987
1297	Grik1	0.203996	4.16715	1.74963	0.185923	0.99987
1298	Bach1	0.0292719	3.92243	0.0288049	0.86523	0.99987
1299	Map3k7cl	0.235654	0.970182	0.492761	0.482698	0.99987
1300	Nrip1	-0.0973625	5.82709	0.504556	0.477505	0.99987
1301	Cct8	-0.136754	7.10867	1.13239	0.287267	0.99987
1302	Lnpk	-0.108144	4.36857	0.465565	0.495034	0.99987
1303	Atp5mc3	-0.0755622	5.96167	0.345971	0.556403	0.99987
1304	Atf2	-0.19422	6.26939	2.69562	0.100624	0.99987
1305	Usp16	-0.103131	4.60278	0.45681	0.499118	0.99987
1306	Rwdd2b	0.0682397	3.5494	0.112845	0.736928	0.99987
1307	Ltn1	-0.129971	6.26421	0.951155	0.329425	0.99987
1308	N6amt1	-0.234614	1.54064	0.760852	0.383062	0.99987
1309	Adamts1	-0.142991	3.08394	0.317013	0.573408	0.99987
1310	Nxpe3	0.141403	5.16187	1.11944	0.290038	0.99987
1311	Cep97	0.0647784	5.35616	0.162829	0.686565	0.99987
1312	Rpl24	0.0154044	6.07151	0.0199283	0.887738	0.99987
1313	Zbtb11	-0.0523911	6.63751	0.193219	0.660251	0.99987
1314	Senp7	-0.0670268	5.32081	0.231496	0.630417	0.99987
1315	Prdm15	0.0987015	3.92862	0.29226	0.588776	0.99987
1316	C2cd2	0.22027	3.87155	1.7805	0.182088	0.99987
1317	Impg2	-0.394936	1.98496	2.17685	0.140101	0.99987
1318	Zbtb21	-0.00953982	4.69994	0.00532504	0.941828	0.99987
1319	Abi3bp	0.538959	0.110853	0.804995	0.369604	0.99987
1320	Pcp4	-0.281974	6.70828	3.60755	0.0575178	0.99987
1321	Wrb	0.0296678	5.54076	0.0642782	0.799858	0.99987
1322	Brwd1	-0.00101518	6.6808	8.56799e-05	0.992615	0.99987
1323	Tfg	0.0504316	5.54287	0.18294	0.668859	0.99987
1324	Tomm70	0.0769642	5.35673	0.312379	0.576224	0.99987
1325	Tbc1d23	-0.0320467	5.25547	0.0416481	0.838292	0.99987
1326	Psmg1	-0.147406	4.56042	0.859572	0.353858	0.99987
1327	Filip1l	0.105465	2.74278	0.259336	0.610576	0.99987
1328	Ets2	-0.163398	4.27318	1.19995	0.273332	0.99987
1329	Erg	0.208433	2.38866	0.711565	0.398925	0.99987
1330	St3gal6	0.00937732	4.51267	0.0027694	0.958031	0.99987
1331	Cpox	0.0945153	4.69274	0.331745	0.564633	0.99987
1332	Cldnd1	-0.0690505	5.1738	0.251238	0.616205	0.99987
1333	Kcnj6	0.167547	4.663	1.60351	0.205407	0.99987
1334	Dyrk1a	-0.180342	6.19052	2.2296	0.135389	0.99987
1335	AABR07072230.1	-0.0512036	2.35775	0.0483413	0.825975	0.99987
1336	Vps26c	0.182115	3.72595	1.04386	0.306925	0.99987
1337	Ttc3	-0.102	9.70184	0.796553	0.372126	0.99987
1338	Hlcs	0.197209	3.88813	1.10684	0.29277	0.99987
1339	Crybg3	0.0186136	4.43777	0.0115208	0.914523	0.99987
1340	Arl6	-0.245036	4.03019	2.12176	0.145219	0.99987
1341	Setd4	-0.157041	2.52053	0.441488	0.506405	0.99987
1342	Whrn	0.481327	3.39926	2.30652	0.128832	0.99987
1343	Runx1	0.0415558	0.16237	0.00631547	0.936659	0.99987
1344	Kalrn	0.074421	5.86952	0.350267	0.553962	0.99987
1345	Vwa5b2	-0.0556993	3.67266	0.0401332	0.84122	0.99987
1346	Ap2m1	-0.088001	7.43431	0.441706	0.5063	0.99987
1347	Abcf3	0.0961143	5.34198	0.408206	0.522881	0.99987
1348	Hrasls	0.195672	3.25619	0.991149	0.319462	0.99987
1349	Alg3	0.29718	2.19659	1.50101	0.220516	0.99987
1350	LOC100360218	-0.02349	3.89196	0.0158531	0.899804	0.99987
1351	Opa1	-0.0297077	7.0517	0.0604427	0.805798	0.99987
1352	Psmd2	0.0305532	6.63272	0.0860785	0.769223	0.99987
1353	Hes1	0.0955531	0.6267	0.0642731	0.799865	0.99987
1354	Atp13a3	-0.119563	2.21476	0.254916	0.613635	0.99987
1355	Tmem44	0.00295009	2.96211	0.000221362	0.988129	0.99987
1356	Lsg1	-0.131483	4.21746	0.68543	0.407723	0.99987
1357	Xxylt1	0.0590514	1.39914	0.0284176	0.866131	0.99987
1358	Acap2	0.0380494	5.82315	0.105716	0.745075	0.99987
1359	Ppp1r2	-0.119707	6.29747	0.785337	0.375514	0.99987
1360	Bdh1	0.253461	3.26417	1.85138	0.173623	0.99987
1361	Eif4g1	0.112518	7.38278	0.9343	0.333748	0.99987
1362	Ncbp2	-0.0424021	4.58694	0.076118	0.782629	0.99987
1363	Pak2	-0.0795418	5.91549	0.498214	0.480286	0.99987
1364	Polr2h	0.203703	2.44663	0.400605	0.526777	0.99987
1365	Chrd	0.113982	1.57896	0.127881	0.720639	0.99987
1366	Nrros	0.342907	0.453919	0.591343	0.4419	0.99987
1367	Wdr53	-0.254382	2.17843	0.861326	0.353368	0.99987
1368	LOC100911374	0.378915	2.57097	0.868935	0.35125	0.99987
1369	Tm4sf19	0.0815504	1.07363	0.0618361	0.803617	0.99987
1370	Tctex1d2	-0.130092	2.10711	0.246222	0.619748	0.99987
1371	Pcyt1a	0.0568004	5.40124	0.244689	0.62084	0.99987
1372	Vps8	-0.138881	5.59351	1.51876	0.217807	0.99987
1373	Tfrc	-0.0617186	6.20614	0.159427	0.689684	0.99987
1374	RGD1562339	-0.0174433	2.51338	0.00631217	0.936675	0.99987
1375	Tnk2	0.125577	5.76516	0.263511	0.607718	0.99987
1376	Ehhadh	-0.266571	1.81126	0.918605	0.337842	0.99987
1377	Senp2	-0.00992231	5.81355	0.00537656	0.941548	0.99987
1378	Lrch3	0.00235202	4.61037	0.000235874	0.987746	0.99987
1379	Lmln	0.0273691	3.82626	0.0286239	0.86565	0.99987
1380	Osbpl11	0.139379	4.24932	0.885826	0.346611	0.99987
1381	Tra2b	-0.154519	5.89565	1.49366	0.22165	0.99987
1382	Etv5	0.00784932	4.29505	0.00217632	0.962791	0.99987
1383	Snx4	-0.0807839	5.03478	0.419406	0.517233	0.99987
1384	Zfp148	-0.0960969	6.11931	0.632218	0.426543	0.99987
1385	Heg1	0.288517	5.126	3.49753	0.0614604	0.99987
1386	Itgb5	-0.00650669	4.98706	0.00206177	0.963783	0.99987
1387	Dgkg	0.134943	4.43326	0.5977	0.439457	0.99987
1388	Umps	-0.0202237	3.43433	0.0116498	0.914048	0.99987
1389	Dnajb11	0.0204244	5.12594	0.0263047	0.871158	0.99987
1390	Itpr2	0.209116	4.58973	2.21958	0.13627	0.99987
1391	Sspn	-0.2197	2.75835	1.02897	0.3104	0.99987
1392	Ints13	-0.0658174	4.54418	0.239108	0.624851	0.99987
1393	Fgfr1op2	-0.0239463	5.49402	0.0293308	0.864017	0.99987
1394	Dnm1l	-0.0255507	7.24193	0.0393434	0.84277	0.99987
1395	Eif4a2	-0.171074	8.9861	1.5728	0.209801	0.99987
1396	Rfc4	-0.139275	2.00881	0.286763	0.592303	0.99987
1397	Tm7sf3	0.00503135	4.64044	0.00149755	0.969131	0.99987
1398	Med21	-0.166321	2.99603	0.70055	0.402599	0.99987
1399	St6gal1	-0.0207565	4.49998	0.0159351	0.899546	0.99987
1400	AABR07034767.1	-0.267664	0.495252	0.498502	0.480159	0.99987
1401	Masp1	0.0201645	4.06187	0.0132062	0.90851	0.99987
1402	Stk38l	0.0396888	4.82356	0.0773736	0.780889	0.99987
1403	Ube2v2	-0.137355	6.89181	0.981218	0.321898	0.99987
1404	Arntl2	-0.0497935	0.229644	0.0143584	0.90462	0.99987
1405	Mcm4	0.141028	3.83494	0.654196	0.418617	0.99987
1406	Mzt2b	0.468829	1.09027	1.96754	0.160709	0.99987
1407	Sst	-0.113807	3.19863	0.144638	0.703713	0.99987
1408	Mrps35	-0.0619694	3.63809	0.110858	0.73917	0.99987
1409	Bcl6	0.306867	3.76585	2.37936	0.122948	0.99987
1410	Klhl42	0.0455101	3.60535	0.0613555	0.804366	0.99987
1411	Top3b	0.063178	4.62182	0.155637	0.693206	0.99987
1412	Ccdc91	0.0555989	5.08704	0.203119	0.652215	0.99987
1413	Mapk1	-0.0897538	6.01505	0.52434	0.468996	0.99987
1414	Far2	0.100182	5.10242	0.4596	0.497811	0.99987
1415	Ergic2	0.0154242	5.55192	0.011101	0.916089	0.99987
1416	Tmtc1	0.135322	5.26395	1.20774	0.271779	0.99987
1417	Sdf2l1	-0.0973953	2.42209	0.207814	0.648487	0.99987
1418	Ube2l3	-0.0149228	6.90877	0.0199099	0.887789	0.99987
1419	Serpind1	-0.03614	1.43238	0.0151642	0.901994	0.99987
1420	Snap29	-0.055308	4.92175	0.168576	0.68138	0.99987
1421	LOC100911248	0.0022962	6.00979	0.000429098	0.983473	0.99987
1422	Lztr1	0.0822974	5.05249	0.253129	0.614881	0.99987
1423	Lrrc74b	0.137314	0.22742	0.0400496	0.841384	0.99987
1424	P2rx6	0.342068	3.60676	3.40472	0.0650101	0.99987
1425	Slc7a4	0.20298	2.39871	0.641661	0.42311	0.99987
1426	Smpd4	0.0527403	4.12036	0.0803127	0.776874	0.99987
1427	Med15	0.034194	3.26175	0.0173128	0.895318	0.99987
1428	Klhl22	-0.0115395	5.27315	0.00891151	0.924791	0.99987
1429	Dgcr6	0.146176	2.22213	0.219081	0.639741	0.99987
1430	Ranbp1	0.00615185	5.4207	0.00278131	0.957941	0.99987
1431	Trmt2a	0.0250039	3.13238	0.0123281	0.911591	0.99987
1432	Dgcr8	-0.166853	5.09217	1.64325	0.19988	0.99987
1433	Arvcf	0.236778	2.62542	0.497257	0.480708	0.99987
1434	Comt	-0.0180432	4.32456	0.0102084	0.919521	0.99987
1435	Txnrd2	0.300193	2.57503	1.37462	0.24102	0.99987
1436	Gnb1l	-0.0432621	0.472216	0.0103185	0.91909	0.99987
1437	LOC100362453	-0.0873078	7.14111	0.484148	0.486549	0.99987
1438	Klhl6	0.0730876	1.08016	0.0575533	0.810406	0.99987
1439	Map6d1	0.175964	4.00343	1.2551	0.26258	0.99987
1440	Chodl	-0.364019	-0.146095	0.353978	0.55187	0.99987
1441	Il1rap	0.112063	4.84604	0.629629	0.427492	0.99987
1442	Ccdc50	0.0166278	5.1113	0.0180938	0.892997	0.99987
1443	Fgf12	-0.112577	5.93738	0.6706	0.412842	0.99987
1444	Bace2	0.114956	0.692183	0.0943785	0.758683	0.99987
1445	Dzip3	0.00839738	6.65413	0.00480999	0.944708	0.99987
1446	Ift57	0.0426895	3.63633	0.0561937	0.812616	0.99987
1447	Mx1	0.0591369	0.286514	0.018568	0.891612	0.99987
1448	Sult1d1	-0.148215	4.18487	0.76021	0.383263	0.99987
1449	Cd47	0.181696	4.9897	1.54579	0.213758	0.99987
1450	Bbx	-0.121706	5.57977	0.96798	0.325184	0.99987
1451	Rcan1	-0.178494	4.56223	1.40689	0.235573	0.99987
1452	Cblb	0.143305	4.50668	1.03061	0.310016	0.99987
1453	Alcam	-0.153071	7.11948	1.64174	0.200087	0.99987
1454	Atp5po	0.138288	6.43936	1.72778	0.188695	0.99987
1455	Atp6v1a	0.00901994	8.62815	0.0055865	0.940419	0.99987
1456	Ythdc1	-0.239378	6.20021	3.23042	0.0722822	0.99987
1457	Itsn1	0.201438	7.49436	3.56826	0.0588939	0.99987
1458	Donson	-0.139849	3.4833	0.495348	0.481551	0.99987
1459	Sidt1	0.0279861	5.09697	0.0477612	0.827006	0.99987
1460	Son	-0.0726021	8.83089	0.401121	0.526511	0.99987
1461	Epha5	0.191814	6.36033	1.04749	0.306086	0.99987
1462	Dnajc28	-0.0883598	3.69943	0.236957	0.626412	0.99987
1463	Tmem50b	-0.0859321	6.24526	0.614326	0.433164	0.99987
1464	Ifngr2	0.0600214	4.26585	0.167152	0.682655	0.99987
1465	Paqr3	0.26481	3.84842	2.46051	0.116741	0.99987
1466	Paxbp1	0.109945	4.90976	0.586376	0.443824	0.99987
1467	Evi5	-0.075377	6.69556	0.478379	0.489157	0.99987
1468	Bmp2k	-0.00420709	4.72312	0.0010096	0.974652	0.99987
1469	Boc	0.257873	3.01128	1.00467	0.316184	0.99987
1470	Gtpbp8	-0.0999844	1.85197	0.147827	0.700621	0.99987
1471	Anxa3	-0.218785	4.93826	2.51646	0.112663	0.99987
1472	Igfbp7	-0.0572048	4.69748	0.173885	0.676682	0.99987
1473	Synj1	0.0454799	8.43993	0.14586	0.702523	0.99987
1474	Ccdc80	-0.17284	2.73097	0.567643	0.451197	0.99987
1475	Fras1	0.252614	4.1503	2.0309	0.154129	0.99987
1476	Glmn	-0.0407494	4.24675	0.0567402	0.811724	0.99987
1477	Noa1	-0.0962447	3.73756	0.308796	0.57842	0.99987
1478	Ptpn13	0.0790701	3.93089	0.217086	0.641269	0.99987
1479	Slc35a5	0.0269672	4.2469	0.0276386	0.867961	0.99987
1480	Mrpl1	-0.358439	0.413923	0.0937823	0.759423	0.99987
1481	Eva1c	-0.043141	0.408658	0.00933228	0.923041	0.99987
1482	Brdt	-0.117658	1.52854	0.169291	0.680743	0.99987
1483	Rest	0.0132105	3.34528	0.00481887	0.944657	0.99987
1484	Cnot6l	-0.0801831	5.51287	0.323056	0.569777	0.99987
1485	Mapk10	0.194118	6.55454	3.1429	0.0762581	0.99987
1486	Urb1	0.0416554	4.3936	0.0767383	0.781767	0.99987
1487	Ccng2	0.191978	3.91599	1.04479	0.306711	0.99987
1488	Gtf3c3	0.00339254	4.75452	0.000526909	0.981687	0.99987
1489	Hunk	0.718798	0.562991	3.55852	0.0592406	0.99987
1490	Tgfbr3	0.12755	4.48336	0.82846	0.362718	0.99987
1491	Atg3	-0.0797752	4.9852	0.294326	0.587461	0.99987
1492	Rasl11b	0.301617	0.633512	0.595419	0.440331	0.99987
1493	LOC108348180	0.00220663	6.61166	0.000385592	0.984333	0.99987
1494	Paics	0.0896051	5.7361	0.441538	0.506381	0.99987
1495	Scaf4	0.131397	4.14025	0.748854	0.386839	0.99987
1496	Cdc7	-0.283392	2.97404	2.0074	0.156533	0.99987
1497	Usp46	0.0312611	6.52648	0.0600179	0.806468	0.99987
1498	Zfp644	-0.0890923	6.75574	0.585496	0.444166	0.99987
1499	Sod1	-0.0498867	6.57876	0.207758	0.64853	0.99987
1500	Rplp2	-0.175082	1.43934	0.210622	0.64628	0.99987
1501	Barhl2	-0.197345	1.35181	0.365778	0.545315	0.99987
1502	Spata18	-0.395908	1.1104	0.388048	0.533327	0.99987
1503	Lrrc8d	0.132628	4.27763	0.867513	0.351645	0.99987
1504	Lrrc8c	0.0275219	4.04402	0.0311725	0.859856	0.99987
1505	Ccni	0.045056	6.36025	0.121637	0.727265	0.99987
1506	Ncam2	0.0348415	7.71798	0.0738884	0.785757	0.99987
1507	AABR07014836.1	0.782703	-0.108985	1.97951	0.159442	0.99987
1508	Ppat	-0.0743504	4.38328	0.203858	0.651625	0.99987
1509	Lrrc8b	0.0284385	4.34591	0.0372598	0.846937	0.99987
1510	Sgcb	-0.167698	6.39603	2.04641	0.152566	0.99987
1511	Aasdh	-0.189001	4.05258	1.30834	0.252695	0.99987
1512	RGD1311575	0.103443	6.33643	0.771777	0.379668	0.99987
1513	Cd200	-0.0517547	6.35973	0.182132	0.669547	0.99987
1514	Cds1	0.0689686	5.14687	0.270188	0.603206	0.99987
1515	Exoc1	0.0420992	5.75052	0.123064	0.725734	0.99987
1516	Tmprss7	0.295035	0.971586	0.65291	0.419074	0.99987
1517	Pkd2	-0.105257	4.509	0.574295	0.448557	0.99987
1518	LOC103693564	-1.16907	-0.172705	0.676996	0.410623	0.99987
1519	Dcun1d4	0.0673557	6.71375	0.275537	0.599641	0.99987
1520	Cep135	-0.0303956	3.60797	0.0300011	0.862488	0.99987
1521	Gpat3	0.0701944	3.21307	0.110818	0.739215	0.99987
1522	Klf3	-0.0755829	4.33142	0.277535	0.598321	0.99987
1523	Abraxas1	-0.297971	1.55588	1.09987	0.294294	0.99987
1524	Pdcl2	0.0809909	1.02526	0.0473389	0.82776	0.99987
1525	Phldb2	0.15587	2.8281	0.481373	0.487801	0.99987
1526	Clock	0.000701917	7.17517	3.47983e-05	0.995293	0.99987
1527	Nectin3	0.0372797	4.09996	0.04181	0.837982	0.99987
1528	Gnpda2	-0.0422998	3.96837	0.0461992	0.829814	0.99987
1529	Mrps18c	-0.17682	4.03033	1.08161	0.298339	0.99987
1530	Tbc1d1	-0.0749032	5.22603	0.38705	0.533854	0.99987
1531	Helq	0.074677	2.84804	0.100773	0.750904	0.99987
1532	Sept11	0.122329	5.50107	1.0989	0.294508	0.99987
1533	Pgm2	0.191854	3.46864	1.05279	0.304864	0.99987
1534	Nudt9	0.107674	4.36818	0.331179	0.564966	0.99987
1535	LOC498368	0.350955	1.65742	1.66872	0.19643	0.99987
1536	Rell1	0.354551	2.81386	2.52254	0.11223	0.99987
1537	Coq2	-0.00491313	3.73961	0.000514115	0.98191	0.99987
1538	Ociad2	-0.245848	1.9819	1.06911	0.301146	0.99987
1539	Tmem165	0.00562662	4.20692	0.00118946	0.972488	0.99987
1540	Sowahb	0.59656	0.728227	1.79823	0.179926	0.99987
1541	Lin54	0.0500503	4.51771	0.108576	0.741772	0.99987
1542	Ociad1	0.107667	5.98175	0.708915	0.399804	0.99987
1543	Guf1	-0.0937791	4.78227	0.337225	0.561436	0.99987
1544	Shroom3	0.626554	1.49486	3.74664	0.0529138	0.99987
1545	Hsd17b11	-0.00841153	4.96829	0.00275394	0.958148	0.99987
1546	Klhl8	0.14527	5.34862	1.34094	0.246869	0.99987
1547	Mylk	0.170785	3.66359	0.856678	0.35467	0.99987
1548	Srd5a3	-0.314725	2.02668	1.56647	0.210721	0.99987
1549	Scarb2	-0.120549	6.93661	1.16208	0.281035	0.99987
1550	Kit	-0.153645	4.41556	0.582038	0.445514	0.99987
1551	Adcy5	0.0972592	5.12843	0.33615	0.56206	0.99987
1552	Aff1	-0.00911411	2.92173	0.00123672	0.971947	0.99987
1553	Sema5b	0.221873	1.17571	0.449556	0.502546	0.99987
1554	Dirc2	-0.0619698	4.68628	0.209138	0.647444	0.99987
1555	Pdgfra	-0.0563896	6.13227	0.251663	0.615906	0.99987
1556	Slc30a9	-0.0567502	6.69757	0.157141	0.691803	0.99987
1557	Nup54	0.108087	3.62821	0.367321	0.544468	0.99987
1558	Fryl	0.0559433	7.52753	0.264803	0.60684	0.99987
1559	Sec31a	0.127323	4.84536	0.765378	0.381651	0.99987
1560	Wdr5b	0.0860555	2.18462	0.117884	0.731341	0.99987
1561	Tmem33	0.0407583	6.44074	0.0975274	0.754817	0.99987
1562	Fam162a	0.0483262	4.8968	0.111268	0.738705	0.99987
1563	Art3	-0.0444649	1.1789	0.0227574	0.88009	0.99987
1564	Tmem150c	0.0251165	5.39352	0.0423364	0.83698	0.99987
1565	Enoph1	0.0387601	4.70155	0.079736	0.777656	0.99987
1566	Chic2	-0.120698	1.54102	0.181947	0.669705	0.99987
1567	Hnrnpdl	0.125212	5.7035	1.00435	0.316259	0.99987
1568	Slain2	-0.162404	5.34014	1.66598	0.196799	0.99987
1569	Lnx1	0.0776167	3.212	0.167527	0.682319	0.99987
1570	Naaa	-0.00200852	3.04126	9.97681e-05	0.992031	0.99987
1571	Fip1l1	-0.0848351	5.75759	0.523749	0.469247	0.99987
1572	LOC103690175	-0.219006	5.23944	2.66186	0.102781	0.99987
1573	Tec	-0.00954078	2.23023	0.00159561	0.968137	0.99987
1574	Sh3bgrl	-0.150427	4.16409	0.620193	0.430976	0.99987
1575	Fam122b	-0.198017	1.07664	0.203773	0.651693	0.99987
1576	Brwd3	-0.19408	4.28059	1.24179	0.265127	0.99987
1577	Hnrnpd	0.123906	4.89997	0.597818	0.439412	0.99987
1578	Snx29	0.181174	4.10313	1.13513	0.286684	0.99987
1579	Uso1	0.00622608	6.56878	0.00290449	0.95702	0.99987
1580	Kcnj12	0.277068	2.54044	1.38379	0.239457	0.99987
1581	Slc15a2	0.125344	5.34036	0.894651	0.34422	0.99987
1582	Atp10d	-0.189539	2.42143	0.801192	0.370737	0.99987
1583	LOC103689943	0.410755	3.14317	2.7518	0.0971451	0.99987
1584	Limch1	-0.0873524	6.61131	0.663572	0.415302	0.99987
1585	Tsn	-0.0399535	6.00937	0.0790561	0.778581	0.99987
1586	Commd8	-0.0141111	4.72588	0.0111143	0.916039	0.99987
1587	RGD1310587	0.143413	2.511	0.416737	0.51857	0.99987
1588	RGD1566265	0.0910874	2.87459	0.210035	0.64674	0.99987
1589	Gabrb1	-0.0180962	5.33413	0.0195645	0.88876	0.99987
1590	Mospd1	-0.140638	1.00884	0.115221	0.734277	0.99987
1591	Gabra4	-0.247015	4.81926	2.32095	0.127642	0.99987
1592	Dgke	-0.140032	5.33994	1.01578	0.313522	0.99987
1593	Mark1	0.194495	5.16376	2.33844	0.126216	0.99987
1594	Trim25	0.282616	0.838227	0.498721	0.480063	0.99987
1595	Aldh3a2	-0.0332555	5.67787	0.0790609	0.778574	0.99987
1596	Uchl1	-0.10168	7.89068	0.427036	0.513447	0.99987
1597	Rasgef1b	0.156575	4.37243	1.08016	0.298662	0.99987
1598	Rgl1	0.160462	5.67165	1.78032	0.18211	0.99987
1599	Gabra2	0.0295542	5.28118	0.0436773	0.834455	0.99987
1600	Tsen15	-0.353291	3.13864	3.36598	0.0665559	0.99987
1601	Rab3gap2	0.0218176	6.45432	0.0435826	0.834632	0.99987
1602	Scpep1	-0.169782	3.81028	1.04803	0.305962	0.99987
1603	Gabrg1	-0.0304383	5.90942	0.0456963	0.830729	0.99987
1604	Prkg2	-0.0420615	4.88364	0.106487	0.744179	0.99987
1605	Rnf112	0.155268	5.40135	0.866068	0.352046	0.99987
1606	Iars2	-0.0592658	5.29893	0.233216	0.629149	0.99987
1607	Rgs8	0.173821	7.02167	2.26848	0.132029	0.99987
1608	Sgcd	0.290882	1.8407	1.2296	0.267485	0.99987
1609	Akap1	-0.0247158	4.33308	0.0232067	0.878921	0.99987
1610	Clasp1	0.0975327	7.30337	0.913476	0.339194	0.99987
1611	Bpnt1	-0.0307284	5.33559	0.0668284	0.796012	0.99987
1612	Bmp3	-0.16495	2.56317	0.532237	0.465668	0.99987
1613	LOC102553715	0.3551	0.824378	1.0674	0.301534	0.99987
1614	Tceal1	-0.0907894	4.77559	0.467389	0.494191	0.99987
1615	Trim41	0.0472133	3.70934	0.0708408	0.790117	0.99987
1616	Morf4l2	-0.0769802	7.15029	0.497807	0.480465	0.99987
1617	Glra4	-0.326956	0.675857	0.607748	0.435637	0.99987
1618	Eprs	-0.0457227	7.12828	0.142533	0.705775	0.99987
1619	Tpr	-0.119892	7.6581	1.11344	0.291336	0.99987
1620	Slc30a10	0.0120658	5.28688	0.00929733	0.923185	0.99987
1621	Fam129a	-0.148169	0.384922	0.113906	0.73574	0.99987
1622	Pdxdc1	-0.0899388	5.32535	0.456996	0.499031	0.99987
1623	Mapk7	1.18776	0.00849641	1.4695	0.225424	0.99987
1624	Gpc4	0.139977	1.76556	0.274812	0.600122	0.99987
1625	Tfcp2l1	-0.455872	0.936266	1.48079	0.22365	0.99987
1626	Tgfb2	-0.119423	4.10366	0.534399	0.464763	0.99987
1627	Plp1	-0.0883188	11.759	0.420235	0.51682	0.99987
1628	Zc3h7a	-0.118076	4.84423	0.813147	0.367191	0.99987
1629	AABR07029651.1	-0.18251	3.7103	1.00701	0.315621	0.99987
1630	Pctp	-0.522207	1.20682	3.04858	0.0808076	0.99987
1631	Lpar4	-0.163836	1.78702	0.380328	0.537428	0.99987
1632	G3bp2	-0.0282681	6.83759	0.0698245	0.791592	0.99987
1633	Mmd	0.0261364	5.21546	0.0380714	0.8453	0.99987
1634	Ralb	0.00833457	2.38828	0.00111232	0.973394	0.99987
1635	Mfap3	-0.0887103	3.46128	0.246313	0.619683	0.99987
1636	Maged2	0.0736409	4.48361	0.228344	0.632754	0.99987
1637	Rrp15	-0.388558	2.72378	3.42733	0.0641258	0.99987
1638	Txndc11	0.0715632	3.56389	0.157273	0.69168	0.99987
1639	Rnf2	-0.199486	3.91112	1.12273	0.289332	0.99987
1640	Hlf	-0.115487	2.61953	0.164961	0.68463	0.99987
1641	Nid1	0.252985	3.93889	2.33577	0.126432	0.99987
1642	B9d1	-0.359658	2.40736	2.10438	0.146877	0.99987
1643	Tnr	0.151746	6.94146	2.11756	0.145618	0.99987
1644	Trim7	-0.0151829	0.597705	0.00138906	0.97027	0.99987
1645	Ifi47	0.00119097	0.233405	7.68566e-06	0.997788	0.99987
1646	Odr4	-0.245555	3.67975	1.6205	0.203022	0.99987
1647	Tom1l1	-0.0774615	3.76471	0.190299	0.662668	0.99987
1648	Insig2	0.102806	3.27141	0.264437	0.607088	0.99987
1649	Gpr137b	0.0874482	3.26883	0.196212	0.657796	0.99987
1650	Galnt10	0.0492748	2.85899	0.0370617	0.847339	0.99987
1651	Stxbp5l	0.0381321	6.35059	0.111557	0.738379	0.99987
1652	Spata17	-0.717333	1.0225	2.40003	0.121333	0.99987
1653	Cdkl2	0.0769459	5.74399	0.21422	0.643479	0.99987
1654	Gnl3l	-0.0617146	7.53924	0.250657	0.616613	0.99987
1655	Flt4	-0.622648	0.463884	2.29184	0.130056	0.99987
1656	Gpatch2	0.0651146	3.57939	0.105697	0.745097	0.99987
1657	Ccdc93	-0.0570104	4.54457	0.165814	0.68386	0.99987
1658	Mtm1	-0.0444366	4.61358	0.0562586	0.81251	0.99987
1659	Litaf	0.117261	3.9496	0.496831	0.480896	0.99987
1660	Ptgs2	-0.176841	2.41629	0.650035	0.4201	0.99987
1661	Rap2c	-0.105075	5.49302	0.466032	0.494818	0.99987
1662	C1galt1c1	-0.18033	4.52391	1.47946	0.223859	0.99987
1663	Wnk3	-0.0687286	6.07461	0.238488	0.6253	0.99987
1664	Epb41l5	0.0919395	3.89964	0.307162	0.579427	0.99987
1665	Pds5a	-0.121514	6.07421	1.01461	0.313801	0.99987
1666	Heatr6	-0.13735	2.93213	0.509455	0.475375	0.99987
1667	Kifap3	-0.024464	8.01419	0.0380301	0.845383	0.99987
1668	RGD1309748	-0.0209991	5.94653	0.0223453	0.881172	0.99987
1669	Rchy1	-0.0877856	4.17652	0.301777	0.582771	0.99987
1670	Htr5b	0.006951	0.549023	0.000233963	0.987796	0.99987
1671	Smim14	-0.0016984	4.42557	0.000124477	0.991098	0.99987
1672	NEWGENE_1562416	-0.210739	6.51241	2.81461	0.0934095	0.99987
1673	Mcts1	-0.0348759	4.47843	0.0489668	0.824871	0.99987
1674	Taf1	-0.0803778	6.60011	0.363327	0.546664	0.99987
1675	Mrps14	-0.131605	3.81886	0.661877	0.415898	0.99987
1676	Cacybp	-0.213172	6.81899	2.90388	0.0883663	0.99987
1677	Nubp1	-0.0513569	2.42901	0.0480414	0.826507	0.99987
1678	Sap30l	0.197963	2.93457	0.935285	0.333494	0.99987
1679	Parm1	-0.192631	5.31663	2.27063	0.131846	0.99987
1680	Trmt1l	-0.132559	4.16067	0.75447	0.385065	0.99987
1681	Cul4b	-0.0897853	6.05633	0.411667	0.521125	0.99987
1682	Rps6ka6	-0.144841	3.8708	0.456221	0.499395	0.99987
1683	Dpp10	-0.0120972	6.25962	0.00856914	0.926245	0.99987
1684	Sox9	-0.114384	2.93963	0.358608	0.549281	0.99987
1685	Ero1b	0.107365	5.22808	0.615011	0.432907	0.99987
1686	Carhsp1	0.137411	4.84564	0.90782	0.340693	0.99987
1687	Ddx52	-0.218549	4.17337	1.87917	0.170429	0.99987
1688	Pmm2	0.153542	3.9549	0.952441	0.329099	0.99987
1689	Ptpn4	-0.0411167	7.77903	0.0882891	0.766364	0.99987
1690	Car10	-0.0150426	4.48927	0.0111014	0.916088	0.99987
1691	Kctd3	0.106269	5.6488	0.832112	0.361663	0.99987
1692	Cnot8	-0.0639742	5.50229	0.269032	0.603982	0.99987
1693	Naca	-0.055496	6.83665	0.251441	0.616062	0.99987
1694	Dexi	0.159308	4.02107	0.770786	0.379974	0.99987
1695	Abat	0.186481	6.95827	2.69386	0.100736	0.99987
1696	Ptges3	-0.0859665	6.47675	0.354406	0.551629	0.99987
1697	Ugdh	-0.178117	4.74849	1.76105	0.184494	0.99987
1698	Utp18	-0.209584	3.37468	1.04441	0.306798	0.99987
1699	Gemin5	0.103446	4.03009	0.413466	0.520215	0.99987
1700	Kcnk2	-0.00943181	4.31726	0.00396884	0.949768	0.99987
1701	Pla2g4a	-0.151987	2.55952	0.457556	0.498768	0.99987
1702	Magee1	-0.016368	6.35845	0.0217641	0.882716	0.99987
1703	Pbdc1	-0.121227	4.43755	0.685852	0.407579	0.99987
1704	Emp2	0.338665	0.999004	0.973153	0.323895	0.99987
1705	Cluh	0.165349	6.48566	1.72848	0.188606	0.99987
1706	Nme2	0.0226127	6.08316	0.0443876	0.833134	0.99987
1707	Lamc1	0.182817	5.04449	1.68291	0.194539	0.99987
1708	Zfp692	-0.0436102	4.27423	0.0761667	0.782561	0.99987
1709	Nme1	0.0744779	4.81417	0.344023	0.557516	0.99987
1710	Tfb2m	0.0403295	4.1744	0.0503839	0.822397	0.99987
1711	Mtmr1	-0.00152201	3.85992	7.72429e-05	0.992988	0.99987
1712	Vps4b	-0.0734827	5.78162	0.26355	0.607692	0.99987
1713	Phf8	-0.00469575	5.46782	0.00162823	0.967813	0.99987
1714	Cnst	0.118869	4.17341	0.554061	0.456663	0.99987
1715	Nuf2	0.19671	-0.208288	0.124933	0.723745	0.99987
1716	Zfp672	-0.0324123	3.75687	0.0389708	0.843507	0.99987
1717	Mettl22	-0.244928	3.21381	0.855125	0.355106	0.99987
1718	Sec14l1	0.0808786	4.14258	0.206885	0.64922	0.99987
1719	Prpsap2	-0.112039	4.77386	0.474478	0.490934	0.99987
1720	Btc	-0.0663756	0.467229	0.0252996	0.873623	0.99987
1721	Rgs5	0.0783586	5.32012	0.345842	0.556476	0.99987
1722	AABR07042077.1	0.00675553	5.39189	0.00255007	0.959725	0.99987
1723	Dhx9	-0.0482976	6.3558	0.128539	0.719951	0.99987
1724	Rabgap1l	-0.14434	5.18253	1.06937	0.301088	0.99987
1725	Fstl1	-0.0827024	4.54419	0.270767	0.602818	0.99987
1726	Ccdc43	-0.132873	3.72739	0.53243	0.465587	0.99987
1727	Spag9	-0.0749234	9.01223	0.346568	0.556062	0.99987
1728	Rc3h1	0.0123751	6.44355	0.0121844	0.912106	0.99987
1729	Zdhhc15	-0.0359302	3.00919	0.0276141	0.868019	0.99987
1730	Adam11	0.328066	3.95329	1.52444	0.216948	0.99987
1731	Pafah1b1	-0.0359613	9.59297	0.0661475	0.797031	0.99987
1732	Tada2a	0.0251102	4.02592	0.0218993	0.882355	0.99987
1733	Lias	-0.0972073	4.64803	0.483384	0.486894	0.99987
1734	Ulk2	0.0415678	6.01156	0.125462	0.723184	0.99987
1735	Mettl16	-0.095454	4.53673	0.387333	0.533705	0.99987
1736	Dlg3	0.0114076	6.01097	0.0108774	0.916936	0.99987
1737	Rgs4	0.0240563	5.67042	0.02858	0.865752	0.99987
1738	Npl	-0.379975	3.00405	2.84658	0.0915684	0.99987
1739	Aatf	-0.181128	3.79624	1.23194	0.267031	0.99987
1740	Kdsr	-0.0434991	2.54782	0.0368292	0.847813	0.99987
1741	AC108576.1	-0.374514	0.0137604	0.617311	0.432048	0.99987
1742	Pou3f4	-0.251578	1.47959	0.71796	0.396814	0.99987
1743	Abcb7	-0.168177	3.74485	0.597941	0.439365	0.99987
1744	Bcl2	-0.121227	1.34404	0.140221	0.708062	0.99987
1745	Sstr2	-0.308271	2.33355	1.64024	0.200293	0.99987
1746	Cog1	0.0636427	4.6939	0.163384	0.68606	0.99987
1747	Gdpd2	0.174954	2.98343	0.71619	0.397396	0.99987
1748	Sept9	0.0121288	4.30547	0.006978	0.933427	0.99987
1749	Brinp3	-0.171545	5.03526	1.79146	0.180748	0.99987
1750	Lhx1	-0.19525	0.340222	0.167025	0.682769	0.99987
1751	Dars2	0.0715706	3.76785	0.14867	0.699809	0.99987
1752	Higd1b	0.0377428	0.698042	0.0111396	0.915944	0.99987
1753	Phlpp1	0.0510771	7.26765	0.199159	0.6554	0.99987
1754	Mapk9	0.0250478	8.01544	0.0415031	0.83857	0.99987
1755	NEWGENE_1559832	0.172881	5.08869	1.0435	0.30701	0.99987
1756	Hsd17b7	0.0160641	2.60292	0.00519833	0.942523	0.99987
1757	Rbfox1	-0.106886	7.54717	0.887883	0.346052	0.99987
1758	Tob1	-0.0157652	4.02736	0.00918966	0.92363	0.99987
1759	Slc16a2	0.150847	1.20468	0.235768	0.62728	0.99987
1760	Gsk3b	0.0649988	6.45153	0.312525	0.576135	0.99987
1761	Luc7l3	-0.16707	7.03447	1.58573	0.207938	0.99987
1762	Pdzd11	-0.0329224	4.65628	0.051579	0.820338	0.99987
1763	Slc19a2	-0.0598978	4.31627	0.118955	0.730171	0.99987
1764	Atp5f1b	-0.00644405	9.24869	0.00399024	0.949632	0.99987
1765	Cdc42bpa	-0.00446655	8.46764	0.00128235	0.971434	0.99987
1766	Usp27x	-0.255369	3.2399	1.6814	0.194739	0.99987
1767	Maoa	-0.13541	5.70711	1.11175	0.291701	0.99987
1768	Fam104a	-0.0864823	4.55143	0.418625	0.517624	0.99987
1769	Myo19	-0.263962	3.51563	0.832443	0.361567	0.99987
1770	Rfc1	-0.0628305	6.09838	0.256692	0.612402	0.99987
1771	Ccdc181	-0.214112	5.12191	2.76672	0.0962434	0.99987
1772	Clcn5	0.0680238	4.5067	0.205083	0.650649	0.99987
1773	Cacna1e	-0.157675	7.01004	1.39309	0.237885	0.99987
1774	Nacc1	0.195178	5.05742	0.7989	0.371422	0.99987
1775	Rassf6	-0.334937	0.476288	0.800363	0.370985	0.99987
1776	Rbm25l1	-0.0952423	5.55873	0.481899	0.487563	0.99987
1777	Fam183a	-0.825427	1.27785	2.1441	0.143119	0.99987
1778	AABR07065078.1	-0.153788	3.35518	0.65398	0.418693	0.99987
1779	Klhl20	0.0748777	4.84799	0.345702	0.556556	0.99987
1780	Psen2	0.0342903	2.29494	0.00942735	0.922651	0.99987
1781	Ddr2	0.184943	1.0688	0.272553	0.601624	0.99987
1782	Zcchc2	-0.111243	4.63862	0.586867	0.443633	0.99987
1783	Alg1	-0.0346424	1.9649	0.0167498	0.897025	0.99987
1784	Blzf1	-0.0551382	3.81698	0.101694	0.749807	0.99987
1785	Myh10	0.151972	8.02446	2.0186	0.155383	0.99987
1786	AC127084.1	0.364054	0.750937	0.688466	0.406687	0.99987
1787	Mnt	0.22007	3.03001	1.08786	0.296946	0.99987
1788	Nagpa	0.243321	0.758713	0.302218	0.582495	0.99987
1789	Prdx6	0.0152402	6.40175	0.0171075	0.895937	0.99987
1790	Nme7	-0.0248164	4.03595	0.023107	0.879179	0.99987
1791	Akap10	0.0613423	5.50409	0.203999	0.651512	0.99987
1792	Specc1	0.000489618	7.82401	1.99466e-05	0.996437	0.99987
1793	Plekha6	0.0686308	6.33236	0.304185	0.581271	0.99987
1794	Slc35a4	0.163791	3.88811	0.745727	0.387833	0.99987
1795	Parn	0.0837601	3.70458	0.227298	0.633535	0.99987
1796	Trmt1	-0.0488251	3.29277	0.04522	0.8316	0.99987
1797	Trim11	0.143305	3.1422	0.534744	0.464619	0.99987
1798	Car4	0.415615	3.11581	3.49613	0.0615126	0.99987
1799	Sec14l5	-0.0389231	2.27836	0.0149303	0.902749	0.99987
1800	Gfap	-0.702464	5.60765	3.71075	0.054063	0.99987
1801	Adora2b	0.326694	1.0112	0.908154	0.340605	0.99987
1802	Uap1	-0.0258972	4.40307	0.0298753	0.862774	0.99987
1803	Guk1	0.0539143	5.44141	0.145384	0.702987	0.99987
1804	Ppl	0.315884	1.93813	1.35341	0.244682	0.99987
1805	Wdr19	-0.101886	5.58163	0.651695	0.419507	0.99987
1806	Atp1b1	0.0203825	9.9155	0.0254901	0.873152	0.99987
1807	Ankrd40	-0.0223054	7.21616	0.0362378	0.849025	0.99987
1808	Ankrd17	-0.00504269	8.40646	0.00206245	0.963777	0.99987
1809	Uhmk1	0.0697666	7.43553	0.323447	0.569543	0.99987
1810	Mrpl55	0.0393084	2.22197	0.0305923	0.861153	0.99987
1811	RGD1304587	0.096395	2.02611	0.139944	0.708337	0.99987
1812	Abcc3	-0.458753	0.170881	1.22565	0.268255	0.99987
1813	Pgs1	0.252801	4.01889	1.78801	0.181169	0.99987
1814	P2ry4	0.210051	0.950709	0.279654	0.596928	0.99987
1815	Stim2	-0.0666893	5.94874	0.367876	0.544164	0.99987
1816	Shroom4	0.145283	3.86099	0.707048	0.400426	0.99987
1817	Ndp	-0.0816213	3.59961	0.207427	0.648792	0.99987
1818	C1ql1	-0.152159	1.25367	0.132261	0.716099	0.99987
1819	Itpkb	0.378738	3.60545	2.61157	0.106086	0.99987
1820	Zswim7	-0.0882975	0.371287	0.0428753	0.83596	0.99987
1821	Maats1	-0.147259	2.52308	0.334434	0.56306	0.99987
1822	Ttc19	-0.0348818	5.29111	0.0644762	0.799556	0.99987
1823	Faslg	0.39037	0.361221	0.884446	0.346987	0.99987
1824	Tbx19	0.754277	0.331469	2.67918	0.101668	0.99987
1825	Tsr1	-0.115089	5.24359	0.677063	0.4106	0.99987
1826	Nf1x	0.342714	2.99632	1.52001	0.217618	0.99987
1827	Efhc2	-0.451023	1.432	1.87511	0.170891	0.99987
1828	Nmt1	0.0112762	5.93055	0.0103567	0.918941	0.99987
1829	Srr	-0.108513	3.61007	0.320118	0.571537	0.99987
1830	Slc9a3r2	0.00286575	4.21013	0.000184179	0.989172	0.99987
1831	Timmdc1	0.0153107	3.81545	0.00856059	0.926282	0.99987
1832	Tbc1d19	-0.0460916	4.68018	0.102654	0.748668	0.99987
1833	Rasgef1c	-0.144934	2.02314	0.246721	0.619393	0.99987
1834	Gadd45gip1	0.0810913	3.85565	0.124263	0.724457	0.99987
1835	Rpgr	-0.170463	4.00529	0.833759	0.361188	0.99987
1836	Poglut1	-0.0484676	5.41712	0.104685	0.746278	0.99987
1837	Olfml2b	0.327477	2.3953	2.0671	0.150507	0.99987
1838	Ubn1	0.094029	5.2591	0.601798	0.437893	0.99987
1839	AABR07039336.2	-0.139833	6.38001	1.01127	0.3146	0.99987
1840	Rad23a	0.231404	3.49256	0.831584	0.361815	0.99987
1841	Calr	-0.160535	8.29081	2.08663	0.148593	0.99987
1842	Atp2b4	0.124449	7.12291	1.2229	0.268793	0.99987
1843	Plcd3	0.299372	1.47982	0.698812	0.403183	0.99987
1844	Sft2d2	0.186994	2.45935	0.609554	0.434956	0.99987
1845	Smg6	0.0652841	4.74165	0.243614	0.621608	0.99987
1846	Mettl13	-0.172905	3.32401	0.83879	0.359743	0.99987
1847	Tiprl	0.101521	4.54536	0.365607	0.545409	0.99987
1848	Hsd17b10	-0.0246875	3.86379	0.0218795	0.882408	0.99987
1849	Tbc1d9b	0.0893312	6.29252	0.392715	0.530876	0.99987
1850	Cox18	0.044019	1.52698	0.0269817	0.869526	0.99987
1851	AABR07037009.1	-0.474797	-0.120229	0.177809	0.673263	0.99987
1852	AABR07039218.1	-0.130511	2.75115	0.294405	0.587412	0.99987
1853	Glyr1	0.0213465	6.94389	0.0404959	0.840514	0.99987
1854	Mrnip	-0.237137	1.506	0.55371	0.456806	0.99987
1855	Cd38	-0.301956	3.2902	2.17627	0.140154	0.99987
1856	Pigl	0.180638	1.33744	0.356773	0.550304	0.99987
1857	Vamp4	-0.0433001	5.86264	0.0951601	0.757717	0.99987
1858	Gpr161	0.178396	2.291	0.503525	0.477956	0.99987
1859	Tmem39a	0.148561	2.89461	0.545029	0.460356	0.99987
1860	Rbms2	0.149519	2.3453	0.470765	0.492635	0.99987
1861	Dcaf6	-0.0426223	5.74822	0.124443	0.724264	0.99987
1862	Ribc1	-0.0662971	2.13769	0.0881197	0.766581	0.99987
1863	Parp1	0.0510616	4.9462	0.143047	0.70527	0.99987
1864	Cenpv	0.167991	2.33232	0.506962	0.476457	0.99987
1865	Arhgap31	0.303492	4.06831	2.85389	0.0911531	0.99987
1866	Prom1	-0.11164	4.442	0.458056	0.498534	0.99987
1867	Ubqln2	0.0770474	5.76482	0.419179	0.517347	0.99987
1868	Dusp12	-0.333611	2.12702	1.43124	0.231562	0.99987
1869	Trpv2	0.0854414	3.67734	0.160338	0.688845	0.99987
1870	Kif19	-0.27034	1.35679	0.440305	0.506975	0.99987
1871	Acbd4	-0.0288685	3.3641	0.0133962	0.907857	0.99987
1872	B4galt4	0.0315171	2.52885	0.0237572	0.877504	0.99987
1873	Dph1	-0.0340202	3.29103	0.0342447	0.853187	0.99987
1874	Psmd12	-0.0417846	6.38145	0.0799836	0.77732	0.99987
1875	Prelp	0.161125	2.14282	0.223766	0.636185	0.99987
1876	Rtn4rl1	0.0139799	3.73451	0.00667358	0.934892	0.99987
1877	Hdac8	-0.247974	3.75729	2.01526	0.155725	0.99987
1878	Rpa1	0.109584	5.19247	0.801748	0.370571	0.99987
1879	Rogdi	-0.0847095	5.70416	0.226076	0.634449	0.99987
1880	Spryd4	0.139919	2.17201	0.355999	0.550736	0.99987
1881	Zfp496	-0.0851597	2.44247	0.136454	0.711832	0.99987
1882	Traf7	-0.0397914	4.26644	0.0632307	0.801461	0.99987
1883	Slc4a4	-0.0538359	7.91874	0.261002	0.609432	0.99987
1884	Smc1a	-0.0518761	7.15783	0.192455	0.660882	0.99987
1885	Gprc5c	0.270606	0.620529	0.286531	0.592452	0.99987
1886	Timp2	0.179143	6.83185	1.90092	0.167975	0.99987
1887	Farsa	-0.0762291	3.49618	0.0725877	0.787606	0.99987
1888	Mpc2	0.241252	2.77552	1.17863	0.277636	0.99987
1889	Bfar	-0.0172488	4.82797	0.0145996	0.903827	0.99987
1890	RragB	-0.117964	7.43481	0.807887	0.368746	0.99987
1891	Sdhc	0.119182	5.83216	1.12056	0.289797	0.99987
1892	Nlrp3	0.246078	0.829252	0.43675	0.508695	0.99987
1893	Mpz	0.0675608	-0.0180535	0.0197088	0.888353	0.99987
1894	Tapt1	-0.0236357	5.45378	0.0335339	0.854702	0.99987
1895	Mat2b	0.0153444	5.16987	0.0129321	0.90946	0.99987
1896	Mageh1	0.133956	3.12547	0.485689	0.485857	0.99987
1897	Fmod	-0.192703	0.609815	0.235707	0.627324	0.99987
1898	Acbd3	0.131928	4.39474	0.716236	0.397381	0.99987
1899	Anks3	-0.0258791	4.28185	0.0241426	0.876523	0.99987
1900	Armcx5	-0.0650013	4.6004	0.156252	0.692631	0.99987
1901	Cited1	0.117334	1.07854	0.0982342	0.753959	0.99987
1902	Bhlhb9	0.0613859	4.96015	0.155599	0.693241	0.99987
1903	AABR07040622.1	0.0277772	0.55329	0.00504473	0.943377	0.99987
1904	Caskin1	0.159509	5.72145	0.803843	0.369947	0.99987
1905	RGD1305733	0.0190963	7.14373	0.0313277	0.859511	0.99987
1906	Rps4x	-0.130988	7.26805	1.19668	0.273987	0.99987
1907	Hexim1	0.143566	3.99718	0.771514	0.379749	0.99987
1908	Ldb2	-0.164168	4.9329	1.47273	0.224916	0.99987
1909	Actr3	-0.0346266	6.63236	0.0613455	0.804382	0.99987
1910	Pcp4l1	0.246197	5.39249	3.24714	0.0715483	0.99987
1911	Srp9	-0.0351952	4.99427	0.046131	0.829938	0.99987
1912	Helz	0.0463493	6.06221	0.167817	0.682059	0.99987
1913	AABR07029742.1	0.11356	2.47915	0.270455	0.603027	0.99987
1914	Zfp287	-0.195414	4.03502	1.28283	0.257374	0.99987
1915	Zfp286a	-0.287479	3.75241	2.38233	0.122714	0.99987
1916	Trim16	0.18401	3.76854	1.01815	0.312958	0.99987
1917	H3f3a	-0.087479	3.95421	0.272675	0.601543	0.99987
1918	Degs1	-0.0536922	5.85595	0.220612	0.638574	0.99987
1919	Mprip	0.071281	7.88008	0.362492	0.547125	0.99987
1920	Mid1ip1	0.144087	4.7962	0.932111	0.334315	0.99987
1921	Tspan7	-0.0676615	8.39694	0.449121	0.502753	0.99987
1922	Slc9a3r1	0.0637852	3.06171	0.0734688	0.786352	0.99987
1923	Serpinf2	0.0107455	-0.091871	0.000375052	0.984549	0.99987
1924	Mgat4b	0.209885	2.39117	0.833224	0.361342	0.99987
1925	Tp53bp2	0.143129	4.68262	1.06487	0.302108	0.99987
1926	Cant1	0.101007	3.47354	0.209204	0.647392	0.99987
1927	Gabrg2	-0.050153	6.97659	0.172258	0.678113	0.99987
1928	Gulp1	-0.257709	3.53487	1.69149	0.193405	0.99987
1929	Wdr81	0.205464	3.45061	0.851704	0.356071	0.99987
1930	Sde2	-0.000427755	3.98322	7.38437e-06	0.997832	0.99987
1931	Mpzl1	-0.0444608	4.46653	0.0958154	0.75691	0.99987
1932	B3galt2	-0.106976	5.09759	0.560261	0.454155	0.99987
1933	Ccng1	-0.217954	6.33691	2.11282	0.14607	0.99987
1934	Cdc73	0.114379	3.612	0.320356	0.571394	0.99987
1935	C1qtnf1	0.318727	-0.000834772	0.277517	0.598333	0.99987
1936	Nr1i3	-0.0844585	3.63501	0.170213	0.679922	0.99987
1937	Usp9x	-0.101256	9.78041	0.621046	0.430659	0.99987
1938	Cacng4	0.336671	3.8365	3.50239	0.0612804	0.99987
1939	Nat9	-0.196907	2.51693	0.794181	0.372839	0.99987
1940	Pycr2	-0.125398	2.07353	0.185459	0.666723	0.99987
1941	Maml1	0.0579046	2.98213	0.0830017	0.77327	0.99987
1942	Atp6v0e1	-0.112594	3.36479	0.369535	0.543258	0.99987
1943	Myo1d	0.179786	5.80352	1.59785	0.206209	0.99987
1944	Map3k14	-0.0786698	1.58706	0.0426577	0.836371	0.99987
1945	Syce2	-0.00266504	0.243126	3.92386e-05	0.995002	0.99987
1946	Grin2c	0.353442	4.24078	2.67702	0.101806	0.99987
1947	Mcm9	0.128036	3.90179	0.565181	0.45218	0.99987
1948	Rcsd1	0.123449	1.21534	0.127893	0.720626	0.99987
1949	Epn3	0.0712977	2.16186	0.0875975	0.767254	0.99987
1950	Fbxw10	-0.386844	1.5177	1.88213	0.170092	0.99987
1951	Cacng5	0.136944	2.39231	0.23699	0.626388	0.99987
1952	Lap3	0.0989333	6.19292	0.597673	0.439467	0.99987
1953	Creg1	0.0614442	3.83961	0.150086	0.698454	0.99987
1954	Dck	-0.000710858	4.05406	1.78164e-05	0.996632	0.99987
1955	Btg2	0.0564678	2.19387	0.0593462	0.807532	0.99987
1956	Flcn	0.131277	4.40399	0.637045	0.424783	0.99987
1957	Chad	-0.0781732	0.519322	0.0432469	0.835261	0.99987
1958	Gcdh	0.184666	4.70078	1.82876	0.176274	0.99987
1959	Tmem63a	0.120582	4.16849	0.437541	0.508312	0.99987
1960	Glra2	-0.115072	4.23747	0.492165	0.482963	0.99987
1961	Cdip1	-0.00182872	6.62812	0.000285436	0.98652	0.99987
1962	Ppm1d	0.0256739	3.90494	0.0218345	0.882528	0.99987
1963	Acsf2	-0.0975602	4.38346	0.382518	0.536258	0.99987
1964	Nt5m	0.237041	1.54719	0.670551	0.41286	0.99987
1965	Klhl21	0.364549	2.75356	2.70975	0.0997368	0.99987
1966	Mybph	0.392246	0.514884	0.831505	0.361838	0.99987
1967	Pmp22	0.0184427	4.62074	0.014066	0.905592	0.99987
1968	Canx	-0.0238379	9.27967	0.0342554	0.853165	0.99987
1969	Fancb	-0.112774	0.848907	0.119263	0.729836	0.99987
1970	Rasd1	-0.0548837	1.24369	0.0205282	0.886072	0.99987
1971	Mospd2	-0.0538531	4.24697	0.105873	0.744893	0.99987
1972	Pabpc5	0.158435	0.304865	0.133972	0.714349	0.99987
1973	Col3a1	0.193599	1.20209	0.303849	0.58148	0.99987
1974	Ogt	-0.10157	7.96037	0.724955	0.394524	0.99987
1975	Cadm3	0.0320654	7.39168	0.0665148	0.79648	0.99987
1976	LOC103690141	-0.0687977	3.57753	0.119307	0.729787	0.99987
1977	Hs3st3b1	-0.51666	1.55397	2.99859	0.083337	0.99987
1978	Glrx2	-0.0561709	3.76191	0.097249	0.755156	0.99987
1979	Rbfox3	0.151439	4.44141	0.915899	0.338554	0.99987
1980	Grsf1	-0.0253368	6.55206	0.0365721	0.848339	0.99987
1981	Adprm	-0.119314	2.88698	0.275213	0.599856	0.99987
1982	Tomm40l	0.175256	3.63303	1.01259	0.314283	0.99987
1983	Hnrnph1	-0.059074	7.05473	0.278759	0.597516	0.99987
1984	Fmo4	-0.158656	0.83242	0.159294	0.689807	0.99987
1985	Stx6	0.060571	5.07461	0.222806	0.63691	0.99987
1986	Slc35f5	0.110043	3.21532	0.304925	0.580811	0.99987
1987	Ptpn14	0.0511862	0.643626	0.0131255	0.908789	0.99987
1988	Elac2	0.0502845	4.05644	0.100295	0.751476	0.99987
1989	Rufy3	0.00648417	7.29241	0.00274929	0.958183	0.99987
1990	Trove2	-0.0380069	5.85413	0.116679	0.732664	0.99987
1991	Mcf2	0.0523635	3.85998	0.0684034	0.793676	0.99987
1992	Adora1	0.15489	5.70515	1.28728	0.256549	0.99987
1993	Lypd1	0.0426878	4.49966	0.0736408	0.786108	0.99987
1994	Zfp13	-0.199167	1.3873	0.389749	0.532432	0.99987
1995	Srebf1	0.15155	4.17865	0.351532	0.553247	0.99987
1996	Hid1	0.214564	5.18436	1.71717	0.190058	0.99987
[truncated: 12,320 more rows]
