# Supplementary material for: Gene expression within the periaqueductal gray is linked to vocal behavior and early-onset parkinsonism in Pink1 knockout rats
Source: BMC Genomics. 2020 Sep 17;21:625. doi: 10.1186/s12864-020-07037-4 (PMC7495669; doi:10.1186/s12864-020-07037-4)
Supplement: Supplementary file 9 — Additional file 9: Table S9. Results of a differential gene expression in female rats. [file 12864_2020_7037_MOESM9_ESM.xlsx]

## Sheet: S9. Female EdgeR Results
Table S9. Results of a differential gene expression in female rats.
Analysis of RNA-Seq data using EdgeR. A negative logFC indicates that
gene expression is down regulated in the Pink1-/- rats.
#	Gene	LogFC	LogCPM	F	Pvalue	FDR
1	Pink1	-5.23875	6.07764	1775.89	0	0
2	LOC688613	-8.56534	1.29104	145.325	1.82313e-33	1.30126e-29
3	AABR07044362.6	-7.03609	1.29266	138.631	5.30442e-32	2.52402e-28
4	Ubc	-0.800466	8.17134	72.0086	2.14264e-17	7.64654e-14
5	Srd5a1	-1.14334	4.16418	68.9624	1.00358e-16	2.86522e-13
6	Akr1b8	-1.69098	3.93343	58.7702	1.77207e-14	4.21605e-11
7	Golgb1	-0.72061	7.33009	51.9575	5.67143e-13	1.15657e-09
8	RF01848	-9.19321	1.92077	49.7105	1.78191e-12	3.17959e-09
9	Slc35c2	-1.00741	4.08908	41.4355	1.21822e-10	1.73901e-07
10	Frem3	3.38446	0.815991	41.5668	1.13911e-10	1.73901e-07
11	Rpl21	-3.52722	4.18749	41.2093	1.36772e-10	1.77493e-07
12	Tlr3	-1.24481	2.89921	39.8657	2.72044e-10	3.2362e-07
13	Maco1	-0.513667	5.56971	32.7076	1.07116e-08	1.17621e-05
14	Padi2	0.480133	6.18125	31.6024	1.89197e-08	1.92913e-05
15	AABR07024139.1	7.62965	0.620749	30.7959	2.86641e-08	2.72786e-05
16	AABR07021734.1	4.16358	0.207608	30.5113	3.31928e-08	2.96142e-05
17	AABR07044473.1	2.40649	0.662164	29.3582	6.01604e-08	4.09271e-05
18	AABR07047844.1	2.40649	0.662164	29.3578	6.01737e-08	4.09271e-05
19	AABR07070238.3	2.40649	0.662164	29.3567	6.0208e-08	4.09271e-05
20	AABR07050530.1	2.40649	0.662164	29.3603	6.00963e-08	4.09271e-05
21	AC128394.1	2.40649	0.662164	29.3696	5.98098e-08	4.09271e-05
22	RF00015	7.4952	0.530706	28.1255	1.13697e-07	7.3774e-05
23	Gstm3	-8.67174	1.3877	27.1711	1.86225e-07	0.000115581
24	Slc27a1	0.528875	5.82475	27.0845	1.94757e-07	0.00011584
25	Sgk1	-0.841772	7.10593	26.4642	2.68462e-07	0.000153292
26	Matn2	0.981916	3.32607	25.8012	3.78461e-07	0.000207789
27	LOC102553010	-5.52242	0.0138433	25.6121	4.17419e-07	0.000220691
28	Otof	0.831958	4.4542	25.112	5.40945e-07	0.000275785
29	Tcf7l2	0.843688	5.90855	24.5018	7.42415e-07	0.000365447
30	Zfhx3	0.482975	6.34392	23.5423	1.22198e-06	0.00058146
31	Nrgn	1.07109	5.03994	23.0317	1.59349e-06	0.000733778
32	AC127140.1	-7.00791	-0.0395494	22.9537	1.65947e-06	0.00074028
33	Cyp4v3	0.839817	3.78068	22.7288	1.86555e-06	0.000806993
34	LOC108348061	-0.616948	5.71231	22.2622	2.3784e-06	0.000998577
35	Nrxn2	0.408533	6.37216	22.0697	2.6293e-06	0.00107238
36	Retsat	-1.21526	5.27977	21.9829	2.75092e-06	0.00109082
37	Sst	1.13678	3.8922	21.7579	3.09306e-06	0.00116193
38	Pih1d1	-1.33043	1.89368	21.7785	3.06009e-06	0.00116193
39	AABR07064061.1	1.29061	3.2638	21.4084	3.71139e-06	0.00135846
40	Zfp40	0.544985	5.08421	21.198	4.14206e-06	0.0014782
41	Rpl30	-0.518429	4.68364	19.704	9.04105e-06	0.00314783
42	LOC103692171	7.09965	0.241736	19.3361	1.09615e-05	0.00372561
43	Ccdc77	-2.14582	2.61372	19.2692	1.13525e-05	0.00376878
44	AABR07011057.2	-0.840893	2.89172	19.195	1.18024e-05	0.00382907
45	Tril	0.493896	6.54409	19.0703	1.25992e-05	0.00399675
46	Eqtn	2.28741	0.104739	18.5445	1.65981e-05	0.00515083
47	Cnksr3	0.656687	3.81817	18.475	1.72149e-05	0.00522856
48	AABR07000398.1	3.82947	8.01048	18.417	1.77464e-05	0.0052777
49	Ivns1abp	-0.39042	7.12315	18.2199	1.96814e-05	0.0057337
50	Scel	-1.41991	1.10895	17.6405	2.66848e-05	0.0076185
51	LOC100911585	-6.33256	-0.483529	17.5149	2.85063e-05	0.00797896
52	Vgf	0.674892	4.3733	16.8186	4.11281e-05	0.0112905
53	Cyp4b1	1.30365	1.81085	16.5812	4.66112e-05	0.0125542
54	Krt2	-1.55164	1.04449	16.1655	5.80409e-05	0.0153432
55	Prim2	-1.09705	2.25993	16.1072	5.98556e-05	0.0155352
56	Ecel1	0.850207	2.32796	15.6497	7.62255e-05	0.0192665
57	Sirt2	0.362595	6.20819	15.6323	7.69311e-05	0.0192665
58	Plch1	-0.505348	5.78451	15.4521	8.46233e-05	0.0205908
59	Clca1	-1.19624	2.41572	15.4414	8.51037e-05	0.0205908
60	RGD1561277	-0.501566	4.5886	15.4027	8.68639e-05	0.0206664
61	Mgst1	0.78765	3.84417	15.2952	9.19501e-05	0.0215178
62	Snap25	-0.315676	9.79152	15.1298	0.000100367	0.0227418
63	AABR07044362.5	2.87971	-0.189971	15.1376	9.99527e-05	0.0227418
64	C1qtnf4	0.78195	2.80879	15.0909	0.000102457	0.0228526
65	Cbln2	0.519163	5.75426	15.0103	0.000106924	0.0231264
66	Fgf11	-0.673786	4.41153	15.0169	0.000106551	0.0231264
67	Sms	-0.344397	5.9632	14.9617	0.000109715	0.0232924
68	Pitx2	-1.74843	1.34961	14.7479	0.000122884	0.0232924
69	Plk2	-0.501046	4.58343	14.6343	0.000130517	0.0232924
70	Syt10	1.1055	2.00855	14.6141	0.000131926	0.0232924
71	Tpmt	-0.718002	2.81456	14.6476	0.000129599	0.0232924
72	AABR07046657.1	3.56935	-0.591464	14.8738	0.000114949	0.0232924
73	Cmya5	1.64186	2.11874	14.7797	0.000120828	0.0232924
74	LOC100362027	2.51364	4.1543	14.9023	0.000113227	0.0232924
75	AABR07015066.1	3.31722	3.957	14.611	0.00013214	0.0232924
76	Fosb	1.68975	0.53687	14.6106	0.000132167	0.0232924
77	AABR07015078.1	3.31722	3.957	14.6122	0.000132055	0.0232924
78	AABR07015055.1	3.31722	3.957	14.6121	0.000132067	0.0232924
79	AABR07000733.1	2.81253	0.12246	14.8241	0.000118016	0.0232924
80	AABR07015080.2	3.31722	3.957	14.6114	0.000132115	0.0232924
81	AABR07063424.1	3.31722	3.957	14.6114	0.000132115	0.0232924
82	LOC103689983	1.72392	1.49604	14.5462	0.000136762	0.0236103
83	RF00004	-5.80461	-0.950341	14.5391	0.000137279	0.0236103
84	Slc9a3	1.18601	3.33547	14.4946	0.000140562	0.0238872
85	Rasd2	0.611398	5.22718	14.4237	0.000145952	0.0245113
86	Scd	0.443519	4.50324	14.3905	0.000148549	0.0246574
87	Abcg2	-0.542997	4.85647	14.3175	0.000154419	0.0251562
88	Sync	0.852993	2.97417	14.2882	0.000156841	0.0251562
89	Myorg	0.573662	4.11194	14.2942	0.000156344	0.0251562
90	Uba5	-0.427599	5.11063	14.2054	0.000163899	0.0259962
91	Fam83a	3.47449	2.2179	13.9326	0.000189487	0.0297245
92	Tmub2	0.356057	5.10364	13.8594	0.000197006	0.030568
93	AABR07015081.2	3.61654	4.15039	13.6067	0.000225381	0.0345947
94	LOC100361025	1.36342	2.24713	13.3909	0.000252842	0.037597
95	Megf8	0.387697	7.75791	13.4048	0.000250978	0.037597
96	Slc27a6	-1.32698	2.37323	13.4293	0.000247727	0.037597
97	Spint2	0.637872	3.13843	13.267	0.000270119	0.0394504
98	AABR07001734.1	-1.87114	0.123376	13.2621	0.000270833	0.0394504
99	Opalin	-0.580836	6.51247	13.2244	0.000276327	0.0398441
100	Klhdc7a	0.706003	3.47098	13.1813	0.000282763	0.0399647
101	C1qtnf12	-1.1225	1.09209	13.1932	0.000280967	0.0399647
102	LOC100911224	5.6904	-0.860765	13.1082	0.000294002	0.0411459
103	Kirrel3	0.627724	4.87344	13.0712	0.000299873	0.0411605
104	Cpt1c	0.358165	4.93406	13.0857	0.000297563	0.0411605
105	Gja1	0.379336	7.25882	12.932	0.000323015	0.0435004
106	Synpo	0.72269	2.96953	12.9465	0.000320522	0.0435004
107	RGD1563482	-0.682629	3.34015	12.8779	0.000332491	0.0439474
108	Fam163a	-0.985783	1.79822	12.8901	0.000330326	0.0439474
109	Dlk1	0.8663	2.49225	12.6815	0.000369284	0.0479427
110	Pak4	0.93913	1.81777	12.6746	0.000370666	0.0479427
111	AABR07040095.1	-0.37089	5.41974	12.6638	0.000372794	0.0479427
112	Ufsp2	-0.379945	5.03011	12.5914	0.000387524	0.0490391
113	Vip	2.99053	0.659903	12.5882	0.000388191	0.0490391
114	Dhrs1	0.661764	3.07781	12.5379	0.000398789	0.049936
115	Bcr	0.374764	5.30407	12.5116	0.00040443	0.050202
116	Arsb	0.404776	6.86005	12.4652	0.000414604	0.0510213
117	Obscn	0.809549	2.15341	12.4423	0.000419726	0.0512102
118	Gon7	0.500101	4.61896	12.4058	0.000428005	0.0515927
119	Gaa	0.338751	8.40547	12.3967	0.00043009	0.0515927
120	Birc2	-0.355892	4.98713	12.317	0.000448853	0.0529536
121	Zfp473	1.33555	0.968096	12.3313	0.000445416	0.0529536
122	Ptprn	0.343457	7.51064	12.2097	0.000475424	0.0556285
123	Slc39a12	-1.4234	4.03813	12.0621	0.000514586	0.0597212
124	Mdc1	-0.594587	2.82033	11.9623	0.00054288	0.0624969
125	Pcdh1	0.375978	5.62968	11.9041	0.000560118	0.0639655
126	Bsn	0.324366	7.81309	11.8579	0.000574175	0.0650504
127	LOC501317	-1.97006	0.219997	11.7927	0.000594627	0.066837
128	Kcnh2	0.583558	5.43903	11.7714	0.00060148	0.0670791
129	Chpf	0.35065	5.71093	11.7568	0.000606229	0.0670847
130	Pbld1	-1.55123	2.34945	11.6475	0.000642905	0.0695263
131	Ltk	-1.7623	3.80041	11.6589	0.000638947	0.0695263
132	Samd9	-0.368213	5.19806	11.6634	0.000637432	0.0695263
133	Arpc5	0.378015	5.45906	11.6323	0.000648152	0.0695667
134	Cacna1h	0.499764	4.8157	11.539	0.000681495	0.0725995
135	Plcl2	-0.301821	6.77225	11.4855	0.000701425	0.0736238
136	Fhad1	0.809514	2.87135	11.4857	0.000701351	0.0736238
137	Srebf1	0.3428	5.8747	11.3896	0.000738567	0.0769565
138	Slc2a10	2.02553	0.342034	11.3616	0.000749781	0.0775589
139	AABR07015057.1	2.92812	7.26855	11.3167	0.000768118	0.0788841
140	Grina	0.29451	8.23823	11.2285	0.000805527	0.082135
141	Dchs1	0.360866	4.80825	11.2089	0.000814041	0.0824144
142	LOC103690120	1.08672	2.46896	11.1942	0.000820524	0.0824858
143	Actb	0.290441	9.1163	11.1206	0.000853747	0.0852254
144	Trit1	-0.538562	3.84806	11.1056	0.000860681	0.0853026
145	Cd59	0.313006	6.85316	11.0932	0.000866472	0.0853026
146	Tfrc	-0.345426	6.49	11.0607	0.000881751	0.0862123
147	Fads2	0.342407	5.25452	11.0451	0.00088924	0.0863499
148	Oacyl	1.41843	0.435388	11.0326	0.000895257	0.0863499
149	Zfp280b	4.59118	-0.399692	10.9792	0.000921424	0.0882774
150	Mn1	0.562745	3.60658	10.9328	0.000944744	0.0893127
151	Mpp2	0.343745	4.84254	10.9368	0.000942718	0.0893127
152	Dkc1	0.792482	3.07061	10.9062	0.000958455	0.0900128
153	Prim1	-0.394044	5.11428	10.8399	0.000993379	0.0926829
154	Lhx9	0.665147	3.03186	10.6925	0.00107573	0.099715
155	AABR07001037.1	-0.767182	2.36597	10.6705	0.00108859	0.100256
156	Ptk2b	0.850398	4.50264	10.6231	0.00111686	0.1022
157	Dmwd	0.427047	4.35736	10.5968	0.00113281	0.102999
158	Ndst4	1.28194	4.22392	10.5797	0.00114337	0.103301
159	LOC100360573	1.97816	1.26293	10.5491	0.00116246	0.103926
160	AY172581.9	-0.375466	15.3702	10.5453	0.00116484	0.103926
161	AABR07058422.1	0.32224	6.8673	10.4224	0.00124495	0.110383
162	Rhobtb3	-0.502636	4.81707	10.3965	0.00126256	0.111253
163	Mylk	0.692104	4.31338	10.3582	0.00128899	0.112602
164	Cic	0.355182	5.64717	10.3516	0.00129364	0.112602
165	Bag2	-0.769443	2.4205	10.2649	0.00135582	0.114523
166	Barhl1	1.25232	1.1516	10.3076	0.0013248	0.114523
167	Dnah6	2.30767	1.11082	10.2711	0.0013513	0.114523
168	Cd9	-0.333309	5.52298	10.2726	0.0013502	0.114523
169	Cbarp	0.376862	6.07166	10.2683	0.00135335	0.114523
170	Flnc	0.381244	4.87596	10.2255	0.0013851	0.115562
171	Agbl3	-0.558437	3.07622	10.2158	0.00139241	0.115562
172	Maf	1.41682	2.27959	10.219	0.00138999	0.115562
173	Cck	1.5999	2.82726	10.1953	0.00140795	0.116177
174	Moap1	-0.326108	6.36774	10.1461	0.00144608	0.118637
175	Dctn5	-0.363479	5.11024	10.1133	0.00147206	0.119253
176	Pdgfrb	0.383262	4.9299	10.105	0.00147865	0.119253
177	Bcan	0.357156	7.56528	10.1171	0.00146898	0.119253
178	Neb	1.22598	2.71667	10.0778	0.00150067	0.120349
179	Pxmp4	-0.659731	2.29187	10.0527	0.00152123	0.120869
180	Radil	0.550975	2.99084	10.0493	0.00152409	0.120869
181	Crlf1	0.813352	3.10868	9.98515	0.00157807	0.124459
182	Slc2a12	0.525993	3.1335	9.96452	0.00159586	0.12517
183	Ddr1	0.283216	6.67191	9.92796	0.00162787	0.126983
184	Tra2a	-0.298084	5.48685	9.87891	0.00167184	0.129704
185	Apoe	0.325438	9.23267	9.84659	0.00170147	0.130583
186	Gramd1a	0.327871	5.47789	9.8473	0.00170081	0.130583
187	LOC102556148	0.886703	1.61262	9.81899	0.00172719	0.131292
188	Nat8f4	0.886704	1.61262	9.81696	0.0017291	0.131292
189	Cpne5	0.482933	4.35586	9.77736	0.00176673	0.132738
190	Igfbp6	-1.03266	0.982066	9.78547	0.00175896	0.132738
191	Gjb2	1.02228	3.38167	9.7332	0.00180969	0.135253
192	Tacr1	0.998727	1.66775	9.71398	0.00182871	0.135963
193	Tmem179	0.276549	6.48857	9.68989	0.00185284	0.136337
194	Dhcr7	0.469876	3.94481	9.6903	0.00185244	0.136337
195	Uros	0.919322	1.96388	9.62812	0.0019162	0.140276
196	Kcnk9	0.362767	5.35476	9.61241	0.00193267	0.140304
197	Cmtm5	0.303722	5.72977	9.60901	0.00193624	0.140304
198	AABR07051450.1	-0.602358	4.98143	9.58993	0.00195647	0.141054
199	Pcsk2	0.302687	7.44544	9.56624	0.00198188	0.142167
200	Shank1	0.444198	6.52046	9.54609	0.00200376	0.143018
201	Asphd1	0.580972	2.98875	9.50878	0.00204491	0.14451
202	LOC108348172	0.509548	5.33284	9.51727	0.00203547	0.14451
203	Vcan	-0.314553	6.19728	9.45759	0.00210277	0.147867
204	Nf1x	0.507285	3.60623	9.40906	0.00215916	0.147917
205	Htra3	0.68875	2.07244	9.37579	0.0021987	0.147917
206	Mthfs	0.693535	2.45042	9.41513	0.00215203	0.147917
207	Lrp4	0.381406	6.18474	9.38276	0.00219036	0.147917
208	Slc17a7	1.12403	2.34472	9.36881	0.00220709	0.147917
209	Ccp110	-0.335185	6.92527	9.37138	0.002204	0.147917
210	Stat2	-0.35892	4.88868	9.42155	0.00214451	0.147917
211	NEWGENE_1310680	0.27276	6.29352	9.40076	0.00216896	0.147917
212	AABR07008439.1	-1.23812	1.22943	9.44252	0.00212012	0.147917
213	AABR07053741.1	-0.452513	3.39193	9.40519	0.00216372	0.147917
214	Pamr1	0.533702	4.06687	9.33995	0.00224211	0.148866
215	Celsr1	0.620747	3.26118	9.34127	0.0022405	0.148866
216	Slc26a8	-0.706257	2.44565	9.2756	0.00232226	0.15024
217	Cacna1e	0.277413	7.33085	9.26458	0.00233628	0.15024
218	Slc7a10	0.458985	4.98641	9.28681	0.0023081	0.15024
219	Cfap53	1.81625	0.425919	9.28835	0.00230616	0.15024
220	Mob4	-0.258644	6.06534	9.30466	0.00228572	0.15024
221	Atp8b3	-0.708969	1.96107	9.26443	0.00233648	0.15024
222	AABR07020815.1	-2.62009	-0.548745	9.28785	0.00230679	0.15024
223	Sp2	0.708094	2.33477	9.23865	0.00236959	0.151035
224	Trim36	-0.533979	3.5652	9.23018	0.00238059	0.151035
225	Slx4	-0.313944	5.01637	9.23099	0.00237952	0.151035
226	Slbp	-0.32951	4.61466	9.21787	0.00239665	0.151381
227	Hepacam	0.457695	4.16584	9.15751	0.00247699	0.155767
228	Hmgcs2	0.773331	4.13381	9.12774	0.00251763	0.157628
229	Mtif2	-0.40171	4.13689	9.11231	0.00253895	0.158269
230	Pml	0.574743	2.68075	9.09907	0.0025574	0.158725
231	Scn1b	0.384947	6.90919	9.08306	0.00257987	0.159427
232	Lrrn2	0.296571	5.29527	8.97901	0.00273099	0.165893
233	Tpbg	1.20431	4.20509	8.99337	0.00270961	0.165893
234	AABR07063855.1	-0.585304	3.72492	8.98678	0.0027194	0.165893
235	Ggt7	0.298162	6.14427	8.98113	0.00272782	0.165893
236	Zfhx4	0.39389	7.07673	8.95377	0.00276898	0.166071
237	Chrna3	1.57079	0.408348	8.96912	0.00274582	0.166071
238	Synm	0.487889	5.66373	8.94622	0.00278045	0.166071
239	LOC100909824	-0.515261	3.34974	8.95979	0.00275987	0.166071
240	Adgrg6	-0.584526	5.10556	8.91684	0.00282553	0.16806
241	Tmem259	0.408439	4.32498	8.90414	0.00284524	0.16853
242	Sirpa	0.273257	6.77096	8.86482	0.00290719	0.171488
243	RT1-A2	-0.600087	2.45755	8.83747	0.00295109	0.173361
244	Bckdha	0.329815	4.61698	8.82779	0.00296678	0.173569
245	Sema3f	0.461121	4.31173	8.79744	0.00301653	0.175759
246	RGD1306063	-0.40072	4.08391	8.78839	0.00303153	0.175915
247	Atxn1	0.343114	4.60465	8.73942	0.00311404	0.179971
248	Camk2a	0.536477	4.21178	8.70743	0.00316915	0.182418
249	Gas7	0.728762	4.30209	8.67722	0.00322212	0.184722
250	Ilvbl	0.47769	3.66911	8.66039	0.00325202	0.185337
251	Cdpf1	0.756556	1.82234	8.65254	0.00326606	0.185337
252	Rapgef3	0.279022	5.54083	8.64934	0.0032718	0.185337
253	Igdcc4	0.320646	5.79567	8.63406	0.00329935	0.186159
254	Ptges	-1.25515	0.476486	8.57375	0.00341044	0.190172
255	Adgrg1	0.325111	6.43053	8.58552	0.00338847	0.190172
256	AABR07071661.1	-0.634756	2.50967	8.57834	0.00340186	0.190172
257	Meis2	0.416023	5.35616	8.52094	0.00351083	0.195008
258	Trib2	-0.33014	5.11371	8.50005	0.00355136	0.196495
259	Prrc2a	0.334849	7.17545	8.47437	0.00360185	0.198519
260	Scg2	0.362372	8.31075	8.43892	0.00367274	0.201022
261	H2afj	1.02344	0.936821	8.43759	0.00367544	0.201022
262	Ncan	0.394871	6.50904	8.42012	0.00371092	0.202189
263	Nectin1	0.284346	5.33277	8.38447	0.0037844	0.203092
264	Tenm4	0.253604	6.64862	8.38845	0.00377612	0.203092
265	Gstm1	0.326008	5.96436	8.40034	0.00375151	0.203092
266	Rps27a	-0.356348	4.71357	8.38623	0.00378075	0.203092
267	Prex2	-0.333572	8.25585	8.36001	0.00383569	0.205073
268	Nit2	0.653418	3.53246	8.32741	0.00390513	0.206481
269	Sccpdh	-5.10936	2.49074	8.32813	0.00390358	0.206481
270	RF00019	-1.03977	3.33247	8.32728	0.00390542	0.206481
271	Chmp5	-0.233798	6.1359	8.31125	0.00394003	0.207542
272	Sdc3	0.310524	7.1888	8.26615	0.00403912	0.211979
273	Gpr37l1	0.349945	7.8981	8.2236	0.0041349	0.214788
274	Ttyh3	0.292802	6.08478	8.22265	0.00413707	0.214788
275	Slc35a3	-0.456295	3.31882	8.21576	0.00415281	0.214788
276	AABR07060481.1	-0.71579	3.34797	8.21697	0.00415005	0.214788
277	Zranb1	-0.270371	6.90762	8.20032	0.00418829	0.214882
278	Arhgap12	-0.242156	5.83581	8.19302	0.00420519	0.214882
279	RGD1310819	0.751422	3.60276	8.18885	0.00421485	0.214882
280	Cish	1.03708	1.09187	8.2068	0.00417338	0.214882
281	Akr1b1	-0.315951	5.06887	8.15453	0.00429537	0.217121
282	Icam5	0.842028	1.49901	8.15073	0.00430439	0.217121
283	AABR07043365.1	-1.30328	0.397611	8.15246	0.00430028	0.217121
284	Mtap	-0.313316	4.85692	8.13235	0.00434823	0.21856
285	Gpr158	0.322628	6.60892	8.11755	0.00438388	0.218949
286	LOC100911196	0.647483	2.22661	8.1164	0.00438665	0.218949
287	Tmem196	-0.30074	5.52263	8.097	0.00443386	0.220534
288	Tp53i11	0.350854	4.53184	8.08357	0.00446684	0.220637
289	Kcnk15	1.86194	2.61596	8.08511	0.00446304	0.220637
290	Cmtm7	-0.721996	1.81984	8.05163	0.00454627	0.223786
291	Esrrg	-0.393863	5.41799	7.99567	0.00468895	0.227559
292	Kcns3	-0.738328	3.42492	7.99039	0.00470262	0.227559
293	Epha7	-0.990136	4.069	8.01301	0.00464424	0.227559
294	Pls3	-0.26894	6.73721	8.0049	0.0046651	0.227559
295	Zfp526	0.465364	3.24698	8.00045	0.00467658	0.227559
296	AABR07066700.1	-0.824352	3.13458	7.9676	0.00476221	0.229664
297	Syngap1	0.318236	4.75524	7.93832	0.00483987	0.231102
298	Arid5a	0.599765	2.6023	7.93245	0.0048556	0.231102
299	Plxnb1	0.252467	6.54005	7.93201	0.00485678	0.231102
300	RT1-T24-3	0.761547	1.5302	7.94741	0.00481563	0.231102
301	Necab2	-0.316801	4.74502	7.90587	0.00492746	0.233686
302	Uqcrfs1	-0.261194	6.09435	7.88889	0.00497393	0.235109
303	Arrb1	0.285722	5.96908	7.86806	0.00503157	0.236614
304	Samd15	-0.676414	2.11237	7.86541	0.00503893	0.236614
305	Astn2	0.555682	4.99532	7.83127	0.00513499	0.240335
306	Scn4b	-0.269845	7.90475	7.8199	0.00516739	0.241061
307	Npepl1	0.717696	1.8244	7.80204	0.00521873	0.242662
308	Pcdhgc3	0.271429	5.80097	7.78589	0.00526558	0.244046
309	C1qtnf5	0.529212	3.62927	7.75523	0.00535572	0.246209
310	Rgs14	1.06804	0.701742	7.75948	0.00534313	0.246209
311	Spats2l	-0.412533	3.8682	7.75245	0.00536398	0.246209
312	Myom3	-1.63901	-0.000747702	7.74371	0.00539	0.24661
313	Pitpnm2	0.312919	5.78383	7.73248	0.00542361	0.247035
314	AABR07024439.1	-1.44901	0.611356	7.72332	0.00545122	0.247035
315	AABR07002784.1	-0.346318	4.45012	7.72676	0.00544082	0.247035
316	Kcne5	1.58433	0.21666	7.71002	0.00549151	0.248074
317	Kalrn	0.231835	6.34727	7.6908	0.0055503	0.249939
318	Mtss1l	0.270325	6.37864	7.67538	0.00559792	0.250503
319	Tmem132a	0.374452	5.79255	7.67742	0.0055916	0.250503
320	LOC100360413	-0.362357	7.32513	7.65008	0.00567697	0.252457
321	Sh2d3c	0.489286	3.58788	7.65463	0.00566269	0.252457
322	Appl2	-0.414924	4.96896	7.64176	0.00570323	0.252837
323	Sez6	0.307588	6.71577	7.61886	0.00577611	0.252926
324	Cep295	0.280387	5.51189	7.62668	0.00575111	0.252926
325	Tns1	0.326764	5.08079	7.6314	0.00573606	0.252926
326	Zfp791	-0.620752	2.29473	7.62412	0.00575928	0.252926
327	B3galt2	-0.348428	4.73758	7.56943	0.00593666	0.254492
328	Erich3	-0.340978	4.46332	7.58123	0.00589793	0.254492
329	Bphl	-0.60008	2.50602	7.59098	0.00586612	0.254492
330	Lgi4	0.276558	5.74355	7.58731	0.00587807	0.254492
331	LOC100361636	-1.40623	0.577611	7.57161	0.00592949	0.254492
332	Efhc1	1.07506	0.78938	7.58548	0.00588403	0.254492
333	RF00015	-1.30249	2.89963	7.57192	0.00592844	0.254492
334	Pcdh7	0.332767	6.87729	7.55171	0.00599533	0.254712
335	Nbl1	0.38139	4.72541	7.55666	0.00597886	0.254712
336	Camk2b	0.281274	8.23165	7.55361	0.005989	0.254712
337	Epha4	-0.392175	6.61491	7.53152	0.00606289	0.256576
338	Fgfr1	0.232521	6.21759	7.52788	0.00607514	0.256576
339	Notch1	0.260937	5.75936	7.48993	0.00620449	0.260497
340	Ppm1e	-0.247072	5.92175	7.49053	0.00620243	0.260497
341	Mx2	-0.691322	3.12451	7.48453	0.00622312	0.260513
342	AABR07033653.1	1.15653	0.657218	7.46085	0.00630552	0.262423
343	LOC100911769	0.376516	4.40339	7.46388	0.00629493	0.262423
344	Slc39a7	0.267674	5.28366	7.42516	0.0064318	0.263449
345	Fkbp3	-0.24152	6.35117	7.42262	0.0064409	0.263449
346	Kcnip1	0.282655	5.06295	7.4284	0.00642023	0.263449
347	Agap3	0.246612	6.07446	7.43005	0.00641436	0.263449
348	Lnpep	-0.337393	5.92396	7.44458	0.00636277	0.263449
349	Kcnh3	1.93526	0.356801	7.43565	0.00639444	0.263449
350	Prelp	0.783083	1.66262	7.40961	0.00648764	0.264603
351	LOC102554315	-0.443222	3.30425	7.36147	0.00666362	0.26932
352	Gmpr2	0.366059	4.21007	7.35694	0.00668043	0.26932
353	Mbd3	0.40775	3.95023	7.35488	0.0066881	0.26932
354	Mef2c	0.758676	5.32167	7.35232	0.00669764	0.26932
355	Rbm41	0.579392	4.78766	7.36297	0.00665806	0.26932
356	Cdh3	1.53499	0.0405592	7.34563	0.00672259	0.269565
357	Mgat5b	0.444221	4.57871	7.33351	0.00676806	0.270059
358	AC129365.1	-1.09483	0.568742	7.33226	0.00677277	0.270059
359	Ccr5	0.628353	2.71027	7.32542	0.00679861	0.270335
360	Aph1b	0.559092	4.0686	7.31457	0.00683977	0.271216
361	Ssbp4	0.393315	4.04214	7.30485	0.00687687	0.271931
362	Adgre1	-0.567244	2.75099	7.29044	0.00693224	0.273364
363	Mal2	-0.344804	5.42124	7.27405	0.00699578	0.274354
364	F3	-0.561382	3.1269	7.27721	0.00698351	0.274354
365	Kcng2	1.45342	0.00561303	7.26832	0.00701814	0.274477
366	Sdf2	0.260582	5.13153	7.25388	0.00707481	0.275937
367	AABR07035437.1	0.496509	3.81007	7.22034	0.00720819	0.277674
368	LOC100359539	-1.41259	0.980699	7.20597	0.00726616	0.277674
369	Wipf3	0.929931	2.75687	7.19666	0.00730395	0.277674
370	Dhx35	0.411847	3.96708	7.19253	0.00732078	0.277674
371	Slc22a17	0.242743	8.2886	7.21535	0.00722828	0.277674
372	Syt17	-0.477626	3.35908	7.19563	0.00730813	0.277674
373	Map3k10	0.291085	5.0011	7.18591	0.00734781	0.277674
374	LOC100125362	-0.250401	6.37221	7.2208	0.00720638	0.277674
375	Nt5dc3	0.604156	3.85103	7.191	0.00732702	0.277674
376	Arhgef10l	0.334573	5.12765	7.21148	0.00724386	0.277674
377	Dnah12	1.43636	1.96482	7.18471	0.00735276	0.277674
378	AABR07005618.1	-0.660817	1.77568	7.20699	0.00726204	0.277674
379	Lrp2	-0.350219	4.77089	7.17656	0.0073862	0.278201
380	Gnb2	0.25166	5.94892	7.17013	0.00741272	0.278275
381	Caly	0.261099	6.29301	7.16664	0.00742716	0.278275
382	AABR07007000.1	1.00249	1.08306	7.15388	0.0074802	0.279529
383	Usp2	0.631858	2.86832	7.1491	0.00750015	0.279542
384	Slc38a2	-0.299572	8.15278	7.14351	0.00752356	0.279684
385	Kansl1l	-0.265786	5.3239	7.13532	0.00755799	0.280235
386	Stmn1	-0.278263	8.14993	7.10412	0.00769072	0.283682
387	Arc	0.527246	3.49825	7.10737	0.00767676	0.283682
388	Heg1	0.332372	5.70449	7.09744	0.0077194	0.284006
389	Trim59	-0.335532	4.78981	7.08809	0.0077598	0.284437
390	Adcy2	-0.252887	6.27202	7.08092	0.0077909	0.284437
391	LOC498424	1.81234	-0.29468	7.08396	0.00777768	0.284437
392	Kcnj4	1.4197	0.238415	7.07211	0.00782928	0.28511
393	Med25	0.413797	3.87982	7.05033	0.00792507	0.286525
394	Col25a1	-0.513669	3.61543	7.05586	0.00790062	0.286525
395	Clec2g	-0.299632	4.4594	7.04959	0.00792835	0.286525
396	Ccdc82	-0.270246	5.2621	7.03596	0.00798891	0.287259
397	LOC100360940	-3.28699	-0.00786491	7.03902	0.00797526	0.287259
398	Galnt18	-0.425101	3.35488	6.99814	0.00815947	0.291921
399	AABR07006860.1	-0.257827	5.38445	6.99914	0.00815491	0.291921
400	Esco1	-0.252787	5.05848	6.98778	0.0082068	0.292312
401	Lingo1	0.357392	4.26222	6.98679	0.00821135	0.292312
402	Dvl3	0.445923	4.18587	6.9566	0.00835107	0.295141
403	Adcy5	0.230547	6.22507	6.95622	0.00835284	0.295141
404	Abca6	-0.840001	1.21177	6.96268	0.00832274	0.295141
405	Gjb6	0.333967	5.76591	6.94374	0.00841128	0.296472
406	Jpt2	-0.415843	4.3952	6.93707	0.00844272	0.296847
407	Bloc1s5	-0.298137	4.54578	6.91696	0.0085382	0.298732
408	LOC100911807	-1.05415	1.65181	6.92041	0.00852175	0.298732
409	Disp1	0.443543	3.42826	6.91201	0.00856187	0.298828
410	Spg7	-0.383332	5.20521	6.90204	0.00860976	0.299037
411	Rsbn1	-0.207843	6.09968	6.90356	0.00860245	0.299037
412	Olfm3	-0.318929	6.13055	6.88547	0.00868995	0.30109
413	Nudt10	2.55192	-0.644773	6.87091	0.00876102	0.302818
414	Hapln4	0.308953	6.93912	6.86241	0.00880276	0.303525
415	Pla2g3	-0.500157	3.57385	6.84201	0.00890384	0.304802
416	Scrt1	0.516834	3.28454	6.84959	0.00886614	0.304802
417	Rpusd2	1.27029	1.56469	6.84617	0.00888317	0.304802
418	Tubb2a	-0.263365	8.31704	6.81172	0.00905617	0.309275
419	Psen2	0.423212	3.57173	6.8	0.00911578	0.310567
420	Minar1	-0.275569	5.14757	6.78498	0.00919279	0.311703
421	Ppp2r3a	-0.264004	6.34357	6.78881	0.00917309	0.311703
422	Prdx6	0.293957	7.0423	6.76802	0.00928055	0.31332
423	Eif4ebp2	0.432377	3.20944	6.76729	0.00928438	0.31332
424	AABR07044302.1	1.90167	0.62554	6.76178	0.00931311	0.313549
425	AABR07039336.2	-0.281563	6.16876	6.75312	0.0093584	0.314332
426	Gstt2	-0.673841	2.06706	6.74154	0.00941931	0.315635
427	AABR07051069.1	1.44779	2.38282	6.72684	0.00949727	0.317502
428	Slc1a4	0.284811	4.87647	6.71463	0.00956254	0.318194
429	Cyp26b1	1.50325	3.97848	6.71843	0.00954216	0.318194
430	Rab18	-0.224002	6.46454	6.69699	0.00965757	0.320609
431	Ankrd35	-0.49807	3.55291	6.69146	0.00968761	0.32086
432	Ncln	0.308064	4.92176	6.67396	0.00978317	0.322619
433	Jund	0.631865	3.88319	6.66115	0.00985371	0.322619
434	Hist1h4b	-1.01988	0.46157	6.66517	0.00983152	0.322619
435	Hist2h4	-1.01988	0.46157	6.66422	0.00983675	0.322619
436	LOC100912489	-1.01988	0.46157	6.66546	0.00982992	0.322619
437	Plcb4	-0.360824	7.07138	6.65146	0.00990747	0.323637
438	Gk5	-0.58309	2.07901	6.64487	0.0099442	0.324095
439	Pfkl	0.226972	5.88838	6.63414	0.0100042	0.325309
440	Pik3r2	0.280993	5.15906	6.61726	0.0100995	0.326918
441	AC128353.1	-0.440313	3.28888	6.61756	0.0100978	0.326918
442	Slc32a1	0.323095	5.25954	6.58411	0.0102893	0.331556
443	AC098547.1	-0.288204	5.61654	6.58464	0.0102863	0.331556
444	Slc25a52	1.66943	0.0397418	6.57792	0.0103252	0.331963
445	Psd4	-0.960685	1.26592	6.55707	0.0104468	0.33512
446	Ddit4	0.888295	2.42288	6.53196	0.0105953	0.339121
447	Gabrd	1.10273	2.02407	6.52751	0.0106218	0.33921
448	Hcfc2	-0.376102	3.91962	6.52273	0.0106505	0.339364
449	Elavl2	-0.227894	6.49008	6.51624	0.0106894	0.339847
450	Pqlc1	0.407104	3.84436	6.50925	0.0107315	0.340427
451	Kcnq4	2.28627	1.37026	6.50014	0.0107866	0.341415
452	Ddr2	0.959649	0.695	6.4897	0.0108501	0.342666
453	Ubash3b	-0.244637	5.68323	6.48572	0.0108744	0.342677
454	Cercam	-0.374662	3.81283	6.47977	0.0109109	0.343069
455	Amz2	-0.207491	6.1119	6.46298	0.0110145	0.344806
456	AABR07004228.1	-2.41045	0.0576695	6.46666	0.0109917	0.344806
457	Arg1	0.518982	2.66666	6.44457	0.0111292	0.346875
458	Nol8	-0.469655	3.8915	6.44594	0.0111206	0.346875
459	Atp6v0c	0.255159	7.40074	6.43842	0.0111678	0.347139
460	Lcat	0.638041	1.88442	6.43163	0.0112106	0.347139
461	Crtc1	0.408647	3.58805	6.43174	0.0112099	0.347139
462	Dusp18	0.407619	3.28101	6.41812	0.0112962	0.349032
463	Mx1	1.66404	-0.293389	6.37526	0.0115722	0.354381
464	Sstr2	0.556283	2.72322	6.38567	0.0115045	0.354381
465	Plxnb2	0.230411	5.70214	6.38134	0.0115326	0.354381
466	Pbx3	-0.355638	5.02866	6.37693	0.0115614	0.354381
467	Tf	-0.327929	10.067	6.37201	0.0115934	0.354381
468	Cpt1a	0.249426	5.52407	6.36126	0.0116638	0.355014
469	Pgap3	0.626125	1.89691	6.36134	0.0116633	0.355014
470	Cyb561a3	0.665877	2.99314	6.33497	0.011838	0.359547
471	Wbp4	-0.299645	4.45898	6.32349	0.0119149	0.360349
472	LOC100912571	-1.38102	1.81339	6.32516	0.0119037	0.360349
473	Mylip	-0.398051	3.2746	6.30881	0.012014	0.362578
474	Apol3	-0.718817	1.3255	6.27579	0.0122399	0.368616
475	Zfp652	0.305989	4.3929	6.25339	0.0123956	0.372519
476	Plscr5	-1.50998	-0.137709	6.2475	0.0124368	0.372975
477	Agpat1	0.216359	5.73935	6.21325	0.0126798	0.373475
478	Itgb5	0.21621	5.83677	6.2328	0.0125405	0.373475
479	Aasdh	-0.361868	4.10018	6.21602	0.0126599	0.373475
480	Atp1b3	-0.362549	6.10361	6.22925	0.0125657	0.373475
481	Pstpip2	-0.572673	1.98143	6.23193	0.0125467	0.373475
482	Dnajc21	-0.376659	4.37533	6.21196	0.012689	0.373475
483	Vim	0.318108	4.31444	6.22698	0.0125818	0.373475
484	RT1-T24-4	-0.520476	3.02165	6.2221	0.0126165	0.373475
485	Tmbim6	0.23485	6.18005	6.22112	0.0126235	0.373475
486	Col5a1	0.703276	1.93591	6.20336	0.0127508	0.374277
487	LOC100365062	-0.644004	1.94905	6.19725	0.0127949	0.374277
488	Sncg	0.438881	3.92092	6.19902	0.0127821	0.374277
489	Il10rb	-0.583706	2.01489	6.16184	0.0130535	0.380283
490	Tnc	1.11503	1.76563	6.16316	0.0130438	0.380283
491	Alg14	-0.405566	3.1875	6.15401	0.0131114	0.380628
492	Trappc8	-0.211175	5.88623	6.15304	0.0131187	0.380628
493	Nat8l	0.241338	8.31138	6.14175	0.0132027	0.382289
494	Rgs17	-0.270618	6.1713	6.13164	0.0132784	0.383702
495	Lfng	0.391451	4.15045	6.11572	0.0133985	0.386391
496	Hs3st2	0.777601	2.55129	6.10821	0.0134556	0.387254
497	Cxcl12	0.315775	4.99568	6.09954	0.0135217	0.387378
498	Crtac1	0.396764	4.40347	6.09102	0.0135871	0.387378
499	Tm6sf1	-0.269874	5.30515	6.09682	0.0135425	0.387378
500	LOC103693776	0.263232	5.75961	6.08992	0.0135955	0.387378
501	Itga9	-0.481491	2.92403	6.09334	0.0135692	0.387378
502	Fbxo31	0.244542	4.988	6.08466	0.013636	0.387757
503	Atp1b2	0.410628	7.41284	6.07552	0.0137068	0.388994
504	Arhgef19	0.695209	2.31074	6.03591	0.0140177	0.397029
505	Nr2f2	-1.12972	1.9856	6.02925	0.0140707	0.397741
506	Napb	-0.276196	6.99281	6.01309	0.0142001	0.399916
507	Irs2	0.198075	6.24226	6.01265	0.0142037	0.399916
508	Gfra2	0.534101	4.80736	6.0019	0.0142904	0.401488
509	RGD1560775	-1.23985	0.494454	5.99532	0.0143439	0.401488
510	AABR07001926.3	-0.336726	4.27981	5.99639	0.0143352	0.401488
511	Yipf3	0.277807	4.82983	5.99171	0.0143733	0.401524
512	Syngr1	0.242182	5.36289	5.96982	0.0145528	0.404954
513	Clptm1	0.21863	7.11852	5.97226	0.0145326	0.404954
514	Parvb	0.24023	5.82991	5.95583	0.0146687	0.407385
515	Trim25	0.723244	1.45985	5.92345	0.0149407	0.412268
516	Guk1	-0.215882	5.88298	5.92326	0.0149423	0.412268
517	Mmp15	0.311495	4.62689	5.92634	0.0149162	0.412268
518	Kif26a	0.583747	2.18717	5.92117	0.01496	0.412268
519	Acbd4	-0.333894	4.02608	5.90353	0.0151106	0.413439
520	LOC100909750	0.907437	2.20205	5.9006	0.0151357	0.413439
521	Hsd17b4	-0.20855	6.09231	5.9078	0.0150739	0.413439
522	Slco4c1	-0.564248	2.38822	5.90192	0.0151243	0.413439
523	LOC100912564	0.795894	2.9308	5.89925	0.0151474	0.413439
524	Coch	1.09648	3.42101	5.87825	0.0153291	0.413653
525	Cryab	-0.313475	6.95939	5.88233	0.0152935	0.413653
526	Ermn	-0.262207	7.72729	5.88045	0.0153099	0.413653
527	Tiam1	0.32958	4.5799	5.89316	0.0151998	0.413653
528	Ppp1r1b	0.298537	4.73484	5.8883	0.0152418	0.413653
529	Usp18	1.11774	0.354883	5.88547	0.0152664	0.413653
530	Ctnnd2	0.211138	6.24478	5.87401	0.015366	0.413855
531	Galnt2	0.206145	5.93414	5.87075	0.0153945	0.413855
532	Abhd1	0.325664	4.32348	5.86452	0.0154491	0.41454
533	Arhgdib	-0.640226	2.12037	5.8598	0.0154906	0.414875
534	Asrgl1	0.25552	5.33214	5.8532	0.0155488	0.415653
535	Mcub	1.84604	-0.228439	5.84498	0.0156215	0.416818
536	Agap2	0.227963	6.42367	5.83993	0.0156664	0.417236
537	Rgma	0.301503	4.70346	5.82866	0.0157671	0.418356
538	Rpusd1	0.386177	4.17961	5.83012	0.015754	0.418356
539	Acvrl1	0.39701	3.10157	5.82338	0.0158145	0.418836
540	Ldlr	0.268934	6.02944	5.81848	0.0158586	0.419226
541	Cxxc5	0.283488	4.89649	5.80619	0.0159699	0.421387
542	Naxd	0.445163	2.71769	5.78332	0.0161789	0.422605
543	Esco2	-0.554979	1.88071	5.78644	0.0161502	0.422605
544	Abhd2	0.27217	5.14455	5.78172	0.0161937	0.422605
545	Zfp831	0.677009	1.70956	5.79422	0.0160789	0.422605
546	Dpysl4	0.317465	4.60749	5.78929	0.0161241	0.422605
547	LOC103694879	1.06625	0.71119	5.7865	0.0161497	0.422605
548	Parl	-0.34628	3.89297	5.77588	0.0162476	0.423238
549	Esyt1	-0.258906	5.50246	5.77196	0.0162839	0.42341
550	Dll4	0.869904	1.14791	5.75385	0.0164525	0.426018
551	AABR07017145.1	-0.216299	6.27366	5.7516	0.0164737	0.426018
552	RF00017	-0.66862	6.08439	5.75554	0.0164367	0.426018
553	Nxph4	0.764289	2.03939	5.7351	0.0166291	0.429259
554	Penk	1.14619	5.4299	5.69475	0.0170158	0.437658
555	LOC679894	-0.246792	5.3105	5.69661	0.0169977	0.437658
556	Selenos	0.319465	4.30925	5.6754	0.0172044	0.44092
557	Bdnf	0.383116	3.75325	5.67619	0.0171967	0.44092
558	Notch3	0.339898	4.22943	5.66803	0.0172768	0.441193
559	Rbms3	-0.541983	2.42865	5.66916	0.0172657	0.441193
560	Tmem145	0.309224	4.27325	5.66101	0.0173461	0.442172
561	Erbb2	0.880568	0.809148	5.64875	0.0174678	0.444317
562	Mllt1	0.298573	4.6903	5.64627	0.0174926	0.444317
563	LOC100362400	-1.05672	1.27084	5.61791	0.0177778	0.444374
564	Twistnb	-0.339173	4.12265	5.61993	0.0177574	0.444374
565	Tpcn2	-0.573859	1.92458	5.61934	0.0177633	0.444374
566	Slc12a2	-0.221254	8.6786	5.6259	0.017697	0.444374
567	Wdr6	0.22484	7.25647	5.62596	0.0176964	0.444374
568	Pcnx3	0.218438	5.58068	5.6289	0.0176667	0.444374
569	Vxn	-0.279765	5.59597	5.63224	0.0176331	0.444374
570	Fbxo41	0.396762	3.55963	5.64027	0.0175525	0.444374
571	Cldn5	0.261199	5.19105	5.61891	0.0177677	0.444374
572	LOC103692167	0.550436	2.10983	5.61513	0.0178061	0.444374
573	Il3ra	0.765649	0.988553	5.56055	0.0183696	0.453229
574	Slc13a5	-0.40148	3.24217	5.56438	0.0183295	0.453229
575	Fgfr3	0.234139	6.66191	5.55624	0.0184149	0.453229
576	Psmd8	0.224075	5.2306	5.56598	0.0183127	0.453229
577	AABR07065031.1	-0.694039	1.254	5.56827	0.0182888	0.453229
578	RF01268	0.514522	3.96758	5.57215	0.0182483	0.453229
579	Panx2	0.317281	5.51154	5.55674	0.0184096	0.453229
580	Ddn	0.686681	2.25097	5.5715	0.0182551	0.453229
581	Kcnc1	0.246104	6.7761	5.55009	0.0184797	0.454041
582	Mki67	-0.440164	2.68808	5.54497	0.0185338	0.454587
583	Islr2	0.656327	1.71583	5.54198	0.0185656	0.454587
584	Hspd1	-0.229634	7.65003	5.52803	0.0187142	0.455126
585	Cdkl1	-0.395753	3.77233	5.53033	0.0186896	0.455126
586	Tstd1	-2.06711	-0.309777	5.52496	0.018747	0.455126
587	Bdkrb2	1.25806	0.0224184	5.52738	0.0187211	0.455126
588	Ptges3l1	-0.528317	2.1071	5.53593	0.0186298	0.455126
589	Cnpy2	0.256273	4.70769	5.52127	0.0187866	0.455313
590	Cst3	0.206481	9.22322	5.51162	0.0188906	0.456191
591	Evc	0.646517	3.03306	5.50355	0.018978	0.456191
592	LOC108348302	-0.376665	3.12708	5.50941	0.0189145	0.456191
593	Gde1	0.232558	4.99105	5.50311	0.0189826	0.456191
594	Fbln5	0.735741	0.99309	5.5037	0.0189763	0.456191
595	Epha5	-0.293709	6.33039	5.49653	0.0190542	0.456374
596	Dsp	-0.518051	2.1703	5.49887	0.0190288	0.456374
597	Igtp	0.707237	1.48774	5.49341	0.0190883	0.456425
598	Soga1	0.232765	5.44191	5.47677	0.0192708	0.460019
599	B4galt6	0.208405	6.85995	5.46136	0.0194415	0.463319
600	Card10	0.743932	1.04094	5.4497	0.0195717	0.465047
601	Isg15	0.723123	1.27075	5.44903	0.0195792	0.465047
602	Rtn4rl1	0.447513	4.19973	5.42231	0.019881	0.465869
603	Zfp280c	-0.314848	4.3588	5.42364	0.0198659	0.465869
604	Tbx3	0.79497	1.018	5.42779	0.0198188	0.465869
605	Clmn	0.208519	6.21929	5.43592	0.0197267	0.465869
606	Clstn1	0.200073	9.03478	5.43839	0.0196988	0.465869
607	Cadm1	0.218663	5.70723	5.42956	0.0197987	0.465869
608	Ctf1	-1.08003	0.555862	5.41999	0.0199075	0.465869
609	Ildr2	0.514065	2.26894	5.43654	0.0197197	0.465869
610	LOC102555377	-0.371637	3.72097	5.42278	0.0198757	0.465869
611	Egfl6	0.715224	1.76083	5.40797	0.0200451	0.466613
612	LOC100911615	0.278543	4.58208	5.40912	0.0200319	0.466613
613	Als2	-0.218224	6.3232	5.40295	0.0201028	0.466613
614	AABR07054368.1	0.459076	2.73445	5.41181	0.0200009	0.466613
615	Tmem192	-0.340896	4.08845	5.40417	0.0200886	0.466613
616	Phf24	0.255944	4.83642	5.3433	0.020802	0.467685
617	Zbtb22	0.35567	4.00981	5.3479	0.0207472	0.467685
618	Tmem248	0.305954	4.37891	5.35306	0.020686	0.467685
619	Aldh2	0.340185	4.42313	5.36284	0.0205703	0.467685
620	Rgs9	0.418901	2.98942	5.3074	0.021235	0.467685
621	Sel1l3	0.844858	4.03717	5.31449	0.0211488	0.467685
622	Phf14	-0.186924	6.05356	5.29693	0.021363	0.467685
623	Psmc6	-0.192373	6.33784	5.37686	0.0204056	0.467685
624	Itga7	0.386294	4.18596	5.31161	0.0211837	0.467685
625	Pak6	0.399526	3.96864	5.3894	0.0202595	0.467685
626	Washc4	-0.264102	5.8679	5.29404	0.0213985	0.467685
627	LOC103692167	-1.27604	0.0507559	5.33787	0.0208669	0.467685
628	Psmc3	0.218537	5.39695	5.34906	0.0207335	0.467685
629	Kcnq2	0.225196	6.85859	5.32648	0.0210038	0.467685
630	Gfm1	-0.22135	5.38138	5.31834	0.0211021	0.467685
631	Tle3	0.28627	4.46949	5.36336	0.0205642	0.467685
632	Grm2	0.860259	2.30889	5.37772	0.0203956	0.467685
633	Npdc1	0.235628	5.49288	5.28909	0.0214594	0.467685
634	Myo5b	0.657025	4.81154	5.30452	0.0212701	0.467685
635	Shc3	0.316484	4.74507	5.29126	0.0214327	0.467685
636	Adgrb2	0.273577	6.59654	5.35328	0.0206833	0.467685
637	Jup	0.282584	4.76904	5.30495	0.0212649	0.467685
638	Nptxr	0.191938	6.60289	5.30731	0.0212362	0.467685
639	Esr1	0.719412	2.15232	5.32528	0.0210182	0.467685
640	Zbtb3	-0.54791	1.95852	5.31952	0.0210878	0.467685
641	Pomgnt2	0.352931	4.18013	5.32538	0.021017	0.467685
642	LOC103689986	0.46886	3.47263	5.31335	0.0211626	0.467685
643	Vat1	0.314646	4.5755	5.30316	0.0212868	0.467685
644	Akt3	-0.208807	6.37942	5.3101	0.0212022	0.467685
645	Mast3	0.229083	5.8019	5.28998	0.0214485	0.467685
646	AABR07056633.1	1.01266	0.715352	5.38665	0.0202914	0.467685
647	Ppp1r1c	0.827366	0.867684	5.28974	0.0214515	0.467685
648	Sgsm2	0.226224	5.54053	5.35956	0.020609	0.467685
649	Slc25a18	0.294904	5.38271	5.35641	0.0206463	0.467685
650	Cbx4	0.464275	2.6528	5.37497	0.0204277	0.467685
651	Cd99	0.599472	2.07493	5.38565	0.020303	0.467685
652	AABR07045684.1	-0.270404	4.8134	5.32164	0.0210621	0.467685
653	AABR07027137.1	0.824793	1.03184	5.37684	0.0204058	0.467685
654	Rnf114	0.277314	4.68862	5.32014	0.0210803	0.467685
655	Hrh3	0.413235	3.17406	5.39416	0.0202043	0.467685
656	Glp1r	-1.01621	0.657674	5.28015	0.0215698	0.469374
657	Trpc5	0.25082	4.71091	5.2767	0.0216127	0.469591
658	Grm1	-0.29585	5.91513	5.26693	0.0217343	0.4708
659	AABR07071904.1	-0.579265	1.95039	5.26743	0.0217281	0.4708
660	Tgfbi	0.594247	2.06295	5.2577	0.0218498	0.472585
661	Rab11b	0.19856	5.87994	5.25133	0.02193	0.472696
662	Psd2	0.235038	6.78268	5.25449	0.0218903	0.472696
663	AABR07034183.1	-0.630003	2.60034	5.24941	0.0219543	0.472696
664	Hspe1	-0.402302	3.12515	5.24513	0.0220082	0.473144
665	Deptor	0.410223	3.52157	5.2403	0.0220694	0.473746
666	Fam189b	0.440006	3.52943	5.23362	0.0221543	0.474854
667	LOC103689965	-0.449576	3.49736	5.22516	0.0222624	0.476119
668	Sgsm1	0.201245	6.48598	5.2134	0.0224135	0.476119
669	Glra4	1.02044	1.02348	5.21769	0.0223582	0.476119
670	Caskin1	0.232912	7.01448	5.22307	0.0222892	0.476119
671	Fat3	-0.219198	7.99091	5.21453	0.0223988	0.476119
672	Tpi1	-0.238806	8.75457	5.21607	0.0223791	0.476119
673	Hes6	0.44571	3.05922	5.20349	0.0225415	0.477481
674	RF00067	-0.839414	2.95833	5.20327	0.0225444	0.477481
675	Kdm6b	0.393072	3.24293	5.18488	0.0227842	0.481844
676	Pgp	-0.253485	4.9336	5.17935	0.0228568	0.481952
677	AABR07048992.1	-0.336962	4.36906	5.18164	0.0228268	0.481952
678	Atp2a3	0.682362	1.45114	5.17364	0.0229321	0.482825
679	Zc3h15	-0.261452	6.44468	5.16673	0.0230235	0.483496
680	Traf2	0.375121	3.26061	5.16611	0.0230317	0.483496
681	Ddah1	0.325818	5.43091	5.15359	0.0231984	0.485568
682	Cdh19	-0.263048	4.72011	5.1551	0.0231782	0.485568
683	Plek2	-0.778686	0.962345	5.14323	0.0233372	0.485584
684	Mipep	-0.257292	4.7189	5.14821	0.0232703	0.485584
685	Plxna1	0.2786	6.79563	5.13982	0.0233831	0.485584
686	RGD1559896	0.193477	6.05091	5.14051	0.0233738	0.485584
687	Slc25a22	0.316712	5.36667	5.14389	0.0233284	0.485584
688	LOC102554500	0.979292	0.489677	5.13832	0.0234033	0.485584
689	Gipc1	0.37548	4.01756	5.11878	0.0236683	0.486588
690	Tle2	0.485309	2.19319	5.12505	0.0235828	0.486588
691	Tbc1d17	0.280477	4.71465	5.12264	0.0236157	0.486588
692	Atp9b	0.207714	5.62914	5.12075	0.0236414	0.486588
693	Romo1	0.490707	2.55307	5.11716	0.0236903	0.486588
694	AABR07064719.1	-0.302764	4.49276	5.11868	0.0236696	0.486588
695	RF00601	-1.25024	0.710428	5.12619	0.0235674	0.486588
696	Skp1	-0.192166	8.40618	5.11168	0.0237653	0.487201
697	Slc7a8	0.529537	3.92291	5.10751	0.0238225	0.487201
698	Mis18bp1	-0.988049	0.339334	5.10846	0.0238094	0.487201
699	Rsph9	0.587867	1.6831	5.10091	0.0239133	0.48766
700	Eml1	0.476994	4.79858	5.10154	0.0239046	0.48766
701	RF00017	-0.734452	1.97945	5.09791	0.0239547	0.487808
702	Kif24	0.503028	2.14764	5.09159	0.0240421	0.488006
703	Kirrel1	0.361987	4.53753	5.09006	0.0240634	0.488006
704	AABR07035946.1	0.435618	3.27582	5.0898	0.024067	0.488006
705	AABR07054639.1	0.199062	7.80987	5.08371	0.0241516	0.489027
706	Fbxw8	0.266697	4.84168	5.05891	0.0244996	0.490508
707	Cant1	0.248701	4.47665	5.06642	0.0243937	0.490508
708	Cast	-0.261107	6.04389	5.06289	0.0244434	0.490508
709	C1qtnf9	0.688955	1.30158	5.06261	0.0244474	0.490508
710	Mis18a	-0.981635	1.20821	5.0634	0.0244362	0.490508
711	Lingo4	0.565025	2.90756	5.05959	0.0244901	0.490508
712	Kif7	0.579646	2.01017	5.06105	0.0244694	0.490508
713	Trappc2b	-0.342898	3.40612	5.06112	0.0244685	0.490508
714	Spta1	0.951347	0.861564	5.04775	0.024658	0.492987
715	Psip1	-0.250448	6.94762	5.04498	0.0246973	0.493083
716	RGD1565059	0.620775	1.60158	5.03689	0.024813	0.4947
717	Vwa5b1	0.762545	1.95082	5.0211	0.0250403	0.496761
718	Gsn	0.207769	6.89668	5.02037	0.0250508	0.496761
719	Chrnb2	0.242366	4.67443	5.01764	0.0250903	0.496761
720	Mt-nd1	-0.209654	10.6584	5.02456	0.0249902	0.496761
721	Sik2	-0.189078	6.1493	5.01993	0.0250571	0.496761
722	Cep131	0.296887	4.66162	5.00048	0.0253403	0.500794
723	C2cd2l	0.229369	5.62447	4.99885	0.0253642	0.500794
724	Wfs1	0.457472	3.13066	4.99613	0.025404	0.500887
725	Nwd1	0.229078	5.85575	4.98932	0.0255042	0.502169
726	Gstm6	-0.964524	0.319104	4.97762	0.0256772	0.504879
727	Slc13a3	0.37213	4.38968	4.96349	0.0258879	0.508322
728	Rhbdd2	0.294432	4.32581	4.93753	0.0262795	0.509701
729	AABR07016841.1	-0.955983	0.619066	4.93832	0.0262675	0.509701
730	Wbp2	0.291834	4.89654	4.94707	0.0261349	0.509701
731	Ckb	0.265647	8.47507	4.9401	0.0262406	0.509701
732	Sdc4	0.245481	5.82751	4.94093	0.026228	0.509701
733	Cpne4	-0.485798	3.80457	4.94109	0.0262254	0.509701
734	Slc39a6	0.222348	5.08809	4.94743	0.0261295	0.509701
735	Lamb2	0.241821	4.79196	4.95193	0.0260615	0.509701
736	Cacna1a	0.289027	6.86023	4.9512	0.0260725	0.509701
737	Ncoa7	-0.208128	6.26412	4.9318	0.0263669	0.510702
738	Stk11	0.230392	5.74436	4.9262	0.0264525	0.510973
739	Dlgap4	0.283963	5.01957	4.92757	0.0264315	0.510973
740	Rnf34	0.261481	4.82039	4.91253	0.0266625	0.511569
741	Cdkl2	-0.236928	5.89842	4.91588	0.0266109	0.511569
742	Cacng5	0.804652	2.72334	4.91386	0.026642	0.511569
743	Glrx	0.376487	4.4001	4.91468	0.0266294	0.511569
744	Wnk2	0.240871	6.19424	4.91363	0.0266456	0.511569
745	Wdyhv1	-0.381239	3.01553	4.90484	0.0267815	0.513162
746	Iqsec3	0.333315	7.47527	4.8976	0.0268941	0.514628
747	Stxbp6	0.301964	4.40276	4.88969	0.0270176	0.514922
748	Eng	0.332005	3.93935	4.89037	0.0270069	0.514922
749	Srsf12	-0.313635	4.22437	4.8929	0.0269674	0.514922
750	Slc4a1ap	-0.246253	4.52346	4.88318	0.0271196	0.516086
751	B3gat3	0.21382	5.86111	4.88118	0.027151	0.516086
752	Crhbp	1.40762	0.246583	4.87633	0.0272275	0.516852
753	Smox	0.249906	5.34534	4.86735	0.0273695	0.518857
754	Slc1a2	0.257679	7.55322	4.86258	0.0274452	0.519602
755	Sbds	-0.203827	5.65826	4.8519	0.0276157	0.521182
756	Ccdc80	0.383213	2.98114	4.83568	0.0278766	0.521182
757	Txn2	0.301079	4.52998	4.83355	0.027911	0.521182
758	Zfp597	-0.215114	5.04264	4.84167	0.02778	0.521182
759	Tmod2	-0.212449	6.66346	4.83237	0.0279303	0.521182
760	Iars	-0.205978	6.6838	4.83364	0.0279096	0.521182
761	Pla2g2c	-0.653025	1.78553	4.84966	0.0276516	0.521182
762	Letmd1	0.273511	4.47133	4.84841	0.0276717	0.521182
763	AABR07033887.1	-0.287658	4.94299	4.84708	0.027693	0.521182
764	Pomp	-0.223701	5.50177	4.83306	0.027919	0.521182
765	Smad4	-0.232027	5.17326	4.84149	0.0277829	0.521182
766	LOC100911486	0.647476	1.80632	4.82568	0.0280388	0.521393
767	P2rx6	0.477472	4.0372	4.82268	0.0280877	0.521393
768	Emc3	0.239552	5.59226	4.82413	0.0280641	0.521393
769	Iqsec2	0.239487	4.94202	4.82767	0.0280065	0.521393
770	Cbx8	0.58213	2.08417	4.81692	0.0281817	0.52246
771	Tm4sf4	-0.811606	0.671916	4.81331	0.0282408	0.522876
772	Dcun1d5	-0.280727	4.30117	4.80266	0.0284158	0.523811
773	Emcn	-0.550137	2.07372	4.80573	0.0283652	0.523811
774	Plec	0.205868	8.03325	4.80187	0.0284288	0.523811
775	AABR07054361.1	-0.74785	0.799755	4.80131	0.0284381	0.523811
776	Dab1	-0.239974	5.27617	4.79191	0.0285937	0.524084
777	Stk26	-0.664697	1.7951	4.78797	0.0286591	0.524084
778	Synpr	-0.307704	5.18436	4.79082	0.0286118	0.524084
779	Neil2	1.31573	-0.231211	4.78272	0.0287466	0.524084
780	Dmbx1	-1.76971	-0.0726188	4.78287	0.0287442	0.524084
781	Gnai2	0.194625	6.53601	4.78555	0.0286994	0.524084
782	AABR07016141.1	-0.41973	3.31847	4.78859	0.0286488	0.524084
783	AABR07055146.1	-1.0342	-0.0425119	4.79567	0.0285313	0.524084
784	Gabrg1	0.183977	6.0341	4.76733	0.0290048	0.525925
785	Il10ra	-0.626305	1.65533	4.76354	0.0290686	0.525925
786	Gpr137	0.244262	5.28056	4.76473	0.0290486	0.525925
787	Hmgn3	-0.284099	4.36957	4.76811	0.0289917	0.525925
788	Khsrp	0.336712	4.22991	4.76694	0.0290113	0.525925
789	Ufsp1	0.553093	1.76898	4.76981	0.0289631	0.525925
790	Camkk1	-0.238494	7.02765	4.76067	0.0291172	0.526137
791	Krt71	0.723562	1.50275	4.75668	0.0291849	0.526693
792	Abhd15	0.756936	1.76275	4.75161	0.0292709	0.527579
793	Hspa14	-0.324599	3.70365	4.74533	0.0293779	0.528839
794	Tcf20	-0.222712	8.02766	4.73459	0.0295619	0.529481
795	Sall1	-0.288369	4.72458	4.73503	0.0295543	0.529481
796	Eif3k	0.263387	4.76453	4.73771	0.0295083	0.529481
797	Ak6	0.274069	4.42233	4.73715	0.0295179	0.529481
798	Nqo2	0.534429	2.62956	4.72827	0.0296707	0.530764
799	Fam151a	0.412606	3.43429	4.72392	0.0297459	0.531016
800	Tmem266	-0.468264	2.55624	4.72315	0.0297592	0.531016
801	Nrbf2	-0.451965	3.4484	4.71692	0.0298672	0.532277
802	Mtch1	-0.186867	7.60049	4.70559	0.0300646	0.532472
803	Irx6	-0.85969	1.05569	4.71181	0.029956	0.532472
804	LOC102555457	0.18928	6.08946	4.70684	0.0300428	0.532472
805	Olr1738	-1.0976	0.131109	4.71072	0.0299751	0.532472
806	Atn1	0.463096	4.45906	4.70881	0.0300085	0.532472
807	Aqp4	0.236909	8.80643	4.69701	0.0302152	0.533814
808	Zfp688	0.749639	0.929854	4.69775	0.0302022	0.533814
809	Ednrb	0.253016	6.48322	4.69007	0.0303374	0.53531
810	Wnt7a	0.324871	3.97548	4.6852	0.0304235	0.536167
811	Tp53bp2	0.241648	4.78641	4.6595	0.0308822	0.536774
812	Nell2	0.250465	7.11518	4.65761	0.0309162	0.536774
813	LOC103694877	0.622726	1.49947	4.65097	0.031036	0.536774
814	Hivep3	0.273478	4.49453	4.64967	0.0310596	0.536774
815	Pcbp4	0.198595	5.95347	4.6545	0.0309723	0.536774
816	Sphkap	0.451106	6.83045	4.65438	0.0309743	0.536774
817	Ift140	0.234586	5.97989	4.6576	0.0309164	0.536774
818	Efr3a	-0.204971	7.52692	4.66215	0.0308346	0.536774
819	LOC100909485	-0.480992	2.04459	4.66133	0.0308494	0.536774
820	Rhof	0.447823	4.09309	4.65413	0.030979	0.536774
821	Impad1	-0.199836	8.03934	4.67586	0.0305893	0.536774
822	Fam49a	-0.1854	5.98949	4.66429	0.0307961	0.536774
823	Kansl1	-0.19912	5.67607	4.65731	0.0309216	0.536774
824	Lss	0.225962	5.52504	4.67058	0.0306836	0.536774
825	Mif	0.622728	1.49947	4.65141	0.031028	0.536774
826	RF00563	-1.04236	2.9095	4.67858	0.030541	0.536774
827	Col4a3	-0.410898	3.44989	4.6412	0.0312132	0.536829
828	Sec24b	0.192667	5.13991	4.64484	0.031147	0.536829
829	Dazap1	0.340004	3.64771	4.64611	0.0311241	0.536829
830	LOC100910483	-0.320168	4.15687	4.64121	0.031213	0.536829
831	Mef2d	0.360341	4.29073	4.63394	0.0313456	0.53786
832	Bcl7a	0.460439	2.49031	4.63378	0.0313485	0.53786
833	Psma4	-0.202903	5.81415	4.63039	0.0314104	0.538275
834	Slc20a2	0.183235	5.77286	4.62097	0.0315833	0.539865
835	Styxl1	0.665102	1.21253	4.62313	0.0315436	0.539865
836	Lmod1	0.275336	4.59931	4.61916	0.0316166	0.539865
837	Uqcrc2	-0.189463	7.54121	4.61654	0.031665	0.540045
838	Nog	0.857185	1.57583	4.60866	0.0318108	0.541622
839	Ajm1	0.469368	3.25774	4.60664	0.0318484	0.541622
840	LOC108348118	0.255158	5.87264	4.60515	0.0318761	0.541622
841	Zfp655	-0.189814	6.0602	4.60337	0.0319092	0.541622
842	Pop1	0.470448	2.33145	4.59841	0.0320016	0.542544
843	Fam163b	0.2532	5.08377	4.5842	0.0322681	0.546286
844	Trmt44	-0.345523	3.69487	4.57731	0.0323981	0.546286
845	Nol9	-0.34969	3.2513	4.58059	0.0323362	0.546286
846	Zmiz1	0.210164	6.03627	4.57649	0.0324136	0.546286
847	Zfyve9	-0.196503	7.26509	4.5772	0.0324	0.546286
848	Rbks	0.655882	1.46838	4.56779	0.0325785	0.54793
849	Amhr2	1.55695	0.093219	4.56327	0.0326647	0.54793
850	Reln	0.209749	6.17013	4.56398	0.032651	0.54793
851	Ccdc142	-0.479127	2.49458	4.5647	0.0326374	0.54793
852	Siglec5	0.754763	1.30694	4.56084	0.032711	0.548062
853	Fmn1	-0.25852	5.00014	4.55411	0.0328398	0.549576
854	Tmem104	0.415249	2.48202	4.55136	0.0328926	0.549815
855	Myo19	-0.555084	3.44978	4.54813	0.0329547	0.550208
856	Wdr66	0.769878	1.44051	4.53377	0.0332323	0.551617
857	Htr2a	-0.315221	4.54818	4.53407	0.0332264	0.551617
858	Tomm20	-0.198861	6.29245	4.54109	0.0330906	0.551617
859	Asb3	-0.285434	4.17175	4.53788	0.0331526	0.551617
860	AABR07029809.1	-0.583388	1.7338	4.53746	0.0331608	0.551617
861	Alg1	0.429846	2.71257	4.52757	0.0333529	0.552291
862	Atr	-0.210636	5.23719	4.52381	0.0334263	0.552291
863	Cyp27a1	0.704312	2.06379	4.5273	0.0333582	0.552291
864	Fam89b	0.330422	3.66647	4.52374	0.0334276	0.552291
865	LOC685431	0.626647	1.66496	4.52003	0.0335002	0.552851
866	Rps24	-0.184447	6.19071	4.50971	0.033703	0.555554
867	Gabra2	0.212117	5.3703	4.49143	0.0340652	0.557022
868	Lrp12	0.206314	5.37166	4.49321	0.0340297	0.557022
869	Sema7a	0.589472	6.28203	4.49301	0.0340338	0.557022
870	Ap3m1	-0.196628	5.39147	4.49182	0.0340574	0.557022
871	Actn4	0.183518	5.86199	4.4949	0.0339962	0.557022
872	Bola1	0.560653	1.69365	4.49575	0.0339792	0.557022
873	Mgam	0.957887	2.4369	4.49203	0.0340532	0.557022
874	Cab39l	-0.309031	4.50503	4.4876	0.0341416	0.557144
875	Sppl2a	-0.209608	5.30805	4.48714	0.0341507	0.557144
876	Brd2	0.359157	4.56348	4.4826	0.0342416	0.55799
877	Mocs2	-0.215206	5.2485	4.47958	0.0343022	0.55834
878	Plpp2	-0.400978	2.59771	4.46273	0.0346422	0.559029
879	Bsg	0.189894	7.86403	4.47393	0.0344156	0.559029
880	Dgkz	0.199609	6.66016	4.45984	0.0347007	0.559029
881	Arap1	0.234965	4.5359	4.47115	0.0344717	0.559029
882	Rell2	0.208527	5.59952	4.45929	0.0347119	0.559029
883	Gdf1	-0.437374	4.48265	4.45858	0.0347263	0.559029
884	Stard5	-0.730937	2.30915	4.467	0.0345556	0.559029
885	Elmod3	0.361681	3.48288	4.46206	0.0346556	0.559029
886	Ptprk	0.210272	5.39074	4.46482	0.0345997	0.559029
887	Atg2a	0.20813	5.33957	4.4581	0.0347362	0.559029
888	Atg12	-0.267279	5.86672	4.45356	0.0348285	0.559254
889	Lgi2	0.552486	7.67231	4.45522	0.0347947	0.559254
890	Camk2d	0.259005	6.71856	4.45145	0.0348716	0.559316
891	Txndc11	0.31964	3.76313	4.43777	0.0351522	0.559418
892	Specc1	-0.225469	7.71481	4.43987	0.0351089	0.559418
893	Fam234b	0.176719	6.61412	4.43895	0.0351279	0.559418
894	Mme	-0.4054	3.28994	4.44175	0.0350703	0.559418
895	Akt1s1	0.316574	3.72985	4.44431	0.0350177	0.559418
896	Gpr83	0.716926	2.04194	4.44016	0.0351029	0.559418
897	AABR07048878.1	0.62593	1.84402	4.44395	0.0350252	0.559418
898	P2rx7	0.365259	3.51551	4.43581	0.0351926	0.559437
899	Slc16a11	0.453027	2.37405	4.43196	0.035272	0.560075
900	Sema5b	0.650283	1.8804	4.40624	0.0358078	0.562837
901	Mid1ip1	0.203356	5.74169	4.40643	0.0358037	0.562837
902	Fam210b	0.527511	2.03958	4.42061	0.0355073	0.562837
903	Stac2	0.66446	4.91062	4.41706	0.0355813	0.562837
904	Diaph1	0.217952	4.90788	4.41058	0.0357167	0.562837
905	Tysnd1	0.475187	2.45778	4.41114	0.035705	0.562837
906	RT1-N2	1.77136	1.16184	4.40411	0.0358525	0.562837
907	LOC300308	0.941253	0.339634	4.40282	0.0358796	0.562837
908	Adarb2	0.568547	3.9237	4.41866	0.0355479	0.562837
909	Glul	0.187055	10.5944	4.40643	0.0358038	0.562837
910	Tug1	-0.196218	6.52287	4.40584	0.035816	0.562837
911	Ikbip	0.325943	3.49081	4.39823	0.0359763	0.563734
912	Rnf126	0.436315	3.13565	4.39535	0.036037	0.563786
913	Ddx10	-0.225455	4.92842	4.39433	0.0360586	0.563786
914	Entpd3	0.358811	4.55681	4.39103	0.0361285	0.564261
915	Ly6e	0.239569	4.47342	4.38538	0.0362485	0.565516
916	Kcnj9	0.334434	4.14336	4.38075	0.036347	0.566434
917	Scarb2	-0.187339	7.07176	4.3738	0.0364956	0.56813
918	Adat1	-0.53205	2.0821	4.37111	0.0365531	0.568405
919	Slc24a4	0.304582	4.07022	4.36838	0.0366119	0.568699
920	Tex264	0.324128	4.57579	4.36058	0.0367798	0.570686
921	Ppp4r3b	-0.174897	6.12615	4.35643	0.0368696	0.571224
922	Psat1	-0.294583	6.79138	4.35528	0.0368945	0.571224
923	Grasp	0.450528	2.64617	4.34711	0.0370719	0.573349
924	Bpgm	-0.189609	5.85663	4.34082	0.0372091	0.574848
925	Glrx3	-0.209639	6.0043	4.33493	0.0373379	0.576214
926	Rec114	-0.91802	0.377981	4.33057	0.0374336	0.577068
927	Ahr	-0.472497	2.53049	4.32515	0.037553	0.577071
928	Olig1	0.185818	6.13968	4.3214	0.0376359	0.577071
929	Paqr9	0.320759	4.08695	4.32194	0.0376241	0.577071
930	Scaf1	0.226479	5.65965	4.32732	0.0375052	0.577071
931	RF00003	-0.913752	4.13675	4.32206	0.0376214	0.577071
932	Dcakd	0.411904	3.25061	4.31704	0.0377325	0.577311
933	Fastkd3	-0.319449	3.90184	4.31709	0.0377315	0.577311
934	Anp32b	0.306115	4.00554	4.31245	0.0378345	0.577596
935	Mdp1	0.321077	3.65133	4.31248	0.0378338	0.577596
936	Capn15	0.218871	4.69288	4.30923	0.0379062	0.577596
937	Zfp180	0.230551	6.74077	4.3053	0.0379939	0.577596
938	AABR07010878.1	-0.376942	2.7774	4.30699	0.037956	0.577596
939	Psmd14	-0.196872	5.66415	4.30664	0.0379639	0.577596
940	Tmem151b	0.341885	4.20106	4.30322	0.0380404	0.577687
941	Dnaja1	-0.193321	7.26363	4.2934	0.0382606	0.580121
942	Fads1	0.215738	7.40315	4.29245	0.0382819	0.580121
943	Taf1d	-0.343846	4.14331	4.28726	0.0383989	0.580904
944	Pnma8a	0.210782	4.83976	4.28655	0.0384149	0.580904
945	Atg9a	0.193283	6.41444	4.27582	0.0386583	0.582853
946	Amy1a	1.31098	0.964851	4.27547	0.0386663	0.582853
947	Taf9	-0.275571	4.39623	4.27902	0.0385856	0.582853
948	S100b	0.192014	9.60802	4.2569	0.0390912	0.583738
949	Ugdh	-0.209779	4.86903	4.26541	0.0388959	0.583738
950	Paqr4	0.226445	4.82801	4.25696	0.0390899	0.583738
951	Aig1	0.216423	4.61731	4.25691	0.0390909	0.583738
952	Tcf4	0.226362	4.75412	4.25296	0.0391819	0.583738
953	Sclt1	-0.254371	5.24279	4.26936	0.0388056	0.583738
954	Hfe	0.691122	1.20156	4.26449	0.0389169	0.583738
955	Rad17	-0.31906	3.83806	4.26739	0.0388506	0.583738
956	Olr59	1.03636	0.473998	4.26168	0.0389813	0.583738
957	Col7a1	0.466676	2.26543	4.25279	0.0391858	0.583738
958	Slc25a34	0.544581	2.7366	4.2515	0.0392157	0.583738
959	Marveld2	-0.734539	0.801211	4.25282	0.0391852	0.583738
960	Ctxn1	0.355516	3.16183	4.24735	0.0393117	0.583948
961	Sertad2	0.555084	1.99597	4.24882	0.0392775	0.583948
962	Micu2	-0.210998	5.64115	4.24424	0.0393836	0.584409
963	Tmem115	0.259739	4.36484	4.24025	0.0394764	0.584669
964	Gnai1	-0.189709	5.52903	4.23996	0.0394831	0.584669
965	Aldh16a1	0.33681	3.73587	4.23804	0.0395277	0.584724
966	Vwa3a	1.24231	0.460827	4.23531	0.0395915	0.585061
967	AABR07063279.1	-0.25489	5.38051	4.22905	0.0397378	0.586615
968	Tst	0.275754	4.79565	4.21835	0.0399891	0.586788
969	Pdap1	0.285071	4.17883	4.21194	0.0401405	0.586788
970	Rnf167	0.205583	5.38273	4.2113	0.0401557	0.586788
971	Lrpap1	0.194764	6.81376	4.21263	0.0401242	0.586788
972	Fuca1	0.23409	4.9396	4.21109	0.0401606	0.586788
973	Sh3bgrl2	-0.723167	0.948015	4.21609	0.0400424	0.586788
974	Mmp14	0.729314	1.30216	4.21701	0.0400206	0.586788
975	Rassf8	-0.178094	5.95729	4.22294	0.0398811	0.586788
976	Syt5	0.305065	4.41924	4.22439	0.039847	0.586788
977	Cox11	-0.280107	4.39393	4.22535	0.0398245	0.586788
978	S100a16	0.260049	5.23801	4.20839	0.0402246	0.587123
979	Sqor	-0.425011	2.40851	4.18628	0.0407525	0.587661
980	Ccdc157	0.502264	2.21111	4.18615	0.0407555	0.587661
981	Pde3b	-0.249112	4.57465	4.2014	0.0403905	0.587661
982	Aadat	0.506118	2.24807	4.20305	0.0403514	0.587661
983	Dlgap3	0.269406	4.74843	4.18786	0.0407144	0.587661
984	Klf4	0.588179	1.95854	4.18747	0.0407239	0.587661
985	Map2k2	0.191971	5.09162	4.19132	0.0406313	0.587661
986	LOC687780	0.197191	6.32738	4.19945	0.0404371	0.587661
987	Stk39	-0.180455	6.84689	4.19122	0.0406338	0.587661
988	Serpina1	0.693376	0.821288	4.18769	0.0407186	0.587661
989	AABR07048397.1	-0.879515	0.710811	4.20354	0.0403397	0.587661
990	LOC688583	-0.452825	3.5406	4.19729	0.0404886	0.587661
991	Fam81b	-0.961273	0.100685	4.18306	0.04083	0.587974
992	Mns1	0.938415	0.395753	4.18183	0.0408596	0.587974
993	Slit1	0.223439	5.43106	4.17901	0.0409277	0.588016
994	Ccs	-0.321783	3.37143	4.17659	0.0409861	0.588016
995	Spred3	0.567807	1.49814	4.17675	0.0409822	0.588016
996	Nos1	0.302563	5.55429	4.17352	0.0410605	0.588492
997	Syndig1l	0.689138	2.3576	4.16749	0.0412069	0.588817
998	Dync2h1	0.178772	6.46296	4.16888	0.0411729	0.588817
999	AABR07042821.1	-0.769233	1.14437	4.16779	0.0411994	0.588817
1000	Brd4	0.228236	5.65214	4.16299	0.0413165	0.589793
1001	Opa1	-0.190304	7.04109	4.15688	0.0414658	0.59038
1002	Tp53i3	0.62252	1.46485	4.15623	0.0414817	0.59038
1003	Nufip2	-0.173224	6.19278	4.15935	0.0414053	0.59038
1004	Rgl1	0.210601	5.91329	4.14655	0.0417195	0.590771
1005	Bmf	0.610787	1.19816	4.15229	0.0415782	0.590771
1006	Mapk6	-0.198566	7.39735	4.13853	0.0419174	0.590771
1007	Tet3	0.215755	5.00823	4.14688	0.0417114	0.590771
1008	Ttc9b	0.376767	2.92756	4.13961	0.0418908	0.590771
1009	Nlrp1a	0.753981	1.24103	4.13689	0.0419582	0.590771
1010	Disp2	0.169172	9.23729	4.13664	0.0419644	0.590771
1011	Cfap97	-0.31394	3.77652	4.14593	0.0417347	0.590771
1012	Tmprss9	-0.758755	1.01748	4.14876	0.041665	0.590771
1013	C4a	1.0489	1.23965	4.14289	0.0418097	0.590771
1014	AABR07035008.1	-0.650526	0.978583	4.13802	0.0419301	0.590771
1015	Igsf10	-0.237262	5.11281	4.13255	0.042066	0.591385
1016	Tmem131	0.177187	5.86554	4.13113	0.0421012	0.591385
1017	Zfp182	-0.249937	4.57631	4.12988	0.0421323	0.591385
1018	Spout1	0.304938	3.96407	4.12664	0.0422132	0.591938
1019	RT1-S3	-0.406319	2.64342	4.10168	0.0428407	0.592068
1020	Tctex1d2	0.4514	2.21536	4.10307	0.0428054	0.592068
1021	Lamb1	-0.40139	4.27162	4.11677	0.04246	0.592068
1022	Casp8ap2	-0.193664	5.45098	4.10784	0.0426849	0.592068
1023	RGD1310507	0.632961	1.58777	4.12066	0.0423625	0.592068
1024	Rnf19a	-0.184682	5.60986	4.11157	0.0425909	0.592068
1025	Mpc1	-0.177257	6.15127	4.10083	0.0428621	0.592068
1026	Ppt1	-0.197251	6.86548	4.11501	0.0425043	0.592068
1027	Ccdc61	0.509154	2.01815	4.10824	0.0426747	0.592068
1028	Rnh1	0.214511	5.08265	4.1177	0.0424368	0.592068
1029	Cox5a	-0.168232	6.59703	4.10377	0.0427878	0.592068
1030	Ptprt	0.190896	6.1219	4.10956	0.0426415	0.592068
1031	Dysf	0.43446	2.59888	4.11273	0.0425617	0.592068
1032	Ttc21a	0.668431	1.43838	4.09989	0.042886	0.592068
1033	AABR07047576.1	-0.431453	3.03154	4.11374	0.0425361	0.592068
1034	RF00012	-1.76363	3.3341	4.10257	0.042818	0.592068
1035	Mapk8	-0.207566	4.67732	4.09669	0.0429673	0.592617
1036	Plekhb1	-0.275833	8.19411	4.09408	0.0430336	0.592958
1037	Oga	-0.183289	7.58676	4.0896	0.0431478	0.593715
1038	Rab6a	-0.181937	8.55966	4.08863	0.0431727	0.593715
1039	AABR07039000.1	-0.774702	2.69333	4.08541	0.0432549	0.593715
1040	Pdzrn3	-0.523163	1.96368	4.08623	0.043234	0.593715
1041	RGD1304622	0.501134	2.66853	4.07931	0.0434113	0.593822
1042	Scoc	-0.188664	6.9853	4.07482	0.0435268	0.593822
1043	Srebf2	0.186301	7.0185	4.07216	0.0435954	0.593822
1044	Apold1	0.443738	3.68258	4.07292	0.0435758	0.593822
1045	Loxl1	1.02995	0.265156	4.07624	0.0434904	0.593822
1046	Helz2	0.403194	2.72538	4.07767	0.0434537	0.593822
1047	Cbs	0.3629	5.10553	4.07609	0.0434943	0.593822
1048	Piezo2	0.688739	2.61471	4.08166	0.0433511	0.593822
1049	Lgals9	0.39166	2.65214	4.06447	0.0437945	0.594265
1050	Fbln1	0.400036	2.97372	4.06518	0.0437759	0.594265
1051	Nat8f5	0.303807	4.1924	4.06709	0.0437264	0.594265
1052	LOC306766	-0.225726	5.74576	4.06568	0.043763	0.594265
1053	Grm4	0.423206	2.75431	4.04863	0.0442073	0.594429
1054	Cyyr1	0.276185	4.82586	3.99959	0.0455114	0.594429
1055	Ube2v2	-0.189721	6.7243	4.01086	0.0452081	0.594429
1056	Mettl16	-0.21895	4.61486	3.98032	0.0460348	0.594429
1057	Bhlhb9	-0.212633	4.94717	4.03194	0.0446466	0.594429
1058	Cacng4	0.28261	4.27344	4.02223	0.0449043	0.594429
1059	Fundc1	-0.198378	5.07813	4.02332	0.0448753	0.594429
1060	Arsg	0.188606	5.60053	4.04591	0.0442786	0.594429
1061	Gnptab	-0.167199	6.64313	4.00481	0.0453707	0.594429
1062	Brinp1	0.508298	6.05949	3.99879	0.0455329	0.594429
1063	Ssb	-0.165968	6.12071	3.99002	0.0457706	0.594429
1064	Fam91a1	-0.186966	6.84506	3.98286	0.0459655	0.594429
1065	Neurod4	-0.904028	0.415791	3.98542	0.0458957	0.594429
1066	Arpp21	0.365294	5.48317	4.05343	0.0440817	0.594429
1067	Pcf11	-0.17339	6.88294	3.97296	0.0462364	0.594429
1068	Prrc2b	0.197376	7.95505	4.02324	0.0448775	0.594429
1069	Anxa11	0.43468	4.29746	4.0384	0.0444759	0.594429
1070	Furin	0.284944	4.1128	3.98923	0.0457919	0.594429
1071	Sgtb	-0.182116	5.41047	4.03593	0.0445412	0.594429
1072	Asah2	-0.22062	7.02217	3.98509	0.0459047	0.594429
1073	Bcl9l	0.330182	3.60719	4.04373	0.0443356	0.594429
1074	Abhd17b	-0.187611	5.35217	4.01554	0.0450827	0.594429
1075	Foxo1	0.307392	3.31244	3.9774	0.0461146	0.594429
1076	Kcns1	0.874077	0.771959	4.00173	0.0454535	0.594429
1077	Acaa2	0.388369	3.6175	4.04417	0.0443242	0.594429
1078	Irf2bp1	0.220091	4.56541	3.99336	0.0456799	0.594429
1079	Rab32	-0.586562	1.6252	3.9842	0.0459289	0.594429
1080	Ephb6	0.236458	5.53791	3.98841	0.0458143	0.594429
1081	Man2a1	-0.255204	4.70608	4.05057	0.0441565	0.594429
1082	Dhrs3	0.339061	4.06444	4.03333	0.0446099	0.594429
1083	Nt5c3b	-0.216361	4.71571	4.056	0.0440147	0.594429
1084	Dpyd	0.411218	2.95782	4.05264	0.0441024	0.594429
1085	Kcna2	-0.167818	9.74311	3.99509	0.0456331	0.594429
1086	Ttbk1	0.215456	5.89646	4.01843	0.0450057	0.594429
1087	Agt	0.264712	7.96677	3.98466	0.0459164	0.594429
1088	Wtap	-0.187509	5.7865	4.03103	0.0446706	0.594429
1089	Emc10	0.192425	5.0035	3.9889	0.0458009	0.594429
1090	Lipe	0.342049	3.79358	3.98144	0.0460043	0.594429
1091	Ryr1	-0.950136	2.21607	4.02894	0.0447261	0.594429
1092	Ltbp3	0.249469	4.89214	4.02319	0.0448789	0.594429
1093	Cep70	-0.298667	3.88702	4.02212	0.0449071	0.594429
1094	Nifk	-0.212245	4.56923	4.04234	0.0443721	0.594429
1095	Atm	-0.193439	6.12035	4.01459	0.0451082	0.594429
1096	AABR07006627.1	-0.260096	4.70172	4.01528	0.0450896	0.594429
1097	B3galt5	-0.194905	6.27941	4.01196	0.0451785	0.594429
1098	Galnt9	0.24133	4.63637	3.98897	0.0457991	0.594429
1099	Tmem132b	0.269203	4.68013	3.97636	0.0461431	0.594429
1100	Nudt11	-0.303075	4.12617	4.0292	0.0447193	0.594429
1101	Brcc3	-0.209473	5.0087	3.9782	0.0460929	0.594429
1102	AABR07066379.1	-0.323965	3.25226	4.05232	0.0441106	0.594429
1103	AABR07069524.1	-0.400248	2.29146	3.99706	0.0455796	0.594429
1104	Tsc22d4	0.397293	2.79606	4.00703	0.0453109	0.594429
1105	Ankrd27	0.303912	4.44551	3.97966	0.0460528	0.594429
1106	AC123427.1	-1.04278	-0.160483	4.04647	0.0442639	0.594429
1107	AABR07058886.1	-0.333098	3.22166	3.97422	0.0462019	0.594429
1108	AABR07007642.1	0.371855	3.5608	3.97198	0.0462635	0.594429
1109	Kcnh8	0.736937	1.494	4.01783	0.0450216	0.594429
1110	LOC100910996	-0.635576	1.88183	3.99045	0.0457588	0.594429
1111	Asphd2	0.264907	4.17422	4.00553	0.0453512	0.594429
1112	Cdc27	-0.180835	5.66696	3.95783	0.0466538	0.598905
1113	Grin1	0.193217	7.63598	3.95588	0.046708	0.599063
1114	AABR07051518.1	0.299352	3.32999	3.95069	0.0468522	0.599834
1115	Scml4	-0.578316	1.79629	3.95169	0.0468243	0.599834
1116	Prrx1	0.719973	0.669823	3.93934	0.0471692	0.602273
1117	Olfm1	0.337918	6.76763	3.93973	0.0471583	0.602273
1118	Slc6a7	-0.185497	5.68439	3.94134	0.0471132	0.602273
1119	Rpn2	0.163658	6.63347	3.93394	0.0473209	0.603
1120	Fam118a	-0.290818	4.17999	3.93365	0.047329	0.603
1121	Acd	0.383127	2.71958	3.93231	0.0473667	0.603
1122	AABR07050423.1	-0.987131	-0.00522843	3.9313	0.0473952	0.603
1123	Pdcl3	-0.232578	4.58157	3.91972	0.0477229	0.605929
1124	Bnc1	1.05082	-0.0160096	3.91717	0.0477952	0.605929
1125	Enpep	0.513153	2.41729	3.91757	0.047784	0.605929
1126	Cdh4	0.345793	3.48592	3.91785	0.0477758	0.605929
1127	Hgf	-0.52364	2.83337	3.91267	0.0479233	0.606804
1128	Hivep1	0.230036	5.3137	3.9104	0.0479882	0.606804
1129	Fam120a	0.166275	5.94857	3.9099	0.0480025	0.606804
1130	Map4k2	-0.215206	5.67497	3.90879	0.0480342	0.606804
1131	Rxrg	0.491529	2.3865	3.9039	0.0481741	0.607307
1132	Morc3	-0.18152	5.5005	3.90294	0.0482017	0.607307
1133	Gcnt1	-0.485021	1.85517	3.90387	0.0481749	0.607307
1134	Cuta	0.309231	3.83544	3.88918	0.0485982	0.610685
1135	Atp10b	-0.439623	2.5603	3.89143	0.0485331	0.610685
1136	Hsp90aa1	-0.140339	10.529	3.89047	0.0485609	0.610685
1137	Tomm7	-0.188013	5.09502	3.88496	0.0487203	0.611145
1138	Lama5	0.321171	3.52021	3.8854	0.0487075	0.611145
1139	Apba1	0.192587	6.24027	3.88209	0.0488038	0.61161
1140	Lama1	0.362849	2.85361	3.8803	0.0488558	0.61161
1141	Ube2l6	-0.688115	0.691176	3.87927	0.0488859	0.61161
1142	Uhrf1	0.724802	1.48724	3.87633	0.0489714	0.612143
1143	Shprh	-0.174763	6.0497	3.87273	0.0490766	0.612921
1144	Prkce	0.172917	5.68324	3.86716	0.0492398	0.613947
1145	Crat	-0.167511	5.82202	3.86406	0.0493308	0.613947
1146	Fbrs	0.472893	2.145	3.86502	0.0493026	0.613947
1147	LOC100911830	-0.840285	0.431069	3.86571	0.0492822	0.613947
1148	Chrac1	0.438144	2.1841	3.86087	0.0494247	0.614045
1149	Rsl24d1	-0.200868	4.99155	3.86139	0.0494094	0.614045
1150	Mocos	1.08534	0.268897	3.85247	0.0496728	0.615228
1151	Ripor2	-0.390224	3.72549	3.85181	0.0496923	0.615228
1152	Nadsyn1	0.388718	2.89467	3.85332	0.0496475	0.615228
1153	LOC100361087	0.485194	2.57354	3.85407	0.0496254	0.615228
1154	Mysm1	0.217217	4.61883	3.84456	0.0499075	0.616822
1155	AABR07058091.2	-0.602383	1.11734	3.8454	0.0498827	0.616822
1156	Foxo3	0.287984	4.31628	3.83517	0.0501879	0.618758
1157	Rsrc2	-0.180394	5.38723	3.83203	0.0502821	0.618758
1158	Tspan8	-0.61287	1.24351	3.83321	0.0502466	0.618758
1159	Cox7a2l	-0.202361	5.93011	3.83062	0.0503242	0.618758
1160	Ndufs7	0.222135	4.65746	3.83449	0.0502082	0.618758
1161	Yes1	-0.287063	3.99468	3.83491	0.0501957	0.618758
1162	Sypl1	0.277338	4.11076	3.82623	0.0504564	0.619317
1163	Cgnl1	-0.220539	5.23314	3.82695	0.0504346	0.619317
1164	Hip1r	0.185823	5.74742	3.82246	0.05057	0.6195
1165	Sec61b	0.403919	2.63613	3.81711	0.0507318	0.6195
1166	Ryk	0.258696	4.17549	3.81743	0.0507219	0.6195
1167	LOC108348154	0.475033	2.44134	3.81751	0.0507195	0.6195
1168	Ror1	0.571021	1.55035	3.81952	0.0506588	0.6195
1169	Syt15	0.905596	0.660993	3.82113	0.05061	0.6195
1170	G6pc3	0.248438	4.72324	3.81487	0.0507995	0.619798
1171	Chm	-0.176577	5.12954	3.80827	0.0510001	0.621202
1172	Kif5c	-0.154609	9.46173	3.80679	0.0510452	0.621202
1173	AABR07006333.1	-0.466591	1.8928	3.8072	0.0510328	0.621202
1174	Hs6st1	0.268096	5.39706	3.80163	0.0512026	0.621529
1175	Eya2	-0.625328	1.31842	3.80249	0.0511763	0.621529
1176	AABR07004085.1	-0.808009	0.418468	3.80323	0.0511537	0.621529
1177	Cdc42ep1	0.223294	4.52823	3.7986	0.0512954	0.622126
1178	Sema5a	0.227614	6.86212	3.79645	0.0513614	0.622397
1179	Nek10	0.93639	0.186555	3.78897	0.0515915	0.623615
1180	Sept5	0.185726	6.47348	3.79094	0.0515306	0.623615
1181	Cntnap5c	-0.180601	5.15741	3.78892	0.051593	0.623615
1182	Prrt1	0.313606	3.726	3.7808	0.051844	0.623698
1183	Pi16	0.590184	1.52989	3.7774	0.0519493	0.623698
1184	Cbll1	-0.219585	4.58562	3.77755	0.0519448	0.623698
1185	Kcnh5	0.380789	5.49915	3.78254	0.0517901	0.623698
1186	Lrp3	0.209056	5.65013	3.78132	0.0518277	0.623698
1187	Bard1	-0.668324	0.88215	3.78437	0.0517335	0.623698
1188	Ptprf	0.165062	6.77639	3.78238	0.0517951	0.623698
1189	Drgx	0.85746	0.251053	3.77902	0.0518989	0.623698
1190	Rin1	1.00816	0.11153	3.7704	0.0521671	0.625786
1191	Bnc2	-0.444355	4.60375	3.76498	0.0523364	0.625969
1192	RGD1309079	-0.200738	5.003	3.7643	0.0523578	0.625969
1193	Zfp82	1.02258	1.24051	3.76543	0.0523223	0.625969
1194	Ahsa1	-0.160627	6.34199	3.76514	0.0523316	0.625969
1195	Zfp365	0.306432	6.18447	3.75529	0.0526406	0.626441
1196	Sh3bgrl	-0.357222	2.58135	3.76006	0.0524907	0.626441
1197	Erich5	-0.605794	1.271	3.75847	0.0525406	0.626441
1198	Rsad2	0.712936	0.671797	3.75055	0.0527901	0.626441
1199	Tns2	0.275876	4.5509	3.74992	0.0528101	0.626441
1200	Stradb	-0.286173	4.02143	3.758	0.0525554	0.626441
1201	Midn	0.306718	3.94411	3.75411	0.0526777	0.626441
1202	RGD1311084	0.92811	0.237085	3.75575	0.0526262	0.626441
1203	Pcnx2	0.180408	5.90451	3.7491	0.052836	0.626441
1204	RF00263	-0.816636	2.3798	3.75201	0.0527441	0.626441
1205	Nap1l5	-0.188195	8.78046	3.7459	0.0529371	0.627118
1206	Enpp4	-0.190359	6.02484	3.7392	0.05315	0.628356
1207	Brk1	-0.180542	5.55825	3.74116	0.0530875	0.628356
1208	Cox6b1	-0.157144	6.06195	3.73845	0.0531737	0.628356
1209	Pde4c	0.791978	0.746284	3.73391	0.0533185	0.629546
1210	Lrfn3	0.749566	1.58271	3.73253	0.0533627	0.629547
1211	Ugp2	-0.163694	6.22553	3.73079	0.053418	0.62968
1212	Etv5	0.296732	4.59703	3.72287	0.0536719	0.631109
1213	Nol3	0.28192	3.98163	3.72393	0.0536379	0.631109
1214	Ccdc170	0.814241	0.953375	3.72457	0.0536176	0.631109
1215	Mrpl20	-0.217952	4.62413	3.72115	0.0537273	0.631241
1216	Mrpl34	0.390809	2.47986	3.71452	0.0539413	0.633233
1217	Tmem100	0.29632	3.98435	3.69689	0.0545141	0.634342
1218	Tbc1d31	0.310695	3.68289	3.70365	0.0542935	0.634342
1219	Crot	0.324904	4.63979	3.68094	0.0550379	0.634342
1220	Ly6h	0.246316	4.38164	3.68313	0.0549656	0.634342
1221	Adipor2	-0.204692	5.64692	3.68363	0.054949	0.634342
1222	Rgs6	-0.294839	5.4212	3.68306	0.054968	0.634342
1223	Decr1	0.286839	3.74387	3.68781	0.0548115	0.634342
1224	Scn4a	-0.706065	0.904522	3.68183	0.0550083	0.634342
1225	Fgf10	-0.488443	1.85713	3.69471	0.0545852	0.634342
1226	Tspan17	-0.360909	3.87538	3.68117	0.0550301	0.634342
1227	St13	-0.175904	6.90196	3.67806	0.0551328	0.634342
1228	Inppl1	0.286155	4.36011	3.67765	0.0551466	0.634342
1229	Srp19	-0.287125	4.05004	3.68328	0.0549606	0.634342
1230	Lrp1	0.157491	10.0717	3.6852	0.0548974	0.634342
1231	AABR07068728.1	-0.60122	1.14484	3.7045	0.054266	0.634342
1232	Ptpdc1	0.18006	5.16435	3.70898	0.0541204	0.634342
1233	Ppid	-0.182539	5.51007	3.7008	0.0543865	0.634342
1234	Epha3	-0.436074	2.79161	3.69277	0.0546489	0.634342
1235	Sts	0.362989	2.82157	3.69723	0.0545027	0.634342
1236	Naip2	0.439119	2.31233	3.70002	0.0544118	0.634342
1237	Zfp518a	-0.238363	4.29531	3.70639	0.0542045	0.634342
1238	Zfp35	-0.311774	4.00856	3.69019	0.0547332	0.634342
1239	Hebp2	-0.324788	3.40584	3.70205	0.0543458	0.634342
1240	Gria2	0.213476	8.54351	3.70734	0.0541736	0.634342
1241	AABR07065406.2	-0.531689	2.17287	3.68	0.0550688	0.634342
1242	Wnt3	-0.710703	0.911622	3.67111	0.0553633	0.636321
1243	Adgrl1	0.211086	7.51028	3.66711	0.0554964	0.637338
1244	Fam219a	0.164655	6.17867	3.6655	0.0555499	0.63744
1245	Hnrnpa2b1	-0.181923	6.02808	3.66404	0.0555985	0.637485
1246	Cntn4	0.228333	5.35113	3.65878	0.0557745	0.637966
1247	Nos3	0.369917	2.72303	3.65935	0.0557554	0.637966
1248	Hcn1	0.501714	4.94327	3.66004	0.0557323	0.637966
1249	Sec63	-0.155959	6.11364	3.65137	0.0560233	0.638556
1250	Gap43	-0.18834	7.39916	3.64162	0.0563522	0.638556
1251	Eva1a	0.363604	2.59416	3.6515	0.0560189	0.638556
1252	Zfp612	-0.207765	6.33084	3.64401	0.0562713	0.638556
1253	Golga7	-0.16372	6.31447	3.64918	0.0560967	0.638556
1254	Fxyd1	0.359655	2.57049	3.63998	0.0564076	0.638556
1255	Dgka	-0.248192	4.44251	3.64293	0.0563076	0.638556
1256	Ccdc122	-0.801044	0.778645	3.65065	0.0560473	0.638556
1257	Lyrm7	0.333629	3.02479	3.65273	0.0559774	0.638556
1258	Dcxr	-0.505377	1.48705	3.64646	0.0561885	0.638556
1259	Pmepa1	0.369566	2.82322	3.64858	0.0561169	0.638556
1260	Adcy10	-0.547582	1.5929	3.64075	0.0563816	0.638556
1261	Fam3c	-0.211671	5.63001	3.64301	0.056305	0.638556
1262	Wbp1l	0.182126	5.4755	3.63441	0.0565967	0.639175
1263	Ska2	-0.603741	1.49846	3.63514	0.0565718	0.639175
1264	AABR07044388.2	0.328746	3.94119	3.63457	0.0565913	0.639175
1265	Tesc	0.817054	1.28707	3.61969	0.0570996	0.639893
1266	Ildr1	1.05098	-0.0902324	3.61962	0.0571021	0.639893
1267	Acss3	-0.349942	3.29578	3.62455	0.0569328	0.639893
1268	Etaa1	-0.276829	4.06638	3.62061	0.057068	0.639893
1269	Nr1d1	0.363972	4.41343	3.62261	0.0569994	0.639893
1270	Pcdh20	-0.242398	6.6167	3.62993	0.0567492	0.639893
1271	Ptgfrn	-0.293551	5.29548	3.62112	0.0570506	0.639893
1272	Oprm1	0.302253	4.12277	3.61682	0.0571981	0.639893
1273	Fam174a	-0.313729	3.35108	3.6191	0.0571197	0.639893
1274	Naa50	-0.174359	6.37071	3.61729	0.0571819	0.639893
1275	Dnah2	0.918748	0.958315	3.62197	0.0570215	0.639893
1276	AABR07005985.2	0.314161	3.4161	3.62095	0.0570562	0.639893
1277	Lix1	0.235317	6.68879	3.61355	0.0573108	0.64015
1278	Prr36	0.605877	1.44582	3.6139	0.0572987	0.64015
1279	Tmem132c	-0.380964	3.2909	3.59872	0.0578239	0.640503
1280	Abcb9	0.245449	4.72923	3.60792	0.0575051	0.640503
1281	Nacc1	0.183029	5.96029	3.59539	0.0579401	0.640503
1282	C1ql1	0.419042	2.09582	3.56916	0.0588622	0.640503
1283	Map2k4	-0.177196	5.99838	3.58951	0.0581454	0.640503
1284	Dglucy	0.314963	3.08271	3.57451	0.0586726	0.640503
1285	Acvr1b	0.154594	6.07272	3.59498	0.0579542	0.640503
1286	Plpp3	0.188847	7.21604	3.59175	0.0580669	0.640503
1287	Akirin2	-0.196774	4.83633	3.57356	0.0587062	0.640503
1288	Etl4	-0.187061	5.94887	3.60881	0.0574744	0.640503
1289	Emp1	0.640298	1.50687	3.59742	0.0578692	0.640503
1290	Akap11	-0.161745	8.839	3.58434	0.0583266	0.640503
1291	Map7d1	0.186486	6.05082	3.57056	0.0588125	0.640503
1292	Nol6	0.265722	5.42046	3.59709	0.0578809	0.640503
1293	Cmip	0.158428	5.9583	3.5799	0.0584825	0.640503
1294	Rorb	0.22536	4.65183	3.60293	0.0576777	0.640503
1295	Arhgap1	0.196459	4.87777	3.5662	0.0589671	0.640503
1296	Ccdc107	0.261668	4.2015	3.5773	0.0585742	0.640503
1297	Gabarapl2	-0.180469	7.00424	3.60686	0.0575415	0.640503
1298	Idnk	-0.565418	1.46266	3.58026	0.0584701	0.640503
1299	Tmem63b	0.154754	6.15137	3.57307	0.0587236	0.640503
1300	Lacc1	-0.680958	1.0211	3.59269	0.0580343	0.640503
1301	Prmt1	-0.218899	5.04412	3.57157	0.0587768	0.640503
1302	Alox12	-1.086	-0.0440102	3.58938	0.05815	0.640503
1303	Hprt1	-0.184463	5.82239	3.6056	0.0575853	0.640503
1304	Fyttd1	-0.192214	4.96949	3.56531	0.0589987	0.640503
1305	Rpp14	-0.252542	4.10879	3.60748	0.0575202	0.640503
1306	Wdr77	1.00525	1.83655	3.58393	0.0583411	0.640503
1307	Pnpo	-0.199779	5.64475	3.59118	0.0580868	0.640503
1308	Arxes2	0.180579	5.7155	3.58325	0.0583648	0.640503
1309	Zbtb7c	0.845249	1.10794	3.58711	0.0582294	0.640503
1310	Hmgn5	-2.04298	-0.66428	3.57671	0.058595	0.640503
1311	LOC102553088	-0.443279	3.07664	3.56811	0.0588991	0.640503
1312	AC105577.1	-0.4862	2.16187	3.58275	0.0583823	0.640503
1313	LOC100909481	0.978091	0.749	3.60246	0.057694	0.640503
1314	Psme4	-0.205122	6.65695	3.5853	0.0582929	0.640503
1315	Grtp1	-1.03065	0.184341	3.5652	0.0590025	0.640503
1316	Csk	0.257842	4.16495	3.56111	0.0591482	0.640859
1317	Tert	-0.799684	0.474858	3.5605	0.05917	0.640859
1318	Mospd1	-0.302839	3.67307	3.56161	0.0591303	0.640859
1319	Pdzd9	-0.299735	3.22946	3.55587	0.0593353	0.641675
1320	Mt-atp8	-0.242834	7.24921	3.55621	0.059323	0.641675
1321	Apc2	0.209074	7.77425	3.55274	0.0594472	0.641912
1322	Lamc3	0.454408	2.47476	3.55297	0.059439	0.641912
1323	Rpl22l1	-0.215443	5.11333	3.54157	0.0598489	0.645076
1324	Acp6	0.463219	2.40917	3.53832	0.0599661	0.645076
1325	Mt-co3	-0.152116	12.2328	3.54094	0.0598715	0.645076
1326	LOC103689960	-0.613734	0.873065	3.53864	0.0599544	0.645076
1327	LOC102551683	-0.951731	-0.098475	3.53852	0.0599588	0.645076
1328	Zdhhc9	0.181154	5.50412	3.53289	0.0601628	0.645247
1329	Tspan18	0.575063	1.30656	3.53357	0.0601383	0.645247
1330	Dock9	-0.174112	7.69548	3.5357	0.060061	0.645247
1331	Rtkn	0.330984	4.25001	3.53364	0.0601357	0.645247
1332	N4bp3	-1.17599	0.205589	3.52797	0.0603416	0.646364
1333	LOC100912578	-0.217838	4.5976	3.52753	0.0603575	0.646364
1334	AABR07072356.1	-0.547038	1.42345	3.52327	0.060513	0.647543
1335	Zfp354a	-0.299395	3.40062	3.51278	0.0608972	0.64777
1336	Rala	-0.324998	3.08207	3.51595	0.0607809	0.64777
1337	Efnb2	0.418978	3.82058	3.51865	0.060682	0.64777
1338	Serpinb6a	0.31113	3.65554	3.51412	0.0608479	0.64777
1339	AABR07073181.1	0.398733	2.82358	3.51282	0.0608956	0.64777
1340	AABR07051376.1	-0.192534	5.02252	3.51412	0.0608478	0.64777
1341	RGD1561327	-0.322223	4.37182	3.51946	0.0606522	0.64777
1342	Cep192	-0.201402	5.06655	3.51382	0.060859	0.64777
1343	Cacnb4	0.212879	6.92179	3.50838	0.0610591	0.648845
1344	Raph1	0.337648	3.82319	3.50757	0.0610891	0.648845
1345	Adamtsl5	0.745309	0.724258	3.50484	0.0611898	0.649431
1346	Prkcb	-0.195975	6.89852	3.49719	0.0614731	0.65027
1347	Hiatl3	0.355736	3.05972	3.49965	0.0613817	0.65027
1348	Paqr6	0.237246	4.57785	3.49698	0.0614808	0.65027
1349	A2m	-0.379785	3.33142	3.49655	0.0614967	0.65027
1350	RF01290	-0.780664	0.718437	3.49682	0.0614867	0.65027
1351	Cers5	0.215549	4.71631	3.49329	0.0616179	0.65107
1352	Phf12	0.224327	4.59404	3.46944	0.0625125	0.659201
1353	Pcdhb5	-0.30971	3.14804	3.46555	0.0626598	0.659201
1354	Pten	-0.153342	6.11997	3.46794	0.0625693	0.659201
1355	Smyd4	-0.296017	3.36842	3.46542	0.0626645	0.659201
1356	Gal3st3	0.392618	2.93172	3.46696	0.0626063	0.659201
1357	AABR07033882.1	-0.248788	4.85229	3.46666	0.0626175	0.659201
1358	Nlgn2	0.201686	6.229	3.46295	0.0627582	0.659701
1359	Fam198b	0.55427	2.66997	3.45729	0.0629736	0.660991
1360	Plekhm2	0.221454	6.52957	3.45797	0.0629476	0.660991
1361	Mrps27	-0.220722	4.45841	3.45125	0.0632041	0.662923
1362	Wdr13	0.26759	4.21862	3.44983	0.0632585	0.663006
1363	Xbp1	-0.248435	4.80007	3.44066	0.0636102	0.665213
1364	Ppp1r17	1.07764	0.446828	3.4402	0.0636279	0.665213
1365	Vstm4	0.507088	2.39994	3.44019	0.0636285	0.665213
1366	Polg	-0.184048	5.10744	3.43949	0.0636555	0.665213
1367	Cmklr1	1.00597	0.36475	3.43237	0.0639304	0.666136
1368	Tmem67	0.225985	4.37818	3.43288	0.0639106	0.666136
1369	Rhog	0.241742	4.29195	3.43279	0.0639142	0.666136
1370	Cntnap5b	0.339347	3.92432	3.43409	0.0638638	0.666136
1371	Anapc13	0.413824	2.59697	3.43062	0.0639981	0.666355
1372	Ptprs	0.157224	7.86502	3.42827	0.0640894	0.666819
1373	B4galt5	-0.174533	5.68341	3.42102	0.0643711	0.668285
1374	Add2	0.176075	6.01275	3.42114	0.0643667	0.668285
1375	Abcb10	-0.177539	5.05756	3.42309	0.0642905	0.668285
1376	Ntmt1	0.424596	3.09067	3.41863	0.0644644	0.668285
1377	AABR07001555.1	-1.02395	-0.0602104	3.41903	0.0644488	0.668285
1378	Spop	-0.153347	6.08369	3.41491	0.0646099	0.669018
1379	Cul2	-0.172849	5.8635	3.41042	0.0647861	0.669018
1380	Thoc1	-0.28611	3.28915	3.41011	0.0647981	0.669018
1381	Serinc4	0.370817	2.65968	3.41416	0.0646395	0.669018
1382	AABR07057108.1	-0.379192	2.55786	3.41204	0.0647223	0.669018
1383	Fam3a	0.281329	3.34968	3.40965	0.0648162	0.669018
1384	Kdm4c	-0.16133	5.16251	3.40605	0.0649578	0.669511
1385	Mkln1	-0.149584	6.28971	3.40641	0.0649435	0.669511
1386	Slc30a9	-0.162931	6.74972	3.4043	0.0650267	0.669737
1387	Cnpy4	-0.370179	2.6479	3.40087	0.0651622	0.670649
1388	Zfp68	-0.153589	6.21468	3.39544	0.065377	0.671891
1389	Hipk4	0.458474	1.97283	3.39635	0.065341	0.671891
1390	Ralgds	0.147766	5.95839	3.39406	0.0654318	0.67197
1391	Ssrp1	-0.148312	5.98279	3.3923	0.0655014	0.672202
1392	Rapgef4	-0.168216	6.80856	3.38192	0.0659153	0.674739
1393	Myo7a	0.904701	0.108686	3.38128	0.065941	0.674739
1394	Igfbp5	0.227742	6.78512	3.3841	0.0658283	0.674739
1395	Fndc3b	0.3164	3.15814	3.38185	0.0659179	0.674739
1396	Rnf14	-0.153616	8.88054	3.379	0.0660322	0.674739
1397	Etnppl	-0.201159	5.47694	3.37905	0.0660301	0.674739
1398	Hmgcll1	-0.248022	4.76811	3.37292	0.0662761	0.675897
1399	Zc2hc1a	-0.169777	5.37226	3.37146	0.0663348	0.675897
1400	Pcdhga4	0.290689	3.58543	3.37146	0.066335	0.675897
1401	Pgam1	0.162533	8.52943	3.37157	0.0663304	0.675897
1402	Aqr	-0.155819	5.94368	3.36671	0.0665266	0.67592
1403	Rundc3a	-0.163093	6.55782	3.36848	0.066455	0.67592
1404	Cdh15	0.452258	1.87887	3.36977	0.066403	0.67592
1405	Ybx1-ps3	-0.415426	2.80018	3.3674	0.0664986	0.67592
1406	Rusc2	0.200606	6.79147	3.36472	0.0666069	0.676254
1407	Anks1a	0.220098	4.95513	3.35797	0.0668806	0.677013
1408	Mkrn2	-0.169137	5.13891	3.35808	0.0668758	0.677013
1409	Bcas1	-0.163203	8.60529	3.35811	0.0668748	0.677013
1410	Poln	-0.54983	1.72894	3.35832	0.0668663	0.677013
1411	Taf4	-0.351667	2.60092	3.35703	0.0669188	0.677013
1412	Rmnd5b	1.44718	0.61948	3.35426	0.0670313	0.677672
1413	Golga3	-0.160524	5.8307	3.35221	0.0671149	0.678036
1414	Vstm5	-0.308719	3.3687	3.34663	0.0673426	0.678895
1415	Usp8	-0.158116	6.75908	3.34721	0.067319	0.678895
1416	Nop14	0.302396	3.56145	3.34667	0.0673413	0.678895
1417	Gfpt1	-0.165454	6.44966	3.3449	0.0674136	0.679131
1418	AABR07000747.1	-1.00997	0.048695	3.34334	0.0674775	0.679296
1419	Plin2	-0.261651	4.00381	3.33859	0.0676728	0.680216
1420	Pltp	0.245944	5.16026	3.33857	0.0676733	0.680216
1421	Ier5	0.433782	2.5331	3.33763	0.0677119	0.680216
1422	Cntn6	0.19661	4.93259	3.33525	0.0678099	0.680244
1423	Tmem101	0.287526	3.69726	3.33597	0.0677805	0.680244
1424	NEWGENE_1586233	-0.292429	3.20648	3.32534	0.0682197	0.680529
1425	Ufl1	-0.188034	4.79652	3.32711	0.0681467	0.680529
1426	Slc7a11	0.245319	4.59059	3.32951	0.0680471	0.680529
1427	P2rx5	-0.36278	3.48676	3.33044	0.0680088	0.680529
1428	Rxfp3	0.613397	1.35059	3.33163	0.0679593	0.680529
1429	Ppp1r35	0.75059	0.72796	3.33295	0.0679049	0.680529
1430	Cd33	0.733763	0.662561	3.32558	0.0682101	0.680529
1431	Ahdc1	0.213242	5.44075	3.32855	0.0680867	0.680529
1432	Rrm2	-1.11283	0.0189997	3.32313	0.0683116	0.680969
1433	Cbfa2t3	0.719792	1.41657	3.3216	0.0683751	0.681127
1434	Lhfpl4	0.329495	2.94665	3.32008	0.0684385	0.681172
1435	Larp1b	-0.212332	4.75775	3.3192	0.068475	0.681172
1436	Optn	-0.17884	6.48489	3.31475	0.0686608	0.682471
1437	Mansc1	0.607103	1.13069	3.31274	0.0687448	0.682471
1438	AABR07035338.1	-0.233048	4.40917	3.31149	0.0687969	0.682471
1439	Tcf3	0.404393	2.58742	3.31187	0.0687812	0.682471
1440	Rhpn1	0.480891	1.70886	3.30806	0.0689407	0.683163
1441	Ephb3	0.366369	2.64139	3.30755	0.0689624	0.683163
1442	Mettl2b	0.463063	2.23898	3.30247	0.0691758	0.684327
1443	AABR07060341.2	1.17213	1.06512	3.30253	0.0691731	0.684327
1444	Cdk19	0.216942	5.38212	3.29972	0.0692917	0.684952
1445	Fancm	-0.191818	5.27871	3.2987	0.0693349	0.684952
1446	AC120712.4	-0.773511	1.69566	3.29429	0.0695211	0.686316
1447	Abhd8	0.1815	6.64266	3.289	0.0697456	0.6866
1448	Mcf2	-0.275279	3.92468	3.28608	0.0698696	0.6866
1449	Ptpn7	0.599121	0.854078	3.28961	0.0697197	0.6866
1450	Txndc16	0.233428	5.12382	3.29045	0.069684	0.6866
1451	Srcin1	0.185234	5.06196	3.2859	0.0698771	0.6866
1452	Tmem120b	-0.498929	1.67232	3.28569	0.0698865	0.6866
1453	Scamp5	0.573879	5.25147	3.286	0.069873	0.6866
1454	Sptb	0.192182	7.73799	3.28328	0.0699888	0.687132
1455	Kank2	0.288282	3.64201	3.2777	0.0702273	0.687687
1456	LOC100294508	0.151654	6.28997	3.27689	0.0702621	0.687687
1457	Bcar1	0.203135	5.02375	3.27719	0.0702489	0.687687
1458	AABR07026805.1	-0.583708	0.991916	3.27824	0.0702041	0.687687
1459	Rps25	-0.181838	5.45205	3.27632	0.0702862	0.687687
1460	Ing4	-0.195346	4.65269	3.27463	0.0703589	0.687927
1461	Ubald2	0.51188	1.67706	3.27103	0.0705134	0.688924
1462	Anxa6	0.21767	6.41927	3.27	0.0705574	0.688924
1463	Tpcn1	0.21348	5.61697	3.26812	0.0706384	0.689244
1464	Egr3	0.755153	1.0142	3.26353	0.0708364	0.689877
1465	Erf	0.330061	2.70579	3.26102	0.070945	0.689877
1466	Tmem209	0.440832	2.60359	3.26522	0.0707635	0.689877
1467	AABR07043748.2	0.62932	0.966388	3.263	0.0708592	0.689877
1468	Mtfr2	-0.157221	6.98786	3.26114	0.0709396	0.689877
1469	Pdzd2	0.191237	5.1441	3.25797	0.0710772	0.690081
1470	Atp1a3	0.232836	10.1503	3.25719	0.071111	0.690081
1471	Hmg20b	0.403369	2.335	3.25877	0.0710425	0.690081
1472	Ncs1	-0.159652	8.36426	3.2542	0.0712408	0.690871
1473	Mettl7a	0.159639	5.96276	3.25085	0.0713863	0.691384
1474	Taf13	-0.18909	4.90951	3.24941	0.071449	0.691384
1475	LOC102550456	0.202084	5.1883	3.24853	0.0714874	0.691384
1476	Plk5	0.571298	2.22649	3.24891	0.0714708	0.691384
1477	Prkch	0.376516	2.37073	3.24514	0.0716355	0.691879
1478	Kcnh7	0.273969	5.13289	3.24574	0.0716092	0.691879
1479	Dzip1	-0.193722	7.60213	3.24164	0.0717887	0.692443
1480	Pex1	-0.199283	4.8124	3.24024	0.07185	0.692443
1481	Rab43	0.485986	1.38839	3.23938	0.0718879	0.692443
1482	Pde4d	-0.167797	5.10626	3.24119	0.0718086	0.692443
1483	Dnajc16	0.18233	5.00258	3.23345	0.0721486	0.692745
1484	Zbtb46	0.3658	2.5849	3.23486	0.0720864	0.692745
1485	Gkap1	-0.251148	4.22457	3.23579	0.0720455	0.692745
1486	LOC680875	0.878118	0.204693	3.23315	0.0721619	0.692745
1487	Zfand2a	-0.227598	4.40801	3.23614	0.0720302	0.692745
1488	Prpf38b	-0.208338	5.2411	3.23145	0.0722365	0.692995
1489	Ankrd34b	-0.242475	5.54368	3.22862	0.0723614	0.693261
1490	AABR07029002.3	0.954027	0.319548	3.22884	0.0723518	0.693261
1491	Naa25	-0.209173	5.02745	3.21023	0.0731794	0.693294
1492	Zfp13	0.409647	2.34189	3.20995	0.0731919	0.693294
1493	Etv1	-0.226374	6.01694	3.2211	0.0726948	0.693294
1494	Igsf8	0.197553	5.30379	3.22007	0.0727407	0.693294
1495	LOC103692173	0.275618	4.13247	3.20984	0.0731968	0.693294
1496	Rab11fip2	-0.237305	4.37955	3.21518	0.0729583	0.693294
1497	Oxa1l	0.183912	4.89408	3.21402	0.0730098	0.693294
1498	Tlr4	-0.478876	1.98128	3.21141	0.0731264	0.693294
1499	Dnajc13	-0.150579	6.11867	3.22553	0.0724984	0.693294
1500	Rem2	0.570559	1.08191	3.20781	0.0732876	0.693294
1501	Ndufa10l1	-0.155891	6.57118	3.20845	0.0732589	0.693294
1502	Mvb12a	0.363168	2.64357	3.21911	0.072783	0.693294
1503	Slc3a2	0.190196	5.68992	3.21392	0.0730144	0.693294
1504	Trerf1	0.326519	3.48947	3.22419	0.0725578	0.693294
1505	Polrmt	0.267841	3.70248	3.20963	0.073206	0.693294
1506	Ifnlr1	-1.23534	-0.158821	3.2171	0.0728727	0.693294
1507	Fam122b	-0.612824	1.05692	3.21782	0.0728405	0.693294
1508	RF00092	-0.667426	3.7507	3.22717	0.0724256	0.693294
1509	AABR07015729.1	-0.188973	5.55278	3.21025	0.0731783	0.693294
1510	Dennd6a	-0.215374	5.30724	3.20388	0.0734639	0.694042
1511	Dzip1l	0.295611	3.62528	3.20455	0.0734335	0.694042
1512	Gpr146	0.307785	2.98429	3.19554	0.0738395	0.694119
1513	Aldh3a2	-0.151837	6.06494	3.1958	0.0738278	0.694119
1514	Eef2kmt	0.700624	0.56669	3.18479	0.0743265	0.694119
1515	Grin2c	0.194041	4.8335	3.19093	0.0740481	0.694119
1516	Mtbp	-0.756212	0.244683	3.18433	0.0743473	0.694119
1517	Baalc	0.176907	5.59487	3.1931	0.0739498	0.694119
1518	Fjx1	-0.923593	1.91028	3.20076	0.073604	0.694119
1519	Dennd4c	-0.168595	5.79587	3.19161	0.0740169	0.694119
1520	Sarm1	0.276727	3.95979	3.18451	0.0743393	0.694119
1521	Car7	-0.624365	1.97758	3.1939	0.0739136	0.694119
1522	Tnfrsf19	0.249215	4.12926	3.18569	0.0742858	0.694119
1523	Tpd52l2	-0.172452	5.16319	3.19726	0.0737616	0.694119
1524	Zswim1	0.353156	2.63413	3.20202	0.0735475	0.694119
1525	Stat5a	0.347994	2.84107	3.19058	0.0740637	0.694119
1526	Prnp	0.161457	8.65388	3.18833	0.0741658	0.694119
1527	Junb	0.430173	2.06469	3.19158	0.0740185	0.694119
1528	Tspan9	0.249031	5.37987	3.19246	0.0739785	0.694119
1529	RF00600	-0.68629	1.95394	3.18779	0.0741904	0.694119
1530	Cpd	-0.173383	7.21326	3.18245	0.0744331	0.694294
1531	Tnrc18	0.189162	5.44988	3.18179	0.0744633	0.694294
1532	Zfp82	-0.323072	3.43507	3.17924	0.0745794	0.694469
1533	RF00424	-0.985862	0.884738	3.17928	0.0745775	0.694469
1534	Cdc42bpg	0.476532	1.70419	3.1776	0.0746545	0.694715
1535	Kcne2	0.667158	0.902527	3.17226	0.0748989	0.696535
1536	Tefm	0.355833	2.59839	3.17002	0.0750017	0.696584
1537	Nup107	-0.301293	3.80432	3.17104	0.0749548	0.696584
1538	Zbtb11	-0.156239	6.63758	3.16659	0.0751592	0.697593
1539	Nipal4	-0.264985	4.08597	3.15795	0.0755579	0.700769
1540	Rnf123	0.155532	6.22303	3.15705	0.0755996	0.700769
1541	Aox1	0.254314	4.50447	3.15495	0.0756969	0.700965
1542	Col14a1	0.567642	1.06213	3.15274	0.0757994	0.700965
1543	Fat4	-0.214882	5.38735	3.1513	0.0758663	0.700965
1544	Fndc5	0.180323	5.83989	3.15312	0.0757821	0.700965
1545	Rcn3	-0.368756	2.5576	3.15159	0.0758528	0.700965
1546	Zdhhc6	-0.223628	4.21598	3.14573	0.0761261	0.702911
1547	LOC103689996	0.44548	2.11097	3.12666	0.0770214	0.703207
1548	Atp6v1g2	0.343297	7.45256	3.13085	0.0768236	0.703207
1549	Adarb1	0.363151	8.54196	3.13182	0.0767781	0.703207
1550	Slc15a2	0.208012	5.51197	3.12861	0.0769294	0.703207
1551	Adgra3	0.276845	3.82088	3.14048	0.0763712	0.703207
1552	Npm1	-0.157836	7.27467	3.13686	0.0765413	0.703207
1553	LOC103693780	0.228303	6.92413	3.13206	0.0767667	0.703207
1554	Tox2	0.564935	2.14213	3.13922	0.0764305	0.703207
1555	Lypla2	0.271936	3.97645	3.1282	0.0769488	0.703207
1556	Anxa2	0.440749	2.96079	3.12616	0.0770449	0.703207
1557	Sorbs2	0.168477	5.4854	3.13077	0.0768273	0.703207
1558	Btbd10	-0.181858	5.2621	3.14124	0.0763359	0.703207
1559	Fgd3	0.500871	3.10682	3.1276	0.076977	0.703207
1560	Trak1	0.193399	6.29562	3.13122	0.0768064	0.703207
1561	Matr3	-0.145529	8.80264	3.14267	0.0762687	0.703207
1562	Plekhh3	0.335117	2.72059	3.13414	0.076669	0.703207
1563	Plagl1	0.457976	2.18998	3.13195	0.0767717	0.703207
1564	AABR07071395.1	-0.386733	2.30667	3.12626	0.0770404	0.703207
1565	Man1a1	-0.254829	4.10515	3.11391	0.0776262	0.704467
1566	Ppp1r18	0.34748	2.43403	3.10615	0.0779971	0.704467
1567	Fmo4	-0.622953	0.951117	3.11777	0.0774426	0.704467
1568	Itpka	-1.03632	-0.0955521	3.0999	0.0782972	0.704467
1569	Chst11	0.377198	2.86141	3.11859	0.0774036	0.704467
1570	Col9a3	0.33816	3.61184	3.12076	0.0773007	0.704467
1571	Tyw5	-0.319102	2.89663	3.11024	0.0778015	0.704467
1572	Olfm4	-0.755174	0.555516	3.09945	0.0783186	0.704467
1573	Ntrk2	0.148631	8.86548	3.1058	0.0780139	0.704467
1574	Ppp2r2b	-0.143702	6.12807	3.11433	0.0776064	0.704467
1575	Pc	0.210241	6.9761	3.1066	0.0779754	0.704467
1576	Timm13	0.275456	4.12428	3.10941	0.0778413	0.704467
1577	Polr3gl	-0.363752	2.43735	3.11542	0.0775546	0.704467
1578	Palb2	-0.462931	1.50555	3.10332	0.078133	0.704467
1579	Jph4	0.331159	3.49725	3.12008	0.0773332	0.704467
1580	Rbm46	-0.6648	0.978461	3.1026	0.0781673	0.704467
1581	Cdh9	0.293902	3.30675	3.09742	0.0784166	0.704467
1582	Gpbp1l2	-0.238636	4.36019	3.11257	0.0776901	0.704467
1583	AABR07031756.2	-0.19749	4.48979	3.09768	0.078404	0.704467
1584	Ntsr2	0.27957	4.14615	3.09896	0.0783425	0.704467
1585	Gemin4	-0.264232	3.91447	3.10283	0.0781561	0.704467
1586	Ptprb	0.192805	5.77486	3.10422	0.0780897	0.704467
1587	Plcb2	-0.902985	0.0441176	3.10044	0.0782712	0.704467
1588	Inhbb	0.494557	2.11208	3.10319	0.0781389	0.704467
1589	Mid2	-0.154496	5.93871	3.11876	0.0773959	0.704467
1590	RGD1563349	-0.164154	5.72699	3.09568	0.0785005	0.704777
1591	Zfp36l2	0.268686	4.07604	3.09353	0.0786041	0.705052
1592	Sez6l	0.144679	6.61053	3.08993	0.0787782	0.705052
1593	Upf3b	-0.204586	4.73514	3.09073	0.0787393	0.705052
1594	Piezo1	0.337999	2.79269	3.09298	0.0786307	0.705052
1595	Mroh7	0.390959	2.54326	3.09158	0.0786984	0.705052
1596	Galnt1	-0.183453	5.82109	3.08286	0.0791213	0.707679
1597	Slc43a2	0.15623	6.09157	3.07935	0.0792924	0.707887
1598	Trappc2b	0.994752	0.470981	3.07606	0.0794528	0.707887
1599	Ppil4	-0.206808	4.4714	3.07997	0.0792622	0.707887
1600	Farp2	-0.229952	4.67106	3.07617	0.0794477	0.707887
1601	Htatip2	0.524734	1.48595	3.07471	0.0795186	0.707887
1602	Ypel5	-0.194328	7.25104	3.07337	0.0795842	0.707887
1603	Sumo4	-0.276065	3.50832	3.07514	0.0794977	0.707887
1604	Crybb1	0.692211	1.11577	3.07324	0.0795908	0.707887
1605	LOC100910581	-1.09246	-0.140599	3.0779	0.0793629	0.707887
1606	Ttbk2	-0.151901	7.53697	3.06644	0.0799242	0.708205
1607	Aktip	-0.147883	6.23482	3.06674	0.0799094	0.708205
1608	Lrrc4b	0.194899	6.59827	3.0678	0.0798577	0.708205
1609	Nktr	-0.183096	6.75791	3.06768	0.0798634	0.708205
1610	Sdr42e1	0.439352	1.74767	3.06987	0.0797561	0.708205
1611	Fuz	-0.370146	2.58269	3.06739	0.0798774	0.708205
1612	Dynll1	-0.17229	6.49086	3.06225	0.0801305	0.709592
1613	Fam92a	-0.219969	4.30269	3.0611	0.0801875	0.709657
1614	Map4k5	-0.184171	5.26945	3.05065	0.0807049	0.709662
1615	Srp14	-0.161355	5.64213	3.05427	0.0805251	0.709662
1616	Tlr2	-0.583923	1.15541	3.05099	0.0806877	0.709662
1617	Ube2g1	-0.205011	4.95339	3.04822	0.0808259	0.709662
1618	Htr1a	0.502282	2.23351	3.05646	0.0804168	0.709662
1619	Tfap2d	0.526401	2.69665	3.0445	0.081011	0.709662
1620	Oca2	-0.546045	1.10986	3.04702	0.0808853	0.709662
1621	Eri2	-0.243904	4.17233	3.05913	0.0802845	0.709662
1622	Hsf4	0.352361	2.84538	3.04306	0.0810829	0.709662
1623	Slc2a13	0.15707	6.33003	3.05377	0.0805497	0.709662
1624	Slc38a3	0.278889	5.67037	3.04998	0.0807382	0.709662
1625	Armt1	-0.203006	4.65476	3.05899	0.0802914	0.709662
1626	Pth1r	0.516925	1.9186	3.04982	0.0807461	0.709662
1627	Sft2d1	-0.30144	3.05658	3.05422	0.0805275	0.709662
1628	Aars2	0.294219	3.40639	3.04386	0.0810429	0.709662
1629	Siva1	0.442564	1.76909	3.05439	0.0805194	0.709662
1630	Ttyh1	0.153528	8.27187	3.04391	0.0810407	0.709662
1631	Rnf8	-0.218833	4.48126	3.04482	0.0809952	0.709662
1632	Cdh22	0.386735	3.65701	3.04038	0.081217	0.7104
1633	Parm1	0.197015	5.2423	3.03797	0.0813378	0.711021
1634	Appl1	-0.145461	6.14068	3.03416	0.0815288	0.712254
1635	Fzd10	0.326696	3.28962	3.0318	0.0816473	0.712576
1636	Lrrtm2	-0.164701	6.20361	3.03144	0.0816654	0.712576
1637	Adcy8	0.210015	5.33438	3.02797	0.0818404	0.712795
1638	Nhlrc3	0.291588	3.0311	3.02858	0.0818097	0.712795
1639	Fbxl16	0.211181	4.86373	3.02937	0.08177	0.712795
1640	Kcnq5	0.198688	4.75013	3.02672	0.0819035	0.71291
1641	Fbxw7	-0.152108	6.22356	3.02509	0.0819859	0.713193
1642	LOC102550026	0.579258	2.02016	3.02301	0.0820909	0.713671
1643	Rbak	-0.281637	3.6632	3.01765	0.0823628	0.715131
1644	Brms1l	-0.251584	4.86138	3.01615	0.0824389	0.715131
1645	Slc6a6	0.213853	4.97191	3.01477	0.0825093	0.715131
1646	Aggf1	-0.246176	3.9693	3.01639	0.0824269	0.715131
1647	AABR07027088.1	-1.78664	-0.1925	3.01505	0.082495	0.715131
1648	Stbd1	0.947217	-0.0889962	3.004	0.0830592	0.715236
1649	Sema6a	0.169989	5.42666	2.9998	0.083275	0.715236
1650	Sos2	-0.152921	5.8884	2.98915	0.0838241	0.715236
1651	Luc7l2	-0.165446	6.31928	3.00133	0.0831961	0.715236
1652	Cfap70	0.466719	2.38911	2.99745	0.0833955	0.715236
1653	Bcl11a	0.452552	2.01367	3.0033	0.083095	0.715236
1654	Elfn2	0.239244	5.19991	3.00575	0.0829697	0.715236
1655	Ndrg2	0.146031	9.72528	3.00774	0.0828677	0.715236
1656	Hadh	-0.257142	4.0826	2.99853	0.0833399	0.715236
1657	AABR07054096.1	0.43842	1.65916	3.0004	0.0832438	0.715236
1658	Slc18a1	-0.948373	-0.0825542	2.98919	0.0838221	0.715236
1659	Slc35d3	-0.591923	1.61652	3.0125	0.0826246	0.715236
1660	Atp5f1d	0.207533	5.29893	2.99482	0.0835314	0.715236
1661	Col4a3bp	-0.163122	7.24539	3.0125	0.082625	0.715236
1662	Hist1h1a	-0.370776	2.43051	3.00893	0.0828068	0.715236
1663	Gga2	-0.189566	4.76954	2.99632	0.0834537	0.715236
1664	Shroom2	-0.195723	7.21705	2.99125	0.0837157	0.715236
1665	Arhgap33	0.349999	2.66828	3.00783	0.0828631	0.715236
1666	Id3	0.497716	2.20305	2.99084	0.0837368	0.715236
1667	Nhs	-0.227696	4.51995	3.00376	0.0830716	0.715236
1668	RGD1560394	0.485207	1.62437	3.00622	0.0829456	0.715236
1669	Sptbn4	0.188149	6.53481	2.99491	0.0835266	0.715236
1670	Bag5l1	-0.170701	5.2023	2.99973	0.0832781	0.715236
1671	Sptbn2	0.166679	8.23393	2.99322	0.0836138	0.715236
1672	Has3	-0.286303	3.05417	2.99096	0.0837305	0.715236
1673	LOC108351589	-0.309956	2.86435	3.00214	0.0831546	0.715236
1674	Gtdc1	-0.291763	3.56071	2.98739	0.0839155	0.715588
1675	Ppp3cc	-0.216384	4.32657	2.9861	0.0839823	0.71573
1676	Ncor2	0.204229	6.38747	2.98235	0.0841771	0.716165
1677	Disp3	0.312927	3.84598	2.98222	0.0841838	0.716165
1678	Spag8	0.64438	0.999783	2.98277	0.0841553	0.716165
1679	Thsd1	0.29834	2.97352	2.98051	0.0842726	0.716493
1680	Cdc7	-0.341418	2.82608	2.97338	0.0846447	0.716539
1681	Kcnh1	0.236402	4.30627	2.97442	0.0845902	0.716539
1682	Cdk12	-0.151199	6.1399	2.9778	0.0844141	0.716539
1683	Unc13d	0.471847	1.40493	2.96697	0.0849807	0.716539
1684	Cecr2	-0.260208	3.41533	2.97853	0.0843757	0.716539
1685	Hey2	0.401025	1.87378	2.96925	0.0848613	0.716539
1686	Il1r1	0.395099	2.27142	2.97449	0.0845868	0.716539
1687	Inka2	0.227443	4.57002	2.96876	0.0848868	0.716539
1688	Ezr	0.399014	3.69154	2.96978	0.0848333	0.716539
1689	Usp15	-0.140563	6.21608	2.96768	0.0849435	0.716539
1690	Manbal	0.186112	4.73995	2.96787	0.0849337	0.716539
1691	Lclat1	0.270514	3.36919	2.97336	0.0846458	0.716539
1692	AABR07070043.1	0.329912	3.29143	2.97662	0.0844753	0.716539
1693	AABR07056767.1	-0.581864	1.03911	2.9688	0.0848849	0.716539
1694	Celsr2	0.170238	7.8901	2.96283	0.0851985	0.717104
1695	Lzts3	0.232567	4.65325	2.96473	0.0850987	0.717104
1696	Gpr107	0.170362	5.28902	2.96328	0.0851749	0.717104
1697	Git2	0.163521	5.16704	2.959	0.0854008	0.718152
1698	Syt13	0.151292	6.79059	2.95715	0.0854987	0.718152
1699	Gnal	-0.226487	5.02212	2.95733	0.0854888	0.718152
1700	Sh3glb2	0.176237	6.46186	2.95666	0.0855242	0.718152
1701	Gtf2h4	0.334999	2.77507	2.95186	0.085779	0.718601
1702	St3gal1	0.240004	4.58442	2.95239	0.0857506	0.718601
1703	Adgrl2	-0.510897	6.267	2.95289	0.0857241	0.718601
1704	Zfp385a	0.249552	4.77971	2.95358	0.0856876	0.718601
1705	Slc4a2	0.16368	4.98264	2.94691	0.0860421	0.71996
1706	Gpr137c	0.26519	3.46325	2.94699	0.0860374	0.71996
1707	Pex11a	-0.623951	2.09397	2.94526	0.0861297	0.720271
1708	Abca2	0.135916	9.17259	2.94347	0.0862251	0.720646
1709	Wnk3	-0.142464	5.85185	2.93501	0.0866779	0.72067
1710	Lancl3	0.720797	1.42802	2.92956	0.0869714	0.72067
1711	Gen1	-0.689046	0.616874	2.94181	0.0863141	0.72067
1712	Cacng2	0.226834	4.95404	2.92382	0.087281	0.72067
1713	Hm13	0.18715	4.71497	2.91893	0.0875458	0.72067
1714	Atp6v0e2	0.176774	5.57213	2.92081	0.0874438	0.72067
1715	Drd2	0.306957	3.92594	2.9181	0.087591	0.72067
1716	Mfsd2a	0.217224	4.44771	2.92771	0.087071	0.72067
1717	Kcnip3	0.273065	3.77547	2.92169	0.0873964	0.72067
1718	Haus3	-0.220603	4.16996	2.92308	0.087321	0.72067
1719	Chmp1a	0.162979	5.63519	2.92411	0.0872654	0.72067
1720	Hars2	-0.168859	4.96117	2.91953	0.0875135	0.72067
1721	Sucla2	-0.149992	7.16047	2.92145	0.0874092	0.72067
1722	Edrf1	-0.15729	5.1232	2.93107	0.08689	0.72067
1723	Rps15a	-0.1565	6.82275	2.93596	0.0866269	0.72067
1724	Tln2	0.221867	6.98404	2.93226	0.086826	0.72067
1725	Txnl1	-0.162171	5.99943	2.92174	0.0873937	0.72067
1726	Ramac	-0.193464	4.51764	2.93931	0.0864477	0.72067
1727	Slc6a9	0.166387	7.29057	2.92246	0.0873547	0.72067
1728	Cenpj	-0.368978	2.73363	2.93681	0.0865815	0.72067
1729	Mrps22	-0.250683	4.14534	2.92682	0.087119	0.72067
1730	Ppef2	-0.53468	1.59345	2.91924	0.087529	0.72067
1731	Bend6	-0.202054	7.55299	2.92124	0.0874204	0.72067
1732	RF00004	-0.822386	1.21755	2.93193	0.0868435	0.72067
1733	RF00004	-0.822386	1.21755	2.93189	0.0868459	0.72067
1734	Trpm7	-0.153277	6.3187	2.93517	0.0866694	0.72067
1735	Paip1	-0.150752	6.32222	2.93997	0.0864124	0.72067
1736	Snx24	-0.236474	4.17873	2.91473	0.0877739	0.721342
1737	Scnn1a	0.91826	-0.0299892	2.9153	0.0877431	0.721342
1738	Pgm5	-0.619713	1.14734	2.91297	0.0878698	0.721533
1739	Relt	0.30936	3.64592	2.91245	0.0878981	0.721533
1740	Whrn	0.306574	4.54158	2.90944	0.0880627	0.722469
1741	Metrn	0.353267	3.51209	2.90417	0.0883506	0.723998
1742	Cpne9	-0.411732	4.80674	2.90497	0.0883067	0.723998
1743	Clic4	0.168019	5.24656	2.90319	0.0884045	0.724025
1744	Repin1	0.271403	3.65063	2.90161	0.0884912	0.724318
1745	Washc5	-0.176962	6.09587	2.89706	0.0887411	0.724551
1746	Unc5d	0.190728	5.29402	2.89648	0.0887733	0.724551
1747	P4htm	0.230667	4.73158	2.89764	0.0887095	0.724551
1748	Zfp711	-0.232021	4.34133	2.89721	0.088733	0.724551
1749	AABR07067233.1	0.528946	1.59693	2.89947	0.0886089	0.724551
1750	Ankrd42	-0.233891	4.1366	2.88712	0.0892904	0.727296
1751	Oxsr1	-0.16263	6.7599	2.8892	0.0891752	0.727296
1752	Lrrc8a	0.181015	6.08385	2.8867	0.0893135	0.727296
1753	RF00613	-0.640876	3.68192	2.88685	0.0893054	0.727296
1754	Itm2c	0.165756	7.67546	2.88577	0.0893655	0.727305
1755	Dyrk3	0.386516	2.08746	2.88467	0.0894262	0.727384
1756	Kit	0.575062	4.87567	2.88356	0.089488	0.727472
1757	Tpra1	0.233128	4.05487	2.88203	0.0895732	0.72775
1758	Atf2	-0.152186	5.75285	2.8798	0.0896971	0.728342
1759	Vps50	-0.147092	6.30114	2.87746	0.0898274	0.728572
1760	Slc16a12	0.408776	2.24371	2.87781	0.0898081	0.728572
1761	Fam126b	-0.168748	5.45632	2.87643	0.0898848	0.728624
1762	Psma3l	-0.160647	6.38856	2.87255	0.0901022	0.729143
1763	AC109048.1	-0.270867	3.54842	2.87343	0.090053	0.729143
1764	Cadm4	0.158956	6.4247	2.87429	0.0900046	0.729143
1765	Pcp4l1	-0.242444	5.37331	2.87052	0.0902157	0.729649
1766	Adora2b	0.473977	1.42008	2.86436	0.090562	0.730229
1767	Spry4	0.287099	4.12417	2.86378	0.0905944	0.730229
1768	Blvrb	0.326135	3.46055	2.86516	0.0905167	0.730229
1769	Orai3	0.342983	2.6902	2.86503	0.0905243	0.730229
1770	RragB	-0.246202	6.62869	2.86555	0.0904946	0.730229
1771	AABR07051431.1	-0.55171	1.67354	2.86528	0.09051	0.730229
1772	Far2	-0.261587	4.47769	2.85751	0.0909483	0.730297
1773	Pax6	0.865441	0.158853	2.85762	0.0909417	0.730297
1774	Syt2	0.168977	7.60184	2.85457	0.0911145	0.730297
1775	Degs2	0.389477	2.24412	2.85993	0.0908116	0.730297
1776	Map2	-0.132429	11.167	2.86155	0.09072	0.730297
1777	Vcam1	0.176059	4.90773	2.85633	0.0910148	0.730297
1778	Creb3l4	-0.802282	0.361075	2.85461	0.0911126	0.730297
1779	Atp1a1	0.163918	7.65715	2.85923	0.0908512	0.730297
1780	Smim17	-0.213202	5.31491	2.85563	0.0910546	0.730297
1781	Gpr26	0.402576	2.33232	2.86136	0.090731	0.730297
1782	LOC100909712	-0.232874	4.26291	2.85187	0.0912679	0.731117
1783	Camk2n1	0.184353	4.93245	2.85092	0.0913216	0.731136
1784	rnf141	-0.218406	4.5645	2.84649	0.0915737	0.732744
1785	Shisa7	0.205797	4.39278	2.84521	0.0916468	0.732918
1786	Rabgap1l	-0.161191	4.96321	2.83619	0.0921625	0.73344
1787	Snx5	-0.15276	6.28453	2.84158	0.091854	0.73344
1788	Smchd1	-0.1381	5.94602	2.83653	0.0921428	0.73344
1789	LOC103690163	-0.559639	2.9886	2.83739	0.0920937	0.73344
1790	Zmat1	-0.185313	4.97984	2.84217	0.0918202	0.73344
1791	Nova1	-0.221182	7.00574	2.83963	0.0919655	0.73344
1792	Ttll7	-0.152966	7.48298	2.83554	0.0921996	0.73344
1793	Cttn	0.742431	3.82404	2.83544	0.0922053	0.73344
1794	Zswim8	0.209502	5.70226	2.83509	0.0922259	0.73344
1795	Cers1	1.97626	3.07265	2.83768	0.0920772	0.73344
1796	Kcnab3	0.494165	5.20189	2.834	0.0922883	0.733528
1797	Phf7	-0.412061	1.9982	2.83274	0.0923608	0.733695
1798	Lgals8	-0.172886	5.50503	2.83157	0.0924279	0.73382
1799	Rb1cc1	-0.154242	7.5074	2.82968	0.092537	0.734278
1800	Ddo	0.741334	0.670506	2.81241	0.0935376	0.735498
1801	Srd5a3	0.355912	2.27402	2.81472	0.0934034	0.735498
1802	Gabra4	0.296802	4.53335	2.82086	0.0930467	0.735498
1803	Dhx15	-0.148269	6.42052	2.80554	0.0939392	0.735498
1804	Sema6d	-0.165703	6.97648	2.80916	0.0937272	0.735498
1805	Fbxo33	-0.145462	5.71962	2.80641	0.0938884	0.735498
1806	Irak4	0.398792	2.14485	2.81086	0.093628	0.735498
1807	Fkbp4	-0.15462	7.17024	2.81378	0.0934581	0.735498
1808	Palm	0.183466	4.96178	2.82234	0.0929606	0.735498
1809	Myom2	0.744018	0.281584	2.81381	0.0934562	0.735498
1810	Avl9	-0.171164	5.50096	2.80835	0.0937749	0.735498
1811	Pold2	0.400757	1.94191	2.81621	0.0933168	0.735498
1812	Golga7b	0.159599	5.59625	2.82429	0.0928478	0.735498
1813	Ppp2cb	-0.156576	6.33012	2.80483	0.0939805	0.735498
1814	Cckbr	0.411845	1.93222	2.82069	0.0930564	0.735498
1815	Cdk20	-0.345442	2.92501	2.81827	0.0931969	0.735498
1816	Kcnc3	0.243311	7.34092	2.80478	0.0939835	0.735498
1817	Epas1	0.175077	7.12118	2.82387	0.092872	0.735498
1818	Sema4b	0.309496	2.94655	2.80966	0.0936984	0.735498
1819	Rai14	-0.356042	2.54355	2.81841	0.0931884	0.735498
1820	Mrpl52	-0.286268	3.29907	2.8116	0.093585	0.735498
1821	Med18	0.550933	1.33668	2.8203	0.0930791	0.735498
1822	Smim18	-0.835625	0.149255	2.8107	0.0936374	0.735498
1823	Hnrnpa3	0.17624	5.0149	2.80883	0.093747	0.735498
1824	RF00191	-0.916106	0.379812	2.81824	0.0931988	0.735498
1825	AABR07051882.1	0.656401	0.802247	2.80398	0.0940304	0.735498
1826	Timm21	-0.246924	3.86195	2.79962	0.0942867	0.736512
1827	Gpld1	0.167445	6.22634	2.79669	0.0944592	0.736512
1828	Smpd1	0.153947	6.05983	2.79651	0.0944695	0.736512
1829	Il17rd	0.444254	2.19552	2.79709	0.0944358	0.736512
1830	Lsm10	0.440046	1.78618	2.79876	0.0943372	0.736512
1831	Mllt6	0.164115	5.96138	2.7979	0.0943876	0.736512
1832	Fgfr1op2	-0.186717	5.20525	2.79206	0.0947324	0.736768
1833	Cluap1	-0.156916	5.2431	2.79382	0.0946284	0.736768
1834	Gpr63	0.640195	2.3809	2.78987	0.094862	0.736768
1835	AABR07029605.1	-0.14649	6.19382	2.78984	0.0948637	0.736768
1836	Dkk2	-0.625049	0.990346	2.79225	0.094721	0.736768
1837	Ltbp1	0.463082	1.98625	2.79018	0.0948438	0.736768
1838	Fdxr	0.373385	2.1464	2.79112	0.0947878	0.736768
1839	P2ry2	0.706471	0.446408	2.78635	0.0950707	0.7376
1840	AABR07022098.1	-0.761242	0.376387	2.78629	0.0950742	0.7376
1841	AABR07015639.1	-0.372621	2.94317	2.78529	0.0951336	0.73766
1842	Map3k11	0.222682	4.14315	2.78295	0.0952724	0.738335
1843	Por	0.150257	5.54298	2.76678	0.0962398	0.739564
1844	Wfikkn2	0.392133	2.35056	2.77278	0.0958796	0.739564
1845	Aatk	0.15846	7.50375	2.7633	0.0964493	0.739564
1846	Tbk1	-0.176058	5.2189	2.77663	0.0956495	0.739564
1847	Actr6	-0.185702	4.65027	2.77757	0.095593	0.739564
1848	Mrps15	-0.166961	4.92023	2.77189	0.0959326	0.739564
1849	Dusp15	-0.186971	5.44611	2.75779	0.0967821	0.739564
1850	Rabgap1	-0.143259	6.6799	2.7679	0.0961721	0.739564
1851	Wasf2	0.316608	2.61916	2.76645	0.0962594	0.739564
1852	Prdx3	-0.161187	5.69719	2.75545	0.0969233	0.739564
1853	Rpl22	-0.176977	4.58506	2.75527	0.0969343	0.739564
1854	AABR07043951.1	-0.172698	7.08106	2.75583	0.0969004	0.739564
1855	Tnfrsf21	0.164351	6.56235	2.75973	0.0966646	0.739564
1856	Ece1	0.157267	5.3149	2.7684	0.0961423	0.739564
1857	Serpine2	0.17473	7.56231	2.76263	0.0964897	0.739564
1858	Slc9a2	0.493089	1.4464	2.77019	0.0960347	0.739564
1859	Pitpnm1	0.155702	7.18231	2.75862	0.0967316	0.739564
1860	Npas4	0.935356	-0.227961	2.75443	0.0969852	0.739564
1861	Rhbdf1	0.400203	2.39187	2.77279	0.0958792	0.739564
1862	Rdm1	-0.42606	1.9672	2.75627	0.0968736	0.739564
1863	Alkbh3	0.287985	3.49409	2.75928	0.0966918	0.739564
1864	Trpt1	0.320427	2.85722	2.76567	0.0963066	0.739564
1865	Ahctf1	-0.154849	6.4568	2.75515	0.0969415	0.739564
1866	Ppfibp1	-0.172374	5.23705	2.76893	0.0961105	0.739564
1867	Smim26	-0.266414	3.91128	2.75612	0.0968827	0.739564
1868	Spp1	0.464049	6.35572	2.76924	0.096092	0.739564
1869	Phactr4	-0.35506	2.42656	2.75554	0.0969179	0.739564
1870	Zfp62	-0.152885	5.10048	2.76369	0.0964256	0.739564
1871	Thap12	-0.167184	5.22652	2.75852	0.0967379	0.739564
1872	Olfml1	0.209758	5.35388	2.7656	0.0963106	0.739564
1873	AABR07016572.1	-0.863012	0.0308735	2.7532	0.0970597	0.739737
1874	Ccng2	-0.24445	3.99788	2.7515	0.0971634	0.739737
1875	Mboat2	-0.183884	5.48924	2.75186	0.0971414	0.739737
1876	LOC100909840	-0.159302	5.79073	2.75063	0.0972161	0.739744
1877	LOC688754	0.685443	0.466206	2.74871	0.0973331	0.739846
1878	Cd151	0.299431	4.79568	2.74888	0.0973228	0.739846
1879	Simc1	-0.196137	4.72451	2.74214	0.0977337	0.742361
1880	Mybl1	-0.275662	3.30603	2.74158	0.097768	0.742361
1881	Arfip1	-0.251172	3.73009	2.73831	0.0979685	0.742551
1882	Ints5	0.227207	4.19433	2.73778	0.0980011	0.742551
1883	AABR07001068.1	-0.346033	2.44797	2.73847	0.0979587	0.742551
1884	Dnah7	1.31737	0.659323	2.73934	0.0979049	0.742551
1885	Rps10l1	-1.02127	-0.00715063	2.73689	0.0980557	0.74257
1886	RF01295	-0.278042	5.66575	2.73549	0.0981414	0.742825
1887	Mapk11	-0.237207	4.29749	2.73	0.098479	0.744523
1888	Plcxd3	-0.172582	4.89992	2.73048	0.0984494	0.744523
1889	Wdr37	-0.134925	6.12498	2.72856	0.0985684	0.744523
1890	Rps27	-0.168844	5.85056	2.72846	0.0985743	0.744523
1891	Rev3l	-0.153166	7.2206	2.71836	0.0992002	0.744528
1892	Arl4a	-0.295333	2.98364	2.71722	0.0992708	0.744528
1893	Thnsl2	0.346693	2.37827	2.71095	0.0996619	0.744528
1894	Gria4	-0.146882	7.52406	2.71948	0.09913	0.744528
1895	Gca	0.366792	3.49175	2.71082	0.09967	0.744528
1896	AABR07049790.1	0.2595	3.81731	2.72635	0.0987048	0.744528
1897	Dock6	0.33314	2.88	2.71121	0.0996452	0.744528
1898	Anxa5	0.259097	4.50255	2.72101	0.0990355	0.744528
1899	Pyroxd2	0.451279	1.62488	2.7205	0.0990672	0.744528
1900	Dag1	0.151651	6.96743	2.71506	0.0994053	0.744528
1901	Zbtb8b	0.308634	2.6979	2.72417	0.0988394	0.744528
1902	Rtel1	-0.177985	5.08668	2.71695	0.0992876	0.744528
1903	Rasgef1a	0.18179	4.52938	2.71863	0.0991833	0.744528
1904	Cckar	0.792289	0.00517493	2.7126	0.0995588	0.744528
1905	Arl10	0.486922	1.27025	2.71981	0.09911	0.744528
1906	Nebl	0.188529	5.2542	2.71765	0.0992443	0.744528
1907	LOC103693608	0.283634	3.16246	2.71384	0.0994816	0.744528
1908	AABR07064590.1	-0.649527	0.304683	2.71812	0.099215	0.744528
1909	LOC100911068	0.487799	2.2714	2.71081	0.0996703	0.744528
1910	AABR07046961.1	-0.275274	2.99817	2.71441	0.0994458	0.744528
1911	AC093960.1	-1.62935	-0.220663	2.72041	0.0990728	0.744528
1912	Ogn	-0.514044	2.06514	2.70744	0.0998811	0.745713
1913	Tmlhe	-0.332749	2.73764	2.70315	0.10015	0.74668
1914	Foxk1	0.209154	4.39564	2.70409	0.100091	0.74668
1915	Matn4	0.694664	0.451603	2.70038	0.100325	0.74668
1916	Dlk2	0.498728	1.9677	2.70116	0.100275	0.74668
1917	Gprasp1	-0.166219	9.89103	2.70162	0.100246	0.74668
1918	AABR07002768.1	-0.327955	2.65195	2.70251	0.10019	0.74668
1919	Pomk	0.157054	5.38123	2.69874	0.100428	0.74702
1920	Hspa8	-0.114379	10.5414	2.69799	0.100475	0.74702
1921	Ccnk	-0.271059	3.53499	2.69271	0.100808	0.747115
1922	Rxra	0.257269	4.01611	2.69202	0.100852	0.747115
1923	RGD1306746	-0.279093	3.77232	2.69578	0.100615	0.747115
1924	Klf15	0.262814	4.21641	2.6968	0.10055	0.747115
1925	Slitrk6	-0.265187	4.27269	2.69428	0.100709	0.747115
1926	AABR07050545.1	-0.489603	1.89902	2.69494	0.100667	0.747115
1927	Gpaa1	0.22035	4.23526	2.69199	0.100854	0.747115
1928	Praf2	0.440992	1.81423	2.69106	0.100913	0.747162
1929	Arvcf	0.258759	3.74023	2.68749	0.101139	0.747676
1930	Cx3cl1	0.159112	6.82667	2.68787	0.101115	0.747676
1931	Abhd3	0.182448	6.84816	2.68813	0.101098	0.747676
1932	Csnk2b	0.171204	5.21377	2.6816	0.101514	0.74812
1933	Adam1a	0.399692	4.00591	2.68211	0.101481	0.74812
1934	Paqr8	0.148545	6.13814	2.68405	0.101357	0.74812
1935	Atxn10	-0.139335	6.65592	2.68211	0.101481	0.74812
1936	Tmem184b	0.189428	5.42898	2.68439	0.101336	0.74812
1937	Slc35a2	0.260507	3.75836	2.68423	0.101346	0.74812
1938	Bdp1	-0.138088	6.3853	2.68013	0.101607	0.748423
1939	Necap1	-0.147043	7.37876	2.67356	0.102028	0.750745
1940	Rdh11	0.16195	4.91678	2.67375	0.102015	0.750745
1941	Cmss1	0.490948	2.24009	2.66877	0.102335	0.752285
1942	Cfap43	1.36643	0.908918	2.66866	0.102342	0.752285
1943	Cry2	0.155219	6.09837	2.66542	0.102551	0.753041
1944	Ephb1	0.148746	6.20684	2.66572	0.102531	0.753041
1945	Sae1	-0.163046	5.71702	2.66424	0.102627	0.753214
1946	Rflna	-0.54531	0.768111	2.65498	0.103226	0.75472
1947	Dck	-0.237278	4.04235	2.65372	0.103308	0.75472
1948	Gprc5b	0.156459	7.4839	2.65577	0.103175	0.75472
1949	Ggta1	-0.428841	1.88544	2.65605	0.103157	0.75472
1950	Rft1	-0.303618	3.0504	2.655	0.103225	0.75472
1951	Msmo1	0.155046	6.67268	2.65781	0.103043	0.75472
1952	Rfwd3	0.333738	2.43116	2.65451	0.103256	0.75472
1953	Rab27a	-0.32963	3.22562	2.65908	0.10296	0.75472
1954	Fam81a	0.273952	4.24597	2.65401	0.103289	0.75472
1955	Neurl1	0.188917	5.01866	2.65198	0.103421	0.75477
1956	LOC103690070	-0.975903	-0.202455	2.65203	0.103418	0.75477
1957	Taf7	-0.250844	3.83446	2.65088	0.103493	0.754909
1958	Kdelr2	0.245697	3.87773	2.64651	0.103778	0.755663
1959	Zfyve27	0.144662	5.90039	2.64605	0.103808	0.755663
1960	Phyh	0.186685	6.05554	2.64764	0.103703	0.755663
1961	Slc6a17	0.223758	7.99951	2.64797	0.103683	0.755663
1962	Pkig	0.268998	3.44834	2.64413	0.103933	0.755806
1963	Fhod1	0.378036	2.06701	2.6448	0.103889	0.755806
1964	Paqr7	0.191038	5.77956	2.64116	0.104128	0.756834
1965	Ddx50	-0.155723	5.3097	2.63853	0.1043	0.757138
1966	Terf1	-0.29469	3.4248	2.63326	0.104647	0.757138
1967	Nr4a1	0.455188	1.92434	2.63378	0.104612	0.757138
1968	Rnf219	-0.204782	4.34356	2.63653	0.104431	0.757138
1969	Rad52	0.371279	2.26358	2.63832	0.104314	0.757138
1970	Gfod2	0.28932	3.60756	2.63355	0.104627	0.757138
1971	Cdipt	0.153991	5.42146	2.63394	0.104602	0.757138
1972	Rlf	-0.129538	6.03775	2.6356	0.104493	0.757138
1973	LOC100912585	-0.479271	1.98044	2.63727	0.104383	0.757138
1974	Nol11	-0.252963	3.66835	2.63153	0.104761	0.75758
1975	Pcbp3	0.240963	3.9911	2.603	0.106662	0.758124
1976	Abcb7	-0.241129	4.01231	2.60143	0.106768	0.758124
1977	Idh3B	-0.144086	6.85577	2.61783	0.105669	0.758124
1978	Klhl38	-0.723862	0.748655	2.593	0.107337	0.758124
1979	Krit1	-0.159255	5.78953	2.61482	0.105869	0.758124
1980	Fam13a	-0.168953	4.91258	2.61537	0.105833	0.758124
1981	RGD1561149	-0.265934	3.93939	2.6059	0.106467	0.758124
1982	Slc37a3	0.180921	4.69286	2.61286	0.106	0.758124
1983	Nudt4	-0.146645	6.294	2.59199	0.107405	0.758124
1984	Gucy1b2	0.538372	1.28054	2.59345	0.107306	0.758124
1985	Krt8	1.10624	-0.0921403	2.5939	0.107276	0.758124
1986	Mtmr7	-0.127575	6.03033	2.59875	0.106948	0.758124
1987	Plk4	-0.466028	1.36572	2.59266	0.10736	0.758124
1988	Mfap3l	0.207813	4.92837	2.6127	0.106011	0.758124
1989	Depdc7	-0.28905	2.86757	2.59622	0.107119	0.758124
1990	Soga3	0.194096	5.83485	2.62954	0.104892	0.758124
1991	Dlgap2	0.214346	4.21147	2.60603	0.106458	0.758124
1992	Polr2e	0.167268	4.67685	2.61762	0.105683	0.758124
1993	Kif17	0.358744	2.28868	2.61319	0.105978	0.758124
1994	Usp14	-0.14817	7.25874	2.62592	0.105132	0.758124
1995	Mbtps1	0.166941	6.19189	2.60781	0.106338	0.758124
1996	Tmem8b	0.363336	3.0215	2.59234	0.107381	0.758124
[truncated: 12,276 more rows]
