# Supplementary material for: Gene expression within the periaqueductal gray is linked to vocal behavior and early-onset parkinsonism in Pink1 knockout rats
Source: BMC Genomics. 2020 Sep 17;21:625. doi: 10.1186/s12864-020-07037-4 (PMC7495669; doi:10.1186/s12864-020-07037-4)
Supplement: Supplementary file 10 — Additional file 10: Table S10. Top 500 common up- and down-regulated genes in male and female Pink1−/− rats. [file 12864_2020_7037_MOESM10_ESM.xlsx]

## Sheet: S10. Overlapping Genes 
S10. Top 500 common up- and down-regulated genes in male and female Pink1-/- rats.
Upregulated	Downregulated
AABR07021734.1	RF00017
AABR07000733.1	Pink1
LOC100361025	Slc39a12
Frem3	Mx2
Eml1	AABR07039000.1
Jund	AC127140.1
AABR07044302.1	Retsat
LOC100360573	Sgk1
AC128394.1	F3
AABR07050530.1	Uba5
AABR07070238.3	Psat1
AABR07044473.1	RGD1560775
AABR07047844.1	Ccdc122
Rbm41	Tlr3
Padi2	Rhobtb3
AABR07064061.1	Tf
Synm	Erich3
Eqtn	LOC100912571
Cnksr3	Srd5a1
Lrp4	Washc4
Cxcl12	AABR07008439.1
Cep295	AABR07071904.1
AABR07000398.1	Prim1
Aph1b	Krt2
Zfp40	Pih1d1
Nit2	AABR07054361.1
Atp1b2	Ivns1abp
Atp2a3	LOC100910483
Ldlr	Neurod4
Kcnip1	Abca6
Grm2	AABR07029809.1
Hapln4	Syt17
Clmn	Atp1b3
C1qtnf5	Clca1
Sync	RGD1563482
Gipc1	Atg12
Slc13a3	Tmem192
Arg1	Hgf
Pdgfrb	Adat1
Kdm6b	Gstm3
Gabrd	Ryr1
P2rx6	AABR07069524.1
Dpysl4	AABR07063855.1
Nat8l	Tpi1
Abhd2	Akr1b1
Nt5dc3	Stat2
AABR07015057.1	Slc13a5
Atn1	Sqor
AABR07015081.2	Appl2
Shank1	LOC108348061
Kcnc1	Erich5
Scd	Pbx3
Sp2	Arhgdib
Dvl3	Zfp612
Ttyh3	Cast
Lingo4	Taf1d
Slc27a1	Tug1
Bcan	AABR07006627.1
Heg1	AABR07065031.1
Matn2	Lrp2
Rnf34	Itga9
Bcr	Hcfc2
Kcnq2	Trappc2b
Slc7a10	Cox11
	Alg14
	AABR07001926.3
	Mal2
	Sms
	AABR07044362.6
	Zc3h15
	Marveld2
	Trit1
	Olr1738
	Slc35c2
	Nt5c3b
	Twistnb
	AABR07071661.1
