# Supplementary material for: Gene expression within the periaqueductal gray is linked to vocal behavior and early-onset parkinsonism in Pink1 knockout rats
Source: BMC Genomics. 2020 Sep 17;21:625. doi: 10.1186/s12864-020-07037-4 (PMC7495669; doi:10.1186/s12864-020-07037-4)
Supplement: Supplementary file 11 — Additional file 11: Table S11. STRING Gene List. [file 12864_2020_7037_MOESM11_ESM.xlsx]

## Sheet: S11. STRING
S11. STRING Gene List
Human and rat gene list.
ACTB
RPL23A
PSMD14
ISG15
RPS25
RPL26
RPL30
PSMC6
RPL21
PVALB
PINK1
ANXA2
FOS
UBE2V2
GJA1
SKP1
PAX6
SLC18A2
TUBB2A
GCH1
S100B
GLUL
KCNS3
WDR12
DDC
CST3
PRDX6
ERMN
HTR2A
MAOB
TOMM20
TTR
TCF7L2
MYLIP
TRIM36
GSN
OPALIN
IARS
STXBP1
SCD
VCAN
GPR37
POMP
PYGL
SCG2
HEBP2
OPA1
VIP
CD9
NRGN
DYNLL1
FABP7
SGK1
RAPGEF3
CKB
STMN4
SH3GL2
COX6B1
PARL
EPAS1
SIRT2
PNPO
NUDT11
SELPLG
SYNGR3
TLE3
COX7A2L
CAMK2B
FJX1
SAP18
NDUFA6
MBD3
PLEKHB1
MYLK
F3
P2RX7
CSTB
RFK
SLC27A2
QDPR
PSD2
SUB1
KIF13A
